# Supplementary material for: Interactions of Both Pathogenic and Nonpathogenic CUG Clade Candida Species with Macrophages Share a Conserved Transcriptional Landscape
Source: mBio. 2021 Dec 14;12(6):e03317-21. doi: 10.1128/mbio.03317-21 (PMC8669484; doi:10.1128/mbio.03317-21)
Supplement: TABLE S1 [file mbio.03317-21-st001.xlsx]

## Sheet: Legend
Table S1: Pairwise differential expression analysis, identification of core conserved responses to phagocytosis, and normalized counts estimates for principal component analysis. Pairwise differential expression analysis of the effect of phagocytosis was performed independently for each species using DESeq2. baseMean is the average expression across all samples, log2 fold change represents expres…

## Sheet: C. albicans
gene	baseMean	log2FoldChange	lfcSE	stat	pvalue	padj
C1_00010W	1.0913	-1.97455	2.60624	-0.757625	0.448676	NA
C1_00020C	2028.11	0.347263	0.0810039	4.28699	1.81113e-05	4.92042e-05
C1_00030C	25.9719	0.537663	0.514149	1.04573	0.295684	0.372227
C1_00040W	1115.11	-0.874384	0.102252	-8.55129	1.21722e-17	1.02061e-16
C1_00050C	66.2494	0.450823	0.346145	1.30241	0.192777	0.257673
C1_00060W	5358.89	-0.0667418	0.0732309	-0.911389	0.362091	0.442025
C1_00070W	4598.27	-0.545187	0.0784125	-6.9528	3.58099e-12	2.01215e-11
C1_00080C	762.545	0.104107	0.112091	0.928768	0.353009	0.432542
C1_00090W	97.3128	-0.553572	0.275311	-2.01071	0.0443557	0.0703803
C1_00100C	485.568	-0.172016	0.128713	-1.33643	0.181409	0.244297
C1_00110W	5865.88	-0.364809	0.0700443	-5.20826	1.90622e-07	6.61598e-07
C1_00120C	952.9	0.252604	0.101749	2.48261	0.0130423	0.0232666
C1_00130C	1303.68	0.118742	0.0907471	1.30849	0.190707	0.255367
C1_00140W	3131.81	0.296736	0.0707717	4.19287	2.75453e-05	7.34873e-05
C1_00150C	331.121	0.547046	0.157892	3.46468	0.000530854	0.00118349
C1_00160C	15047.7	-0.570271	0.0605522	-9.41784	4.60455e-21	4.99922e-20
C1_00170W	1021.69	0.0931162	0.109296	0.851966	0.394233	0.475196
C1_00180W	39890.4	-0.359425	0.056739	-6.33472	2.37775e-10	1.13489e-09
C1_00190C	156.487	3.97205	0.318364	12.4764	1.00371e-35	2.22845e-34
C1_00200C	106.049	0.947061	0.26989	3.50906	0.000449687	0.00101552
C1_00210C	5034.98	0.554325	0.0744436	7.44623	9.60442e-14	6.10891e-13
C1_00220W	1747.05	2.01659	0.0967317	20.8473	1.61347e-96	1.12525e-94
C1_00230C	751.822	0.160007	0.108172	1.47918	0.139091	0.193019
C1_00270W	72.2005	-1.51939	0.316403	-4.80206	1.5704e-06	4.88936e-06
C1_00280C	0	NA	NA	NA	NA	NA
C1_00290W	399.645	-0.335256	0.139314	-2.40648	0.0161071	0.0280915
C1_00310W	620.616	1.16554	0.119731	9.73465	2.14551e-22	2.53358e-21
C1_00320W	408.066	-0.0048149	0.137269	-0.0350765	0.972019	0.977792
C1_00330C	814.637	-0.0119529	0.115818	-0.103205	0.917801	0.933869
C1_00340W	2480.22	-0.258883	0.0796312	-3.25103	0.0011499	0.00245377
C1_00350C	16792.6	0.518039	0.0604552	8.56897	1.04413e-17	8.80584e-17
C1_00360W	484.91	-0.215275	0.127841	-1.68392	0.0921969	0.134492
C1_00370W	94.9584	-0.14145	0.27862	-0.507678	0.611679	0.674987
C1_00380C	1133.53	0.439261	0.0954557	4.60172	4.19015e-06	1.23948e-05
C1_00390W	11738.8	-0.430851	0.0659725	-6.53076	6.54376e-11	3.27454e-10
C1_00400W	4698.55	0.231673	0.0642035	3.60842	0.000308063	0.00071086
C1_00410C	927.055	1.34373	0.102676	13.087	3.90592e-39	9.9803e-38
C1_00420W	1982.09	1.04633	0.0810668	12.907	4.11225e-38	9.99074e-37
C1_00430W	1100.26	0.52412	0.0940657	5.57186	2.52041e-08	9.71456e-08
C1_00440W	3212.05	-0.164628	0.0692733	-2.3765	0.0174779	0.0302774
C1_00450C	1561.92	0.186613	0.0870282	2.14429	0.03201	0.0525348
C1_00460W	860.683	0.801696	0.106502	7.52755	5.17026e-14	3.36436e-13
C1_00470C	869.711	0.062137	0.101103	0.614593	0.538823	0.60957
C1_00480C	3234.38	-0.540252	0.0698331	-7.73633	1.02327e-14	6.93251e-14
C1_00490C	1141.43	0.260755	0.0961659	2.71151	0.00669771	0.0127257
C1_00500C	3869.86	-0.0436466	0.0743396	-0.587125	0.55712	0.626205
C1_00510W	794.396	-0.261569	0.111576	-2.34432	0.0190618	0.0326869
C1_00520W	504.206	-0.381288	0.128337	-2.97099	0.00296844	0.00593488
C1_00530C	825.708	0.103049	0.103173	0.998803	0.31789	0.395478
C1_00540C	1781.48	-0.369543	0.0820265	-4.50516	6.63234e-06	1.90672e-05
C1_00550W	606.517	0.16111	0.116211	1.38636	0.165638	0.225776
C1_00560W	1560.6	-0.779619	0.0922149	-8.45437	2.80589e-17	2.28479e-16
C1_00570C	385.459	-0.16621	0.140849	-1.18006	0.237978	0.308694
C1_00580W	252.221	1.63167	0.185263	8.80731	1.2819e-18	1.17451e-17
C1_00590W	12433.5	0.0489616	0.0675997	0.724287	0.468889	0.544908
C1_00600W	659.891	-0.578363	0.111947	-5.1664	2.3865e-07	8.19175e-07
C1_00610W	2642.07	0.0728105	0.0728596	0.999326	0.317637	0.395246
C1_00620W	1239.81	-0.0646262	0.0914417	-0.706748	0.479723	0.554455
C1_00630W	395.982	0.981016	0.141838	6.91646	4.63059e-12	2.5799e-11
C1_00640C	4886.36	-0.769538	0.0675011	-11.4004	4.16287e-30	6.99079e-29
C1_00650C	1496.59	0.210337	0.0882763	2.38271	0.0171859	0.0298063
C1_00660C	939.612	0.161655	0.0997418	1.62073	0.105075	0.151091
C1_00670C	508.437	1.10596	0.128689	8.59402	8.39816e-18	7.17353e-17
C1_00680W	1091.07	0.615043	0.0950127	6.47327	9.59022e-11	4.73362e-10
C1_00690W	481.208	0.105289	0.134894	0.780529	0.43508	0.513781
C1_00700W	770.841	0.553644	0.11033	5.01809	5.21874e-07	1.73121e-06
C1_00710C	8345.69	-0.126982	0.0754014	-1.68408	0.0921663	0.134492
C1_00730C	2387.75	0.177592	0.0742735	2.39105	0.0168001	0.0292141
C1_00740C	5022.26	-0.365052	0.0638474	-5.71757	1.08058e-08	4.35464e-08
C1_00750C	1121.32	0.444595	0.101718	4.37086	1.23756e-05	3.42495e-05
C1_00760W	629.31	0.0582604	0.113978	0.511156	0.609242	0.672925
C1_00770C	373.237	-0.543303	0.14199	-3.82635	0.000130059	0.000318066
C1_00780C	1784.2	0.295702	0.192658	1.53485	0.12482	0.176007
C1_00790W	65.4698	-0.790034	0.324355	-2.43571	0.0148627	0.026152
C1_00800C	2774.11	-0.0780899	0.0722727	-1.08049	0.279925	0.355001
C1_00810W	148.728	-0.0135872	0.231808	-0.0586139	0.95326	0.962187
C1_00820W	156.588	-0.453463	0.215145	-2.10771	0.0350563	0.0570291
C1_00830W	549.323	0.701475	0.123108	5.69805	1.21184e-08	4.86048e-08
C1_00840C	969.635	-1.13826	0.100694	-11.3041	1.25227e-29	2.05068e-28
C1_00850W	194.838	0.509385	0.191655	2.65783	0.00786464	0.014763
C1_00860W	209.043	0.0799573	0.186033	0.429801	0.667341	0.725072
C1_00870W	2002.84	-0.0935458	0.0834764	-1.12063	0.262447	0.336168
C1_00880W	170.123	0.512605	0.206609	2.48104	0.0130999	0.0233624
C1_00890W	628.565	0.153145	0.120161	1.2745	0.202485	0.268231
C1_00900W	4696.92	-0.156582	0.0636145	-2.46143	0.0138386	0.0245247
C1_00910W	548.082	-0.0114241	0.121281	-0.0941948	0.924954	0.939214
C1_00920W	967.231	-0.178064	0.107127	-1.66218	0.0964776	0.139948
C1_00930C	4814.51	-0.142685	0.0657553	-2.16994	0.0300117	0.0494468
C1_00940W	421.659	-0.153675	0.135064	-1.1378	0.255204	0.327954
C1_00950C	2704.07	-1.15544	0.075471	-15.3097	6.58452e-53	2.50212e-51
C1_00960C	647.553	-0.737506	0.121135	-6.08827	1.14135e-09	5.10249e-09
C1_00970W	102.335	-0.378458	0.257051	-1.47231	0.140938	0.195389
C1_00980W	543.989	0.41038	0.123112	3.3334	0.00085793	0.00186362
C1_00990C	5812.94	-0.640501	0.061636	-10.3917	2.70596e-25	3.64566e-24
C1_01000C	245.091	-0.429374	0.173759	-2.4711	0.0134699	0.0239214
C1_01010W	1604.84	0.0641738	0.0865719	0.741277	0.458526	0.535894
C1_01030W	6506.29	-0.315453	0.0641729	-4.91567	8.84783e-07	2.84745e-06
C1_01040W	355.492	0.310619	0.146832	2.11547	0.0343896	0.0560059
C1_01050C	2140.71	-0.153952	0.0761112	-2.02272	0.0431015	0.0685738
C1_01060W	7026.57	0.171071	0.0603692	2.83375	0.00460049	0.00895918
C1_01070C	444.002	-0.767393	0.139258	-5.51058	3.57655e-08	1.35648e-07
C1_01080W	226.32	-0.868022	0.179334	-4.84025	1.29674e-06	4.08668e-06
C1_01090C	720.853	0.421057	0.111138	3.7886	0.000151496	0.000366859
C1_01100W	1337.08	0.054732	0.0877523	0.62371	0.532818	0.604044
C1_01110C	6382.63	-0.556402	0.0621718	-8.94943	3.57315e-19	3.40541e-18
C1_01130W	1570.52	-0.199949	0.0827237	-2.41708	0.0156458	0.0273917
C1_01140C	473.6	-0.365	0.131532	-2.77498	0.00552043	0.0106423
C1_01150C	1541.35	-0.723703	0.0979093	-7.39156	1.45114e-13	9.07424e-13
C1_01160C	1998.8	-0.316504	0.0831239	-3.80762	0.000140311	0.000342149
C1_01170C	1253.86	-0.339708	0.0885052	-3.83828	0.0001239	0.000304132
C1_01180C	7.81056	1.7862	1.00685	1.77405	0.0760544	0.113633
C1_01190C	635.509	-0.319667	0.116934	-2.73375	0.00626176	0.0119587
C1_01200W	349.663	0.669983	0.152428	4.39541	1.10562e-05	3.08285e-05
C1_01210W	1670.79	0.223342	0.082862	2.69535	0.00703142	0.013317
C1_01220C	72.7123	2.79138	0.372233	7.49901	6.43021e-14	4.1478e-13
C1_01240W	341.789	0.919549	0.158904	5.78683	7.17269e-09	2.96304e-08
C1_01250W	1252.35	0.329515	0.0908467	3.62715	0.000286563	0.000663314
C1_01260C	119.714	0.418586	0.251102	1.66699	0.0955157	0.138745
C1_01270W	313.233	-0.0594645	0.152959	-0.388761	0.697453	0.750635
C1_01280C	47.9515	-0.236678	0.378843	-0.624738	0.532143	0.603625
C1_01290C	539.242	0.869668	0.125431	6.93345	4.10692e-12	2.29461e-11
C1_01300W	1790.59	0.195591	0.0832706	2.34886	0.018831	0.032366
C1_01310W	10.4101	1.00433	0.813865	1.23402	0.217196	0.285738
C1_01320W	3161.09	-0.0440391	0.0731922	-0.601691	0.54738	0.617937
C1_01330C	1125.98	0.403647	0.0934166	4.32093	1.55371e-05	4.24442e-05
C1_01340C	134.292	0.73606	0.235593	3.12429	0.00178235	0.0036969
C1_01350C	28320	-0.331954	0.0550499	-6.03005	1.63907e-09	7.22946e-09
C1_01360C	3235.85	-0.333226	0.0733165	-4.54503	5.49262e-06	1.59766e-05
C1_01370C	12938.3	-0.149942	0.072418	-2.0705	0.0384055	0.0619841
C1_01380C	2247.27	-0.434416	0.0754827	-5.75518	8.65514e-09	3.53115e-08
C1_01390C	1423.04	-0.189231	0.0905466	-2.08988	0.0366287	0.0594277
C1_01400C	1049.54	0.349697	0.0968094	3.61222	0.000303586	0.000700801
C1_01420C	1042.87	0.0998896	0.101608	0.983086	0.325565	0.403924
C1_01440C	13.0361	2.40797	0.825424	2.91725	0.00353129	0.00699882
C1_01450W	2743.25	0.308854	0.0944293	3.27074	0.00107267	0.00229725
C1_01460W	1235.75	0.42535	0.0911212	4.66796	3.04206e-06	9.15396e-06
C1_01470W	2563.98	-0.345354	0.0741285	-4.65885	3.17981e-06	9.56363e-06
C1_01480C	40199.6	-0.330297	0.0671887	-4.91596	8.83505e-07	2.84488e-06
C1_01490W	2919.09	0.877418	0.0732182	11.9836	4.33069e-33	8.41716e-32
C1_01500W	1.02709	-0.431452	2.70267	-0.159639	0.873165	NA
C1_01510W	591.626	0.342637	0.132773	2.58061	0.00986258	0.0180282
C1_01520C	2255.34	0.533447	0.077466	6.88621	5.73003e-12	3.18049e-11
C1_01530C	8365.55	-0.526763	0.0592115	-8.8963	5.7741e-19	5.42454e-18
C1_01540W	812.12	0.0437872	0.106014	0.413031	0.679584	0.735678
C1_01550W	792.843	0.138307	0.107267	1.28938	0.197266	0.262608
C1_01560W	1654.16	-0.546346	0.0886307	-6.1643	7.07972e-10	3.22835e-09
C1_01570C	972.539	0.300119	0.0989275	3.03372	0.00241557	0.00490898
C1_01580W	983.47	0.0903727	0.0967294	0.934284	0.350158	0.42967
C1_01590C	5260.67	-0.343932	0.0660063	-5.21059	1.88239e-07	6.54093e-07
C1_01600W	1848.28	-0.217519	0.0819132	-2.65548	0.00791959	0.0148615
C1_01610C	79.0749	1.76032	0.332617	5.29235	1.20755e-07	4.30448e-07
C1_01620C	508.108	1.93001	0.138849	13.9	6.33119e-44	1.9346e-42
C1_01630W	897.02	0.71338	0.103416	6.89817	5.26761e-12	2.93205e-11
C1_01640W	6414.35	-0.333371	0.0716303	-4.65404	3.25488e-06	9.77455e-06
C1_01650W	1529.33	0.289042	0.0851645	3.39392	0.000688999	0.00151554
C1_01670C	744.69	-0.392896	0.110723	-3.54845	0.000387501	0.000882485
C1_01680C	819.899	-0.161356	0.102936	-1.56753	0.11699	0.165952
C1_01690C	13927	-0.153931	0.0562757	-2.7353	0.00623227	0.0119139
C1_01700W	1517.69	-0.593783	0.0876298	-6.77604	1.23515e-11	6.63823e-11
C1_01710W	965.026	-0.470974	0.0990134	-4.75667	1.96811e-06	6.04194e-06
C1_01740W	1325.87	7.87104	0.343019	22.9464	1.60073e-116	1.39546e-114
C1_01750W	211.929	-0.129425	0.190071	-0.680927	0.495918	0.56995
C1_01760W	333.503	1.1595	0.156761	7.39663	1.39689e-13	8.76273e-13
C1_01770W	458.206	0.246888	0.134522	1.8353	0.0664617	0.100763
C1_01780C	3216.74	0.0834692	0.0705223	1.18359	0.236577	0.30728
C1_01790W	1421.51	0.144108	0.0885903	1.62668	0.103805	0.149467
C1_01800W	472.499	-0.310113	0.128005	-2.42266	0.0154072	0.0270059
C1_01810C	918.735	1.40431	0.103152	13.614	3.30601e-42	9.28818e-41
C1_01820C	364.451	-0.503336	0.145058	-3.4699	0.000520643	0.00116248
C1_01830C	724.623	1.14692	0.112445	10.1997	1.98786e-24	2.61867e-23
C1_01840C	417.242	2.00666	0.154941	12.9511	2.31501e-38	5.71807e-37
C1_01850C	790.341	-0.0244523	0.108359	-0.225661	0.821465	0.856729
C1_01860W	2043.22	-0.414577	0.0786016	-5.27441	1.33187e-07	4.73058e-07
C1_01870C	7865.04	-0.0261385	0.0606115	-0.431245	0.66629	0.724153
C1_01880C	137.328	-0.303169	0.228947	-1.32419	0.18544	0.249102
C1_01890C	1339.11	0.423195	0.0883917	4.78773	1.6868e-06	5.22432e-06
C1_01900C	618.584	-0.385362	0.119197	-3.23299	0.00122501	0.00260281
C1_01910W	2768.34	-0.281806	0.0727971	-3.87111	0.000108342	0.00026716
C1_01920W	2624.72	-0.178317	0.0751223	-2.37369	0.0176115	0.0304909
C1_01930W	985.217	0.591717	0.109352	5.41113	6.26288e-08	2.32185e-07
C1_01940C	883.819	0.315429	0.104614	3.01516	0.0025684	0.00519286
C1_01950C	659.876	0.104673	0.115418	0.9069	0.36446	0.444476
C1_01970W	1.52048	-0.458071	2.02896	-0.225767	0.821383	NA
C1_01980W	10414.7	1.7584	0.0618676	28.422	1.08251e-177	1.64542e-175
C1_01990W	5.02426	-0.502402	1.18358	-0.424476	0.671218	0.728751
C1_02000W	930.661	0.0875905	0.098164	0.892287	0.372239	0.452086
C1_02010C	218.118	0.755858	0.183213	4.12557	3.6982e-05	9.71762e-05
C1_02020W	156.299	-0.310783	0.217295	-1.43024	0.152649	0.210052
C1_02030C	123.104	-0.129007	0.235383	-0.548076	0.58364	0.649122
C1_02040C	1341.81	1.0893	0.096209	11.3223	1.01807e-29	1.67642e-28
C1_02050C	3990.43	-0.0478899	0.0690512	-0.693542	0.487969	0.562145
C1_02060W	238.814	0.938606	0.17732	5.29327	1.20146e-07	4.28536e-07
C1_02070W	7.89913	1.22486	0.966788	1.26694	0.205176	0.27125
C1_02080W	947.096	-0.771972	0.101724	-7.58891	3.22608e-14	2.12728e-13
C1_02090C	413.958	-0.904866	0.137327	-6.58911	4.42464e-11	2.26115e-10
C1_02100W	215.293	-0.129804	0.18535	-0.700322	0.483727	0.557994
C1_02110C	1720.74	5.38489	0.14945	36.0315	2.68604e-284	8.84604e-282
C1_02120C	1176.57	-0.0240192	0.0987984	-0.243114	0.807917	0.846471
C1_02130C	641.324	2.17895	0.126577	17.2145	2.06888e-66	9.97099e-65
C1_02140C	1.02766	-0.409084	2.70213	-0.151393	0.879665	NA
C1_02150W	761.548	1.64142	0.11461	14.3217	1.60132e-46	5.24455e-45
C1_02160W	128.339	-0.385461	0.232887	-1.65514	0.0978953	0.141784
C1_02170C	46.8282	2.291	0.444027	5.1596	2.47481e-07	8.48015e-07
C1_02180W	575.596	0.722465	0.12356	5.84707	5.0032e-09	2.10049e-08
C1_02190W	1926.82	-0.0491833	0.0782331	-0.628676	0.529561	0.601156
C1_02200C	64.3098	0.203434	0.33012	0.616243	0.537734	0.608686
C1_02210W	596.364	-0.326508	0.124242	-2.628	0.00858897	0.0160061
C1_02220C	659.335	0.576687	0.113793	5.06784	4.0235e-07	1.34906e-06
C1_02230W	1589.19	-0.464711	0.0848031	-5.47988	4.25608e-08	1.60089e-07
C1_02240W	2331.95	-0.512013	0.0775229	-6.60467	3.98394e-11	2.04298e-10
C1_02250W	404.3	0.253002	0.137805	1.83593	0.0663673	0.100656
C1_02260C	2016.88	0.10042	0.0781729	1.28459	0.198936	0.264408
C1_02270C	531.315	6.47227	0.342809	18.8801	1.66201e-79	9.1226e-78
C1_02280C	339.716	-0.411988	0.151683	-2.71611	0.00660537	0.0125623
C1_02290C	854.609	0.0972183	0.103495	0.939355	0.347549	0.427087
C1_02300W	245.116	0.449218	0.173831	2.58423	0.00975974	0.0178843
C1_02310C	229.752	-0.0698275	0.180061	-0.387798	0.698165	0.751129
C1_02320C	1325.89	0.814655	0.0905151	9.00021	2.25278e-19	2.20735e-18
C1_02330C	12461.9	-0.365434	0.0604462	-6.0456	1.48853e-09	6.59493e-09
C1_02350W	654.741	-0.129859	0.115562	-1.12372	0.26113	0.334626
C1_02360C	52.9199	0.250163	0.356724	0.701279	0.483129	0.557522
C1_02370C	854.649	0.157048	0.112694	1.39359	0.163442	0.223194
C1_02380C	63.4133	-0.277964	0.328618	-0.84586	0.397631	0.478611
C1_02390W	370.359	-0.0966211	0.15222	-0.634745	0.525594	0.597454
C1_02400C	1163.5	-0.0947051	0.0954946	-0.991732	0.321328	0.399122
C1_02410C	1110.56	-0.0119203	0.0921375	-0.129375	0.897061	0.917016
C1_02420C	9202.39	-0.657157	0.0749425	-8.76882	1.80554e-18	1.63658e-17
C1_02430C	3666.59	-0.410917	0.0692889	-5.93048	3.02053e-09	1.30413e-08
C1_02440C	483.463	0.0466763	0.128698	0.36268	0.716844	0.768219
C1_02450C	1685.68	-0.580017	0.0862426	-6.72541	1.75099e-11	9.30928e-11
C1_02460W	39788.4	-0.190253	0.0558432	-3.40691	0.000657024	0.00144897
C1_02470W	91.7847	0.384141	0.277561	1.38399	0.166361	0.226502
C1_02480W	6947.93	0.16539	0.0640504	2.58219	0.00981769	0.0179683
C1_02490C	787.634	-0.089996	0.105312	-0.854566	0.392791	0.473747
C1_02500W	195.822	0.00204344	0.189759	0.0107686	0.991408	0.992797
C1_02510W	393.947	-0.255286	0.150082	-1.70098	0.0889474	0.13045
C1_02520W	5.21991	4.09328	1.74905	2.34029	0.0192689	0.0329942
C1_02530C	10799.1	1.12298	0.0630193	17.8197	4.97045e-71	2.54007e-69
C1_02560W	0	NA	NA	NA	NA	NA
C1_02570C	31.5998	1.11212	0.476855	2.3322	0.0196901	0.0336474
C1_02580W	57.5762	1.59316	0.365157	4.36295	1.28318e-05	3.54129e-05
C1_02590C	16418.4	0.157903	0.0595304	2.65248	0.00799023	0.0149845
C1_02600W	593.461	-0.995042	0.119215	-8.3466	7.02557e-17	5.55301e-16
C1_02610W	957.65	-0.624325	0.0997085	-6.26151	3.81269e-10	1.78106e-09
C1_02620C	7695.78	0.00332515	0.0604308	0.055024	0.956119	0.964416
C1_02630C	1073.87	-0.295981	0.0956001	-3.09604	0.00196126	0.00404254
C1_02640C	2746.01	0.00325025	0.0735465	0.0441932	0.96475	0.972461
C1_02650W	2634.75	0.384383	0.0762193	5.04312	4.58008e-07	1.52704e-06
C1_02660C	913.198	0.273634	0.103413	2.64604	0.00814402	0.0152488
C1_02670C	10.3036	0.590789	0.813609	0.726133	0.467757	0.544019
C1_02680C	237.992	0.251572	0.176252	1.42734	0.153481	0.211099
C1_02690C	4.66438	2.79164	1.46433	1.90643	0.0565944	0.0873677
C1_02700C	265.042	2.84194	0.202826	14.0117	1.32161e-44	4.12342e-43
C1_02710W	8347.53	-0.300174	0.0606555	-4.94883	7.46607e-07	2.43582e-06
C1_02720W	545.519	-0.0860908	0.121774	-0.70697	0.479585	0.554404
C1_02730W	14.9766	0.519818	0.674346	0.770848	0.440797	0.519698
C1_02740C	105.188	0.0387776	0.256799	0.151004	0.879973	0.904069
C1_02750C	2442.68	-0.490843	0.0743625	-6.60068	4.0927e-11	2.09693e-10
C1_02760W	4080.22	-0.014915	0.0738504	-0.201962	0.839946	0.871709
C1_02770W	484.456	-0.144136	0.127503	-1.13046	0.258284	0.331409
C1_02780W	1371.94	0.245107	0.0866661	2.82818	0.00468141	0.00910181
C1_02790W	8051.37	-0.186024	0.0624623	-2.97817	0.00289972	0.00580727
C1_02800W	23.9439	0.20994	0.526546	0.39871	0.690107	0.745164
C1_02810W	831.226	0.344146	0.104396	3.29655	0.000978804	0.00210765
C1_02820W	3273.47	-0.45774	0.0744781	-6.14597	7.94775e-10	3.60201e-09
C1_02830W	603.615	-0.340579	0.115783	-2.94153	0.00326591	0.00649458
C1_02840W	1235.73	-0.782088	0.0973222	-8.03607	9.27659e-16	6.78909e-15
C1_02850W	1870.14	-0.476455	0.0882189	-5.40083	6.63332e-08	2.44694e-07
C1_02860C	1184.29	-0.109223	0.0904617	-1.20739	0.227281	0.297226
C1_02870W	676.486	0.00121012	0.113023	0.0107069	0.991457	0.992797
C1_02880C	1899.28	0.0974332	0.0846465	1.15106	0.249708	0.321588
C1_02890C	406.036	0.785673	0.140776	5.58103	2.39097e-08	9.23366e-08
C1_02900C	723.551	-0.556249	0.112697	-4.93581	7.9818e-07	2.58699e-06
C1_02910C	147.818	0.408187	0.221298	1.84451	0.0651088	0.0990416
C1_02920W	1311.65	-0.0269565	0.0873016	-0.308774	0.757493	0.80229
C1_02930C	706.964	-0.183952	0.11307	-1.62688	0.103762	0.149441
C1_02940C	291.252	-0.447121	0.163056	-2.74214	0.00610404	0.0116876
C1_02950W	56.2064	0.256627	0.357053	0.718736	0.472304	0.547588
C1_02960C	1314.01	-0.0943166	0.0903683	-1.04369	0.296628	0.373177
C1_02970W	3695.24	-0.258266	0.067095	-3.84926	0.000118474	0.000291416
C1_02980W	568.067	0.164172	0.123881	1.32524	0.185091	0.24869
C1_02990C	503.453	0.734927	0.127827	5.74938	8.95736e-09	3.64693e-08
C1_03000W	134.139	0.974032	0.23287	4.18274	2.88019e-05	7.65984e-05
C1_03010W	8575.09	-0.26181	0.0668736	-3.91499	9.04081e-05	0.000225412
C1_03020C	48861.2	-0.163811	0.0602588	-2.71846	0.00655862	0.0124814
C1_03030W	22397.2	-0.416744	0.0572706	-7.27676	3.41927e-13	2.07891e-12
C1_03040W	308.848	-0.454891	0.157854	-2.88171	0.00395522	0.00778437
C1_03050W	910.465	-0.309402	0.104324	-2.96578	0.00301915	0.00602813
C1_03060C	1841.83	-0.47721	0.0971229	-4.91346	8.94824e-07	2.87664e-06
C1_03070C	959.438	-0.446117	0.103299	-4.31868	1.56965e-05	4.28488e-05
C1_03080C	196.752	-0.508425	0.20546	-2.47457	0.0133397	0.0237253
C1_03090W	48579.8	-0.412933	0.0574774	-7.18426	6.75715e-13	4.01367e-12
C1_03100W	4018.83	-0.245657	0.0710328	-3.45837	0.000543462	0.00121023
C1_03110W	23404.9	-0.317607	0.0556184	-5.71046	1.12673e-08	4.53139e-08
C1_03120W	996.973	0.500717	0.100993	4.95797	7.12354e-07	2.32791e-06
C1_03130C	2482.28	0.0788643	0.073118	1.07859	0.280771	0.355871
C1_03140W	145.406	0.379511	0.22165	1.71221	0.0868579	0.12786
C1_03150C	267.316	0.597404	0.167666	3.56306	0.000366564	0.000837376
C1_03160C	1218.99	0.622847	0.0941383	6.6163	3.68311e-11	1.89527e-10
C1_03170C	213.369	0.374254	0.184486	2.02863	0.0424961	0.0677743
C1_03180W	361.171	-0.324787	0.145236	-2.23627	0.0253341	0.04252
C1_03190C	17921.2	-0.409053	0.0558501	-7.32412	2.40466e-13	1.47616e-12
C1_03200C	511.463	-0.26569	0.126881	-2.09401	0.0362589	0.0588885
C1_03210C	5801.88	0.152557	0.0638193	2.39045	0.0168278	0.0292452
C1_03220C	17622.3	0.0911169	0.0589835	1.54479	0.122398	0.172838
C1_03230C	7995.45	-0.554894	0.0645295	-8.59908	8.03596e-18	6.87405e-17
C1_03240W	677.884	-0.0345991	0.118758	-0.29134	0.770791	0.813323
C1_03250C	407.092	-0.256306	0.137525	-1.8637	0.062364	0.0953065
C1_03260W	268.741	-0.0872952	0.165362	-0.527903	0.597566	0.662126
C1_03270W	176.329	2.26405	0.23226	9.74791	1.88309e-22	2.24156e-21
C1_03280W	2043.49	0.0833406	0.0881614	0.945318	0.344497	0.424128
C1_03290W	902.767	-0.254884	0.103381	-2.46549	0.0136826	0.0242628
C1_03300C	1205.59	0.102644	0.0931808	1.10156	0.270652	0.344816
C1_03310W	1756.65	0.132721	0.0808383	1.64181	0.100629	0.145566
C1_03320C	797.786	4.0652	0.158954	25.5747	2.91983e-144	3.5324e-142
C1_03330C	285.47	0.332699	0.167056	1.99155	0.0464209	0.073358
C1_03340C	2410.34	0.157011	0.0733571	2.14037	0.032325	0.052993
C1_03350C	9046.8	-0.740186	0.0595199	-12.4359	1.6677e-35	3.63461e-34
C1_03360W	2579.44	-0.626308	0.0745901	-8.39666	4.59358e-17	3.68481e-16
C1_03370W	21007.3	-0.801348	0.056183	-14.2632	3.71128e-46	1.20221e-44
C1_03380W	3825.36	0.31791	0.0667557	4.76229	1.9141e-06	5.89443e-06
C1_03390W	2661.87	-0.429251	0.0760327	-5.64562	1.64588e-08	6.47861e-08
C1_03400W	1054.62	0.0742824	0.0949751	0.782125	0.434141	0.513281
C1_03410W	161.659	-1.37047	0.217952	-6.28794	3.21711e-10	1.51237e-09
C1_03430W	177.724	-0.375899	0.199655	-1.88274	0.0597352	0.0917147
C1_03440C	1834.75	0.0521618	0.0790353	0.659982	0.509266	0.583142
C1_03450C	1073.85	-0.0682917	0.0943984	-0.723441	0.469409	0.545288
C1_03460C	221.362	-0.485682	0.18018	-2.69555	0.00702735	0.0133136
C1_03470C	40.514	1.402	0.474462	2.95492	0.00312755	0.00623406
C1_03480C	1472.32	0.539854	0.0951344	5.67464	1.38979e-08	5.52189e-08
C1_03490W	3417.12	0.884962	0.0684601	12.9267	3.18225e-38	7.82754e-37
C1_03500W	3885.75	0.384376	0.0666364	5.76826	8.00928e-09	3.28347e-08
C1_03510C	3451.83	0.454908	0.0776429	5.85898	4.65731e-09	1.96642e-08
C1_03520W	3531.75	0.116844	0.0715752	1.63247	0.102581	0.14792
C1_03530W	768.812	-0.458558	0.109776	-4.17723	2.95077e-05	7.83698e-05
C1_03540C	300.217	0.499992	0.162396	3.07884	0.00207807	0.00426109
C1_03550C	2871.78	0.408654	0.0731852	5.58383	2.35282e-08	9.10411e-08
C1_03560C	2799.83	0.0477385	0.0772917	0.617641	0.536812	0.607875
C1_03580W	0	NA	NA	NA	NA	NA
C1_03600W	1834.41	-0.0639228	0.0799359	-0.799676	0.423898	0.503379
C1_03610C	225.391	-0.46927	0.184476	-2.5438	0.0109655	0.0198969
C1_03620C	3453.15	-0.184957	0.0673398	-2.74663	0.00602115	0.0115438
C1_03630W	712.298	-0.5558	0.127691	-4.3527	1.34471e-05	3.69906e-05
C1_03640C	409.27	-0.22476	0.138683	-1.62068	0.105086	0.151091
C1_03650C	1159.76	0.306659	0.0924198	3.3181	0.000906307	0.00196008
C1_03660W	71.6172	0.408226	0.31024	1.31584	0.188228	0.252219
C1_03670C	906.088	1.73969	0.107838	16.1324	1.50931e-58	6.30085e-57
C1_03680W	3437.7	-1.02323	0.082217	-12.4455	1.47993e-35	3.26134e-34
C1_03690W	1209.01	0.210215	0.0955912	2.19911	0.0278704	0.0463959
C1_03710C	931.695	-0.88526	0.106147	-8.33997	7.43089e-17	5.86555e-16
C1_03720C	1534.4	0.611394	0.0888873	6.8783	6.05689e-12	3.3525e-11
C1_03730C	2392.86	0.296792	0.0735411	4.03573	5.44327e-05	0.000139869
C1_03740W	536.358	0.209693	0.12334	1.70013	0.0891072	0.13062
C1_03750W	334.185	-0.123538	0.153405	-0.805308	0.420642	0.500716
C1_03760C	2602.25	-0.305778	0.0745991	-4.09895	4.15021e-05	0.000108333
C1_03770W	1844.86	-0.875919	0.0811583	-10.7927	3.72627e-27	5.42735e-26
C1_03780C	6225.44	-0.322344	0.0617732	-5.21819	1.80683e-07	6.30423e-07
C1_03790C	15415	-0.26594	0.05736	-4.63634	3.5464e-06	1.05856e-05
C1_03800W	1094.62	-0.335456	0.100217	-3.3473	0.000816043	0.00177784
C1_03810C	233.191	-0.827222	0.182925	-4.52219	6.12024e-06	1.76893e-05
C1_03820W	218.355	0.24853	0.19606	1.26762	0.204934	0.271051
C1_03830C	1821.14	-0.314711	0.0822432	-3.82659	0.00012993	0.000317881
C1_03840W	129.985	-0.0869692	0.231028	-0.376444	0.706587	0.758951
C1_03860C	1114	-0.132925	0.115718	-1.14869	0.250683	0.322703
C1_03870C	1214.8	-0.288763	0.0897326	-3.21804	0.00129069	0.00273356
C1_03880C	0	NA	NA	NA	NA	NA
C1_03890W	0.430167	2.00718	3.77538	0.531651	0.594967	NA
C1_03900W	242.79	-0.636586	0.174212	-3.65408	0.000258102	0.000603966
C1_03910C	354.209	0.0552241	0.146919	0.37588	0.707006	0.759263
C1_03920C	162.959	-0.468574	0.20661	-2.26791	0.0233345	0.0393869
C1_03930W	483.054	-0.0766125	0.128772	-0.594947	0.551879	0.62178
C1_03940W	2164.76	0.480521	0.0764284	6.2872	3.23243e-10	1.51837e-09
C1_03950C	89.0042	-0.137204	0.296183	-0.463241	0.643192	0.702828
C1_03960C	534.161	-0.222374	0.122403	-1.81674	0.0692573	0.104388
C1_03970W	9.52384	0.754408	0.869024	0.868109	0.385335	0.466176
C1_03980W	100.871	-0.333554	0.262788	-1.26929	0.204338	0.270383
C1_03990W	502.479	0.130527	0.127104	1.02693	0.304451	0.381804
C1_04000C	1057.16	0.244742	0.101297	2.41607	0.0156889	0.0274487
C1_04010C	169.183	1.7837	0.221494	8.05306	8.07513e-16	5.9465e-15
C1_04020C	1022.38	1.06849	0.0983185	10.8676	1.64471e-27	2.44357e-26
C1_04030W	524.518	0.198925	0.124255	1.60094	0.109391	0.156145
C1_04040C	5620.67	-0.597596	0.0619313	-9.64934	4.94744e-22	5.76197e-21
C1_04050C	0.44467	2.04887	4.0443	0.506607	0.61243	NA
C1_04060W	60.4142	0.906236	0.348752	2.59851	0.00936291	0.0172639
C1_04070C	400.135	0.00280059	0.137782	0.0203263	0.983783	0.987105
C1_04080W	151.231	-0.354513	0.214773	-1.65064	0.0988114	0.143006
C1_04090C	469.322	-0.236449	0.13122	-1.80193	0.0715566	0.107471
C1_04100C	25195.8	0.262997	0.0536549	4.90164	9.50377e-07	3.04367e-06
C1_04110W	287.978	0.0226228	0.166159	0.136152	0.891701	0.913427
C1_04120C	1286.03	-0.0807621	0.0901727	-0.895637	0.370446	0.450648
C1_04130W	7315.19	-0.736983	0.0653687	-11.2742	1.75872e-29	2.85635e-28
C1_04140W	290.589	0.799861	0.16175	4.94505	7.61253e-07	2.47951e-06
C1_04150C	100.969	-0.250873	0.26063	-0.962566	0.335766	0.415189
C1_04160C	137.794	-0.0483598	0.225852	-0.214122	0.830452	0.863822
C1_04170C	13188.9	0.240283	0.0715289	3.35924	0.000781572	0.00170776
C1_04180W	13486.9	0.0766631	0.0699518	1.09594	0.273104	0.347715
C1_04190C	587.567	-0.0518489	0.116927	-0.443431	0.657454	0.716168
C1_04200C	865.676	0.15401	0.110649	1.39188	0.16396	0.223798
C1_04210C	5478.11	-0.0251147	0.0725768	-0.346043	0.72931	0.778982
C1_04220C	439.049	0.203639	0.134577	1.51318	0.130235	0.182298
C1_04230W	1716.63	0.153096	0.0833126	1.83761	0.0661202	0.100323
C1_04240C	15276.4	0.507449	0.0727135	6.97874	2.97829e-12	1.68627e-11
C1_04250C	30.2295	0.783659	0.485614	1.61375	0.106582	0.152761
C1_04260W	16583.9	-0.0788852	0.0801069	-0.984748	0.324748	0.402994
C1_04270C	31.3264	0.195846	0.46175	0.424139	0.671464	0.728885
C1_04280C	289.478	-0.295444	0.160401	-1.84191	0.0654889	0.0995432
C1_04290C	34489.5	-0.476899	0.0530358	-8.99202	2.42732e-19	2.37053e-18
C1_04300C	27901.3	-0.845276	0.0599236	-14.1059	3.49387e-45	1.10758e-43
C1_04310C	151.339	0.798153	0.218501	3.65285	0.000259342	0.000606222
C1_04320W	289.591	0.268059	0.164371	1.63082	0.102928	0.148349
C1_04330W	2888.77	-0.304595	0.0733698	-4.1515	3.30309e-05	8.73359e-05
C1_04340C	280.245	-0.378317	0.173127	-2.1852	0.0288742	0.0477452
C1_04350C	360.302	-0.311394	0.146216	-2.12968	0.0331976	0.0542137
C1_04360C	3248.87	0.519916	0.0689556	7.53987	4.70454e-14	3.07142e-13
C1_04370C	893.193	-0.194508	0.103506	-1.8792	0.0602172	0.0924307
C1_04380W	1145.39	-0.00860459	0.0931257	-0.0923976	0.926382	0.940198
C1_04390C	10143.5	-0.602992	0.0610123	-9.88313	4.92699e-23	6.07218e-22
C1_04400C	13485.9	-0.352573	0.060441	-5.83335	5.43255e-09	2.2679e-08
C1_04410C	1206.92	-0.312821	0.0902136	-3.46756	0.000525214	0.00117224
C1_04420C	2519.62	-0.145105	0.0745887	-1.9454	0.0517271	0.080673
C1_04430C	713.486	0.772268	0.115577	6.68187	2.35919e-11	1.23764e-10
C1_04440W	3.20937	-0.242274	1.45268	-0.166778	0.867545	NA
C1_04450C	384.343	-0.97563	0.145008	-6.72811	1.71877e-11	9.15442e-11
C1_04460C	571.722	2.71183	0.14015	19.3495	2.0575e-83	1.21969e-81
C1_04470C	173.048	-0.214656	0.206883	-1.03757	0.29947	0.376193
C1_04480C	1220.67	0.423451	0.0950837	4.45346	8.44984e-06	2.39096e-05
C1_04490W	1867.19	-0.0453843	0.0786495	-0.577046	0.563909	0.63168
C1_04500W	8160.47	5.77549	0.0887099	65.1053	0	0
C1_04510W	909.793	-0.371277	0.101493	-3.65815	0.000254039	0.000596178
C1_04520C	1790.44	-0.0751958	0.0793479	-0.947673	0.343296	0.423001
C1_04530C	750.459	-0.328453	0.10636	-3.08811	0.00201431	0.0041418
C1_04540C	661.623	0.0659369	0.112235	0.587488	0.556876	0.626203
C1_04550W	206.536	0.318603	0.186892	1.70474	0.0882424	0.129512
C1_04560W	237.008	0.877606	0.179251	4.89597	9.78201e-07	3.1294e-06
C1_04570C	141.808	-0.424481	0.242845	-1.74795	0.0804728	0.11935
C1_04580C	317.957	0.618333	0.155933	3.96539	7.32769e-05	0.000184688
C1_04590W	517.858	0.326727	0.128598	2.54068	0.0110637	0.0200506
C1_04600C	2042.03	-0.108842	0.0859227	-1.26675	0.205245	0.271281
C1_04610W	39888	0.313089	0.0627908	4.98622	6.15716e-07	2.02326e-06
C1_04620W	2847.92	0.382431	0.0727118	5.25954	1.44416e-07	5.10189e-07
C1_04630C	1238.84	-0.472766	0.0888812	-5.31908	1.04295e-07	3.7553e-07
C1_04640W	1534.42	0.895736	0.0915432	9.78485	1.30794e-22	1.5759e-21
C1_04650W	47.1878	1.56193	0.400344	3.90147	9.56121e-05	0.000237349
C1_04660W	843.174	1.86249	0.113899	16.3521	4.20059e-60	1.80443e-58
C1_04670W	1083.22	-0.415501	0.0931237	-4.46181	8.12687e-06	2.30177e-05
C1_04680W	9929.21	0.40748	0.0577845	7.05172	1.76718e-12	1.02403e-11
C1_04690C	29.5353	1.59501	0.5101	3.12686	0.00176681	0.00366597
C1_04700C	566.705	0.651415	0.1265	5.14953	2.61141e-07	8.92244e-07
C1_04710C	1140.22	-0.784303	0.0927234	-8.45852	2.70787e-17	2.20801e-16
C1_04720W	337.097	-0.0272378	0.153847	-0.177045	0.859473	0.887314
C1_04730C	2650.79	-0.320004	0.0758389	-4.21953	2.44817e-05	6.5639e-05
C1_04740W	407.679	1.37368	0.153411	8.95428	3.41949e-19	3.29071e-18
C1_04750W	61.9778	0.5448	0.334455	1.62892	0.10333	0.148856
C1_04760C	312.898	-0.392976	0.15437	-2.54568	0.0109066	0.0197961
C1_04770C	2192.92	0.718049	0.0799046	8.98634	2.55607e-19	2.48808e-18
C1_04780C	571.3	-0.194405	0.11873	-1.63738	0.101552	0.146686
C1_04790W	1219.72	0.107721	0.0917099	1.17459	0.240159	0.311148
C1_04800C	6.40254	0.247271	1.044	0.236849	0.812774	0.850207
C1_04810W	805.952	0.0279667	0.105616	0.264796	0.791166	0.832304
C1_04820C	390.26	0.062686	0.147988	0.423588	0.671866	0.729188
C1_04830W	5607.46	-0.149705	0.0639627	-2.34051	0.0192575	0.0329842
C1_04840C	248.943	0.0935756	0.172614	0.542109	0.587743	0.652706
C1_04850C	93.6047	-0.576294	0.270255	-2.13241	0.0329735	0.0539104
C1_04860W	1479.64	0.075189	0.0845539	0.889244	0.373872	0.453698
C1_04870W	91.1629	1.36156	0.293402	4.6406	3.47393e-06	1.0385e-05
C1_04880C	398.768	0.133574	0.138056	0.967532	0.333278	0.412544
C1_04890W	10722.9	-0.0790232	0.0572425	-1.3805	0.167433	0.227804
C1_04900W	677.299	1.04245	0.125899	8.28006	1.23118e-16	9.52799e-16
C1_04910C	1268.36	0.0665816	0.0924639	0.720082	0.471474	0.547054
C1_04930C	141.224	0.336998	0.222654	1.51355	0.130139	0.182207
C1_04940C	24.8747	0.508891	0.55049	0.924432	0.355261	0.434762
C1_04950C	1007.11	-0.526455	0.106837	-4.92763	8.32326e-07	2.68738e-06
C1_04960C	803.677	-0.308252	0.118425	-2.60292	0.00924324	0.0170911
C1_04970W	2572.46	-0.17915	0.0793806	-2.25685	0.0240177	0.0404251
C1_04980C	2151.76	0.0360077	0.0761137	0.473078	0.636158	0.696297
C1_04990C	659.943	-0.463036	0.112099	-4.13061	3.61803e-05	9.51962e-05
C1_05000W	553.419	-0.0465104	0.13855	-0.335693	0.737103	0.785465
C1_05010C	2051.02	0.0488303	0.0771809	0.632674	0.526947	0.598762
C1_05020C	739.544	-0.195768	0.110329	-1.7744	0.0759964	0.113592
C1_05030C	266.584	-0.786131	0.176208	-4.46139	8.14293e-06	2.30522e-05
C1_05050C	6144.16	-0.680646	0.0617908	-11.0153	3.22374e-28	4.91269e-27
C1_05060W	4649.35	-0.466003	0.0677785	-6.87539	6.18223e-12	3.41232e-11
C1_05070C	946.366	0.417576	0.0981429	4.25477	2.0926e-05	5.63605e-05
C1_05080W	123.859	2.64271	0.285929	9.24254	2.40724e-20	2.50353e-19
C1_05090W	662.793	-0.238884	0.115092	-2.07559	0.0379322	0.061287
C1_05100W	260.974	0.0767392	0.167116	0.459196	0.646093	0.705478
C1_05110C	11361	-0.555598	0.0678475	-8.18893	2.63563e-16	2.00051e-15
C1_05120W	549.764	-0.5944	0.120637	-4.92718	8.34229e-07	2.69206e-06
C1_05130W	4.43688	-0.952909	1.23167	-0.773669	0.439127	0.51798
C1_05140W	8805.54	0.415543	0.0611009	6.80093	1.03945e-11	5.61192e-11
C1_05150C	2.43079	-1.49159	1.6798	-0.887958	0.374563	NA
C1_05160C	934.751	1.88866	0.115133	16.4041	1.7876e-60	7.73497e-59
C1_05170C	2475.81	0.687534	0.0754215	9.11589	7.80283e-20	7.8266e-19
C1_05180C	350.977	-0.023775	0.150651	-0.157815	0.874603	0.899799
C1_05190C	547.108	0.0115791	0.122461	0.0945531	0.92467	0.939214
C1_05200C	329.587	-0.620707	0.153111	-4.05397	5.03557e-05	0.000129899
C1_05210C	1408.2	-0.404154	0.0919812	-4.39388	1.11345e-05	3.10175e-05
C1_05220C	79.8735	-1.6634	0.309193	-5.3798	7.45671e-08	2.71853e-07
C1_05230W	631.802	-0.273777	0.116476	-2.3505	0.0187482	0.0322564
C1_05240C	3616.27	0.249767	0.0684735	3.64764	0.000264662	0.000617197
C1_05250W	30.0171	-0.26869	0.476013	-0.564459	0.572442	0.639732
C1_05260C	748.373	-0.137858	0.10738	-1.28384	0.199199	0.264512
C1_05270C	1108.02	-0.103179	0.100221	-1.02951	0.30324	0.380446
C1_05280W	421.415	-0.131588	0.136279	-0.965576	0.334256	0.413582
C1_05290W	9718.11	-0.279032	0.0577589	-4.83097	1.35868e-06	4.2683e-06
C1_05300C	3806.32	0.090874	0.0700548	1.29718	0.194568	0.259599
C1_05320C	388.005	-0.224901	0.143523	-1.567	0.117115	0.166046
C1_05330C	357.037	-0.107594	0.148784	-0.723156	0.469584	0.545288
C1_05340C	708.109	0.0180694	0.112716	0.160309	0.872637	0.898401
C1_05350W	128.454	-0.119311	0.234993	-0.507722	0.611648	0.674987
C1_05360C	1781.87	-0.628592	0.0821644	-7.65041	2.00341e-14	1.33741e-13
C1_05370C	278.1	0.551551	0.162949	3.3848	0.000712289	0.00156387
C1_05380C	1211.68	-0.0160657	0.0894739	-0.179557	0.8575	0.885894
C1_05390C	1029.76	-0.572948	0.0957367	-5.98462	2.16895e-09	9.46801e-09
C1_05400C	106.039	0.319154	0.255158	1.25081	0.211004	0.278024
C1_05410C	819.604	0.751717	0.104987	7.16013	8.06002e-13	4.76844e-12
C1_05420W	555.54	0.0951904	0.129418	0.735529	0.462018	0.539142
C1_05430W	760.856	-0.25388	0.129481	-1.96075	0.0499078	0.0781647
C1_05440C	364.067	2.45243	0.177444	13.8209	1.90759e-43	5.68252e-42
C1_05450W	2.01169	-0.467254	1.77662	-0.263002	0.792549	NA
C1_05460W	1235.81	0.330052	0.0930386	3.54747	0.000388943	0.000884531
C1_05470W	697.448	-0.0113118	0.11159	-0.10137	0.919257	0.93503
C1_05480C	51.4018	0.285885	0.360594	0.792816	0.427885	0.507402
C1_05490C	1216	0.179178	0.0942299	1.9015	0.0572371	0.0882219
C1_05500W	1741.12	-0.803042	0.0831262	-9.66052	4.43599e-22	5.1867e-21
C1_05510C	147.81	0.493473	0.21904	2.25289	0.0242662	0.0408201
C1_05520W	166.323	0.105909	0.206504	0.512868	0.608044	0.671977
C1_05530C	3448.23	-0.139374	0.0680387	-2.04844	0.0405164	0.0650498
C1_05540C	1320.36	0.843996	0.0968149	8.71762	2.84106e-18	2.5326e-17
C1_05560W	3341.68	0.881152	0.069172	12.7386	3.61014e-37	8.39252e-36
C1_05600W	281.761	0.149784	0.161574	0.927034	0.353909	0.433463
C1_05610W	532.135	-0.392789	0.122598	-3.20388	0.00135589	0.0028604
C1_05620C	4.6011	-0.793627	1.20853	-0.656687	0.511382	0.584827
C1_05630C	15981.3	-0.666609	0.0581901	-11.4557	2.20154e-30	3.77188e-29
C1_05640C	1796.52	-0.452422	0.0840467	-5.38298	7.32626e-08	2.67426e-07
C1_05650W	769.488	-0.233523	0.10652	-2.1923	0.0283578	0.047026
C1_05660C	4515.75	-0.491119	0.0700594	-7.01004	2.38254e-12	1.36858e-11
C1_05670W	1629.13	0.343869	0.0845895	4.06515	4.80018e-05	0.000124097
C1_05680C	2235.03	-0.253724	0.082346	-3.08119	0.00206175	0.00423202
C1_05690C	3.34127	2.24393	1.65182	1.35845	0.17432	NA
C1_05700W	440.62	1.47618	0.139447	10.586	3.46158e-26	4.82829e-25
C1_05710C	114.673	0.246183	0.244321	1.00762	0.313637	0.391337
C1_05720W	28144.8	-0.711972	0.0572529	-12.4356	1.67576e-35	3.63879e-34
C1_05740C	97.3002	-0.323541	0.266761	-1.21285	0.225189	0.295075
C1_05750C	1354.31	-0.241077	0.0931854	-2.58707	0.00967968	0.0177541
C1_05760C	304.675	-0.887159	0.157595	-5.62935	1.80887e-08	7.09193e-08
C1_05770C	1415.9	1.1709	0.0890935	13.1424	1.8814e-39	4.89164e-38
C1_05780W	1710.43	-0.408415	0.0819139	-4.98591	6.16712e-07	2.02541e-06
C1_05790W	257.126	0.404049	0.175539	2.30176	0.0213488	0.0362519
C1_05800C	290.435	-0.383157	0.157991	-2.42519	0.0153005	0.0268348
C1_05810W	930.522	0.147086	0.0983675	1.49527	0.134845	0.187864
C1_05820C	188.288	0.150188	0.192826	0.778877	0.436052	0.514822
C1_05830W	15.6273	2.30631	0.761183	3.0299	0.00244633	0.00496128
C1_05840W	478.323	0.59654	0.13986	4.26527	1.99657e-05	5.38965e-05
C1_05850W	1141.08	-0.111825	0.0912282	-1.22577	0.220285	0.289319
C1_05860W	429.367	1.14248	0.1445	7.90644	2.64845e-15	1.87128e-14
C1_05870W	780.698	0.688326	0.10862	6.337	2.34289e-10	1.12005e-09
C1_05880W	1524.79	0.583514	0.092135	6.33325	2.40056e-10	1.14393e-09
C1_05890W	25.5568	0.8362	0.532415	1.57058	0.11628	0.165104
C1_05900W	1248.74	-0.786741	0.0912335	-8.62338	6.50069e-18	5.60933e-17
C1_05910W	983.029	1.33985	0.113011	11.8559	2.00576e-32	3.77465e-31
C1_05920W	2485.51	0.205043	0.0844931	2.42674	0.0152353	0.0267362
C1_05930C	908.614	-0.342876	0.101386	-3.38188	0.000719917	0.00157886
C1_05940W	1683.99	0.241704	0.0825853	2.92672	0.00342562	0.00680076
C1_05950C	6187.41	-0.313134	0.0606182	-5.16567	2.39581e-07	8.21897e-07
C1_05960W	9394.7	-0.293944	0.0640338	-4.59045	4.42296e-06	1.30315e-05
C1_05970W	2.30645	-0.721146	1.68787	-0.427253	0.669195	NA
C1_05980W	741.94	0.360047	0.107488	3.34966	0.000809099	0.00176401
C1_05990C	505.368	0.577326	0.12603	4.58086	4.63077e-06	1.35763e-05
C1_06000W	3.71099	0.133218	1.33383	0.099876	0.920443	0.935915
C1_06010W	1492.87	0.602381	0.0918295	6.55978	5.38883e-11	2.72568e-10
C1_06020W	870.544	0.113889	0.106147	1.07293	0.283303	0.358697
C1_06030C	182.937	0.00641775	0.198006	0.032412	0.974144	0.979431
C1_06040W	418.875	-0.0442526	0.134772	-0.328351	0.742646	0.789811
C1_06050C	1422.94	0.260998	0.090622	2.88007	0.00397582	0.00781974
C1_06060C	1473.16	0.224697	0.0859966	2.61286	0.00897893	0.0166595
C1_06070W	1174.14	-0.167632	0.0926091	-1.8101	0.07028	0.105714
C1_06080C	1243.32	0.540376	0.0914447	5.90931	3.43536e-09	1.47357e-08
C1_06090C	1585.74	-0.488409	0.0846184	-5.7719	7.83836e-09	3.21562e-08
C1_06100C	19314.2	-0.300446	0.0562097	-5.34509	9.03727e-08	3.27864e-07
C1_06110C	1024.53	0.0516468	0.0988199	0.522636	0.601228	0.66581
C1_06120C	120.166	-0.71264	0.246032	-2.89654	0.00377308	0.00744815
C1_06130C	5746.25	-0.375689	0.0666151	-5.6397	1.70349e-08	6.70093e-08
C1_06140C	331.539	-1.4464	0.159766	-9.05327	1.38748e-19	1.37312e-18
C1_06150W	3.17785	0.205181	1.41631	0.144871	0.884813	NA
C1_06160W	11.2248	0.146604	0.779758	0.188012	0.850867	0.880884
C1_06180W	3849.33	-0.422025	0.0759216	-5.55869	2.71806e-08	1.04357e-07
C1_06190C	3790.6	0.0879625	0.0689687	1.2754	0.202169	0.267872
C1_06200W	504.323	0.156833	0.125635	1.24832	0.211915	0.279101
C1_06210W	238.354	0.00219924	0.182692	0.012038	0.990395	0.992237
C1_06220C	2.21918	2.6818	2.08851	1.28407	0.199118	NA
C1_06230C	1069.52	0.706386	0.0945266	7.47288	7.84592e-14	5.03362e-13
C1_06250W	374.609	0.508641	0.145638	3.4925	0.000478521	0.00107613
C1_06260W	0.222335	1.0416	4.99156	0.208673	0.834704	NA
C1_06270W	534.063	-0.268158	0.12232	-2.19227	0.02836	0.047026
C1_06280C	950.391	0.629837	0.120092	5.2446	1.56622e-07	5.5101e-07
C1_06290C	0.222335	1.0416	4.99156	0.208673	0.834704	NA
C1_06320W	817.762	-0.416502	0.113249	-3.67775	0.0002353	0.000555278
C1_06330W	1.44461	0.590556	2.08745	0.282908	0.777247	NA
C1_06340W	1390.92	-0.406687	0.089444	-4.54684	5.44582e-06	1.58482e-05
C1_06350W	396.743	-0.394313	0.141962	-2.7776	0.00547622	0.010564
C1_06360W	325.347	-0.111006	0.150673	-0.736733	0.461285	0.538393
C1_06370C	17.9529	0.909836	0.622976	1.46047	0.144162	0.199484
C1_06380C	154.582	-0.307944	0.213363	-1.44329	0.14894	0.205807
C1_06390W	391.496	0.359516	0.147416	2.43878	0.0147368	0.0259459
C1_06400C	1444.5	-0.393393	0.0859948	-4.57461	4.77099e-06	1.39735e-05
C1_06410W	280.843	0.156078	0.162693	0.959339	0.337388	0.416848
C1_06420C	811.308	0.0878271	0.105308	0.834001	0.40428	0.485235
C1_06430C	4.2276	-1.26785	1.26259	-1.00417	0.315297	0.392912
C1_06440C	1286.05	-0.362765	0.0956783	-3.79151	0.000149737	0.000362745
C1_06450C	18880.3	-0.167777	0.0668095	-2.51128	0.0120295	0.0216094
C1_06460C	23192.5	-0.219242	0.0549394	-3.99061	6.59038e-05	0.000167242
C1_06470W	10113.5	-0.327419	0.202586	-1.61619	0.106053	0.152173
C1_06480C	1494.37	0.00294553	0.0854483	0.0344715	0.972501	0.978111
C1_06500W	590.862	-0.202796	0.12133	-1.67143	0.0946363	0.137733
C1_06510C	1023.96	0.0503379	0.0964839	0.521724	0.601863	0.666388
C1_06520C	360.038	0.302519	0.145268	2.08249	0.0372977	0.0603771
C1_06530C	2428.15	-0.663037	0.0742815	-8.926	4.41676e-19	4.18251e-18
C1_06540C	1181.91	-0.669297	0.0956559	-6.99692	2.61647e-12	1.4957e-11
C1_06550W	6145.26	0.0424536	0.0658632	0.644571	0.519205	0.591894
C1_06560W	277.231	-0.431738	0.161308	-2.67648	0.00743991	0.0140145
C1_06570W	502.782	2.0247	0.139004	14.5658	4.63562e-48	1.61647e-46
C1_06580W	33508.4	-0.210283	0.0654588	-3.21245	0.00131606	0.0027843
C1_06590C	2224.2	-0.11716	0.0754112	-1.55362	0.120276	0.170126
C1_06600W	3798.81	-0.492212	0.0713934	-6.89436	5.41067e-12	3.00886e-11
C1_06610C	76.5454	1.29452	0.316268	4.09312	4.25607e-05	0.000110852
C1_06620C	3.72127	1.06389	1.37523	0.773605	0.439165	0.51798
C1_06630W	895.922	-0.103894	0.102986	-1.00882	0.313063	0.390702
C1_06640C	249.199	0.485931	0.180308	2.695	0.00703884	0.0133268
C1_06650W	418.707	0.540388	0.138264	3.90838	9.29184e-05	0.000231146
C1_06660W	1105.12	-0.0858056	0.0922437	-0.930206	0.352264	0.431986
C1_06670W	760.859	-0.137128	0.108594	-1.26275	0.206678	0.272992
C1_06680W	507.849	-0.0667396	0.129062	-0.517114	0.605077	0.669571
C1_06690W	318.955	-1.94031	0.161478	-12.0159	2.93088e-33	5.75306e-32
C1_06700W	909.481	-0.916153	0.117205	-7.8167	5.42263e-15	3.7553e-14
C1_06710W	664.903	0.128946	0.113613	1.13496	0.256393	0.32926
C1_06720C	221.661	-0.0931876	0.180789	-0.51545	0.606238	0.670482
C1_06730W	1668.93	0.192444	0.0822613	2.33943	0.0193133	0.0330607
C1_06740C	2400.06	-0.45855	0.073208	-6.26366	3.7605e-10	1.75945e-09
C1_06750W	96.3909	-0.310531	0.290139	-1.07028	0.284492	0.359818
C1_06760C	4277.61	-0.896458	0.0683138	-13.1227	2.44212e-39	6.32178e-38
C1_06770W	2052.75	-0.398945	0.0794095	-5.02389	5.06353e-07	1.68255e-06
C1_06780W	912.181	1.20802	0.103765	11.6419	2.52289e-31	4.50473e-30
C1_06790C	778.084	0.22468	0.116414	1.93001	0.0536056	0.0832741
C1_06800W	2156.53	-0.232383	0.0804649	-2.88801	0.00387693	0.00763791
C1_06810W	4162.44	3.67621	0.085278	43.1086	0	0
C1_06820W	1265.28	-0.506482	0.0940789	-5.38359	7.3015e-08	2.668e-07
C1_06840C	311.207	0.12379	0.159127	0.777932	0.436609	0.515274
C1_06850W	1512.72	-0.032245	0.0861655	-0.374222	0.708239	0.760174
C1_06860W	2.73963	1.88347	1.67738	1.12287	0.261495	NA
C1_06870C	23.2231	2.08105	0.599698	3.47017	0.000520138	0.00116179
C1_06880C	10.9442	-1.0358	0.786112	-1.31763	0.187628	0.251642
C1_06890C	20328	-0.168222	0.0619478	-2.71555	0.00661661	0.0125796
C1_06900C	6751.67	0.238522	0.068144	3.50027	0.000464788	0.00104883
C1_06910C	1052.03	-0.379641	0.0972758	-3.90273	9.51137e-05	0.000236312
C1_06920C	473.135	0.756921	0.130415	5.80394	6.47735e-09	2.68704e-08
C1_06930W	7696.54	-0.462691	0.0646302	-7.15905	8.12387e-13	4.80142e-12
C1_06940C	748.755	0.963842	0.109151	8.83036	1.0434e-18	9.60445e-18
C1_06960W	5660.94	-0.191539	0.0683192	-2.8036	0.0050536	0.00978692
C1_06970C	682.659	0.274334	0.110787	2.47623	0.0132778	0.023637
C1_06980C	182.549	0.364751	0.200717	1.81724	0.0691809	0.104351
C1_07000W	1154.95	-0.200156	0.0911418	-2.19609	0.0280853	0.046675
C1_07010W	357.252	-0.459428	0.151254	-3.03745	0.00238586	0.0048536
C1_07020C	907.139	-0.546079	0.103625	-5.26975	1.36611e-07	4.84349e-07
C1_07030C	3427.24	0.43314	0.0687366	6.30145	2.94875e-10	1.39063e-09
C1_07040C	68.6206	0.796522	0.321547	2.47715	0.0132435	0.02359
C1_07050C	388.808	-0.304364	0.141217	-2.15529	0.0311393	0.0512049
C1_07060C	400.163	0.281768	0.137883	2.04352	0.0410009	0.0657434
C1_07070C	259.641	-1.24131	0.172284	-7.20505	5.80246e-13	3.46744e-12
C1_07080W	202.889	1.90751	0.205359	9.28868	1.56213e-20	1.64481e-19
C1_07090C	3290.34	-0.354089	0.0688954	-5.13951	2.75454e-07	9.38445e-07
C1_07100C	77.7946	-0.864672	0.295903	-2.92214	0.00347631	0.00689447
C1_07110W	1490.02	-0.556723	0.0882347	-6.30957	2.79818e-10	1.32489e-09
C1_07120W	8731.45	0.585816	0.0612961	9.55714	1.21057e-21	1.3774e-20
C1_07130C	1294.66	-0.468903	0.0881561	-5.31901	1.04335e-07	3.7553e-07
C1_07140C	2911.27	-1.00917	0.0702131	-14.373	7.64649e-47	2.57548e-45
C1_07150W	87.5063	-0.712391	0.278527	-2.55771	0.0105365	0.0191655
C1_07160C	702.492	3.39535	0.152905	22.2056	3.03114e-109	2.42819e-107
C1_07170C	254.256	1.06631	0.173229	6.15552	7.48307e-10	3.394e-09
C1_07180W	1009.37	0.350055	0.110007	3.18212	0.00146199	0.00307111
C1_07190W	1106.98	-0.527023	0.0942994	-5.58882	2.28614e-08	8.88089e-08
C1_07200W	2916.91	-0.273912	0.0729485	-3.75486	0.000173435	0.000416077
C1_07210C	1140.86	-0.185594	0.0940087	-1.97422	0.048357	0.0760978
C1_07220W	3410.94	0.968871	0.081157	11.9382	7.48011e-33	1.43039e-31
C1_07230W	2024.88	-0.0273746	0.0814462	-0.336107	0.73679	0.785274
C1_07240W	920.428	0.159203	0.0992001	1.60487	0.108523	0.155055
C1_07250C	642.421	-0.0785112	0.113795	-0.689934	0.490236	0.564075
C1_07260C	612.978	0.160694	0.117109	1.37216	0.170012	0.231048
C1_07270W	1338.02	-0.152414	0.0870268	-1.75135	0.0798858	0.118569
C1_07280C	93.3204	-0.173427	0.271902	-0.637829	0.523585	0.595627
C1_07290W	4.45677	-0.133332	1.20107	-0.111011	0.911608	0.928524
C1_07330W	31.6233	-1.34727	0.47515	-2.83546	0.00457593	0.00892013
C1_07340W	2714.21	-0.379972	0.072844	-5.21624	1.82589e-07	6.36325e-07
C1_07350C	29.9194	0.0661643	0.513503	0.128849	0.897477	0.917126
C1_07360W	1541.33	-0.497585	0.0879258	-5.65914	1.52132e-08	6.01626e-08
C1_07370C	1077.38	-0.0301565	0.0991857	-0.304041	0.761097	0.805675
C1_07380C	722.329	-0.197956	0.117639	-1.68274	0.0924253	0.134718
C1_07390W	2131.98	-0.0449492	0.0759825	-0.591574	0.554136	0.623798
C1_07400C	559.523	0.34391	0.123433	2.78621	0.00533283	0.0103041
C1_07410C	3656.94	0.400086	0.0691494	5.78582	7.21581e-09	2.97464e-08
C1_07420C	988.047	0.524839	0.101715	5.15988	2.4711e-07	8.47235e-07
C1_07430W	125.222	0.622804	0.244916	2.54293	0.0109927	0.0199403
C1_07440W	1404.7	0.0547537	0.0883544	0.619705	0.535452	0.606682
C1_07460C	832.117	0.0823062	0.102513	0.80289	0.422039	0.502027
C1_07470C	286.575	-0.82501	0.162083	-5.09005	3.57977e-07	1.20779e-06
C1_07480C	23.6191	0.830421	0.560293	1.48212	0.138309	0.192057
C1_07490C	850.388	-0.220907	0.10941	-2.01908	0.0434785	0.0691365
C1_07500C	4567.72	-0.204482	0.0639509	-3.19748	0.00138635	0.00292154
C1_07510W	925.13	-0.282307	0.0996042	-2.83428	0.00459287	0.00894728
C1_07520C	1581.17	0.327431	0.0983035	3.33082	0.000865915	0.0018789
C1_07530W	0.430096	2.00702	3.77559	0.531579	0.595017	NA
C1_07540C	2035.77	0.921962	0.0794371	11.6062	3.83327e-31	6.78318e-30
C1_07550W	873.516	0.0492819	0.103378	0.476714	0.633565	0.6941
C1_07560W	260.762	0.0938528	0.173649	0.540474	0.58887	0.653712
C1_07570C	258.664	-0.360234	0.170205	-2.11647	0.0343045	0.0559134
C1_07580C	3.6535	1.69407	1.48969	1.1372	0.255456	0.328206
C1_07590C	1003.32	0.193933	0.100082	1.93775	0.0526537	0.0819027
C1_07600W	2879.56	0.439612	0.0711041	6.18265	6.30347e-10	2.89218e-09
C1_07610C	49.6205	-0.34636	0.368107	-0.940923	0.346744	0.426387
C1_07620C	1.816	-0.869098	1.99693	-0.435217	0.663405	NA
C1_07630W	1235.38	0.400719	0.0896902	4.46781	7.90259e-06	2.24253e-05
C1_07640C	245.48	0.0509839	0.170836	0.298438	0.765369	0.808753
C1_07650W	0	NA	NA	NA	NA	NA
C1_07660W	348.017	-1.82553	0.161568	-11.2988	1.3305e-29	2.16681e-28
C1_07670W	22.022	1.34428	0.604286	2.22457	0.0261103	0.0436866
C1_07680W	529.498	-0.526788	0.13311	-3.95753	7.57288e-05	0.000190543
C1_07690C	1508.35	-0.777586	0.0898232	-8.65685	4.84981e-18	4.21549e-17
C1_07700C	4475.31	-0.565544	0.0638424	-8.85844	8.11448e-19	7.5278e-18
C1_07710C	8120.86	-0.278502	0.0672102	-4.14375	3.41676e-05	9.01405e-05
C1_07770W	75.6215	0.0615315	0.298373	0.206223	0.836617	0.869166
C1_07780W	833.487	-0.211882	0.104226	-2.03291	0.0420616	0.0671174
C1_07790C	1408.97	-0.766179	0.0853929	-8.9724	2.90121e-19	2.81479e-18
C1_07800W	548.034	-0.349575	0.123279	-2.83563	0.00457347	0.00891827
C1_07810C	695.366	-0.740021	0.110249	-6.71228	1.91601e-11	1.01321e-10
C1_07820W	312.73	0.376579	0.155727	2.4182	0.0155976	0.0273153
C1_07830C	156.298	0.772811	0.220187	3.5098	0.000448449	0.00101311
C1_07840W	1237.9	0.884557	0.0934518	9.46538	2.92499e-21	3.23495e-20
C1_07850C	203.304	0.0956485	0.186279	0.51347	0.607623	0.671887
C1_07860W	92.7657	-0.0850624	0.271589	-0.313203	0.754126	0.800154
C1_07870C	5243.23	0.451432	0.0657962	6.86106	6.83499e-12	3.75513e-11
C1_07880C	2234.71	-0.0184654	0.0795761	-0.232048	0.816501	0.852902
C1_07890C	12735.3	-0.287753	0.0570643	-5.0426	4.59238e-07	1.53028e-06
C1_07900W	2408.47	-0.235362	0.0751789	-3.13069	0.00174395	0.00362106
C1_07910C	2076.04	-0.304488	0.080763	-3.77015	0.000163152	0.000392517
C1_07920W	589.128	0.478675	0.123019	3.89105	9.9811e-05	0.000247048
C1_07930C	354.59	-0.521704	0.145277	-3.59111	0.000329278	0.00075716
C1_07950C	1872.09	-0.462878	0.0784883	-5.89742	3.69227e-09	1.57579e-08
C1_07960W	1081.14	-0.601491	0.0937511	-6.41582	1.40063e-10	6.80011e-10
C1_07970C	895.526	-0.524307	0.103085	-5.08618	3.65342e-07	1.23124e-06
C1_07980C	345.392	0.851786	0.151258	5.63136	1.78797e-08	7.01463e-08
C1_07990C	679.309	-0.111625	0.120279	-0.928047	0.353383	0.432911
C1_08000W	775.12	-0.948839	0.117479	-8.07665	6.657e-16	4.9514e-15
C1_08010W	4583.21	-0.0585509	0.0693078	-0.844794	0.398226	0.479035
C1_08020W	1023.23	-0.350788	0.0962803	-3.6434	0.00026906	0.000626714
C1_08030W	3890.63	0.45411	0.0691577	6.56629	5.15829e-11	2.61801e-10
C1_08040W	72.142	0.621503	0.31405	1.97899	0.047817	0.075308
C1_08050W	1851.67	0.164705	0.0789316	2.08668	0.0369174	0.0598431
C1_08060W	1251.24	0.695908	0.0935736	7.43701	1.02992e-13	6.52283e-13
C1_08070W	562.302	1.75719	0.131476	13.3651	9.67009e-41	2.60565e-39
C1_08080C	1882	0.27193	0.0809385	3.35971	0.000780229	0.00170546
C1_08090C	12834.2	-0.558571	0.0558964	-9.99297	1.63599e-23	2.08114e-22
C1_08100W	3649.09	-0.433303	0.0725459	-5.97282	2.33188e-09	1.01493e-08
C1_08110W	6025.64	-0.768273	0.0609681	-12.6012	2.07859e-36	4.75749e-35
C1_08120W	801.336	-0.01633	0.109595	-0.149003	0.881551	0.905534
C1_08130C	291.766	0.679012	0.166203	4.08544	4.39937e-05	0.000114183
C1_08140W	266.76	0.393817	0.166012	2.37222	0.0176814	0.0305851
C1_08150C	35.0436	-0.734313	0.443193	-1.65687	0.0975456	0.141347
C1_08160W	1313.41	-0.263177	0.0877646	-2.99867	0.00271159	0.00545446
C1_08170C	694.397	0.088981	0.119393	0.745277	0.456104	0.53385
C1_08180C	3323.64	0.053489	0.0750527	0.712685	0.476041	0.551166
C1_08190C	183.703	0.463578	0.197675	2.34516	0.019019	0.0326418
C1_08200W	371.967	0.91944	0.147856	6.2185	5.01918e-10	2.32633e-09
C1_08210C	5445.28	-0.678778	0.0631287	-10.7523	5.78091e-27	8.35836e-26
C1_08220W	1965.96	-0.113659	0.0813872	-1.39652	0.162557	0.222036
C1_08230C	1698.65	0.622956	0.0849895	7.32979	2.30508e-13	1.41895e-12
C1_08240C	189.393	-0.93313	0.194899	-4.78777	1.68645e-06	5.22432e-06
C1_08260C	1031.69	0.367966	0.0950814	3.87001	0.000108833	0.000268146
C1_08270C	2134.58	-0.0511492	0.0819307	-0.624298	0.532432	0.603837
C1_08290C	7086.77	-0.762872	0.0631129	-12.0874	1.23091e-33	2.46514e-32
C1_08300W	2032.69	-0.28608	0.0772352	-3.70401	0.000212216	0.000503302
C1_08310W	1752.26	-0.0789361	0.0813829	-0.969935	0.332079	0.411145
C1_08320W	24822.8	0.0553724	0.0580546	0.953798	0.340186	0.41978
C1_08330C	3250.8	4.95608	0.107889	45.9369	0	0
C1_08340C	169.598	1.49672	0.214587	6.97487	3.06159e-12	1.73013e-11
C1_08350C	2231.23	1.2156	0.0922973	13.1704	1.29848e-39	3.40593e-38
C1_08360C	63971.7	-0.0186909	0.0562149	-0.33249	0.739519	0.787121
C1_08370W	2720.61	0.56795	0.0723654	7.84837	4.21483e-15	2.94427e-14
C1_08380W	189594	-0.373348	0.0639173	-5.84111	5.18553e-09	2.16936e-08
C1_08390C	1044.64	0.108337	0.0946873	1.14415	0.252561	0.324909
C1_08400C	13856	-0.529417	0.0566565	-9.34432	9.24789e-21	9.80707e-20
C1_08410C	9424.82	-0.423412	0.0605861	-6.98859	2.77653e-12	1.58262e-11
C1_08420W	4494.29	-0.0722432	0.0669922	-1.07838	0.280863	0.355913
C1_08430W	885.035	0.219562	0.100356	2.18783	0.0286821	0.0474937
C1_08440C	200.968	-0.301626	0.186678	-1.61576	0.106146	0.152173
C1_08450C	2615.06	0.257544	0.0787729	3.26945	0.00107757	0.0023069
C1_08460C	1305.9	0.411684	0.0915185	4.49836	6.84782e-06	1.962e-05
C1_08470W	599.287	0.66882	0.125624	5.32399	1.01518e-07	3.66057e-07
C1_08480C	242.704	0.861819	0.177699	4.84988	1.23533e-06	3.90146e-06
C1_08490W	1205	0.241453	0.0999629	2.41543	0.0157168	0.0274835
C1_08500C	269645	-0.501713	0.0695142	-7.21741	5.29865e-13	3.17919e-12
C1_08510W	289.379	-0.283839	0.163728	-1.73361	0.0829876	0.122681
C1_08520C	681.12	-0.202212	0.112242	-1.80156	0.0716142	0.10753
C1_08530W	43.6457	1.14457	0.405622	2.82177	0.00477599	0.00927656
C1_08540C	2675.85	0.462305	0.0722924	6.39493	1.60617e-10	7.75354e-10
C1_08550C	2620.34	-0.516424	0.0715183	-7.22087	5.16564e-13	3.10252e-12
C1_08560W	4455.94	-0.290924	0.0662413	-4.39188	1.12373e-05	3.12892e-05
C1_08570C	287.56	-0.627853	0.167366	-3.75138	0.000175867	0.000421398
C1_08580C	1974.73	0.675674	0.0776846	8.69766	3.38791e-18	3.00011e-17
C1_08590C	6666.78	0.0809106	0.0741993	1.09045	0.275515	0.350258
C1_08600C	4031.06	-0.329964	0.0653683	-5.04778	4.46984e-07	1.49112e-06
C1_08610C	1697.84	1.07495	0.0881531	12.1941	3.33995e-34	6.85095e-33
C1_08620W	528.416	0.73301	0.12526	5.8519	4.86002e-09	2.04618e-08
C1_08630W	1138.76	-0.134455	0.0983811	-1.36668	0.171727	0.233005
C1_08640W	797.879	-0.0390558	0.105156	-0.371409	0.710333	0.762146
C1_08650C	300.139	0.803024	0.16522	4.86032	1.17198e-06	3.70732e-06
C1_08660C	404.641	-0.136736	0.150505	-0.908515	0.363606	0.443601
C1_08670W	966.081	0.02458	0.0980007	0.250815	0.801957	0.841416
C1_08680C	467.431	0.45298	0.133858	3.38403	0.000714301	0.00156771
C1_08690W	568.184	0.975774	0.122017	7.99701	1.27475e-15	9.18194e-15
C1_08700W	1759.41	-0.322611	0.0846485	-3.81119	0.0001383	0.000337666
C1_08710W	604.111	-0.471092	0.118467	-3.97655	6.99215e-05	0.000176983
C1_08730W	701.461	0.208338	0.109753	1.89825	0.0576633	0.0887865
C1_08740C	9840.44	-0.335289	0.0574682	-5.83434	5.40042e-09	2.25767e-08
C1_08750W	267.749	0.92637	0.16832	5.50363	3.72044e-08	1.40925e-07
C1_08760W	264.833	-0.00396314	0.164872	-0.0240376	0.980823	0.985143
C1_08770W	359.52	1.23133	0.151616	8.12141	4.60787e-16	3.45328e-15
C1_08780W	1102.73	0.570653	0.0933721	6.1116	9.8638e-10	4.43983e-09
C1_08790W	124.407	-0.17889	0.245888	-0.727528	0.466903	0.543345
C1_08800W	504.062	-0.556533	0.139989	-3.97555	7.02157e-05	0.000177576
C1_08810C	6036.18	-0.529122	0.0608468	-8.69597	3.43865e-18	3.0379e-17
C1_08820C	163.72	0.232482	0.21413	1.0857	0.27761	0.35277
C1_08830C	0.848864	2.99089	2.91145	1.02728	0.304287	NA
C1_08840W	59.0423	0.269202	0.337696	0.797172	0.425351	0.504902
C1_08850C	322.273	0.832639	0.158923	5.23926	1.61222e-07	5.6686e-07
C1_08860C	977.346	0.0474627	0.097412	0.487237	0.62609	0.687563
C1_08870C	4146.65	-0.718539	0.0676578	-10.6202	2.40034e-26	3.36388e-25
C1_08880W	541.547	0.0214003	0.12152	0.176105	0.860211	0.887767
C1_08890C	62.423	-0.85718	0.329632	-2.60042	0.00931107	0.017179
C1_08900W	1275.87	1.10828	0.0907306	12.2151	2.58234e-34	5.31532e-33
C1_08910C	299.905	-0.457097	0.15597	-2.93067	0.00338226	0.00671919
C1_08920W	1346.01	-0.0279799	0.0868473	-0.322174	0.747321	0.793819
C1_08930C	327.032	0.344885	0.155306	2.22067	0.0263731	0.044089
C1_08940C	1146.82	0.0371624	0.1065	0.348943	0.727132	0.776935
C1_08950W	1331.08	-0.249005	0.0884468	-2.81531	0.00487307	0.00945893
C1_08980C	6539.33	0.574564	0.064573	8.8979	5.6915e-19	5.36394e-18
C1_08990C	2960.39	0.180498	0.0778227	2.31935	0.020376	0.0346896
C1_09000W	253.629	1.23868	0.17658	7.01487	2.3017e-12	1.32342e-11
C1_09010W	1097.78	-0.813243	0.0962248	-8.45149	2.876e-17	2.33868e-16
C1_09020W	1918.44	0.428531	0.0843774	5.07874	3.79947e-07	1.27766e-06
C1_09030C	5613.7	0.427563	0.0621869	6.87545	6.17955e-12	3.41232e-11
C1_09040C	1990.15	-0.735069	0.0780492	-9.41802	4.59657e-21	4.99922e-20
C1_09050W	758.202	-0.604472	0.10726	-5.63556	1.74494e-08	6.85032e-08
C1_09060C	240.897	0.478419	0.174778	2.7373	0.00619467	0.0118496
C1_09070W	923.515	-0.303872	0.102664	-2.95988	0.00307763	0.00614076
C1_09080C	3130.66	-1.67177	0.0706076	-23.6769	6.23444e-124	5.96093e-122
C1_09090C	831.305	-0.739066	0.1066	-6.93307	4.1179e-12	2.29858e-11
C1_09100W	63.3073	0.242225	0.325407	0.744377	0.456648	0.534243
C1_09110W	186.928	0.927317	0.202742	4.57389	4.78756e-06	1.40151e-05
C1_09120W	554.076	-0.0188557	0.120816	-0.156069	0.875978	0.900875
C1_09130W	1123.51	0.778943	0.118639	6.56566	5.18012e-11	2.62684e-10
C1_09140C	295.379	0.0670592	0.157651	0.425365	0.670571	0.728181
C1_09150W	6.25698	2.1106	1.15641	1.82513	0.0679812	0.10283
C1_09160W	78.4803	1.80942	0.323902	5.58631	2.31947e-08	8.9868e-08
C1_09170W	2061.28	-0.84895	0.0770379	-11.0199	3.06368e-28	4.69289e-27
C1_09180W	630.845	-0.191959	0.114428	-1.67756	0.0934337	0.136054
C1_09190C	3381.34	0.041618	0.0719148	0.578712	0.562783	0.630777
C1_09200W	182.871	0.796158	0.19906	3.99958	6.34549e-05	0.000161581
C1_09210C	636.443	1.39329	0.123307	11.2994	1.32147e-29	2.15803e-28
C1_09220W	797.854	0.926513	0.112743	8.21795	2.07016e-16	1.57939e-15
C1_09230C	509.185	0.199802	0.132635	1.50641	0.131963	0.184325
C1_09240C	45.9697	0.966424	0.391054	2.47133	0.0134611	0.0239128
C1_09250W	625.673	0.219945	0.117931	1.86503	0.0621777	0.0950462
C1_09260C	564.692	-0.186939	0.119091	-1.56971	0.116482	0.165311
C1_09270W	153.173	0.307853	0.217539	1.41516	0.157021	0.215318
C1_09280W	695.152	-0.459305	0.109781	-4.18383	2.86643e-05	7.63009e-05
C1_09290C	1735.59	-0.0460595	0.0807718	-0.570242	0.568513	0.635917
C1_09300C	2.10289	1.3686	1.84118	0.743325	0.457285	NA
C1_09310C	146.993	1.50614	0.238935	6.30359	2.90838e-10	1.37378e-09
C1_09320C	2357.62	-0.680821	0.0767839	-8.86672	7.5331e-19	6.99941e-18
C1_09330W	1436.98	-0.488418	0.0848746	-5.75458	8.68562e-09	3.54115e-08
C1_09340C	396.446	1.56414	0.160271	9.75934	1.68252e-22	2.01495e-21
C1_09350W	2296.7	0.0598676	0.0801278	0.747152	0.454972	0.532808
C1_09360C	1890.03	0.491574	0.0792237	6.20488	5.47381e-10	2.52716e-09
C1_09370W	1424.74	-0.60155	0.0854584	-7.0391	1.93482e-12	1.11899e-11
C1_09380W	549.633	0.241861	0.127856	1.89166	0.0585357	0.0900128
C1_09390W	191.82	-0.668962	0.195956	-3.41384	0.00064055	0.00141594
C1_09400C	344.841	0.574917	0.153734	3.73968	0.000184254	0.000440605
C1_09410W	1.27995	-1.11259	2.32115	-0.479326	0.631707	NA
C1_09420W	8.02751	-0.245956	0.899744	-0.273362	0.784575	0.82633
C1_09430W	3479.76	-0.134697	0.0676164	-1.99207	0.0463634	0.0732943
C1_09440W	244.159	0.924522	0.177179	5.21801	1.80852e-07	6.3064e-07
C1_09450C	4148.32	-0.427922	0.0667679	-6.4091	1.46383e-10	7.08376e-10
C1_09460W	2284.64	-0.501416	0.0864428	-5.80055	6.60974e-09	2.74004e-08
C1_09470C	1264.32	0.0124197	0.0898466	0.138232	0.890057	0.912605
C1_09480W	270.744	0.291098	0.175029	1.66314	0.0962843	0.139755
C1_09490C	15566.1	-0.415202	0.0606156	-6.84975	7.39799e-12	4.04196e-11
C1_09500W	24.6622	-0.884361	0.542858	-1.62908	0.103296	0.148842
C1_09510W	6388.07	-0.736041	0.0664001	-11.0849	1.48453e-28	2.30979e-27
C1_09520C	717.291	0.0127447	0.110503	0.115334	0.90818	0.925669
C1_09530W	463.455	0.0449247	0.131098	0.342681	0.731838	0.780958
C1_09540W	820.762	-0.681254	0.103057	-6.61046	3.83122e-11	1.96636e-10
C1_09550W	27.5889	-0.131044	0.513093	-0.255401	0.798414	0.838589
C1_09570W	1072.67	-0.404692	0.0947297	-4.27207	1.93665e-05	5.23752e-05
C1_09580C	1.9016	4.15535	2.24	1.85507	0.0635866	NA
C1_09590C	0.290283	-1.87811	4.87865	-0.384964	0.700264	NA
C1_09600C	292.64	0.0872109	0.163808	0.532397	0.594451	0.659044
C1_09610W	546.908	0.144703	0.12673	1.14182	0.253527	0.326082
C1_09620C	436.371	0.18764	0.136271	1.37696	0.168524	0.229183
C1_09630W	15474.8	-0.184562	0.0651993	-2.83073	0.00464413	0.00903822
C1_09640W	8659.65	-0.130871	0.0617697	-2.1187	0.0341162	0.0556219
C1_09650W	891.346	1.24585	0.111637	11.1598	6.4159e-29	1.0224e-27
C1_09660W	1649.42	-0.320816	0.0873893	-3.67112	0.000241492	0.00056808
C1_09670C	402.411	0.247781	0.146453	1.69188	0.0906687	0.132614
C1_09680W	12193.9	-0.0185436	0.0597445	-0.310381	0.756271	0.801498
C1_09690W	7432.84	3.05822	0.0645031	47.412	0	0
C1_09700W	10.0067	1.46582	0.85894	1.70655	0.0879061	0.129132
C1_09710C	5153.84	-0.42028	0.064629	-6.50296	7.87551e-11	3.91333e-10
C1_09720W	4814.58	-0.112667	0.0659505	-1.70836	0.0875689	0.128811
C1_09730W	230.311	-1.32697	0.184315	-7.19948	6.04436e-13	3.59858e-12
C1_09740C	56.3755	0.298894	0.348439	0.857809	0.390998	0.47216
C1_09750W	1288.89	-0.366333	0.0909514	-4.02778	5.6305e-05	0.000144304
C1_09760C	596.649	-0.0653686	0.121962	-0.535974	0.591976	0.656791
C1_09770W	76.7262	1.6602	0.326523	5.08449	3.68621e-07	1.24158e-06
C1_09780C	644.376	-0.0316852	0.118026	-0.268459	0.788346	0.829714
C1_09790C	1144.85	-0.640855	0.107235	-5.9762	2.28407e-09	9.95585e-09
C1_09800C	862.906	0.0835019	0.104361	0.800124	0.423639	0.503172
C1_09810W	1309.35	-0.730474	0.0973944	-7.50016	6.37376e-14	4.11587e-13
C1_09820C	6.32231	-0.228563	1.0311	-0.221668	0.824572	0.859213
C1_09830W	2093.82	-0.147087	0.0773388	-1.90185	0.0571901	0.0881724
C1_09840C	1558.65	-0.0728747	0.0891632	-0.817319	0.413746	0.49406
C1_09850C	2242.54	0.378744	0.0809083	4.68116	2.85261e-06	8.60574e-06
C1_09860C	1202.93	-0.175875	0.0914415	-1.92336	0.0544343	0.0844286
C1_09870W	486.3	-1.0215	0.128257	-7.9645	1.65893e-15	1.1877e-14
C1_09880C	295.766	-0.61695	0.160971	-3.83267	0.000126759	0.000310764
C1_09900W	4.80327	0.452391	1.19334	0.379097	0.704616	0.757108
C1_09910C	734.558	0.365398	0.109717	3.33037	0.000867296	0.0018812
C1_09920W	538.22	-0.156277	0.121598	-1.28519	0.198727	0.264208
C1_09930W	23.2098	0.868351	0.560289	1.54983	0.121183	0.171286
C1_09940W	2.52282	-0.470782	1.58067	-0.297837	0.765828	NA
C1_09950C	660.511	0.121688	0.112338	1.08323	0.278707	0.353861
C1_09960W	529.791	0.643761	0.130288	4.94104	7.77066e-07	2.52546e-06
C1_09970C	607.509	-0.408118	0.117776	-3.46522	0.000529803	0.00118159
C1_09980C	921.208	0.525856	0.102401	5.13528	2.81718e-07	9.58134e-07
C1_09990W	1915.34	0.0322494	0.0811892	0.397212	0.691211	0.745813
C1_10000C	1319.97	0.206553	0.0879796	2.34774	0.0188879	0.0324543
C1_10010C	966.787	-0.977904	0.101905	-9.59619	8.29548e-22	9.56724e-21
C1_10020W	870.506	-0.980572	0.11117	-8.82049	1.13959e-18	1.04736e-17
C1_10030W	6672.61	-0.611395	0.0627065	-9.75011	1.84276e-22	2.19797e-21
C1_10040W	2386.28	-0.678965	0.0735575	-9.2304	2.6963e-20	2.78461e-19
C1_10050W	18.8699	0.212072	0.590176	0.359337	0.719343	0.770001
C1_10060C	60.9413	4.01958	0.514318	7.81535	5.48124e-15	3.79146e-14
C1_10070C	1441.16	-0.51077	0.0848693	-6.01832	1.76236e-09	7.7502e-09
C1_10080W	173.267	-1.07967	0.207369	-5.20652	1.9241e-07	6.66741e-07
C1_10090C	1518.55	0.187448	0.0850365	2.20433	0.0275013	0.045833
C1_10100C	3829.28	-0.0433465	0.0708423	-0.611873	0.540622	0.611154
C1_10110W	178.952	0.379538	0.199195	1.90536	0.0567334	0.087534
C1_10120C	1216.18	0.133365	0.0897779	1.4855	0.137412	0.191082
C1_10140C	566.115	1.9509	0.138285	14.1079	3.39766e-45	1.08287e-43
C1_10150W	80.0037	-0.872175	0.293199	-2.97468	0.00293292	0.0058698
C1_10160W	9715.8	-0.1469	0.0635976	-2.30984	0.0208971	0.0355155
C1_10170W	5.04346	-0.492232	1.13007	-0.435575	0.663145	0.72152
C1_10180C	679.498	1.40794	0.123147	11.433	2.86064e-30	4.87296e-29
C1_10190W	687.461	0.0921853	0.109998	0.838062	0.401996	0.482884
C1_10200C	1399.21	-0.761266	0.0874528	-8.70487	3.17928e-18	2.82561e-17
C1_10210C	3434.94	-0.239625	0.0758811	-3.1579	0.00158912	0.0033217
C1_10220C	2359.28	-0.295908	0.0772325	-3.83139	0.00012742	0.000312126
C1_10230C	634.162	0.148581	0.122128	1.2166	0.223757	0.293393
C1_10240C	318.427	2.05161	0.169677	12.0913	1.17445e-33	2.36004e-32
C1_10250C	379.297	-0.145344	0.140818	-1.03214	0.302008	0.378998
C1_10260C	2864.39	-0.579887	0.0722393	-8.02731	9.96292e-16	7.27342e-15
C1_10270C	1660.74	0.0871307	0.0818218	1.06488	0.286929	0.362746
C1_10280C	1043.53	0.607656	0.0965092	6.29636	3.04725e-10	1.4348e-09
C1_10290W	166.035	1.87222	0.22932	8.16424	3.23476e-16	2.43655e-15
C1_10300W	3441.61	0.312238	0.0692911	4.50617	6.60077e-06	1.89856e-05
C1_10310W	261.532	1.5541	0.181308	8.57161	1.02053e-17	8.6424e-17
C1_10320W	1274.18	0.0957077	0.0950543	1.00687	0.313995	0.391701
C1_10330C	368.327	-0.501202	0.143783	-3.48582	0.000490638	0.00110046
C1_10340W	308.386	0.0238353	0.157366	0.151464	0.87961	0.903853
C1_10350C	1839.98	-0.533779	0.0938858	-5.68541	1.305e-08	5.21296e-08
C1_10360C	192.239	-0.798124	0.195269	-4.08731	4.36405e-05	0.000113316
C1_10370W	0.290283	-1.87811	4.87865	-0.384964	0.700264	NA
C1_10380C	2211.33	-0.281839	0.0755399	-3.731	0.000190721	0.000455149
C1_10390C	24766	-0.281056	0.0616039	-4.56232	5.05918e-06	1.47665e-05
C1_10400C	1098.47	-0.532751	0.108705	-4.90088	9.54078e-07	3.05387e-06
C1_10410W	115.391	-0.1198	0.245332	-0.488318	0.625325	0.687104
C1_10420C	978.388	-0.183415	0.0978959	-1.87357	0.0609899	0.0933751
C1_10430W	520.139	-0.498952	0.123769	-4.03131	5.54674e-05	0.000142342
C1_10440W	1142.53	-0.838227	0.0938706	-8.9296	4.27547e-19	4.0552e-18
C1_10450W	7945.71	-0.0936085	0.066577	-1.40602	0.159718	0.218612
C1_10460W	606.86	0.331519	0.121828	2.72121	0.00650441	0.0123862
C1_10470W	2350.46	0.112131	0.078191	1.43407	0.151552	0.208737
C1_10480W	1486.13	-0.0301141	0.0842577	-0.357405	0.720789	0.770992
C1_10490W	3135.42	-0.178989	0.0695414	-2.57385	0.0100574	0.0183504
C1_10500W	380.831	0.366388	0.141006	2.59839	0.00936623	0.0172646
C1_10510W	2.018	-0.458021	1.77536	-0.257988	0.796416	NA
C1_10520W	143.745	1.10024	0.226984	4.8472	1.25217e-06	3.95043e-06
C1_10530W	998.846	0.424176	0.0964544	4.39768	1.09414e-05	3.05226e-05
C1_10540C	436.734	-0.342973	0.137723	-2.49032	0.0127629	0.0228093
C1_10550C	291.859	3.08838	0.203988	15.14	8.82657e-52	3.29081e-50
C1_10560C	151.658	0.00896173	0.214359	0.0418072	0.966652	0.974046
C1_10570C	11.8805	-0.125904	0.740647	-0.169992	0.865016	0.891794
C1_10580C	86.043	-0.210319	0.283782	-0.741129	0.458615	0.535894
C1_10600C	0.415522	1.96398	4.15363	0.472836	0.63633	NA
C1_10610W	1216.04	-0.113831	0.0926336	-1.22883	0.219137	0.287973
C1_10620W	13674.2	-0.551075	0.0633893	-8.69351	3.51419e-18	3.10002e-17
C1_10630C	293.863	-0.366144	0.160829	-2.2766	0.02281	0.0386337
C1_10640C	816.116	-0.659652	0.108752	-6.06566	1.31415e-09	5.84858e-09
C1_10650W	166.399	-1.20616	0.208841	-5.77547	7.67393e-09	3.15035e-08
C1_10660W	1044.32	0.00602505	0.097851	0.0615738	0.950902	0.960625
C1_10670C	12624.8	-0.600406	0.0674603	-8.90013	5.57808e-19	5.26543e-18
C1_10680C	4476.2	0.13579	0.0656822	2.06737	0.0386992	0.0624388
C1_10690W	894.084	0.129549	0.10055	1.2884	0.197607	0.263003
C1_10700C	914.166	-0.0659784	0.103246	-0.63904	0.522797	0.594845
C1_10710C	174.585	0.154831	0.202	0.76649	0.443385	0.522127
C1_10720C	2386.27	-0.272233	0.0746193	-3.64829	0.000263989	0.000615871
C1_10730W	961.65	0.668592	0.0993474	6.72984	1.69853e-11	9.05473e-11
C1_10740C	226.479	1.23409	0.1898	6.50203	7.92457e-11	3.93112e-10
C1_10750C	577.667	0.255551	0.119237	2.14322	0.0320956	0.0526315
C1_10760W	275.179	-0.131995	0.162741	-0.811075	0.417323	0.497464
C1_10770W	265.45	0.731763	0.174541	4.19249	2.75905e-05	7.35747e-05
C1_10780C	1136.33	0.175441	0.0924568	1.89754	0.0577561	0.0889063
C1_10790W	14700	-0.0421971	0.0555212	-0.760019	0.447243	0.525834
C1_10800C	3336.16	0.6139	0.0689998	8.89714	5.73064e-19	5.39226e-18
C1_10810W	1.96729	0.286562	1.83343	0.156299	0.875797	NA
C1_10820C	1195.23	-0.528083	0.0927247	-5.69517	1.23251e-08	4.93336e-08
C1_10830W	376.061	-0.0921335	0.141173	-0.652627	0.513997	0.586949
C1_10840C	2997.47	0.0733192	0.0700435	1.04677	0.295207	0.371863
C1_10850W	0.207761	0.992248	4.99501	0.198648	0.842538	NA
C1_10860C	592.565	-0.10238	0.119293	-0.858224	0.390769	0.47198
C1_10870W	22213	-0.443099	0.0647009	-6.84842	7.46681e-12	4.0758e-11
C1_10880W	3637.82	-0.676412	0.0761286	-8.88512	6.38532e-19	5.98927e-18
C1_10890C	1218.48	-0.409693	0.0892615	-4.58981	4.4366e-06	1.30651e-05
C1_10910C	1021.1	-0.208812	0.0999172	-2.08985	0.036631	0.0594277
C1_10920W	270.095	-0.80879	0.16604	-4.87104	1.1101e-06	3.52472e-06
C1_10930C	991.813	-0.578241	0.0978472	-5.90964	3.42861e-09	1.47175e-08
C1_10940C	3557.27	-0.0397411	0.0667728	-0.595168	0.551731	0.62178
C1_10950C	3726.82	-0.493941	0.0692965	-7.12793	1.01889e-12	5.98608e-12
C1_10960W	843.491	-0.154082	0.102102	-1.50909	0.131275	0.183631
C1_10970W	3872.65	-1.17783	0.0662121	-17.7888	8.63799e-71	4.33949e-69
C1_10980W	20.2863	0.444384	0.584039	0.760881	0.446728	0.525333
C1_10990C	823.561	-0.224569	0.108094	-2.07754	0.0377519	0.0610456
C1_11000C	2059.64	-0.38922	0.0787572	-4.94203	7.73148e-07	2.51411e-06
C1_11010C	412.312	0.925425	0.145718	6.35078	2.14233e-10	1.02749e-09
C1_11020W	10.3596	1.16103	0.834496	1.3913	0.164136	0.223935
C1_11030W	9230.39	-0.170701	0.0681673	-2.50415	0.0122747	0.0219965
C1_11040W	10569.7	-0.025108	0.0699118	-0.359139	0.719491	0.770021
C1_11050W	225.874	-0.581707	0.216141	-2.69133	0.0071167	0.0134656
C1_11060C	52619.5	-0.421735	0.0691381	-6.0999	1.06135e-09	4.75921e-09
C1_11070W	1900.91	-0.423783	0.0782896	-5.41301	6.19729e-08	2.29897e-07
C1_11080W	3212.03	-0.847072	0.0731012	-11.5877	4.75933e-31	8.34713e-30
C1_11090C	1156.58	-0.35616	0.0936787	-3.80193	0.000143575	0.000349246
C1_11100W	448.089	0.648717	0.134412	4.82632	1.3908e-06	4.36457e-06
C1_11110C	323.603	-0.381055	0.153951	-2.47517	0.0133173	0.023693
C1_11120C	2779.68	0.358859	0.0717969	4.99825	5.78536e-07	1.90849e-06
C1_11130W	204.473	-0.474931	0.187042	-2.53916	0.0111118	0.0201254
C1_11140W	834.104	0.414458	0.103339	4.01068	6.05432e-05	0.000154632
C1_11150W	442.025	0.785264	0.134634	5.8326	5.45701e-09	2.27491e-08
C1_11160C	658.269	-0.185006	0.114487	-1.61596	0.106104	0.152173
C1_11170W	4115.68	-0.129519	0.066534	-1.94666	0.0515755	0.0804578
C1_11190W	329.306	-0.442665	0.151445	-2.92295	0.0034673	0.00687891
C1_11200W	1765.22	1.3876	0.0890185	15.5877	8.82196e-55	3.39588e-53
C1_11210C	964.903	0.0119209	0.0984697	0.121061	0.903642	0.921995
C1_11220C	5822.01	-0.320498	0.0616322	-5.20017	1.9911e-07	6.89039e-07
C1_11230W	316.636	0.483494	0.155861	3.10208	0.00192165	0.00396641
C1_11240C	2775.57	0.532892	0.0716908	7.43321	1.05997e-13	6.70596e-13
C1_11250W	900.225	0.510132	0.10853	4.70037	2.59694e-06	7.89064e-06
C1_11260C	28.4407	4.52746	0.839244	5.3947	6.86393e-08	2.52103e-07
C1_11270W	528.981	0.617279	0.125624	4.9137	8.93738e-07	2.8747e-06
C1_11280W	520.25	-0.505592	0.125325	-4.03424	5.478e-05	0.0001407
C1_11290W	57.6735	0.503135	0.345837	1.45483	0.145715	0.201493
C1_11300C	406.277	-0.808682	0.137137	-5.8969	3.704e-09	1.57966e-08
C1_11310C	1231.18	0.422223	0.0920631	4.58624	4.51308e-06	1.32676e-05
C1_11320C	451.516	6.70135	0.391387	17.1221	1.01611e-65	4.83286e-64
C1_11330C	2413.96	0.0871269	0.0774827	1.12447	0.260814	0.334366
C1_11340W	19.9804	1.07339	0.608406	1.76426	0.0776885	0.115771
C1_11350C	1839.53	-0.468999	0.0786376	-5.96405	2.46056e-09	1.06859e-08
C1_11360W	15454	-0.216878	0.135997	-1.59472	0.110774	0.157967
C1_11370C	334.65	-0.327674	0.149836	-2.18688	0.0287513	0.047595
C1_11380W	2338.84	-0.284744	0.0754028	-3.77631	0.000159168	0.000384024
C1_11390W	13.8431	-0.33252	0.6883	-0.483103	0.629022	0.689933
C1_11400C	3425.79	-0.400191	0.0700175	-5.71558	1.09332e-08	4.40002e-08
C1_11410C	237.567	-0.782238	0.174499	-4.48276	7.36842e-06	2.10202e-05
C1_11420W	4150.17	-0.717842	0.0653403	-10.9862	4.45278e-28	6.75091e-27
C1_11430W	622.487	-0.652677	0.11693	-5.58178	2.38067e-08	9.19989e-08
C1_11440C	1036.58	-0.495365	0.0960344	-5.1582	2.49339e-07	8.5389e-07
C1_11450C	7518.84	0.0416205	0.0811109	0.513132	0.607859	0.671898
C1_11470C	435.905	0.235139	0.132869	1.76971	0.0767747	0.114582
C1_11480W	47681.8	-0.0554894	0.0531545	-1.04393	0.296519	0.373119
C1_11490C	115.565	0.479616	0.251472	1.90723	0.0564905	0.0872299
C1_11500C	1080.6	0.144467	0.0957415	1.50892	0.131318	0.183641
C1_11510C	554.188	1.05246	0.124715	8.43896	3.20187e-17	2.59299e-16
C1_11520C	530.978	0.276903	0.129777	2.13368	0.0328686	0.0537652
C1_11530C	85.713	1.31005	0.294234	4.45242	8.49062e-06	2.40135e-05
C1_11540C	4238.45	-0.134282	0.068185	-1.96938	0.0489095	0.0768245
C1_11550W	4991.01	-0.398138	0.0736572	-5.40528	6.4706e-08	2.39436e-07
C1_11560C	399.663	-0.361555	0.138919	-2.60262	0.00925133	0.0171007
C1_11570W	68.9136	-0.17653	0.319126	-0.553167	0.580149	0.646209
C1_11580W	377.423	0.228268	0.148416	1.53803	0.124041	0.174991
C1_11590W	7596.57	-0.00746583	0.0661768	-0.112816	0.910176	0.927385
C1_11600W	588.875	0.258709	0.118117	2.19029	0.0285036	0.0472377
C1_11610C	822.201	1.03376	0.109205	9.46625	2.90071e-21	3.2141e-20
C1_11620W	79.7791	0.557937	0.301547	1.85025	0.0642782	0.0979037
C1_11630C	23.5034	0.992941	0.561498	1.76838	0.0769975	0.114799
C1_11640C	365.446	0.23162	0.146268	1.58353	0.113301	0.161066
C1_11650W	10851.4	0.124596	0.060665	2.05384	0.0399908	0.0643151
C1_11660W	2154.08	0.40077	0.0755329	5.3059	1.12116e-07	4.01344e-07
C1_11670W	1165.92	1.94637	0.103694	18.7703	1.32231e-78	7.19143e-77
C1_11680C	43.8615	-0.5284	0.398461	-1.3261	0.184806	0.248476
C1_11690W	617.92	0.742648	0.119867	6.19561	5.8061e-10	2.67433e-09
C1_11700C	673.609	0.790478	0.113443	6.96807	3.21319e-12	1.81408e-11
C1_11710C	0.72121	0.545957	3.00616	0.181613	0.855887	NA
C1_11720W	77.0508	-1.90338	0.325767	-5.84275	5.13457e-09	2.1526e-08
C1_11730W	1714.48	-0.943015	0.082878	-11.3784	5.36e-30	8.97573e-29
C1_11740W	495.383	-0.202901	0.127444	-1.59207	0.111368	0.158661
C1_11750W	714.74	0.174655	0.10886	1.6044	0.108626	0.155165
C1_11760C	1156.88	0.517767	0.0916403	5.65	1.60452e-08	6.32841e-08
C1_11770C	2779.02	-0.348632	0.072392	-4.81589	1.46547e-06	4.59159e-06
C1_11790W	577.316	-0.0433681	0.120046	-0.361261	0.717905	0.768739
C1_11800C	65.6028	0.430727	0.324444	1.32759	0.184315	0.247984
C1_11810W	390.685	0.0288286	0.142888	0.201756	0.840107	0.871723
C1_11850W	1206.42	2.46382	0.209617	11.7539	6.74122e-32	1.23339e-30
C1_11860W	9608.24	-0.425515	0.0578687	-7.35311	1.93642e-13	1.19574e-12
C1_11870W	14428.2	0.502729	0.0640128	7.85356	4.0438e-15	2.83018e-14
C1_11880W	806.103	-0.185894	0.110043	-1.68928	0.0911659	0.133243
C1_11890W	832.791	2.14888	0.112709	19.0658	4.85515e-81	2.74108e-79
C1_11900C	489.317	-0.832643	0.129637	-6.4229	1.33698e-10	6.50176e-10
C1_11910W	416.844	-0.575057	0.142009	-4.04945	5.13386e-05	0.000132377
C1_11920W	751.686	0.00817897	0.106383	0.0768823	0.938717	0.949934
C1_11930W	1592.94	-0.563859	0.0832879	-6.77	1.2878e-11	6.90867e-11
C1_11940C	259.567	0.00816593	0.180178	0.0453215	0.963851	0.971719
C1_11950W	148.036	5.01829	0.42056	11.9324	8.02297e-33	1.52436e-31
C1_11960C	460.13	0.736995	0.132886	5.54605	2.92197e-08	1.11607e-07
C1_11970C	413.473	0.0613117	0.137457	0.446043	0.655566	0.714637
C1_11980W	140.256	-0.516842	0.221847	-2.32973	0.0198207	0.0338315
C1_11990W	331.596	-1.79322	0.156931	-11.4268	3.0731e-30	5.19013e-29
C1_12000C	27.4757	0.402915	0.515722	0.781265	0.434647	0.513571
C1_12010C	960.296	0.164237	0.0987562	1.66305	0.0963023	0.139755
C1_12020W	0.735902	0.615401	3.16759	0.19428	0.845957	NA
C1_12030W	9745.86	-0.20837	0.0610876	-3.41099	0.000647268	0.00142905
C1_12040W	9.74933	-0.119693	0.845404	-0.141581	0.887411	0.910606
C1_12050W	6125.71	0.105986	0.0634581	1.67017	0.0948863	0.138
C1_12060C	201.553	0.505089	0.200727	2.51629	0.0118596	0.0213106
C1_12070C	264.464	-0.963457	0.168457	-5.71929	1.06969e-08	4.31371e-08
C1_12080W	324.586	0.367985	0.154472	2.38221	0.017209	0.0298377
C1_12090C	9.80374	0.996851	0.863492	1.15444	0.24832	0.320008
C1_12100C	941.196	1.75058	0.108334	16.1591	9.7971e-59	4.11895e-57
C1_12110C	112.764	-0.220837	0.246008	-0.897685	0.369353	0.449503
C1_12120W	465.859	0.587825	0.132984	4.42026	9.85823e-06	2.76572e-05
C1_12130C	604.46	-0.26089	0.116939	-2.23099	0.0256815	0.0430422
C1_12140W	362.636	2.14884	0.160541	13.385	7.40272e-41	2.00381e-39
C1_12150C	53.8069	1.72008	0.383399	4.48639	7.24403e-06	2.06952e-05
C1_12160W	331.065	1.82919	0.16403	11.1516	7.03466e-29	1.118e-27
C1_12170C	455	0.241745	0.135948	1.77822	0.0753682	0.112795
C1_12180C	908.683	-0.519278	0.100844	-5.14933	2.61422e-07	8.92689e-07
C1_12190W	121.061	0.0823808	0.238718	0.345096	0.730022	0.779602
C1_12200W	1074.98	-0.0624551	0.0947181	-0.659379	0.509653	0.58336
C1_12210W	1690.79	-0.186165	0.0834897	-2.2298	0.0257607	0.0431627
C1_12220W	153.15	-0.383449	0.213245	-1.79816	0.0721511	0.108199
C1_12230W	2189.52	-0.535722	0.0755074	-7.09496	1.29391e-12	7.52729e-12
C1_12240C	256.985	-0.12442	0.172924	-0.719508	0.471828	0.547143
C1_12250C	1894.36	0.0592932	0.0822238	0.721119	0.470836	0.546421
C1_12260W	168.398	0.303773	0.204899	1.48255	0.138193	0.191942
C1_12270W	165.418	0.812826	0.210031	3.87002	0.000108825	0.000268146
C1_12280C	388.405	0.227063	0.144616	1.57012	0.116388	0.165217
C1_12290C	1424.96	0.423004	0.0855646	4.94368	7.66619e-07	2.49562e-06
C1_12300W	0.928124	1.1683	2.73337	0.427422	0.669072	NA
C1_12310C	2678.13	-0.334195	0.0754241	-4.43088	9.38495e-06	2.64294e-05
C1_12320C	1453.62	0.260189	0.0853343	3.04906	0.00229562	0.00467965
C1_12330W	8.35876	1.12129	0.91481	1.22571	0.220308	0.289319
C1_12340C	3285.89	-0.0226242	0.0689467	-0.328141	0.742805	0.789838
C1_12350W	4775.89	-0.547972	0.0647267	-8.46593	2.54106e-17	2.07771e-16
C1_12360C	1284.05	0.730534	0.0892771	8.18277	2.77396e-16	2.10282e-15
C1_12370W	226.077	-0.11536	0.179188	-0.643792	0.51971	0.592356
C1_12380C	3052.42	-0.595991	0.0693536	-8.59352	8.43427e-18	7.19401e-17
C1_12390C	27396.4	-0.257759	0.0580637	-4.43924	9.02771e-06	2.54597e-05
C1_12400C	432.333	0.810098	0.135358	5.98484	2.16603e-09	9.4622e-09
C1_12410C	1406.58	-0.532359	0.0965305	-5.51493	3.48927e-08	1.32422e-07
C1_12420C	6.73024	-0.287559	1.01134	-0.284336	0.776153	0.818835
C1_12430W	608.311	0.102527	0.11662	0.87915	0.37932	0.45965
C1_12440W	1079.84	-0.858387	0.095686	-8.97087	2.9417e-19	2.84941e-18
C1_12450C	4423.85	-0.334194	0.0770953	-4.33482	1.45876e-05	4.00164e-05
C1_12460C	2.93572	0.0250185	1.49557	0.0167284	0.986653	NA
C1_12470W	76.1755	-0.218301	0.311094	-0.701722	0.482852	0.55742
C1_12480W	65.2872	-0.143971	0.322362	-0.446614	0.655154	0.714451
C1_12490W	3404.87	-0.0218191	0.0724701	-0.301078	0.763355	0.807201
C1_12510W	2267.87	0.0457719	0.0792138	0.577827	0.563381	0.631327
C1_12520W	343.119	-0.0722568	0.15593	-0.463394	0.643082	0.702828
C1_12530C	335.802	-0.210551	0.155595	-1.3532	0.175993	0.237867
C1_12540W	236.472	0.0763653	0.182235	0.419048	0.675181	0.731981
C1_12550C	1404.77	0.022369	0.0852087	0.26252	0.792921	0.833854
C1_12560C	10.7222	-0.613877	0.78191	-0.785099	0.432396	0.511727
C1_12570C	1995.52	-0.437065	0.0874949	-4.99532	5.87391e-07	1.93663e-06
C1_12580W	900.208	0.122189	0.101525	1.20354	0.228768	0.298774
C1_12590W	1698.3	0.507633	0.0819331	6.19571	5.80232e-10	2.67433e-09
C1_12600C	3342.81	-1.1444	0.0705412	-16.2231	3.46366e-59	1.47716e-57
C1_12610W	540.471	-0.331339	0.123304	-2.68718	0.00720572	0.0136123
C1_12620W	4121.85	-0.530969	0.0721994	-7.3542	1.92067e-13	1.18725e-12
C1_12630C	585.381	-0.631338	0.117906	-5.35458	8.57564e-08	3.11688e-07
C1_12640W	131.508	0.00821634	0.228249	0.0359973	0.971285	0.977717
C1_12650C	554.365	0.946804	0.122883	7.70495	1.30892e-14	8.83746e-14
C1_12660W	593.343	-0.316357	0.118064	-2.67954	0.00737232	0.0139053
C1_12670C	636.647	-0.398452	0.115802	-3.44081	0.00057998	0.00128769
C1_12680W	5518.6	-0.714316	0.064126	-11.1393	8.0786e-29	1.27367e-27
C1_12690C	80.6859	-0.213513	0.2915	-0.732461	0.463887	0.540791
C1_12700W	222.511	0.871347	0.187892	4.63749	3.52667e-06	1.0532e-05
C1_12710C	749.881	0.0530926	0.107652	0.493189	0.621879	0.684078
C1_12720C	5.81618	1.16284	1.10691	1.05053	0.293475	0.369893
C1_12730W	263.139	-0.0367119	0.167323	-0.219408	0.826333	0.860862
C1_12740W	810.291	-0.124738	0.105173	-1.18603	0.235609	0.306494
C1_12750C	719.174	-0.664105	0.108675	-6.11093	9.90501e-10	4.455e-09
C1_12760W	1641.58	-0.288208	0.084387	-3.41532	0.000637075	0.00141022
C1_12770W	11306.4	-0.397851	0.0599566	-6.63565	3.23083e-11	1.67124e-10
C1_12780W	1649.85	0.510968	0.086516	5.90605	3.50405e-09	1.50087e-08
C1_12790C	1846.18	0.0896896	0.0805371	1.11364	0.265432	0.339259
C1_12800W	74.5297	-0.579039	0.302564	-1.91378	0.0556487	0.0860421
C1_12810W	619.647	0.326921	0.121209	2.69717	0.00699312	0.0132529
C1_12820C	1753.31	0.0355136	0.0808664	0.439164	0.660543	0.719268
C1_12830C	627.208	0.312019	0.118103	2.64192	0.00824386	0.0154163
C1_12840W	35.98	0.555377	0.432693	1.28354	0.199304	0.264541
C1_12850W	2194.69	7.49084	0.237558	31.5326	3.10116e-218	6.80878e-216
C1_12860C	154.531	0.473176	0.215652	2.19416	0.0282238	0.0468789
C1_12870C	26.8776	-0.652512	0.494624	-1.31921	0.187099	0.251047
C1_12880C	334.116	2.21568	0.172002	12.8818	5.70239e-38	1.37975e-36
C1_12890W	201.675	0.266463	0.188033	1.41711	0.156452	0.214786
C1_12900W	505.901	0.0150989	0.126663	0.119205	0.905113	0.922861
C1_12910W	430.149	-0.102913	0.141897	-0.725267	0.468289	0.544423
C1_12920C	728.236	0.373358	0.108528	3.4402	0.00058129	0.00129011
C1_12930C	69.0946	0.20763	0.319804	0.649242	0.516182	0.589127
C1_12940C	5.63408	0.143041	1.0689	0.13382	0.893545	0.914368
C1_12950W	630.824	-0.479309	0.137793	-3.47848	0.000504267	0.00112931
C1_12960C	1702.45	-0.156651	0.0855177	-1.8318	0.0669819	0.101448
C1_12970C	1260.46	-0.106234	0.0950355	-1.11783	0.263639	0.337403
C1_13010W	991.692	-0.669547	0.102129	-6.55591	5.53036e-11	2.7925e-10
C1_13020C	1043.99	0.165659	0.09622	1.72167	0.0851298	0.125597
C1_13030C	4861.76	-0.632392	0.0649074	-9.743	1.97631e-22	2.34584e-21
C1_13050W	14540.5	-0.424261	0.0596463	-7.11294	1.13595e-12	6.64092e-12
C1_13060C	3770.12	-0.536939	0.0671055	-8.00142	1.22997e-15	8.88092e-15
C1_13070C	4921.21	-0.0580592	0.0671427	-0.864714	0.387196	0.468141
C1_13080W	35.8815	8.38956	1.49242	5.62143	1.89382e-08	7.40539e-08
C1_13090W	0.44467	2.04887	4.0443	0.506607	0.61243	NA
C1_13100W	580.696	2.099	0.131379	15.9766	1.85902e-57	7.44612e-56
C1_13110C	5921.31	-0.462672	0.0633379	-7.30483	2.77626e-13	1.69492e-12
C1_13120C	949.519	-0.563926	0.103195	-5.46468	4.63745e-08	1.73992e-07
C1_13130C	3072.84	-0.70213	0.0747003	-9.3993	5.49252e-21	5.91994e-20
C1_13140C	3496.36	0.383276	0.0729974	5.25055	1.51647e-07	5.34461e-07
C1_13150W	10.0244	-0.251754	0.837791	-0.300497	0.763798	0.807525
C1_13160W	621.712	2.05797	0.129438	15.8992	6.41338e-57	2.51778e-55
C1_13170C	2090.91	-0.147024	0.0791918	-1.85655	0.0633748	0.0967016
C1_13180W	3.53956	1.01554	1.39036	0.730416	0.465136	0.542133
C1_13190W	3546.56	0.938768	0.0677208	13.8623	1.0713e-43	3.24013e-42
C1_13200C	293.877	-0.653063	0.16247	-4.01959	5.82985e-05	0.00014922
C1_13210C	1.87231	-1.8299	1.99435	-0.917539	0.358861	NA
C1_13220C	1380.94	0.270608	0.0919092	2.94429	0.00323693	0.00643909
C1_13240W	582.439	0.204274	0.118808	1.71936	0.0855483	0.126152
C1_13250W	1109.29	-0.440637	0.100769	-4.37275	1.22689e-05	3.40164e-05
C1_13260W	1373.5	0.418796	0.0871526	4.80532	1.54501e-06	4.8179e-06
C1_13270W	1051.73	0.444825	0.0948196	4.69127	2.71509e-06	8.22435e-06
C1_13280C	977.798	-0.0464385	0.0980806	-0.473473	0.635876	0.696245
C1_13290W	13.0987	0.11322	0.714358	0.158492	0.874069	0.899406
C1_13300C	5031.78	-0.183261	0.0665121	-2.7553	0.00586375	0.0112566
C1_13310W	697.044	0.0416162	0.109576	0.379793	0.704099	0.756905
C1_13320C	1563.97	-0.938233	0.0841966	-11.1434	7.71537e-29	1.21965e-27
C1_13330C	1466.43	0.198986	0.0845043	2.35474	0.0185356	0.0319137
C1_13350W	3204.21	-0.248614	0.0687921	-3.614	0.000301509	0.00069655
C1_13360C	392.486	-0.990431	0.141014	-7.02361	2.16207e-12	1.24434e-11
C1_13370W	1530.97	-0.221536	0.0852236	-2.59947	0.00933673	0.0172209
C1_13380W	560.856	-0.0646835	0.120615	-0.536279	0.591766	0.656681
C1_13390W	257.178	-0.782445	0.173119	-4.51968	6.19328e-06	1.7883e-05
C1_13400C	2017.08	0.301592	0.0794159	3.79763	0.000146088	0.000354923
C1_13410W	383.875	0.82371	0.153006	5.38351	7.30459e-08	2.668e-07
C1_13420C	3222.02	-0.309699	0.0727424	-4.25748	2.06742e-05	5.57328e-05
C1_13430C	39.4711	3.21517	0.543628	5.91428	3.33338e-09	1.43398e-08
C1_13440C	1.50491	-0.370237	2.03497	-0.181937	0.855632	NA
C1_13450W	449.128	0.819096	0.134004	6.11247	9.8098e-10	4.42134e-09
C1_13460W	0.291317	-1.88065	4.87168	-0.386037	0.69947	NA
C1_13470W	44.7948	0.763776	0.392773	1.94458	0.0518261	0.0807856
C1_13480W	4403.02	0.956924	0.0735801	13.0052	1.14289e-38	2.85868e-37
C1_13490C	386.92	-0.0940655	0.142041	-0.662243	0.507815	0.581931
C1_13510C	514.885	-0.0788242	0.124025	-0.635551	0.525069	0.596971
C1_13520C	474.369	-0.211808	0.13081	-1.61921	0.105402	0.151472
C1_13540W	468.895	0.468226	0.13199	3.54744	0.000388997	0.000884531
C1_13550C	1509.67	-0.633786	0.0845214	-7.49853	6.45375e-14	4.15846e-13
C1_13560W	423.812	-0.603627	0.139495	-4.32723	1.50993e-05	4.1401e-05
C1_13570W	1248.69	0.353017	0.0924072	3.82024	0.000133323	0.00032578
C1_13580W	2432.81	0.0558313	0.0737948	0.756574	0.449305	0.52784
C1_13590W	30.2346	0.507422	0.481432	1.05399	0.291889	0.368153
C1_13600W	35.9484	0.897104	0.454576	1.9735	0.0484389	0.0762064
C1_13610C	1768.19	0.441007	0.0905431	4.87069	1.11211e-06	3.52732e-06
C1_13620W	8087.51	-0.242569	0.063671	-3.80973	0.00013912	0.000339524
C1_13630W	843.487	4.07908	0.154942	26.3266	9.52296e-153	1.20111e-150
C1_13640W	997.594	-0.532655	0.0976264	-5.45606	4.86812e-08	1.82301e-07
C1_13650C	544.069	0.700048	0.125821	5.56386	2.63877e-08	1.01378e-07
C1_13660W	863.133	-0.50725	0.102829	-4.93293	8.10064e-07	2.62121e-06
C1_13670W	1496.67	4.81313	0.135344	35.5621	5.40929e-277	1.6877e-274
C1_13680C	6972.32	0.211874	0.0629103	3.36788	0.000757488	0.00165697
C1_13690C	1326.98	0.482743	0.0917928	5.25905	1.44804e-07	5.11255e-07
C1_13700W	34512.4	-0.00464696	0.0574944	-0.0808245	0.935581	0.947203
C1_13710C	78.0623	-0.424064	0.294053	-1.44213	0.149265	0.206209
C1_13720W	1518.8	-0.578163	0.084208	-6.86589	6.60799e-12	3.63716e-11
C1_13730C	1424.18	-0.53926	0.0860382	-6.26768	3.66466e-10	1.71732e-09
C1_13740W	875.836	-0.0717785	0.102643	-0.699303	0.484363	0.558535
C1_13750C	83.9269	-0.796658	0.288267	-2.76361	0.00571654	0.0109989
C1_13760W	1721.51	-0.249306	0.080502	-3.09689	0.00195562	0.00403231
C1_13770C	162.538	-0.468589	0.206539	-2.26877	0.0232824	0.0393213
C1_13780W	7740.72	-0.477971	0.0716198	-6.67373	2.49378e-11	1.30593e-10
C1_13790C	416.792	-0.227402	0.141193	-1.61057	0.107272	0.153565
C1_13800C	28.2371	-0.0924393	0.485421	-0.190431	0.848971	0.879228
C1_13810W	1021.97	-0.396313	0.0952436	-4.16104	3.16797e-05	8.39881e-05
C1_13820C	1492.89	-0.384396	0.103267	-3.72234	0.000197387	0.000470302
C1_13830C	5841.1	-0.468184	0.064592	-7.24832	4.21964e-13	2.54985e-12
C1_13840W	933.283	0.0466672	0.0979808	0.476289	0.633868	0.694304
C1_13850C	71.8646	0.85731	0.32663	2.62471	0.00867222	0.016146
C1_13860C	37150.6	-0.138731	0.0580269	-2.3908	0.0168117	0.0292257
C1_13870W	824.436	0.9356	0.113735	8.22612	1.93375e-16	1.47723e-15
C1_13880C	1885.68	1.0252	0.0815116	12.5774	2.81142e-36	6.38548e-35
C1_13900C	2957.85	0.121607	0.0705938	1.72264	0.0849544	0.12537
C1_13910C	633.35	0.884451	0.116494	7.59223	3.14458e-14	2.07584e-13
C1_13920W	1038.2	0.598405	0.0993708	6.02194	1.72341e-09	7.58453e-09
C1_13930W	944.383	0.103832	0.0984403	1.05477	0.291529	0.367855
C1_13940W	6620.63	-0.127219	0.0662774	-1.91949	0.0549228	0.0850489
C1_13950C	74.6724	-0.040189	0.299192	-0.134325	0.893146	0.914334
C1_13960W	1187.34	-0.104584	0.0945325	-1.10632	0.268587	0.342921
C1_13970C	849.392	-0.193441	0.106264	-1.82038	0.0687019	0.103762
C1_13980C	256.929	0.313022	0.171393	1.82633	0.0677999	0.102609
C1_13990W	116.98	0.159555	0.241948	0.65946	0.509601	0.58336
C1_14000C	585.182	0.0489426	0.122063	0.400961	0.688449	0.743781
C1_14010W	1.45448	0.575771	2.10683	0.273288	0.784631	NA
C1_14020W	1.14358	1.57055	2.55514	0.614665	0.538776	NA
C1_14030W	363.546	0.521355	0.147215	3.54147	0.000397907	0.000903406
C1_14040W	542.693	-0.0471607	0.121239	-0.388988	0.697285	0.750635
C1_14050C	729.281	0.179162	0.111368	1.60873	0.107676	0.15403
C1_14060W	952.534	0.81883	0.106206	7.70986	1.25956e-14	8.51389e-14
C1_14080W	7350.91	-0.537074	0.0678683	-7.91348	2.50302e-15	1.77063e-14
C1_14090W	1323.47	0.51389	0.103295	4.97498	6.52546e-07	2.13954e-06
C1_14100W	959.593	0.324862	0.103721	3.13207	0.00173578	0.00360606
C1_14110C	35763.1	-0.369427	0.074295	-4.97244	6.61159e-07	2.16539e-06
C1_14120C	435.396	-1.0074	0.154243	-6.53124	6.52268e-11	3.26851e-10
C1_14130W	3060.66	-0.356515	0.0732423	-4.86761	1.12956e-06	3.58075e-06
C1_14140C	3394.34	0.317801	0.0737888	4.3069	1.65556e-05	4.51433e-05
C1_14150C	597.715	0.515529	0.118696	4.34326	1.40381e-05	3.85624e-05
C1_14160W	1327.26	-1.01734	0.0917865	-11.0838	1.5039e-28	2.3338e-27
C1_14170W	2288.46	0.534865	0.0765636	6.98589	2.8305e-12	1.60567e-11
C1_14180W	58.8493	1.01414	0.348097	2.91339	0.00357523	0.00707645
C1_14190C	50.3928	1.62536	0.428549	3.79271	0.000149013	0.000361139
C1_14200W	613.641	0.336688	0.117219	2.8723	0.00407502	0.00799891
C1_14210C	1254.8	0.655716	0.0980062	6.69055	2.22329e-11	1.16841e-10
C1_14220C	2910.29	0.0792072	0.0726076	1.09089	0.275319	0.350084
C1_14230C	1199.77	-0.220696	0.0913402	-2.4162	0.0156836	0.0274487
C1_14240W	2939.45	-0.339223	0.0709435	-4.78159	1.73917e-06	5.36688e-06
C1_14250C	781.539	0.353667	0.10846	3.26081	0.00111095	0.00237493
C1_14260C	5902.75	-0.152203	0.0623059	-2.44283	0.0145726	0.0256797
C1_14270W	271.339	-0.168378	0.167461	-1.00548	0.314668	0.392375
C1_14280C	10089.3	-0.186943	0.0647965	-2.88508	0.00391309	0.00770403
C1_14290C	11518.3	0.0454445	0.0604259	0.752069	0.452009	0.530441
C1_14300C	1246.39	1.63052	0.0958482	17.0115	6.74601e-65	3.14885e-63
C1_14310W	658.935	0.246535	0.112587	2.18973	0.0285435	0.0472774
C1_14320C	1507.42	0.310906	0.0856964	3.62799	0.000285633	0.000661419
C1_14330W	439.682	-0.380606	0.139271	-2.73285	0.0062789	0.0119875
C1_14340C	6166.02	-0.14779	0.0614839	-2.40371	0.0162295	0.0282883
C1_14350W	885.785	0.355898	0.101615	3.50243	0.000461043	0.00104077
C1_14360C	764.622	-0.600892	0.109484	-5.4884	4.0559e-08	1.52753e-07
C1_14370W	1.54409	-0.430916	2.13601	-0.201739	0.84012	NA
C1_14380C	495.58	-0.727632	0.13755	-5.28994	1.22355e-07	4.35891e-07
C1_14390W	986.957	-0.176595	0.102763	-1.71847	0.0857118	0.126362
C1_14400C	579.658	0.111062	0.131761	0.842908	0.39928	0.479913
C1_14410W	1213.83	0.111196	0.0968585	1.14803	0.250956	0.322985
C1_14420W	1597.36	0.338363	0.0850435	3.9787	6.92926e-05	0.000175466
C1_14430C	569.429	0.123678	0.125276	0.987244	0.323523	0.401727
C1_14440C	5613.92	0.190972	0.0664227	2.87509	0.00403907	0.00793361
C1_14450C	3168.09	-0.186168	0.0841227	-2.21305	0.0268943	0.044897
C1_14460W	3720.84	0.109712	0.0701842	1.5632	0.118005	0.167152
C1_14470W	686.056	-0.211009	0.110273	-1.91352	0.0556815	0.0860704
C1_14480W	213.64	0.00223734	0.183802	0.0121726	0.990288	0.992237
C1_14490C	376.411	0.167266	0.159886	1.04616	0.295488	0.372138
C1_14500C	2876.37	0.559664	0.0764666	7.31906	2.49708e-13	1.53079e-12
C1_14520W	3676.63	-0.00871193	0.0663702	-0.131263	0.895567	0.915805
C1_14530W	1240.19	0.594505	0.0956145	6.21773	5.04405e-10	2.33603e-09
C1_14550C	150.643	-0.314648	0.218499	-1.44004	0.149856	0.206736
C1_14560C	24.5329	-0.653153	0.552733	-1.18168	0.237333	0.307993
C1_14570C	0.44467	2.04887	4.0443	0.506607	0.61243	NA
C1_14580C	0.998782	-0.445078	2.57821	-0.172631	0.862942	NA
C1_14590C	336.364	0.232825	0.163968	1.41994	0.155626	0.21385
C1_14630C	0.290283	-1.87811	4.87865	-0.384964	0.700264	NA
C2_00010W	507.466	-0.470204	0.13135	-3.57977	0.000343892	0.000788013
C2_00030W	1835.56	-0.701428	0.0946063	-7.41418	1.22378e-13	7.71765e-13
C2_00050C	0.869634	-3.46013	2.90962	-1.1892	0.234361	NA
C2_00060C	2659.81	0.091127	0.0723528	1.25948	0.207857	0.274365
C2_00070C	5649.23	-0.858432	0.065837	-13.0387	7.36635e-39	1.86614e-37
C2_00080C	493.262	0.113426	0.126767	0.894762	0.370914	0.451124
C2_00090W	413.199	0.024378	0.143978	0.169317	0.865547	0.892186
C2_00100C	2412.87	0.0189282	0.0825297	0.22935	0.818597	0.854497
C2_00110W	212.957	-0.128697	0.194434	-0.661909	0.508029	0.581984
C2_00120C	2273.68	0.194186	0.078429	2.47595	0.0132882	0.0236483
C2_00130W	20.6156	-1.13838	0.583046	-1.95247	0.0508824	0.0794602
C2_00140W	3496.48	-0.784975	0.0866031	-9.06405	1.25695e-19	1.24811e-18
C2_00150W	974.839	1.0606	0.0987406	10.7413	6.5114e-27	9.32357e-26
C2_00160C	1080.49	0.263047	0.096087	2.7376	0.006189	0.0118426
C2_00170C	3031.56	-0.530941	0.0782684	-6.78359	1.17223e-11	6.31152e-11
C2_00180C	390.566	1.64471	0.150931	10.8971	1.1904e-27	1.78651e-26
C2_00190C	1425.15	0.0833847	0.0867918	0.960744	0.336681	0.416148
C2_00200W	382.681	0.285748	0.141205	2.02364	0.0430072	0.0684421
C2_00210W	13982.6	-0.219051	0.0694248	-3.15523	0.00160374	0.00335106
C2_00220C	1091.7	0.16738	0.105391	1.58818	0.112245	0.159788
C2_00230W	279.39	-0.0099289	0.167277	-0.0593561	0.952668	0.961754
C2_00240C	212.752	4.21693	0.285525	14.7691	2.31924e-49	8.2822e-48
C2_00250W	5029.29	4.86084	0.0861941	56.3941	0	0
C2_00260C	1433.19	-0.149819	0.0852825	-1.75674	0.078962	0.117403
C2_00270C	539.569	0.320345	0.123668	2.59036	0.00958746	0.0176176
C2_00280C	247.769	-0.322419	0.171611	-1.87878	0.0602749	0.0924702
C2_00290W	198.038	0.484437	0.196271	2.46821	0.0135792	0.0240938
C2_00300C	2021.09	0.241289	0.0811704	2.97262	0.0029527	0.00590739
C2_00310W	4.89393	1.24017	1.1955	1.03737	0.299565	0.376233
C2_00320W	866.671	-0.0130735	0.105913	-0.123436	0.901762	0.920848
C2_00330C	826.518	-0.160004	0.105515	-1.5164	0.129418	0.181368
C2_00340C	5688.66	-0.276016	0.0657532	-4.19776	2.69574e-05	7.1951e-05
C2_00350W	475.896	0.065184	0.128166	0.508589	0.61104	0.67466
C2_00360C	3312.74	-0.0463419	0.0678317	-0.68319	0.494487	0.568526
C2_00370W	685.752	-0.805351	0.111298	-7.23601	4.62079e-13	2.77809e-12
C2_00380C	3409.28	-0.30936	0.0768347	-4.02631	5.66584e-05	0.000145085
C2_00390C	910.686	0.212368	0.10527	2.01737	0.0436572	0.0693461
C2_00400C	2860.26	0.201778	0.0781323	2.58252	0.00980813	0.0179619
C2_00410C	4096.17	-1.10841	0.0671933	-16.4959	3.92827e-61	1.73782e-59
C2_00420W	542.639	1.04876	0.127755	8.20918	2.22695e-16	1.69466e-15
C2_00430C	1079.95	-0.0309948	0.0935705	-0.331245	0.740459	0.787768
C2_00440W	524.748	-0.325421	0.125967	-2.58339	0.00978339	0.0179221
C2_00450C	846.401	0.0970609	0.102218	0.949548	0.342342	0.422089
C2_00460W	0.207761	0.992248	4.99501	0.198648	0.842538	NA
C2_00470W	2300.92	-0.726128	0.0758057	-9.57881	9.81735e-22	1.12567e-20
C2_00480C	165.199	0.971133	0.211517	4.59127	4.40554e-06	1.29995e-05
C2_00490W	635.097	-0.0827177	0.113468	-0.728994	0.466006	0.542834
C2_00500W	641.23	0.542824	0.116861	4.64503	3.40033e-06	1.01804e-05
C2_00510W	238.143	0.230201	0.190412	1.20896	0.226678	0.296698
C2_00520W	1904.53	0.143926	0.0843408	1.70648	0.0879181	0.129132
C2_00530W	16.1046	0.0151274	0.679325	0.0222682	0.982234	0.986197
C2_00540W	1395.83	0.222173	0.0890691	2.49439	0.0126173	0.0225832
C2_00550W	5.36781	1.05416	1.13747	0.926756	0.354053	0.433463
C2_00560W	1.73843	-0.0645859	1.8944	-0.0340931	0.972803	NA
C2_00570W	2086	-0.172929	0.0761428	-2.27111	0.02314	0.0391144
C2_00580C	1221.04	0.22094	0.0896735	2.46383	0.0137463	0.0243685
C2_00590W	617.514	0.0444198	0.116047	0.382775	0.701887	0.754859
C2_00600C	454.137	0.570406	0.131865	4.32569	1.52052e-05	4.16334e-05
C2_00610C	1924.55	0.619122	0.0813894	7.60691	2.80721e-14	1.85935e-13
C2_00620C	356.221	-0.0247828	0.144795	-0.171158	0.8641	0.891004
C2_00630C	442.944	0.502579	0.132842	3.78328	0.000154775	0.000374187
C2_00640W	325.076	0.908583	0.158239	5.74183	9.36583e-09	3.79758e-08
C2_00650W	771.15	0.123183	0.116317	1.05903	0.289587	0.365717
C2_00660C	429.473	1.8357	0.149412	12.2862	1.07494e-34	2.25966e-33
C2_00670C	92.8808	2.55624	0.328441	7.78294	7.08563e-15	4.83913e-14
C2_00680C	14613.4	1.66381	0.0579049	28.7335	1.45816e-181	2.4011e-179
C2_00690W	1130.61	0.691439	0.099066	6.97959	2.96052e-12	1.67782e-11
C2_00700W	2148.31	0.157417	0.0771804	2.0396	0.0413899	0.0662596
C2_00710W	1775.16	-0.580528	0.0801911	-7.23932	4.50955e-13	2.71673e-12
C2_00720C	464.481	0.473039	0.133095	3.55416	0.000379195	0.000864898
C2_00730C	409.342	-0.535888	0.139945	-3.82927	0.000128522	0.000314565
C2_00740C	423.782	0.841528	0.13968	6.0247	1.69425e-09	7.46174e-09
C2_00750W	57.4616	1.36979	0.374673	3.65597	0.00025621	0.000600085
C2_00760C	211.589	6.48372	0.538391	12.0428	2.117e-33	4.1832e-32
C2_00770W	85.4253	0.58572	0.287782	2.03529	0.0418217	0.0667885
C2_00780W	248.892	1.02461	0.179493	5.70837	1.14066e-08	4.58428e-08
C2_00790C	2946.51	-0.183625	0.0710341	-2.58503	0.00973716	0.0178484
C2_00800C	292.241	-0.0709269	0.1582	-0.448336	0.65391	0.713226
C2_00810C	339.279	-0.528744	0.151258	-3.49565	0.000472912	0.00106473
C2_00820W	947.533	-0.129083	0.0977289	-1.32083	0.186559	0.250492
C2_00830C	1275.02	-0.831671	0.0887346	-9.37256	7.07941e-21	7.54798e-20
C2_00840W	1164.22	-0.508239	0.0980117	-5.1855	2.15441e-07	7.43385e-07
C2_00850W	1219.1	0.490737	0.0935507	5.24568	1.55707e-07	5.48117e-07
C2_00860C	49.6984	-0.256286	0.366585	-0.699118	0.484478	0.558535
C2_00870W	282.009	-0.245581	0.161905	-1.51682	0.129311	0.181262
C2_00880W	614.571	0.551892	0.118687	4.64998	3.31973e-06	9.95414e-06
C2_00890W	93.9323	0.986429	0.280319	3.51896	0.000433248	0.00097989
C2_00900W	4.21518	0.0462278	1.25158	0.0369356	0.970536	0.97713
C2_00910W	1.53446	-0.461418	2.13999	-0.215617	0.829287	NA
C2_00920W	2.152	0.516805	1.72795	0.299085	0.764875	NA
C2_00930C	269.382	-0.118118	0.163313	-0.723265	0.469517	0.545288
C2_00940W	367.489	2.11861	0.162588	13.0306	8.19721e-39	2.06779e-37
C2_00950C	868.177	0.0629512	0.106135	0.593121	0.5531	0.622868
C2_00960C	713.942	0.56617	0.111294	5.08716	3.63467e-07	1.22561e-06
C2_00970C	662.225	0.166068	0.117811	1.40961	0.158654	0.217255
C2_00980W	0.869458	-3.45989	2.90981	-1.18904	0.234422	NA
C2_00990W	0.513073	-0.423108	3.68471	-0.114828	0.908581	NA
C2_01000W	56469.9	-0.238664	0.168245	-1.41855	0.156029	0.214305
C2_01010W	2752.71	-0.97293	0.0732173	-13.2882	2.70859e-40	7.23265e-39
C2_01020W	6803.62	0.235032	0.0643509	3.65235	0.00025985	0.000607171
C2_01030W	1412.78	0.161558	0.0856923	1.88533	0.0593855	0.0912486
C2_01040W	61.679	1.22152	0.343517	3.55592	0.000376654	0.000859762
C2_01050W	2.73364	-0.18516	1.55619	-0.118982	0.905289	NA
C2_01060C	276.519	-0.683917	0.16968	-4.03064	5.56263e-05	0.000142627
C2_01070W	3305.47	-0.581791	0.0718284	-8.09973	5.50806e-16	4.11232e-15
C2_01090C	682.905	0.344851	0.111913	3.08143	0.00206009	0.00423008
C2_01110C	4589.99	0.249305	0.0640097	3.8948	9.82813e-05	0.000243465
C2_01120W	37361.5	-0.444223	0.0553515	-8.02549	1.01123e-15	7.36431e-15
C2_01130W	2310.87	-0.321669	0.0806497	-3.98847	6.64994e-05	0.000168609
C2_01140C	1.37143	1.91403	2.39102	0.800506	0.423418	NA
C2_01150W	564.699	1.68203	0.139996	12.0149	2.96841e-33	5.8075e-32
C2_01160W	1690.42	0.134981	0.0809685	1.66708	0.0954978	0.138745
C2_01170C	1219.95	-0.479726	0.0916967	-5.23166	1.67993e-07	5.8892e-07
C2_01180W	90.5713	0.92735	0.281855	3.29016	0.00100129	0.00215373
C2_01190C	356.686	-0.16798	0.145072	-1.15791	0.2469	0.318386
C2_01200C	3622.89	0.389214	0.070515	5.51959	3.39786e-08	1.29202e-07
C2_01210C	2507.35	1.07381	0.0748083	14.3541	1.00421e-46	3.34435e-45
C2_01220W	2901.36	-0.731816	0.0699663	-10.4595	1.32495e-25	1.81393e-24
C2_01230W	240.838	0.0229516	0.173519	0.132271	0.89477	0.915148
C2_01240C	840.866	-0.271723	0.1055	-2.57558	0.0100074	0.0182703
C2_01250W	651.927	0.304251	0.126325	2.40848	0.0160191	0.0279708
C2_01260W	634.729	-0.198398	0.113413	-1.74934	0.0802326	0.119054
C2_01270W	2024.72	0.613431	0.0789541	7.76946	7.8822e-15	5.35845e-14
C2_01300C	3316.66	0.630701	0.0687468	9.17427	4.54664e-20	4.64698e-19
C2_01310W	658.86	0.229795	0.114922	1.99958	0.0455461	0.0720953
C2_01320W	1056.66	-0.0698321	0.0949949	-0.735114	0.46227	0.539331
C2_01330C	1710.32	0.837172	0.0870732	9.61458	6.93937e-22	8.05021e-21
C2_01340W	3348.56	0.652027	0.0681445	9.56829	1.0869e-21	1.24385e-20
C2_01350C	1028.31	0.0799162	0.0987003	0.809685	0.418121	0.498084
C2_01360C	2902.47	0.271826	0.0731598	3.71551	0.000202796	0.000482413
C2_01370C	2716.25	-0.443125	0.0716826	-6.18177	6.33866e-10	2.90608e-09
C2_01380W	4559.61	-0.254266	0.0801746	-3.17141	0.00151703	0.0031811
C2_01390W	1528.21	-0.393884	0.0899309	-4.37985	1.18758e-05	3.29897e-05
C2_01400C	454.457	-0.653418	0.131028	-4.98688	6.13633e-07	2.01754e-06
C2_01410C	2371.9	-0.498134	0.0794751	-6.2678	3.6618e-10	1.71732e-09
C2_01420C	291.639	-0.841542	0.165169	-5.09503	3.48687e-07	1.17779e-06
C2_01430W	3102.51	0.191711	0.0755088	2.53892	0.0111196	0.0201335
C2_01440C	376.671	0.488906	0.142922	3.42078	0.000624415	0.00138479
C2_01450C	62.3481	2.79312	0.410639	6.80188	1.03261e-11	5.58007e-11
C2_01460C	1.43069	0.520698	2.21089	0.235515	0.813809	NA
C2_01470W	568.007	-0.114375	0.123552	-0.925724	0.354589	0.434029
C2_01480W	4833	-0.319643	0.0708111	-4.51402	6.36089e-06	1.83401e-05
C2_01490C	829.782	-0.403634	0.106064	-3.80557	0.00014148	0.000344715
C2_01500W	1.79717	-0.815513	1.8981	-0.429646	0.667453	NA
C2_01510C	223.505	-0.459558	0.184867	-2.48589	0.0129227	0.0230741
C2_01520W	270.278	0.266524	0.168371	1.58296	0.113431	0.161174
C2_01530C	4478.51	0.155226	0.0654775	2.37067	0.0177557	0.0306957
C2_01540W	1020.58	1.07115	0.106253	10.0812	6.69285e-24	8.7007e-23
C2_01550W	6038	0.751044	0.0657225	11.4275	3.04768e-30	5.1619e-29
C2_01560W	805.697	0.339718	0.107723	3.15362	0.00161259	0.0033648
C2_01570W	72.7229	-0.0483386	0.306849	-0.157532	0.874826	0.899873
C2_01580W	706.438	0.16066	0.114308	1.4055	0.159873	0.218774
C2_01590W	6895.53	0.377921	0.0640516	5.90026	3.62932e-09	1.55004e-08
C2_01600C	2109.75	0.0642382	0.0773589	0.830392	0.406317	0.487088
C2_01610C	24869.2	-0.0783753	0.0668911	-1.17169	0.241324	0.312333
C2_01620W	5814.36	0.232536	0.0673226	3.45405	0.000552236	0.00122839
C2_01630W	117.566	0.28875	0.248196	1.1634	0.244669	0.315716
C2_01640W	3270.11	0.0545613	0.0707148	0.771568	0.44037	0.519299
C2_01650W	11.8482	0.743395	0.766133	0.97032	0.331887	0.410993
C2_01660C	279.91	0.786344	0.163996	4.79491	1.6275e-06	5.05916e-06
C2_01670C	4900.65	-0.0739541	0.0641048	-1.15364	0.248646	0.320359
C2_01680C	633.886	0.11994	0.113536	1.05641	0.290781	0.367146
C2_01690W	2010.48	0.508186	0.0788715	6.44321	1.1697e-10	5.73528e-10
C2_01700C	464.633	0.260522	0.134077	1.94307	0.0520072	0.0809821
C2_01710W	80.1742	0.0510421	0.293718	0.173779	0.862039	0.88924
C2_01720C	386.19	0.221134	0.142458	1.55228	0.120595	0.170536
C2_01730W	236.313	-0.0903635	0.178892	-0.505127	0.613469	0.676208
C2_01740C	566.836	0.107024	0.12312	0.869265	0.384702	0.465506
C2_01750C	1707.19	-0.54587	0.080973	-6.74139	1.56878e-11	8.37813e-11
C2_01760C	187.67	0.138607	0.205901	0.673176	0.500835	0.574913
C2_01780W	3332.69	-0.370197	0.08638	-4.28568	1.82184e-05	4.94727e-05
C2_01800W	10.8641	0.489232	0.791788	0.617883	0.536653	0.60781
C2_01820C	753.934	-0.403343	0.10686	-3.77449	0.000160333	0.000386362
C2_01830W	345.432	-0.259878	0.146866	-1.76949	0.0768125	0.11461
C2_01840C	991.479	0.289336	0.0961851	3.00812	0.0026287	0.00530393
C2_01850W	5780.95	-0.071635	0.0615466	-1.16391	0.244459	0.315513
C2_01860C	464.144	0.017603	0.131444	0.133921	0.893465	0.914368
C2_01870C	200.418	0.440349	0.198391	2.2196	0.0264459	0.0441733
C2_01880C	86.4501	-0.205555	0.282649	-0.727244	0.467077	0.543441
C2_01890W	979.518	0.103553	0.0999436	1.03611	0.300149	0.376887
C2_01900C	648.504	-0.533542	0.120696	-4.42056	9.84459e-06	2.7632e-05
C2_01910W	83.5331	-0.706456	0.288493	-2.44878	0.0143341	0.0253271
C2_01920C	1591.16	0.285233	0.085967	3.31793	0.000906857	0.00196056
C2_01930C	1754.31	-0.147665	0.0956011	-1.54459	0.122445	0.172863
C2_01940C	0.222335	1.0416	4.99156	0.208673	0.834704	NA
C2_01950C	530.808	-0.0826424	0.151381	-0.545925	0.585117	0.650299
C2_01960C	45.2472	-1.05067	0.387602	-2.71069	0.00671429	0.0127531
C2_01970C	2553.29	-0.670942	0.0791954	-8.47198	2.41256e-17	1.97537e-16
C2_01980C	974.846	0.272314	0.107655	2.5295	0.0114226	0.0206128
C2_01990C	954.55	0.227197	0.110028	2.06491	0.0389317	0.062765
C2_02000W	2420.28	0.0242376	0.0752492	0.322097	0.747379	0.793819
C2_02010C	284.219	0.108518	0.164229	0.660769	0.508761	0.582676
C2_02020W	2078.29	0.104773	0.0811098	1.29174	0.196446	0.261634
C2_02030W	7293.3	-0.469377	0.0602661	-7.7884	6.78612e-15	4.65603e-14
C2_02040W	668.847	-0.845649	0.115462	-7.32408	2.40549e-13	1.47616e-12
C2_02050C	471.75	-1.19449	0.139856	-8.54082	1.33272e-17	1.11216e-16
C2_02060C	36.2673	3.2078	0.564474	5.68282	1.32492e-08	5.2854e-08
C2_02070W	0.207761	0.992248	4.99501	0.198648	0.842538	NA
C2_02090W	1182.95	-0.279666	0.0905918	-3.08709	0.00202124	0.00415317
C2_02100W	3198.96	-0.789314	0.0690448	-11.4319	2.89656e-30	4.92001e-29
C2_02110C	196.302	-0.0382174	0.199601	-0.191469	0.848158	0.878693
C2_02120W	1479.99	-0.100042	0.0851769	-1.17453	0.240184	0.311148
C2_02130C	5.46773	1.07664	1.14424	0.940927	0.346742	0.426387
C2_02140C	0.706618	0.520705	3.21081	0.162172	0.87117	NA
C2_02150C	1638.76	-0.0328387	0.082547	-0.397818	0.690764	0.745603
C2_02160W	407.489	-0.137109	0.13653	-1.00424	0.315262	0.392912
C2_02170W	1763.48	-0.468214	0.0802583	-5.83384	5.41675e-09	2.2629e-08
C2_02180W	402.462	-0.286528	0.155238	-1.84573	0.0649313	0.0987997
C2_02190C	125.47	-0.913653	0.240701	-3.7958	0.00014717	0.000356964
C2_02200W	2238.24	0.34738	0.0771947	4.50006	6.79354e-06	1.94834e-05
C2_02210C	245.867	-0.530186	0.192175	-2.75887	0.00580019	0.0111454
C2_02220C	28.0173	1.12485	0.516029	2.17981	0.0292714	0.0483346
C2_02230C	19.5694	2.33125	0.667959	3.4901	0.000482838	0.00108378
C2_02240C	1159.11	0.227881	0.0931609	2.4461	0.0144411	0.0254783
C2_02250C	483.444	0.12617	0.128755	0.979924	0.327124	0.405539
C2_02260W	1244.25	-0.0293289	0.0887993	-0.330283	0.741186	0.7884
C2_02270C	674.924	-0.24202	0.118908	-2.03536	0.0418148	0.0667885
C2_02280W	1024.71	0.47626	0.0959316	4.96458	6.88512e-07	2.25124e-06
C2_02290C	92.4467	0.591432	0.275239	2.14879	0.0316507	0.0520026
C2_02300W	186.46	-0.147157	0.212192	-0.693511	0.487989	0.562145
C2_02310W	2708.36	0.344286	0.0712069	4.83501	1.33141e-06	4.18929e-06
C2_02320C	3946.53	0.242568	0.0666963	3.6369	0.00027594	0.000640725
C2_02330W	8.09275	-0.470475	0.893935	-0.526296	0.598682	0.663114
C2_02340C	5226.04	-0.044961	0.0633623	-0.709586	0.477961	0.552849
C2_02350C	1458.36	-0.434057	0.0856613	-5.06713	4.03862e-07	1.35336e-06
C2_02360C	264.247	0.395484	0.165929	2.38346	0.0171509	0.0297544
C2_02370C	5816.22	-0.337824	0.0614022	-5.50182	3.75882e-08	1.42197e-07
C2_02380W	3811.3	0.113477	0.0678964	1.67133	0.0946569	0.137733
C2_02390W	967.717	2.17672	0.11391	19.1091	2.12128e-81	1.20913e-79
C2_02400W	912.928	-0.309894	0.0990517	-3.1286	0.00175638	0.0036456
C2_02410W	1195.09	0.827542	0.0914853	9.04563	1.4881e-19	1.47024e-18
C2_02420C	3134.97	-0.379066	0.0701357	-5.40475	6.48999e-08	2.39947e-07
C2_02430W	7412.3	-0.669376	0.0615496	-10.8754	1.51028e-27	2.24949e-26
C2_02440W	856.995	0.121369	0.101829	1.19189	0.233306	0.304033
C2_02450C	6952.68	-0.807463	0.0620865	-13.0055	1.13917e-38	2.85868e-37
C2_02460W	2010.16	0.332235	0.0798817	4.15908	3.19532e-05	8.46752e-05
C2_02470C	0	NA	NA	NA	NA	NA
C2_02490C	1130.85	-0.341548	0.100122	-3.41133	0.000646472	0.00142783
C2_02500W	1070.77	-0.111355	0.0962807	-1.15657	0.247449	0.318956
C2_02510W	4068.9	0.0792084	0.0656163	1.20715	0.227376	0.297284
C2_02520W	419.536	-0.467754	0.134691	-3.47278	0.000515097	0.00115096
C2_02530W	4.04139	-0.421856	1.25804	-0.335327	0.737378	0.785477
C2_02540W	9613.58	-0.875437	0.0681325	-12.849	8.70987e-38	2.08194e-36
C2_02550C	37.5016	0.783882	0.43279	1.81123	0.0701054	0.105505
C2_02560W	0.718353	0.607989	3.00825	0.202108	0.839833	NA
C2_02570W	9.73541	5.02385	1.61443	3.11185	0.00185922	0.00384559
C2_02580W	196.583	0.24731	0.208752	1.1847	0.236134	0.30684
C2_02590W	1693.7	0.551352	0.0989327	5.573	2.50384e-08	9.65699e-08
C2_02600C	76.9696	1.19618	0.317188	3.77119	0.000162472	0.000391041
C2_02610C	530.792	0.244433	0.143064	1.70856	0.0875327	0.12879
C2_02620W	611.762	-0.088215	0.115796	-0.761813	0.446171	0.524783
C2_02630W	511.564	-0.583561	0.125298	-4.6574	3.20222e-06	9.62616e-06
C2_02640C	0	NA	NA	NA	NA	NA
C2_02650C	3.16123	-1.38528	1.45462	-0.952331	0.340929	NA
C2_02660W	390.959	-0.22972	0.13853	-1.65828	0.0972619	0.14097
C2_02670C	196.093	0.125198	0.195007	0.642017	0.520862	0.593326
C2_02680W	1366.98	-0.43379	0.0951201	-4.56045	5.10441e-06	1.48912e-05
C2_02690W	2371.53	-0.506887	0.0738995	-6.85914	6.92742e-12	3.80238e-11
C2_02700C	468.543	0.48902	0.130383	3.75064	0.000176385	0.000422468
C2_02710C	2474.77	-0.215338	0.0739261	-2.91288	0.00358113	0.00708577
C2_02720W	5454.39	-0.118227	0.062053	-1.90526	0.0567465	0.087534
C2_02730W	1258.14	-0.234774	0.0898975	-2.61157	0.00901263	0.0166907
C2_02740C	3049.08	-0.469837	0.0710573	-6.61209	3.78926e-11	1.9482e-10
C2_02750C	12.1094	1.14422	0.774648	1.47708	0.139653	0.193698
C2_02760W	3914.81	-0.302818	0.0733846	-4.12645	3.68399e-05	9.68457e-05
C2_02770W	3248.33	-0.113815	0.0681681	-1.66962	0.0949943	0.138123
C2_02780C	126.43	-0.859846	0.240486	-3.57545	0.000349621	0.000800522
C2_02790C	6.19329	0.745004	1.05759	0.704436	0.481161	0.555575
C2_02800W	307.905	-0.0423887	0.154984	-0.273504	0.784466	0.82633
C2_02810C	760.547	-0.473192	0.119941	-3.94521	7.97317e-05	0.000200275
C2_02820C	1104.08	-0.198764	0.0997784	-1.99205	0.0463653	0.0732943
C2_02830C	5607.31	0.161672	0.0653766	2.47293	0.0134009	0.0238132
C2_02840C	286.249	0.145728	0.161071	0.90474	0.365603	0.445487
C2_02850W	7.37878	-0.0366594	0.952417	-0.038491	0.969296	0.976379
C2_02860W	4799.1	0.17059	0.073365	2.32523	0.0200597	0.0341805
C2_02870W	543.423	-0.0611961	0.12137	-0.504212	0.614112	0.676539
C2_02880C	813.244	0.728695	0.107833	6.7576	1.40294e-11	7.49924e-11
C2_02890W	1454.48	0.608064	0.0970493	6.26551	3.71602e-10	1.74001e-09
C2_02900W	198.746	0.355547	0.188824	1.88295	0.0597068	0.0916947
C2_02910W	51.9862	0.985249	0.374394	2.63158	0.00849883	0.0158531
C2_02920W	943.904	1.17591	0.10394	11.3134	1.12611e-29	1.84919e-28
C2_02930C	4831.48	-0.630733	0.0635214	-9.92946	3.09934e-23	3.85176e-22
C2_02940W	1114.28	0.370781	0.0941914	3.93646	8.2692e-05	0.000207184
C2_02950W	867.086	0.802494	0.116635	6.88036	5.97006e-12	3.30752e-11
C2_02960C	962.823	-0.414072	0.0991655	-4.17557	2.97243e-05	7.89098e-05
C2_02970C	62712.4	1.30787	0.0565294	23.1362	2.00387e-118	1.77298e-116
C2_02980C	551.27	0.653037	0.123989	5.26691	1.38742e-07	4.91611e-07
C2_02990C	1142.79	0.318387	0.0932165	3.41557	0.000636494	0.00140947
C2_03000C	820.008	-0.592558	0.114641	-5.16881	2.35584e-07	8.0912e-07
C2_03010C	6708.47	0.0945776	0.0726065	1.3026	0.19271	0.257642
C2_03020C	4060.5	0.127235	0.0670237	1.89836	0.057649	0.0887865
C2_03030W	742.052	-0.128709	0.118974	-1.08183	0.279329	0.354422
C2_03040W	943.216	0.901555	0.102783	8.77143	1.76409e-18	1.60146e-17
C2_03050W	588.727	1.12527	0.1224	9.19336	3.80767e-20	3.91194e-19
C2_03060W	3907.55	0.325861	0.0667807	4.87957	1.06319e-06	3.38485e-06
C2_03070C	637.674	-0.707348	0.116237	-6.08537	1.16222e-09	5.18406e-09
C2_03080W	9898.75	-0.143249	0.0699335	-2.04836	0.0405245	0.0650498
C2_03090C	2119.77	-0.0263638	0.0791004	-0.333295	0.738912	0.786828
C2_03100W	106565	-0.328586	0.0561924	-5.84752	4.98967e-09	2.09779e-08
C2_03110W	200.124	0.273862	0.191459	1.43039	0.152605	0.21004
C2_03120W	420.798	2.94756	0.165511	17.8088	6.0348e-71	3.05763e-69
C2_03130W	813.99	-0.824141	0.128147	-6.43121	1.26595e-10	6.1715e-10
C2_03140C	910.756	0.262817	0.101233	2.59616	0.00942713	0.0173661
C2_03150C	273.546	1.13039	0.168822	6.69575	2.14565e-11	1.13062e-10
C2_03160C	9619.34	-0.351927	0.0607206	-5.79584	6.79807e-09	2.81221e-08
C2_03170W	216.998	1.00219	0.186643	5.36955	7.89323e-08	2.87415e-07
C2_03180C	5057.95	-0.20183	0.0696049	-2.89965	0.0037358	0.00738194
C2_03200W	1188.28	-0.323776	0.0917233	-3.52992	0.000415692	0.000941261
C2_03210W	264.636	0.953544	0.16984	5.61436	1.97286e-08	7.69923e-08
C2_03220C	1530	0.607884	0.0985307	6.16949	6.85121e-10	3.12656e-09
C2_03230C	2900.93	0.0657442	0.0698747	0.940886	0.346763	0.426387
C2_03240C	2092.56	-0.190924	0.0806751	-2.36658	0.0179533	0.0309922
C2_03250W	1141.99	0.574776	0.0940793	6.10948	9.99548e-10	4.49228e-09
C2_03260W	544.789	0.228926	0.122056	1.87558	0.0607134	0.0930237
C2_03270W	106413	-0.173913	0.0677134	-2.56837	0.0102178	0.0186201
C2_03280W	5256.38	-0.109564	0.0626535	-1.74873	0.080338	0.11918
C2_03290W	481.273	2.27857	0.144367	15.7832	4.06356e-56	1.57443e-54
C2_03300W	1339.99	0.279911	0.0977051	2.86485	0.00417202	0.00817577
C2_03310C	198.95	0.294924	0.189597	1.55554	0.119819	0.169536
C2_03320W	375.65	0.084935	0.14515	0.585153	0.558445	0.627338
C2_03330C	2821.99	0.0737028	0.0748054	0.985261	0.324496	0.402766
C2_03340W	383.908	0.0427156	0.14124	0.302432	0.762323	0.806397
C2_03350W	44.606	2.35503	0.456678	5.15688	2.51105e-07	8.5944e-07
C2_03360W	3910.48	-0.354771	0.0654733	-5.41855	6.00828e-08	2.23445e-07
C2_03370W	388.124	0.170282	0.143966	1.1828	0.23689	0.307552
C2_03380W	5318.74	0.0295697	0.0709422	0.416815	0.676814	0.733215
C2_03390C	1154.03	0.395729	0.0926356	4.27189	1.93826e-05	5.23939e-05
C2_03400C	283.935	-0.471245	0.16261	-2.898	0.00375546	0.00741831
C2_03410W	2353.66	-0.472923	0.0757559	-6.24273	4.30006e-10	2.00557e-09
C2_03420C	493.393	-0.331408	0.127429	-2.60073	0.00930266	0.0171741
C2_03430W	530.195	0.128437	0.122913	1.04494	0.296049	0.372606
C2_03440W	676.316	0.375101	0.112212	3.34279	0.000829402	0.00180628
C2_03450W	1281.38	-0.0197003	0.0879385	-0.224024	0.822739	0.857604
C2_03460C	509.174	-0.239687	0.126567	-1.89375	0.0582578	0.0896321
C2_03470C	7922.56	0.268722	0.0625218	4.29805	1.72306e-05	4.69407e-05
C2_03480C	54.4908	0.392406	0.353171	1.1111	0.266527	0.340585
C2_03490C	437.389	-0.343662	0.139976	-2.45515	0.0140827	0.0249053
C2_03500W	958.11	0.12955	0.101941	1.27084	0.203786	0.269713
C2_03520C	4056.76	-0.267021	0.0662276	-4.03187	5.53359e-05	0.000142066
C2_03530W	1292.22	0.393697	0.0921198	4.27375	1.92208e-05	5.20279e-05
C2_03540W	1091.13	-0.105273	0.0930572	-1.13127	0.257941	0.33104
C2_03550C	843.578	-0.818328	0.104034	-7.86598	3.6622e-15	2.56614e-14
C2_03560C	2175.38	-0.10849	0.0782846	-1.38584	0.165796	0.225902
C2_03570C	160.852	-0.202383	0.211743	-0.955794	0.339176	0.418948
C2_03590C	228.754	0.22393	0.176747	1.26695	0.205173	0.27125
C2_03600W	219.718	0.368022	0.189363	1.94347	0.0519593	0.0809287
C2_03610W	477.867	1.72201	0.14047	12.259	1.50406e-34	3.13947e-33
C2_03620W	381.266	0.721027	0.146759	4.913	8.96918e-07	2.88181e-06
C2_03630W	5.84849	1.2502	1.1006	1.13593	0.255985	0.328814
C2_03640W	815.07	2.60429	0.118994	21.8859	3.54293e-106	2.76349e-104
C2_03670W	48.1718	0.838018	0.379074	2.21069	0.027057	0.0451433
C2_03680W	283.393	0.384143	0.160921	2.38716	0.0169792	0.029491
C2_03690C	76.669	0.11792	0.30047	0.392452	0.694724	0.748786
C2_03700W	555.756	-0.021673	0.123973	-0.174821	0.86122	0.888653
C2_03710W	2.48537	-2.28861	1.76163	-1.29914	0.193895	NA
C2_03720W	0	NA	NA	NA	NA	NA
C2_03750W	1293.13	-0.226787	0.0879806	-2.57769	0.00994629	0.0181644
C2_03760C	2040.95	0.607004	0.0913515	6.64471	3.0382e-11	1.57986e-10
C2_03770C	806.254	0.602059	0.105678	5.69708	1.21874e-08	4.88156e-08
C2_03780C	952.153	-0.18881	0.104396	-1.80861	0.0705124	0.106037
C2_03790C	789.659	1.84535	0.114425	16.1271	1.64491e-58	6.77155e-57
C2_03800C	1465.07	-0.81059	0.0850718	-9.52831	1.59869e-21	1.80171e-20
C2_03810C	32062.5	-0.270865	0.0622349	-4.35231	1.34711e-05	3.70393e-05
C2_03820C	25669.3	-0.518071	0.0614495	-8.43085	3.43162e-17	2.77147e-16
C2_03830W	1461.48	-0.787452	0.0936057	-8.41244	4.01582e-17	3.23448e-16
C2_03840C	216.978	1.66755	0.19491	8.55548	1.17378e-17	9.85575e-17
C2_03870W	806.914	0.113797	0.105329	1.0804	0.279965	0.355001
C2_03880C	175.747	0.106996	0.20739	0.515914	0.605914	0.670248
C2_03890W	152.399	-1.13128	0.216465	-5.22617	1.73061e-07	6.05612e-07
C2_03900C	1243.51	-0.102868	0.090398	-1.13795	0.255142	0.327945
C2_03910C	964.875	0.0703295	0.0997463	0.705084	0.480758	0.555326
C2_03920C	929.545	-0.842916	0.101661	-8.29141	1.11915e-16	8.72936e-16
C2_03930C	777.845	-0.0845544	0.105143	-0.804185	0.42129	0.501387
C2_03940C	1397.59	-0.560873	0.0901862	-6.21905	5.00169e-10	2.32003e-09
C2_03950W	1371.09	-0.284839	0.0889269	-3.20307	0.00135972	0.00286747
C2_03960W	12779.8	-0.113826	0.0595766	-1.91058	0.0560583	0.0865851
C2_03970W	473.741	-0.246843	0.129076	-1.91238	0.0558268	0.0862726
C2_03980C	840.877	-0.187019	0.101918	-1.835	0.0665061	0.100805
C2_03990W	2046.05	-0.201258	0.0827868	-2.43104	0.0150555	0.026452
C2_04000C	0.580565	-2.87672	3.65033	-0.788071	0.430655	NA
C2_04010C	901.756	6.81344	0.293064	23.2489	1.45825e-119	1.3507e-117
C2_04020C	776.29	-0.124701	0.105389	-1.18324	0.236712	0.307389
C2_04030C	1686.26	0.443532	0.081854	5.41857	6.00783e-08	2.23445e-07
C2_04040C	477.18	-0.0777094	0.131184	-0.592369	0.553603	0.623316
C2_04050C	9028.43	0.0752584	0.0739268	1.01801	0.308672	0.386035
C2_04060C	391.155	-0.223963	0.144893	-1.54571	0.122175	0.172565
C2_04080W	13426.4	-0.264915	0.0575488	-4.6033	4.15847e-06	1.23072e-05
C2_04090W	15.5238	-0.348226	0.668972	-0.520539	0.602688	0.667177
C2_04100W	265.444	-0.216971	0.167605	-1.29454	0.19548	0.260582
C2_04110W	51.3529	0.532462	0.372014	1.4313	0.152345	0.209731
C2_04120C	5087.93	-0.56868	0.0625491	-9.09174	9.74671e-20	9.69438e-19
C2_04130W	1275.9	-0.167887	0.0903117	-1.85897	0.0630315	0.0962522
C2_04140W	3408.19	-0.0558934	0.0714111	-0.7827	0.433803	0.513086
C2_04150C	498.72	0.618616	0.134262	4.60752	4.0751e-06	1.20665e-05
C2_04160W	723.616	0.113769	0.111193	1.02316	0.306231	0.383469
C2_04170C	3441.79	0.509046	0.068235	7.46019	8.63957e-14	5.52485e-13
C2_04180C	550.958	0.805515	0.122707	6.56452	5.22004e-11	2.64429e-10
C2_04190C	1519.98	0.771821	0.0908961	8.49124	2.04443e-17	1.68793e-16
C2_04200W	1709.13	-1.27599	0.083555	-15.2712	1.18882e-52	4.46035e-51
C2_04210W	12.367	-0.805752	0.729277	-1.10486	0.269219	0.343432
C2_04220C	3040.77	0.00571644	0.0707276	0.0808233	0.935582	0.947203
C2_04230W	2700.56	-0.864923	0.0714301	-12.1087	9.503e-34	1.92924e-32
C2_04240C	601.249	0.213855	0.123225	1.73549	0.0826548	0.122219
C2_04250W	486.247	0.205929	0.128963	1.59681	0.110308	0.157378
C2_04260W	386.713	-0.126002	0.14119	-0.89243	0.372163	0.452086
C2_04270W	966.662	0.0776898	0.0969766	0.801119	0.423063	0.502669
C2_04280W	367.698	2.28667	0.186692	12.2484	1.71439e-34	3.55347e-33
C2_04290W	1715.86	1.44459	0.084371	17.1219	1.01907e-65	4.83286e-64
C2_04300C	555.31	0.160233	0.122581	1.30716	0.191159	0.255855
C2_04310W	14884.7	0.157006	0.0583585	2.69037	0.00713723	0.0134946
C2_04320W	494.336	0.139888	0.128003	1.09284	0.274462	0.349144
C2_04330C	658.21	0.0137914	0.111884	0.123266	0.901897	0.920848
C2_04340C	140.084	0.978517	0.229499	4.26371	2.01059e-05	5.42503e-05
C2_04350C	1898	-0.813148	0.0818529	-9.93425	2.9539e-23	3.67872e-22
C2_04360W	1119.57	-0.639294	0.0944893	-6.76578	1.32595e-11	7.10047e-11
C2_04370W	4232.67	-0.289674	0.0647717	-4.47223	7.74092e-06	2.19982e-05
C2_04380C	1480.53	-0.0650822	0.0852437	-0.763484	0.445175	0.523818
C2_04390W	81.1239	0.500448	0.30379	1.64735	0.0994862	0.143948
C2_04400W	1715.32	-0.721762	0.0868326	-8.31212	9.40096e-17	7.37155e-16
C2_04410W	259.81	0.674149	0.172358	3.91134	9.17863e-05	0.000228617
C2_04420W	80.1978	0.858199	0.296496	2.89447	0.00379801	0.00749238
C2_04430W	8.30677	0.868022	0.917158	0.946427	0.343931	0.423608
C2_04440W	75.1319	0.139558	0.320456	0.435498	0.663201	0.72152
C2_04450W	190.054	0.897244	0.197899	4.53384	5.79201e-06	1.67897e-05
C2_04460W	3804.3	-0.856974	0.0724161	-11.834	2.60328e-32	4.86822e-31
C2_04470W	37.3996	2.67937	0.519621	5.15639	2.51756e-07	8.61172e-07
C2_04480W	426.241	2.23574	0.156005	14.3312	1.39728e-46	4.62742e-45
C2_04490W	1643.55	-0.094304	0.0817729	-1.15324	0.248811	0.320502
C2_04500W	1827.56	0.0406086	0.0791217	0.513243	0.607781	0.671898
C2_04510W	1159.68	-0.400278	0.0975709	-4.10243	4.08828e-05	0.000106905
C2_04520C	74.5869	-0.620974	0.309821	-2.0043	0.0450381	0.0713294
C2_04530W	241.793	-0.0686249	0.172649	-0.397483	0.691011	0.745734
C2_04540C	869.044	-0.512734	0.106164	-4.82966	1.36768e-06	4.29427e-06
C2_04550C	5507.26	0.196247	0.062214	3.15439	0.00160835	0.00335952
C2_04560W	267.226	-0.320681	0.166321	-1.92808	0.0538452	0.0835805
C2_04570W	7040.63	-0.815338	0.0600288	-13.5825	5.08907e-42	1.39667e-40
C2_04580W	4399.56	0.0161353	0.0652997	0.247096	0.804834	0.843688
C2_04590C	3199.03	0.475198	0.0725431	6.55056	5.73208e-11	2.89189e-10
C2_04600C	23096.8	-0.484793	0.0597411	-8.11491	4.86163e-16	3.63886e-15
C2_04620W	3581.61	-0.241257	0.0733081	-3.291	0.000998321	0.00214811
C2_04640C	1248.59	-0.531746	0.0902104	-5.8945	3.7581e-09	1.60043e-08
C2_04650C	1120.97	-0.292038	0.0922217	-3.16669	0.00154184	0.00322854
C2_04660C	552.347	0.212691	0.120568	1.76407	0.0777195	0.115788
C2_04670W	0.995498	-3.60639	2.79686	-1.28944	0.197244	NA
C2_04680W	774.427	-0.233968	0.106689	-2.19299	0.0283083	0.0469928
C2_04690C	691.965	-0.611096	0.111612	-5.47516	4.37117e-08	1.64314e-07
C2_04700C	1000.92	-0.92022	0.0962026	-9.56543	1.11731e-21	1.27373e-20
C2_04710C	1669.31	0.110628	0.0813437	1.36001	0.173827	0.235315
C2_04720C	802.906	0.738014	0.110007	6.70878	1.96257e-11	1.03691e-10
C2_04730W	833.545	-0.487762	0.102621	-4.75303	2.00389e-06	6.14224e-06
C2_04740C	56.6087	0.209242	0.346668	0.60358	0.546123	0.616651
C2_04750W	494.33	0.303321	0.129308	2.34573	0.0189901	0.0326016
C2_04760W	1955.06	0.429605	0.0806138	5.32918	9.86593e-08	3.564e-07
C2_04770W	278.809	-1.07101	0.375475	-2.85241	0.00433896	0.00848329
C2_04780W	1406.93	-0.468723	0.0947653	-4.94614	7.56978e-07	2.4683e-06
C2_04790C	1580.13	-0.0862019	0.0863916	-0.997804	0.318375	0.395914
C2_04800C	452.943	-0.731696	0.135057	-5.41767	6.038e-08	2.24409e-07
C2_04810W	546.65	0.100266	0.120611	0.831319	0.405794	0.486657
C2_04820W	1356.76	-0.417316	0.0880466	-4.73972	2.14009e-06	6.5428e-06
C2_04830W	1144.28	0.157817	0.101086	1.56121	0.118473	0.167736
C2_04850C	1607.51	0.510438	0.0985396	5.18003	2.21849e-07	7.64604e-07
C2_04860W	1038.82	-0.17775	0.0955728	-1.85983	0.0629092	0.0960901
C2_04870C	3288.74	-0.950827	0.06936	-13.7086	9.02116e-43	2.58345e-41
C2_04880C	362.935	-0.325662	0.145796	-2.23367	0.0255045	0.0427818
C2_04910W	0.721703	0.553706	3.00542	0.184236	0.853828	NA
C2_04930C	1266.88	-0.538196	0.0890266	-6.04534	1.49091e-09	6.5975e-09
C2_04940C	456.642	1.6187	0.138465	11.6903	1.4282e-31	2.57337e-30
C2_04950C	7355.2	0.204065	0.0670658	3.04275	0.00234424	0.00477221
C2_04960C	453.949	-0.547678	0.131728	-4.15765	3.21542e-05	8.51699e-05
C2_04970W	263.891	-0.127013	0.165618	-0.766902	0.44314	0.522053
C2_04980C	1549.5	-0.350793	0.0837176	-4.19019	2.78716e-05	7.42909e-05
C2_04990W	180.76	-0.186857	0.197923	-0.944091	0.345123	0.424811
C2_05000C	1473.59	-0.170547	0.0980124	-1.74006	0.081849	0.121149
C2_05020W	521.14	0.253552	0.125134	2.02624	0.0427403	0.0681271
C2_05030C	1673.71	0.266049	0.0826576	3.21869	0.00128778	0.00272869
C2_05040C	1663.82	-0.446386	0.0827081	-5.39713	6.7717e-08	2.49178e-07
C2_05050C	1022.36	-0.208201	0.0947985	-2.19625	0.0280742	0.0466695
C2_05060C	46.942	1.8265	0.410551	4.44891	8.63084e-06	2.43869e-05
C2_05070W	233.53	-0.540047	0.175648	-3.0746	0.00210788	0.00431773
C2_05080C	941.773	-0.450376	0.101835	-4.42262	9.75106e-06	2.73824e-05
C2_05090W	4628.76	-0.915815	0.0665889	-13.7533	4.86792e-43	1.42153e-41
C2_05100C	7463.78	-0.281643	0.0630689	-4.46564	7.98309e-06	2.26429e-05
C2_05110W	2062.42	0.144531	0.0774394	1.86638	0.0619888	0.0948064
C2_05120C	0	NA	NA	NA	NA	NA
C2_05130W	343.844	3.16822	0.186693	16.9703	1.36339e-64	6.31422e-63
C2_05140W	439.817	-0.024503	0.131979	-0.185659	0.852712	0.882178
C2_05150W	610.068	1.40373	0.123413	11.3743	5.61821e-30	9.32906e-29
C2_05160C	7568.73	-0.421026	0.0639986	-6.57867	4.74673e-11	2.41741e-10
C2_05170W	979.506	0.0915146	0.0992889	0.9217	0.356685	0.436414
C2_05180W	76.429	4.01405	0.455975	8.80321	1.3296e-18	1.21634e-17
C2_05190W	813.727	0.119395	0.106055	1.12578	0.260257	0.333723
C2_05200C	509.745	-1.29339	0.129854	-9.96027	2.27449e-23	2.85661e-22
C2_05210W	92.3489	-1.00164	0.289706	-3.45742	0.000545364	0.00121356
C2_05220C	2779.41	-0.329261	0.0717639	-4.58811	4.47277e-06	1.31651e-05
C2_05230C	4557.56	-0.467943	0.0667604	-7.00929	2.39523e-12	1.37454e-11
C2_05250C	10299.9	0.293432	0.0695179	4.22096	2.43265e-05	6.53113e-05
C2_05260W	1279.92	0.0668501	0.089656	0.745629	0.455892	0.53378
C2_05270W	2950.58	-1.05488	0.07411	-14.2339	5.64208e-46	1.81773e-44
C2_05280C	70.933	-0.158195	0.325146	-0.486535	0.626588	0.687854
C2_05290C	2548.26	0.166788	0.0729707	2.28568	0.022273	0.0377564
C2_05300C	3203.96	0.00881524	0.0730276	0.120711	0.90392	0.92212
C2_05320W	1332.92	-0.684922	0.0895642	-7.64727	2.05291e-14	1.36891e-13
C2_05330C	484.042	-0.35297	0.128352	-2.75001	0.00595941	0.0114291
C2_05340C	3712.64	-0.277496	0.0694379	-3.99632	6.43357e-05	0.000163543
C2_05350C	166.581	0.104758	0.204432	0.512432	0.608349	0.672189
C2_05360C	199.199	0.654975	0.202451	3.23522	0.00121548	0.0025835
C2_05370C	396.932	-0.0321975	0.140392	-0.22934	0.818605	0.854497
C2_05380W	490.925	0.0887732	0.12663	0.701046	0.483274	0.557581
C2_05390C	10.2672	-0.353796	0.806547	-0.438656	0.660911	0.719537
C2_05400W	101.179	-0.242982	0.265213	-0.91618	0.359573	0.439313
C2_05410W	19048.1	-0.00848936	0.0544506	-0.155909	0.876104	0.900875
C2_05440W	800.64	1.97636	0.122521	16.1307	1.552e-58	6.43374e-57
C2_05450C	128.094	0.0283124	0.233092	0.121464	0.903323	0.921828
C2_05460W	175661	-0.762218	0.0669925	-11.3777	5.4028e-30	9.02192e-29
C2_05470W	1615.16	-0.0755142	0.0845653	-0.892968	0.371874	0.451921
C2_05480C	108.216	0.908913	0.260313	3.49162	0.000480095	0.00107898
C2_05490W	116.376	-0.805893	0.245088	-3.28818	0.00100837	0.00216816
C2_05500W	10202.3	0.467068	0.0582431	8.01928	1.06363e-15	7.72697e-15
C2_05510C	431.016	-0.393237	0.136765	-2.87527	0.00403679	0.00793175
C2_05520W	775.538	-0.119356	0.107864	-1.10654	0.268493	0.342875
C2_05530C	1795.92	-0.32223	0.0833898	-3.86415	0.000111478	0.00027455
C2_05540C	846.119	-0.750413	0.105274	-7.12819	1.01701e-12	5.98096e-12
C2_05550W	1019.61	0.379289	0.0986324	3.84548	0.000120315	0.000295454
C2_05560W	432.916	0.601641	0.13558	4.43755	9.099e-06	2.56485e-05
C2_05570C	410.044	0.767823	0.142505	5.38805	7.12256e-08	2.60955e-07
C2_05580W	2107.3	-0.28419	0.0938085	-3.02947	0.00244984	0.00496671
C2_05590C	923.432	0.0611451	0.105334	0.580485	0.561587	0.630171
C2_05610C	32876	-0.59957	0.0603325	-9.93777	2.85143e-23	3.55858e-22
C2_05620W	44.4032	-0.841996	0.415981	-2.02412	0.0429575	0.0683814
C2_05640W	445.309	0.425808	0.15049	2.82947	0.00466257	0.00906814
C2_05650W	1347.09	0.00145476	0.0919527	0.0158207	0.987377	0.989715
C2_05660W	1641.72	0.440155	0.0866894	5.07737	3.82686e-07	1.28603e-06
C2_05670C	718.698	-0.479739	0.111811	-4.29061	1.7818e-05	4.84296e-05
C2_05680W	1651.65	-0.363148	0.083052	-4.37254	1.22811e-05	3.40199e-05
C2_05690C	869.272	0.963093	0.109417	8.80203	1.34363e-18	1.22728e-17
C2_05700W	4671.11	0.358177	0.0649174	5.51742	3.44005e-08	1.30722e-07
C2_05710C	15144.6	-0.31118	0.058503	-5.31904	1.04314e-07	3.7553e-07
C2_05720C	3955.92	0.0388619	0.0679669	0.571777	0.567473	0.63536
C2_05730C	671.24	-0.128067	0.114716	-1.11638	0.264259	0.338051
C2_05740W	936.662	-0.0622658	0.0986031	-0.631479	0.527727	0.599534
C2_05750W	4791.32	-0.513808	0.0667248	-7.7004	1.35636e-14	9.14731e-14
C2_05760C	1840.23	0.476729	0.0802256	5.94236	2.80952e-09	1.21568e-08
C2_05770W	130.439	1.73711	0.2659	6.53293	6.4496e-11	3.23462e-10
C2_05780C	2210.14	0.486722	0.0755679	6.44086	1.18799e-10	5.81056e-10
C2_05790C	2709.86	-0.226978	0.0739716	-3.06845	0.00215171	0.00440142
C2_05800C	1422.97	-0.387896	0.0959231	-4.04383	5.2586e-05	0.000135417
C2_05810W	341.516	-0.0438339	0.147378	-0.297424	0.766142	0.808994
C2_05820W	77.7785	1.1045	0.307592	3.59081	0.000329657	0.000757739
C2_05830C	799.509	-1.01714	0.106332	-9.56569	1.1146e-21	1.27309e-20
C2_05840W	1384.82	-0.809472	0.0915071	-8.846	9.07142e-19	8.37623e-18
C2_05850C	602.852	-0.118496	0.130103	-0.910784	0.362409	0.442323
C2_05860C	244.79	0.295155	0.172815	1.70792	0.0876503	0.128899
C2_05870W	108.112	0.086122	0.259121	0.332363	0.739615	0.787121
C2_05890C	3706.07	-0.246664	0.0706535	-3.49118	0.0004809	0.00107995
C2_05900W	4.82754	0.44164	1.21064	0.364798	0.715262	0.76674
C2_05910W	959.687	-0.358509	0.0977569	-3.66735	0.000245076	0.000575826
C2_05920C	5309.09	0.540506	0.0674257	8.01632	1.08961e-15	7.90604e-15
C2_05930W	2460.22	0.486919	0.0797042	6.10908	1.00209e-09	4.50031e-09
C2_05940C	491.654	-0.0844606	0.12761	-0.661865	0.508058	0.581984
C2_05950C	475.029	3.50544	0.174281	20.1137	5.60284e-90	3.6904e-88
C2_05960C	258.494	-0.792342	0.170609	-4.64418	3.41424e-06	1.02169e-05
C2_05970C	292.463	-0.209182	0.158851	-1.31685	0.18789	0.2519
C2_05980C	206.913	0.478099	0.197129	2.42531	0.0152951	0.0268333
C2_05990C	371.304	4.16987	0.218835	19.0549	5.98671e-81	3.34804e-79
C2_06000W	1085.8	-0.202746	0.0975786	-2.07777	0.0377306	0.0610278
C2_06010W	494.228	0.171044	0.126167	1.3557	0.175194	0.237004
C2_06020W	5725.99	-0.452699	0.0671895	-6.73764	1.60981e-11	8.58952e-11
C2_06030W	489.581	-0.11583	0.126912	-0.912681	0.36141	0.441376
C2_06040C	139.708	0.563589	0.224719	2.50798	0.0121425	0.0217859
C2_06060C	4.26749	5.31941	1.82304	2.91788	0.00352418	0.00698706
C2_06070W	931.787	3.38292	0.124908	27.0833	1.54924e-161	2.08725e-159
C2_06080C	1285.11	0.181767	0.0885355	2.05305	0.0400682	0.0644046
C2_06090W	534.818	-0.307351	0.123756	-2.48352	0.0130091	0.0232144
C2_06100W	6251.92	-0.534453	0.0615871	-8.67799	4.02822e-18	3.51683e-17
C2_06110W	1066.23	0.0962172	0.095693	1.00548	0.314667	0.392375
C2_06120C	282.183	-0.544152	0.161283	-3.3739	0.000741121	0.00162236
C2_06130W	560.453	-0.101851	0.122071	-0.834362	0.404077	0.485089
C2_06140C	36.6745	0.851442	0.435944	1.9531	0.0508081	0.0793859
C2_06150C	1997.81	0.372455	0.0774998	4.80588	1.54072e-06	4.80959e-06
C2_06160W	108.794	-0.267986	0.261284	-1.02565	0.305058	0.382483
C2_06170C	3182.47	0.460007	0.0710378	6.47552	9.44846e-11	4.66754e-10
C2_06180C	0.291317	-1.88065	4.87168	-0.386037	0.69947	NA
C2_06190W	3257.31	-0.407152	0.072998	-5.57757	2.43901e-08	9.41305e-08
C2_06200C	752.861	-0.674623	0.108608	-6.21151	5.24763e-10	2.42652e-09
C2_06210C	5494.42	-0.267007	0.0659733	-4.0472	5.1834e-05	0.000133538
C2_06220C	300.599	0.031291	0.156921	0.199406	0.841945	0.873172
C2_06230W	3140.51	-0.24418	0.0688234	-3.54793	0.000388274	0.000883565
C2_06240W	493.608	0.0329585	0.12639	0.260768	0.794272	0.835126
C2_06250C	2690.96	0.120519	0.0719042	1.67611	0.0937166	0.136432
C2_06260W	70.1219	0.178764	0.313003	0.571127	0.567914	0.635686
C2_06270W	22.7167	0.283298	0.566815	0.499806	0.617211	0.679448
C2_06280C	121.901	-1.34231	0.244066	-5.49977	3.80288e-08	1.43772e-07
C2_06290C	3326.46	0.44974	0.0726924	6.18689	6.13622e-10	2.81981e-09
C2_06300W	400.764	0.248433	0.138271	1.79671	0.0723812	0.108462
C2_06310C	12491.6	-0.17906	0.0569533	-3.14399	0.00166664	0.00346904
C2_06320W	2207.57	-0.195143	0.0765531	-2.54912	0.0107996	0.019614
C2_06330C	1166.57	-0.0679061	0.0905504	-0.749926	0.453299	0.531479
C2_06340W	28.5781	-0.443879	0.493211	-0.899979	0.368132	0.448292
C2_06350C	14.4136	-1.49279	0.698201	-2.13806	0.0325122	0.0532117
C2_06360C	5293.25	-0.348972	0.0641177	-5.44268	5.24861e-08	1.96178e-07
C2_06370C	233.204	-0.247982	0.175762	-1.4109	0.158274	0.216786
C2_06390C	18651.5	-0.524215	0.0576515	-9.09282	9.65073e-20	9.61504e-19
C2_06420C	2975.42	-0.147626	0.076683	-1.92514	0.0542113	0.0841048
C2_06430C	145.274	-0.234379	0.225145	-1.04102	0.297868	0.374499
C2_06440C	421.483	0.750563	0.136932	5.48127	4.22277e-08	1.58937e-07
C2_06460W	108.739	-0.365832	0.256685	-1.42522	0.154094	0.211855
C2_06470W	1138.86	0.873059	0.115876	7.53441	4.90563e-14	3.19566e-13
C2_06480W	980.62	-0.652942	0.103573	-6.3042	2.89692e-10	1.36945e-09
C2_06490W	506.034	0.0702818	0.124802	0.563146	0.573335	0.640183
C2_06510W	195.505	0.819773	0.197763	4.14523	3.39469e-05	8.96379e-05
C2_06520C	789.252	-0.35008	0.108175	-3.23624	0.00121115	0.00257615
C2_06530W	360.797	-0.0700948	0.145144	-0.482932	0.629144	0.689933
C2_06540C	7588.05	-0.121468	0.0660421	-1.83925	0.0658784	0.0999813
C2_06550W	97.4496	1.0211	0.271535	3.76049	0.000169583	0.000407164
C2_06570C	409.849	-0.349972	0.135931	-2.57464	0.0100346	0.0183143
C2_06590C	497.891	-0.173246	0.128758	-1.34551	0.17846	0.240763
[truncated: 4,211 more rows]

## Sheet: C. dubliniensis
gene	baseMean	log2FoldChange	lfcSE	stat	pvalue	padj
Cd36_00030	12.8663	0.377547	1.30492	0.289326	0.772332	0.998678
Cd36_00050	210.16	-1.01977	1.04999	-0.971212	0.331443	0.998678
Cd36_00060	6483.54	-0.130148	0.332599	-0.391306	0.695571	0.998678
Cd36_00070	6808.34	-0.132996	0.372204	-0.35732	0.720852	0.998678
Cd36_00080	3238.24	-0.347497	0.400789	-0.867032	0.385925	0.998678
Cd36_00090	981.172	-0.665091	0.622258	-1.06883	0.285144	0.998678
Cd36_00100	53.9202	0.123418	0.707668	0.174401	0.86155	0.998678
Cd36_00110	378.907	0.225191	0.384543	0.585608	0.558139	0.998678
Cd36_00120	5567.66	-0.167939	0.363567	-0.461921	0.644138	0.998678
Cd36_00130	862.943	-0.0180474	0.436803	-0.0413169	0.967043	0.998678
Cd36_00140	915.794	0.18533	0.364774	0.508067	0.611406	0.998678
Cd36_00150	2408.6	0.261647	0.341375	0.766451	0.443408	0.998678
Cd36_00160	426.851	-0.102239	0.412444	-0.247887	0.804222	0.998678
Cd36_00170	24161.7	-0.225059	0.326756	-0.688767	0.49097	0.998678
Cd36_00180	3723.39	0.281405	0.343472	0.819295	0.412618	0.998678
Cd36_00190	47028.8	-0.536351	0.358475	-1.4962	0.134602	0.998678
Cd36_00200	76.0732	3.46729	0.695042	4.9886	6.08171e-07	3.62358e-05
Cd36_00210	5877.78	-0.241261	0.383555	-0.629015	0.529339	0.998678
Cd36_00220	733.688	2.58039	0.418637	6.16378	7.10267e-10	5.76007e-08
Cd36_00240	228.956	0.146834	0.689551	0.212942	0.831372	0.998678
Cd36_00250	882.968	-0.241369	0.356023	-0.677959	0.497798	0.998678
Cd36_00260	742.617	-0.666538	0.531641	-1.25374	0.209938	0.998678
Cd36_00270	901.332	-0.577211	0.603048	-0.957155	0.338489	0.998678
Cd36_00280	2064.98	-0.529095	0.503065	-1.05174	0.292918	0.998678
Cd36_00290	7452.11	-0.943364	0.395757	-2.3837	0.0171397	0.332488
Cd36_00300	298.16	-0.109985	0.457393	-0.24046	0.809974	0.998678
Cd36_00310	1036.99	0.23852	0.354621	0.672606	0.501198	0.998678
Cd36_00320	6070.68	-0.302469	0.437425	-0.691475	0.489267	0.998678
Cd36_00330	2290.68	0.306452	0.592936	0.516838	0.605269	0.998678
Cd36_00340	824.197	0.915828	0.35722	2.56377	0.0103543	0.229011
Cd36_00350	1231.75	0.0804754	0.447044	0.180017	0.857139	0.998678
Cd36_00360	478.275	0.0869203	0.377782	0.230081	0.818029	0.998678
Cd36_00370	2781.17	-0.215167	0.388975	-0.553164	0.580151	0.998678
Cd36_00380	1770.32	-0.314961	0.472762	-0.666215	0.505274	0.998678
Cd36_00390	921.892	-0.250193	0.553175	-0.452286	0.651063	0.998678
Cd36_00400	574.254	0.167325	0.376804	0.444063	0.656997	0.998678
Cd36_00410	3125.28	-0.271456	0.334076	-0.812558	0.416471	0.998678
Cd36_00420	1913.41	-0.527655	0.655304	-0.805207	0.4207	0.998678
Cd36_00430	6472.54	-0.488847	0.531201	-0.920266	0.357434	0.998678
Cd36_00440	1049.19	-0.422719	0.460997	-0.916966	0.35916	0.998678
Cd36_00450	1356.78	-0.758908	0.532065	-1.42634	0.153769	0.998678
Cd36_00460	435.934	0.342122	0.429504	0.796553	0.425711	0.998678
Cd36_00470	1987.19	-0.253262	0.461235	-0.549095	0.58294	0.998678
Cd36_00480	266.458	0.136855	0.450158	0.304015	0.761116	0.998678
Cd36_00490	2312.01	-0.633299	0.455816	-1.38938	0.164719	0.998678
Cd36_00500	245.161	0.216055	0.893404	0.241834	0.808909	0.998678
Cd36_00510	160.744	0.319153	0.477994	0.667694	0.504329	0.998678
Cd36_00520	13289.5	-0.0409159	0.331245	-0.123522	0.901694	0.998678
Cd36_00530	691.245	-0.0422256	0.359698	-0.117392	0.906549	0.998678
Cd36_00540	2520.62	-0.0220305	0.40147	-0.0548745	0.956238	0.998678
Cd36_00550	681.981	-0.0483061	0.369587	-0.130703	0.89601	0.998678
Cd36_00560	234.125	0.534076	0.473626	1.12763	0.259476	0.998678
Cd36_00570	4298.91	-0.386976	0.50361	-0.768404	0.442247	0.998678
Cd36_00580	997.861	0.0190868	0.351554	0.0542928	0.956702	0.998678
Cd36_00590	1212	-0.116054	0.409349	-0.283508	0.776788	0.998678
Cd36_00600	301.481	0.0940188	0.399856	0.235132	0.814107	0.998678
Cd36_00610	673.24	0.218464	0.374717	0.583011	0.559886	0.998678
Cd36_00620	418.649	-0.421217	0.389904	-1.08031	0.280004	0.998678
Cd36_00630	467.492	-0.133087	0.478467	-0.278154	0.780894	0.998678
Cd36_00640	3003.05	-0.0924866	0.506941	-0.182441	0.855237	0.998678
Cd36_00650	1113.94	-0.158921	0.345821	-0.459545	0.645843	0.998678
Cd36_00660	4521.07	-0.4058	0.413425	-0.981557	0.326318	0.998678
Cd36_00670	688.657	0.162515	0.514083	0.316126	0.751907	0.998678
Cd36_00680	83.3008	-0.0180057	0.541142	-0.0332736	0.973456	0.999391
Cd36_00690	53.7039	1.15526	0.73413	1.57364	0.115571	0.997517
Cd36_00720	166.285	0.349428	0.529545	0.659864	0.509341	0.998678
Cd36_00730	49.2988	0.0744766	1.16151	0.0641206	0.948874	0.998678
Cd36_00740	156.043	-0.706376	0.535441	-1.31924	0.187089	0.998678
Cd36_00750	648.545	-0.411379	0.47574	-0.864713	0.387196	0.998678
Cd36_00760	72.6865	-0.269612	0.59171	-0.455648	0.648643	0.998678
Cd36_00770	57.4137	-0.176226	0.660926	-0.266636	0.78975	0.998678
Cd36_00780	172.574	0.870968	0.525061	1.65879	0.0971577	0.930725
Cd36_00790	762.619	-0.15073	0.586319	-0.257079	0.797118	0.998678
Cd36_00800	1035.27	0.0669288	0.430836	0.155346	0.876548	0.998678
Cd36_00810	211.602	0.209795	0.429009	0.489023	0.624826	0.998678
Cd36_00820	1817.62	-0.174063	0.440978	-0.394721	0.693049	0.998678
Cd36_00830	274.928	0.3629	0.477832	0.759473	0.44757	0.998678
Cd36_00840	446.515	-0.105532	0.47182	-0.223671	0.823014	0.998678
Cd36_00850	6158.73	-0.596412	0.489551	-1.21828	0.223117	0.998678
Cd36_00860	816.498	-0.585185	0.415702	-1.4077	0.159219	0.998678
Cd36_00870	644.365	0.171475	0.489327	0.350431	0.726015	0.998678
Cd36_00880	2315.02	0.14338	0.528598	0.271246	0.786202	0.998678
Cd36_00890	1069.7	-0.309799	0.521683	-0.593844	0.552616	0.998678
Cd36_00900	2543.8	-0.623756	0.378316	-1.64877	0.0991951	0.940571
Cd36_00910	671.682	-0.184498	0.577259	-0.319611	0.749264	0.998678
Cd36_00920	162.219	0.199711	0.674905	0.295909	0.767299	0.998678
Cd36_00930	641.065	-0.576108	0.531846	-1.08322	0.27871	0.998678
Cd36_00940	5169.36	-0.505739	0.366649	-1.37936	0.167785	0.998678
Cd36_00950	1332.52	-0.471773	0.400912	-1.17675	0.239296	0.998678
Cd36_00960	1639.17	-0.417207	0.538203	-0.775186	0.43823	0.998678
Cd36_00970	5806.08	-0.256936	0.379356	-0.677296	0.498218	0.998678
Cd36_00980	1138.52	-0.464233	0.58092	-0.799135	0.424212	0.998678
Cd36_00990	1807.13	-0.112698	0.393562	-0.286354	0.774607	0.998678
Cd36_01000	7600.48	0.128764	0.394756	0.326186	0.744284	0.998678
Cd36_01010	451.557	-0.386045	0.489995	-0.787855	0.430782	0.998678
Cd36_01020	252.913	-0.256569	0.40999	-0.625793	0.531451	0.998678
Cd36_01030	899.863	-0.356319	0.588399	-0.605574	0.544797	0.998678
Cd36_01040	1380.89	-0.147908	0.345851	-0.427665	0.668895	0.998678
Cd36_01050	6905.47	-0.561227	0.347343	-1.61577	0.106144	0.972307
Cd36_01060	2707.94	-0.0880262	0.46537	-0.189153	0.849973	0.998678
Cd36_01070	397.232	-0.0472869	0.713371	-0.0662866	0.94715	0.998678
Cd36_01080	2345.92	-0.341156	0.36518	-0.934211	0.350195	0.998678
Cd36_01090	2192.88	-0.352979	0.339523	-1.03963	0.298511	0.998678
Cd36_01100	494.747	-0.445071	0.388907	-1.14441	0.252452	0.998678
Cd36_01110	8.91423	0.671907	1.30023	0.516761	0.605323	0.998678
Cd36_01120	306.006	0.584431	0.395808	1.47655	0.139796	0.998678
Cd36_01130	204.781	1.44183	0.547071	2.63554	0.00840035	0.196986
Cd36_01140	121.05	0.270344	0.48198	0.560902	0.574864	0.998678
Cd36_01150	107.673	2.44395	0.540382	4.52265	6.10713e-06	0.000287577
Cd36_01160	745.136	-0.146849	0.415803	-0.353169	0.723962	0.998678
Cd36_01170	80.8823	-0.0268549	0.786237	-0.0341562	0.972753	0.999279
Cd36_01180	260.422	0.0116691	0.411248	0.0283748	0.977363	0.999465
Cd36_01190	43.2997	-0.427974	0.751073	-0.569817	0.568802	0.998678
Cd36_01200	490.098	0.480678	0.437695	1.0982	0.272115	0.998678
Cd36_01210	960.679	-0.0627776	0.511205	-0.122803	0.902263	0.998678
Cd36_01220	2633.75	0.0511955	0.355029	0.144201	0.885342	0.998678
Cd36_01230	993.53	-0.0496107	0.516774	-0.0960009	0.92352	0.998678
Cd36_01240	70.6578	0.673884	0.584561	1.1528	0.248991	0.998678
Cd36_01250	26561.5	-0.29351	0.341765	-0.858808	0.390446	0.998678
Cd36_01260	249.856	-0.273096	0.689596	-0.396023	0.692088	0.998678
Cd36_01270	16237.3	-0.62652	0.527711	-1.18724	0.235133	0.998678
Cd36_01280	4479.07	-0.5028	0.340675	-1.47589	0.139973	0.998678
Cd36_01290	168.712	0.3521	0.845294	0.416542	0.677013	0.998678
Cd36_01300	918.509	0.246221	0.352355	0.698788	0.484684	0.998678
Cd36_01310	1366.61	-0.130563	0.34821	-0.374955	0.707694	0.998678
Cd36_01320	43.4701	-0.0321617	0.825522	-0.0389593	0.968923	0.998678
Cd36_01330	2496.4	0.0535852	0.579094	0.0925329	0.926275	0.998678
Cd36_01340	450.567	0.246835	0.561565	0.439548	0.660264	0.998678
Cd36_01350	1990.4	-0.0277207	0.396139	-0.0699774	0.944212	0.998678
Cd36_01360	49261.6	-0.743186	0.520804	-1.427	0.153581	0.998678
Cd36_01370	3628.86	0.293511	0.446043	0.658034	0.510516	0.998678
Cd36_01380	393.557	-1.85755	0.401496	-4.62656	3.71783e-06	0.000180903
Cd36_01390	5148.39	0.0797594	0.461627	0.172779	0.862825	0.998678
Cd36_01400	8830.48	-0.0212144	0.338978	-0.0625833	0.950098	0.998678
Cd36_01410	530.304	-0.019799	0.372928	-0.0530907	0.95766	0.998678
Cd36_01420	833.711	-0.125689	0.370262	-0.339459	0.734264	0.998678
Cd36_01430	1104.49	-0.268741	0.521998	-0.514831	0.606671	0.998678
Cd36_01440	1076.2	-0.261105	0.55988	-0.466359	0.640958	0.998678
Cd36_01450	1606.13	-0.639672	0.570677	-1.1209	0.26233	0.998678
Cd36_01460	5477.05	-0.153965	0.462077	-0.333201	0.738983	0.998678
Cd36_01470	1183.82	-0.164734	0.351855	-0.468187	0.639651	0.998678
Cd36_01480	58.9786	2.68367	0.82606	3.24876	0.00115909	0.0372454
Cd36_01490	364.893	1.18548	0.393308	3.01414	0.00257711	0.0756167
Cd36_01500	739.71	0.910235	0.532342	1.70987	0.08729	0.89315
Cd36_01510	7931.57	-0.410446	0.361461	-1.13552	0.256158	0.998678
Cd36_01520	1476.84	-0.00625119	0.350483	-0.0178359	0.98577	0.999467
Cd36_01530	695.415	-0.0175206	0.466244	-0.0375782	0.970024	0.998678
Cd36_01540	1247.27	-0.268102	0.484908	-0.552891	0.580338	0.998678
Cd36_01550	6052.45	0.0434514	0.337307	0.128818	0.897501	0.998678
Cd36_01560	1515.53	-0.446072	0.484797	-0.920121	0.357509	0.998678
Cd36_01570	486.749	-0.0416886	0.771331	-0.0540476	0.956897	0.998678
Cd36_01580	1434.26	4.3486	0.455278	9.55152	1.27813e-21	3.55381e-19
Cd36_01590	586.848	-0.139872	0.403535	-0.346618	0.728878	0.998678
Cd36_01610	353.71	-0.256039	0.389112	-0.658009	0.510532	0.998678
Cd36_01620	1610.32	-0.205904	0.42688	-0.482346	0.62956	0.998678
Cd36_01630	895.458	0.193392	0.489024	0.395465	0.6925	0.998678
Cd36_01640	634.428	-0.661152	0.483436	-1.36761	0.171434	0.998678
Cd36_01660	402.291	-0.59679	0.400403	-1.49047	0.1361	0.998678
Cd36_01670	344.418	0.874157	0.442116	1.97721	0.0480179	0.665204
Cd36_01680	198.731	1.46282	0.501773	2.91531	0.00355336	0.0965028
Cd36_01690	641.029	-0.613907	0.569681	-1.07763	0.281197	0.998678
Cd36_01700	1830.98	-0.10755	0.343625	-0.312986	0.754292	0.998678
Cd36_01710	10377.8	-0.283391	0.354805	-0.798723	0.424451	0.998678
Cd36_01720	134.99	0.135422	0.578537	0.234077	0.814925	0.998678
Cd36_01730	1290.32	0.65457	0.405363	1.61478	0.106359	0.972307
Cd36_01740	860.499	-0.0434125	0.390824	-0.111079	0.911553	0.998678
Cd36_01750	4782.5	-0.183404	0.421803	-0.43481	0.663701	0.998678
Cd36_01760	1159.64	0.110383	0.487692	0.226337	0.820939	0.998678
Cd36_01770	1182.98	-0.308305	0.344313	-0.89542	0.370563	0.998678
Cd36_01790	1114.58	-0.618974	0.493723	-1.25369	0.209955	0.998678
Cd36_01800	632.367	-0.155872	0.438655	-0.35534	0.722335	0.998678
Cd36_01810	248.746	0.896479	0.483621	1.85368	0.0637847	0.763195
Cd36_01830	0.184669	0.797868	4.99077	0.159869	0.872984	0.998678
Cd36_01840	1851.58	3.08036	0.453149	6.79767	1.06328e-11	1.00383e-09
Cd36_01850	0.892083	1.0644	3.90591	0.27251	0.78523	0.998678
Cd36_01860	755.134	-0.297907	0.404721	-0.73608	0.461682	0.998678
Cd36_01870	146.776	0.632136	0.465497	1.35798	0.17447	0.998678
Cd36_01880	74.4429	0.263887	0.583099	0.45256	0.650866	0.998678
Cd36_01890	155.623	-0.492403	0.569228	-0.865037	0.387019	0.998678
Cd36_01900	1159.07	0.499442	0.464066	1.07623	0.281824	0.998678
Cd36_01910	2452.16	0.304486	0.514591	0.591705	0.554048	0.998678
Cd36_01920	155.797	0.39857	0.469059	0.849724	0.395479	0.998678
Cd36_01930	3.87378	3.57779	2.38722	1.49873	0.133944	0.998678
Cd36_01940	623.335	-0.16327	0.362329	-0.450613	0.652268	0.998678
Cd36_01950	455.561	-0.230346	0.664966	-0.346404	0.729039	0.998678
Cd36_01960	213.106	-0.205775	0.442412	-0.465121	0.641845	0.998678
Cd36_01970	826.388	4.28596	0.483584	8.8629	7.79588e-19	1.62572e-16
Cd36_01980	597.774	0.125732	0.422963	0.297264	0.766265	0.998678
Cd36_01990	172.88	1.8651	0.463883	4.02062	5.80441e-05	0.00235361
Cd36_02000	202.366	2.26599	0.47357	4.7849	1.71068e-06	8.91846e-05
Cd36_02010	124.637	0.739782	0.572377	1.29247	0.196193	0.998678
Cd36_02020	317.949	-0.351699	0.391241	-0.898932	0.368689	0.998678
Cd36_02030	406.105	0.0464963	0.413596	0.112419	0.910491	0.998678
Cd36_02040	2014.71	-0.493736	0.406517	-1.21455	0.224537	0.998678
Cd36_02050	69.2428	-0.632283	0.660359	-0.957484	0.338323	0.998678
Cd36_02060	666.194	0.35543	0.495638	0.717117	0.473302	0.998678
Cd36_02070	221.802	0.370115	0.502368	0.736741	0.46128	0.998678
Cd36_02080	1352.48	-0.131919	0.364949	-0.361472	0.717747	0.998678
Cd36_02090	1583.97	0.149155	0.674689	0.221072	0.825036	0.998678
Cd36_02100	193.087	-0.397867	0.486121	-0.818452	0.413099	0.998678
Cd36_02110	2144.63	-0.405641	0.387118	-1.04785	0.294708	0.998678
Cd36_02120	276.717	2.48737	0.522543	4.76012	1.93477e-06	9.98669e-05
Cd36_02130	143.617	0.0400261	0.597033	0.0670418	0.946548	0.998678
Cd36_02140	673.142	-0.105713	0.365325	-0.289368	0.7723	0.998678
Cd36_02150	57.915	-0.232794	0.635827	-0.366127	0.71427	0.998678
Cd36_02160	1035.88	-1.36619	0.758499	-1.80118	0.0716749	0.806784
Cd36_02170	390.617	0.455862	0.669172	0.681234	0.495724	0.998678
Cd36_02180	12499.3	-0.786555	0.502538	-1.56517	0.117544	0.998678
Cd36_02190	874.082	-0.757924	0.44849	-1.68994	0.0910385	0.90983
Cd36_02200	16.2614	0.418134	0.996042	0.419795	0.674635	0.998678
Cd36_02210	700.418	0.636817	0.461653	1.37943	0.167763	0.998678
Cd36_02220	83.5681	0.372687	0.673403	0.553438	0.579964	0.998678
Cd36_02230	87.7108	1.16792	0.604152	1.93316	0.0532166	0.703013
Cd36_02240	749.48	-0.318118	0.354544	-0.897259	0.369581	0.998678
Cd36_02250	524.766	0.1358	0.372233	0.364824	0.715242	0.998678
Cd36_02260	0.626698	-3.06786	4.89228	-0.627083	0.530605	0.998678
Cd36_02270	7003.13	0.0517339	0.952263	0.0543273	0.956674	0.998678
Cd36_02290	3126.99	-0.447516	0.353294	-1.2667	0.205264	0.998678
Cd36_02300	474.726	-0.486669	0.520325	-0.935318	0.349625	0.998678
Cd36_02310	1792.6	-0.416716	0.379208	-1.09891	0.271807	0.998678
Cd36_02320	66328.1	-0.790672	0.569264	-1.38894	0.164852	0.998678
Cd36_02330	111.296	0.043631	0.517224	0.0843561	0.932773	0.998678
Cd36_02340	3597.51	-0.477229	0.384728	-1.24043	0.214815	0.998678
Cd36_02350	509.584	-0.105911	0.384298	-0.275596	0.782859	0.998678
Cd36_02360	225.972	-0.0617672	0.476344	-0.129669	0.896828	0.998678
Cd36_02370	391.116	-0.480553	0.495612	-0.969614	0.332239	0.998678
Cd36_02380	45.0047	8.63002	1.64381	5.25002	1.52082e-07	9.86677e-06
Cd36_02390	3914.38	0.222287	0.396644	0.560421	0.575192	0.998678
Cd36_02400	4.14469	2.47018	1.98868	1.24212	0.214192	0.998678
Cd36_02410	7230.22	0.297104	0.343092	0.865959	0.386512	0.998678
Cd36_02420	1026.41	-0.0448518	0.571322	-0.0785053	0.937426	0.998678
Cd36_02430	647.836	0.0188404	0.359309	0.0524352	0.958182	0.998678
Cd36_02440	8070.22	-0.46074	0.430014	-1.07145	0.283966	0.998678
Cd36_02450	1360.21	-0.38071	0.347741	-1.09481	0.2736	0.998678
Cd36_02460	2613.92	0.304497	0.390414	0.779933	0.435431	0.998678
Cd36_02470	4091.19	-0.436359	0.531787	-0.820552	0.411901	0.998678
Cd36_02480	1557.02	-0.0885228	0.386974	-0.228757	0.819058	0.998678
Cd36_02490	12.3124	0.793017	1.15814	0.684731	0.493513	0.998678
Cd36_02500	149.889	0.3429	0.486055	0.705475	0.480514	0.998678
Cd36_02510	6719.95	-0.191529	0.335448	-0.570965	0.568023	0.998678
Cd36_02520	389.572	-0.142207	0.604897	-0.235092	0.814137	0.998678
Cd36_02530	4.13627	1.84067	1.9016	0.967955	0.333067	0.998678
Cd36_02540	74.3036	-0.248063	0.875376	-0.283379	0.776887	0.998678
Cd36_02550	1250.29	-0.26434	0.363916	-0.726377	0.467608	0.998678
Cd36_02560	3330.98	-0.161851	0.360671	-0.448749	0.653613	0.998678
Cd36_02570	830.872	-1.46352	0.783624	-1.86763	0.0618137	0.752403
Cd36_02580	2348.38	-0.0171254	0.360448	-0.0475114	0.962106	0.998678
Cd36_02590	8641.18	-0.234538	0.345685	-0.678473	0.497472	0.998678
Cd36_02600	153.385	-0.563373	0.571403	-0.985946	0.324159	0.998678
Cd36_02610	788.882	0.198845	0.356097	0.558399	0.576572	0.998678
Cd36_02620	1322.31	1.65396	0.39784	4.15736	3.21953e-05	0.00135243
Cd36_02630	445.183	-0.239721	0.383582	-0.624953	0.532002	0.998678
Cd36_02640	538.25	0.159361	0.552097	0.288647	0.772852	0.998678
Cd36_02650	703.684	-0.206348	0.389961	-0.52915	0.596702	0.998678
Cd36_02660	844.646	0.0711659	0.378342	0.188099	0.850799	0.998678
Cd36_02670	417.677	-0.113403	0.412266	-0.275073	0.78326	0.998678
Cd36_02680	2261.27	-0.121483	0.432018	-0.281199	0.778557	0.998678
Cd36_02690	155.869	0.115157	0.462975	0.248734	0.803567	0.998678
Cd36_02700	304.383	0.0015182	0.584296	0.00259833	0.997927	0.999886
Cd36_02710	208.979	0.122806	0.453007	0.271092	0.78632	0.998678
Cd36_02720	1524.7	-0.0664871	0.343103	-0.193782	0.846347	0.998678
Cd36_02730	921.529	-0.294859	0.350973	-0.840118	0.400842	0.998678
Cd36_02740	451.727	-0.267034	0.431124	-0.61939	0.535659	0.998678
Cd36_02750	38.64	0.381465	0.708568	0.538361	0.590328	0.998678
Cd36_02760	561.361	0.363182	0.49886	0.728025	0.466598	0.998678
Cd36_02770	632.258	2.07462	0.463825	4.47285	7.71855e-06	0.000354871
Cd36_02780	104.922	3.26182	0.566462	5.75823	8.49995e-09	6.12731e-07
Cd36_02790	477.363	0.0471095	0.371607	0.126772	0.89912	0.998678
Cd36_02800	396.59	0.36374	0.425313	0.855231	0.392423	0.998678
Cd36_02810	13739.5	-0.549557	0.510538	-1.07643	0.281736	0.998678
Cd36_02820	54995.6	-0.642651	0.467955	-1.37332	0.169654	0.998678
Cd36_02830	18194.7	-0.434622	0.355208	-1.22357	0.221113	0.998678
Cd36_02840	377.614	-1.20074	0.615951	-1.94941	0.0512459	0.689458
Cd36_02850	994.538	-0.560206	0.365563	-1.53245	0.125412	0.998678
Cd36_02860	4252.28	-0.8029	0.525115	-1.529	0.126265	0.998678
Cd36_02870	805.693	-0.338818	0.354628	-0.955417	0.339367	0.998678
Cd36_02880	502.064	-0.546798	0.486543	-1.12384	0.261079	0.998678
Cd36_02890	48531.6	-0.491544	0.349398	-1.40683	0.159478	0.998678
Cd36_02900	2388.16	-0.00167521	0.551619	-0.0030369	0.997577	0.999879
Cd36_02910	20491.7	-0.0110969	0.343933	-0.0322647	0.974261	0.999391
Cd36_02920	1342.25	0.684636	0.512239	1.33656	0.181368	0.998678
Cd36_02930	2486.11	-0.212477	0.352972	-0.601966	0.547197	0.998678
Cd36_02940	75.5777	0.490929	0.591817	0.829528	0.406806	0.998678
Cd36_02950	648.024	0.291498	0.367415	0.793375	0.427559	0.998678
Cd36_02960	1526.62	0.270954	0.365191	0.741952	0.458116	0.998678
Cd36_02970	156.771	-0.0706662	0.465634	-0.151764	0.879373	0.998678
Cd36_02980	346.23	-0.268009	0.401382	-0.667715	0.504315	0.998678
Cd36_02990	17150.3	-0.153885	0.341441	-0.450692	0.652212	0.998678
Cd36_03000	496.421	0.259607	0.508412	0.510623	0.609615	0.998678
Cd36_03010	3375.72	-0.0980371	0.348162	-0.281585	0.778262	0.998678
Cd36_03020	18292.5	-0.550935	0.472915	-1.16498	0.244029	0.998678
Cd36_03030	8194.36	-0.271161	0.331792	-0.817263	0.413778	0.998678
Cd36_03040	734.765	-0.534138	0.555898	-0.960857	0.336624	0.998678
Cd36_03050	273.907	-0.00924206	0.399656	-0.0231251	0.981551	0.999467
Cd36_03060	487.736	-0.151333	0.390415	-0.387621	0.698296	0.998678
Cd36_03070	94.7313	0.661525	0.52342	1.26385	0.206283	0.998678
Cd36_03080	3196.58	-0.444647	0.463341	-0.959654	0.337229	0.998678
Cd36_03090	540.991	-0.0858354	0.373356	-0.229902	0.818168	0.998678
Cd36_03100	1714.6	-0.345597	0.390696	-0.884569	0.376389	0.998678
Cd36_03110	2821.81	-0.220282	0.353375	-0.623368	0.533043	0.998678
Cd36_03120	1160.85	1.76529	0.363068	4.86215	1.16117e-06	6.5193e-05
Cd36_03130	229.26	0.376143	0.733154	0.513048	0.607918	0.998678
Cd36_03140	2265.41	-0.485209	0.51198	-0.947711	0.343277	0.998678
Cd36_03150	8418.15	0.0772346	0.645275	0.119693	0.904727	0.998678
Cd36_03160	2489.71	-0.5838	0.385104	-1.51595	0.129531	0.998678
Cd36_03170	18506.4	-0.232472	0.49173	-0.472764	0.636382	0.998678
Cd36_03180	1043.92	0.0775705	0.548048	0.141539	0.887444	0.998678
Cd36_03190	3048.12	-0.214818	0.33329	-0.644537	0.519227	0.998678
Cd36_03200	1131.47	-0.209432	0.34537	-0.6064	0.544249	0.998678
Cd36_03210	500.354	-0.647779	0.430725	-1.50393	0.1326	0.998678
Cd36_03220	104.318	0.644828	0.512774	1.25753	0.208562	0.998678
Cd36_03230	1835.36	-0.153945	0.393129	-0.39159	0.695361	0.998678
Cd36_03240	689.652	-0.0775937	0.425701	-0.182273	0.855369	0.998678
Cd36_03250	137.973	1.28083	0.651443	1.96614	0.0492824	0.675493
Cd36_03260	68.18	0.264288	0.592374	0.44615	0.655489	0.998678
Cd36_03270	1529.65	0.288961	0.465121	0.621261	0.534428	0.998678
Cd36_03280	1705.68	0.457569	0.342743	1.33502	0.181869	0.998678
Cd36_03290	3274.63	-0.190665	0.469734	-0.405899	0.684817	0.998678
Cd36_03300	7617.88	-0.020917	0.458947	-0.0455762	0.963648	0.998678
Cd36_03310	3511.92	-0.288913	0.379648	-0.761002	0.446656	0.998678
Cd36_03320	815.52	-0.43642	0.419146	-1.04121	0.297776	0.998678
Cd36_03330	312.428	-0.385682	0.640567	-0.602094	0.547112	0.998678
Cd36_03340	1999.81	0.0201984	0.35059	0.0576126	0.954057	0.998678
Cd36_03350	3610.53	-0.144051	0.342303	-0.420827	0.673881	0.998678
Cd36_03360	1680.39	-0.153347	0.37997	-0.403576	0.686524	0.998678
Cd36_03370	302.437	-0.227661	0.478506	-0.475775	0.634235	0.998678
Cd36_03380	6126.23	-0.230576	0.46864	-0.49201	0.622712	0.998678
Cd36_03390	685.655	-0.0871871	0.475051	-0.183532	0.854381	0.998678
Cd36_03400	704.191	-0.70353	0.500222	-1.40644	0.159595	0.998678
Cd36_03410	1200.57	-0.102334	0.444084	-0.230439	0.817751	0.998678
Cd36_03420	619.946	0.90676	0.365342	2.48195	0.0130667	0.274448
Cd36_03430	7538.36	0.558235	0.563277	0.991049	0.321662	0.998678
Cd36_03440	972.781	-0.26419	0.469492	-0.562715	0.573629	0.998678
Cd36_03450	686.554	-0.0997043	0.502292	-0.198499	0.842655	0.998678
Cd36_03460	1537.86	0.129877	0.342151	0.37959	0.70425	0.998678
Cd36_03470	2038.27	-0.222705	0.364301	-0.611322	0.540986	0.998678
Cd36_03480	682.195	0.589903	0.725444	0.813161	0.416126	0.998678
Cd36_03490	449.114	-0.376804	0.508053	-0.741664	0.458291	0.998678
Cd36_03500	855.393	0.401649	0.361501	1.11106	0.266542	0.998678
Cd36_03510	1072.13	-0.246756	0.519674	-0.474829	0.634909	0.998678
Cd36_03520	4134.31	0.103626	0.349187	0.296763	0.766647	0.998678
Cd36_03530	15970.2	0.0674379	0.39261	0.171768	0.86362	0.998678
Cd36_03540	758.741	-0.323641	0.356	-0.909106	0.363294	0.998678
Cd36_03550	296.266	-0.0971503	0.396702	-0.244895	0.806538	0.998678
Cd36_03560	360.173	0.146207	0.53553	0.273013	0.784843	0.998678
Cd36_03570	2132.06	-0.42557	0.401632	-1.0596	0.289325	0.998678
Cd36_03580	105.818	0.0675821	0.531967	0.127042	0.898907	0.998678
Cd36_03590	585.508	0.359835	0.445936	0.80692	0.419713	0.998678
Cd36_03600	1276.09	-0.462332	0.345341	-1.33877	0.180646	0.998678
Cd36_03610	4781.22	1.58798	0.506834	3.13314	0.00172944	0.0534297
Cd36_03630	451.382	-0.495918	0.382438	-1.29673	0.194725	0.998678
Cd36_03640	330.712	-0.413152	0.609961	-0.677343	0.498188	0.998678
Cd36_03650	78.7899	-0.341298	0.711447	-0.479724	0.631424	0.998678
Cd36_03660	302.183	-0.16225	0.516089	-0.314385	0.753229	0.998678
Cd36_03670	1322.61	0.183195	0.422106	0.434002	0.664287	0.998678
Cd36_03680	37.2321	-0.581816	0.782975	-0.743084	0.457431	0.998678
Cd36_03690	301.383	-0.30898	0.562224	-0.549567	0.582617	0.998678
Cd36_03700	61.0927	-0.337241	0.63042	-0.534946	0.592687	0.998678
Cd36_03710	203.362	0.00366715	0.424179	0.00864527	0.993102	0.999467
Cd36_03720	845.205	0.280668	0.474357	0.59168	0.554065	0.998678
Cd36_03730	1.38219	-0.0695678	4.06342	-0.0171205	0.98634	0.999467
Cd36_03740	18.4792	0.539349	0.958755	0.562552	0.57374	0.998678
Cd36_03760	34.1679	0.300049	0.735534	0.407933	0.683323	0.998678
Cd36_03770	1183.32	0.579391	0.382846	1.51338	0.130183	0.998678
Cd36_03780	341.389	-0.0985049	0.423594	-0.232545	0.816114	0.998678
Cd36_03790	277.169	-0.0440563	0.463024	-0.095149	0.924196	0.998678
Cd36_03800	6794.11	-0.464507	0.343548	-1.35209	0.176347	0.998678
Cd36_03810	0	NA	NA	NA	NA	NA
Cd36_03820	51.1373	0.616986	0.636328	0.969604	0.332244	0.998678
Cd36_03830	128.983	0.116209	0.479843	0.242182	0.808639	0.998678
Cd36_03840	178.853	0.0489534	0.502764	0.0973686	0.922434	0.998678
Cd36_03850	135.686	0.0825146	0.496666	0.166137	0.868049	0.998678
Cd36_03860	13067.3	0.345354	0.327698	1.05388	0.291937	0.998678
Cd36_03870	17.3919	0.896159	1.12841	0.794177	0.427092	0.998678
Cd36_03880	379.947	-0.5956	0.392817	-1.51623	0.129462	0.998678
Cd36_03890	3008.95	-0.249634	0.863914	-0.288957	0.772614	0.998678
Cd36_03900	749.388	-0.652324	0.42295	-1.54232	0.122996	0.998678
Cd36_03910	164.75	-0.354583	0.524779	-0.67568	0.499244	0.998678
Cd36_03920	269.467	-0.266307	0.433203	-0.614739	0.538727	0.998678
Cd36_03930	21530.9	0.149378	0.338314	0.441538	0.658823	0.998678
Cd36_03940	20985.2	-0.0347776	0.479342	-0.0725527	0.942162	0.998678
Cd36_03950	386.93	-0.314194	0.498759	-0.62995	0.528727	0.998678
Cd36_03960	501.351	-0.270698	0.382154	-0.708348	0.478729	0.998678
Cd36_03970	3876.4	-0.546968	0.646005	-0.846693	0.397166	0.998678
Cd36_03980	301.82	-0.141286	0.535729	-0.263726	0.791991	0.998678
Cd36_03990	1883.66	-0.295939	0.386856	-0.764986	0.44428	0.998678
Cd36_04000	25972.9	0.0358668	0.519871	0.0689917	0.944996	0.998678
Cd36_04010	30373.7	-0.272333	0.473334	-0.57535	0.565054	0.998678
Cd36_04020	75.007	-0.356145	0.59854	-0.595023	0.551828	0.998678
Cd36_04030	149.783	-0.291382	0.528951	-0.550868	0.581724	0.998678
Cd36_04040	16076.5	0.0295064	0.339307	0.0869609	0.930703	0.998678
Cd36_04050	32612.9	-0.479092	0.326004	-1.46959	0.141673	0.998678
Cd36_04060	64.9514	-0.330949	0.642487	-0.515106	0.606479	0.998678
Cd36_04070	133.945	0.452391	0.482403	0.937787	0.348354	0.998678
Cd36_04080	2242.12	0.335051	0.668775	0.500993	0.616376	0.998678
Cd36_04090	313.087	-0.0231715	0.49118	-0.0471752	0.962374	0.998678
Cd36_04100	269.256	0.435659	0.468343	0.930215	0.35226	0.998678
Cd36_04110	3457.64	-0.285265	0.556067	-0.513005	0.607948	0.998678
Cd36_04120	1107.88	-0.192141	0.347625	-0.552724	0.580452	0.998678
Cd36_04130	560.958	0.410396	0.733038	0.559856	0.575578	0.998678
Cd36_04140	12231.8	-0.738164	0.368127	-2.00519	0.0449431	0.640182
Cd36_04150	9039.86	0.00473132	0.370652	0.0127649	0.989815	0.999467
Cd36_04160	1717.76	-0.573259	0.564712	-1.01513	0.310042	0.998678
Cd36_04170	2362.3	-0.314991	0.474092	-0.664408	0.506429	0.998678
Cd36_04180	773.304	0.172859	0.387768	0.445779	0.655757	0.998678
Cd36_04190	754.198	0.623618	0.583709	1.06837	0.285353	0.998678
Cd36_04200	974.438	1.51003	0.391562	3.85643	0.000115054	0.00444899
Cd36_04210	31.6596	0.279167	0.770589	0.362278	0.717144	0.998678
Cd36_04220	703.044	0.236198	0.407383	0.579793	0.562055	0.998678
Cd36_04230	2391.45	0.0652763	0.352704	0.185074	0.853171	0.998678
Cd36_04240	12126.5	4.94523	0.591503	8.36044	6.24838e-17	1.01345e-14
Cd36_04250	1258.54	-0.382988	0.352941	-1.08513	0.277862	0.998678
Cd36_04260	1557.55	-0.172469	0.412978	-0.417624	0.676222	0.998678
Cd36_04270	808.641	-0.0577937	0.35884	-0.161057	0.872048	0.998678
Cd36_04280	460.378	0.0451865	0.376021	0.12017	0.904348	0.998678
Cd36_04290	69.0169	0.09205	0.589078	0.156261	0.875827	0.998678
Cd36_04300	142.204	0.469646	0.536737	0.875003	0.381573	0.998678
Cd36_04310	769.299	-0.665228	0.360338	-1.84612	0.0648746	0.767176
Cd36_04320	3038.97	-0.879944	0.57855	-1.52095	0.128273	0.998678
Cd36_04330	411.361	-0.204572	0.614747	-0.332775	0.739304	0.998678
Cd36_04340	1.12571	-0.800742	3.63593	-0.22023	0.825692	0.998678
Cd36_04350	1181.64	0.0397763	0.357502	0.111262	0.911409	0.998678
Cd36_04360	29249.6	0.255185	0.374082	0.682164	0.495135	0.998678
Cd36_04370	1961.12	-0.175938	0.411943	-0.427094	0.669311	0.998678
Cd36_04380	1046.15	-0.015472	0.504656	-0.0306585	0.975542	0.999391
Cd36_04390	768.534	0.43663	0.4607	0.947754	0.343255	0.998678
Cd36_04400	7.68075	1.18677	1.42502	0.832808	0.404953	0.998678
Cd36_04410	267.497	0.474627	0.402834	1.17822	0.238709	0.998678
Cd36_04420	831.565	-0.0692092	0.390316	-0.177316	0.859261	0.998678
Cd36_04430	9287.16	0.619837	0.362954	1.70776	0.0876817	0.893852
Cd36_04440	6.27417	-1.00683	1.55218	-0.648659	0.516559	0.998678
Cd36_04450	533.457	0.378317	0.534976	0.707167	0.479463	0.998678
Cd36_04460	1662.62	-0.191791	0.443461	-0.432485	0.665389	0.998678
Cd36_04470	4361.73	-0.0724099	0.352396	-0.205478	0.837198	0.998678
Cd36_04480	328.122	1.45347	0.608403	2.389	0.0168944	0.331027
Cd36_04500	952.971	0.0189837	0.372126	0.0510142	0.959314	0.998678
Cd36_04510	781.293	-0.330883	0.474775	-0.696926	0.485849	0.998678
Cd36_04520	2188.92	-0.0176258	0.397816	-0.0443065	0.96466	0.998678
Cd36_04530	389.4	0.14594	0.384712	0.379349	0.704429	0.998678
Cd36_04540	846.021	0.0300255	0.386089	0.0777683	0.938012	0.998678
Cd36_04550	13.5908	1.46868	1.10959	1.32362	0.18563	0.998678
Cd36_04560	551.797	0.0566905	0.378396	0.149818	0.880908	0.998678
Cd36_04570	731.561	-0.550753	0.541092	-1.01785	0.308747	0.998678
Cd36_04580	4287.23	-0.171824	0.35357	-0.48597	0.626988	0.998678
Cd36_04590	587.842	0.224559	0.503986	0.445565	0.655911	0.998678
Cd36_04600	751.054	0.145707	0.362177	0.402309	0.687457	0.998678
Cd36_04610	206.431	-0.163042	0.424139	-0.384406	0.700677	0.998678
Cd36_04620	583.27	-0.527702	0.492442	-1.0716	0.283899	0.998678
Cd36_04630	10669.2	-0.390718	0.348075	-1.12251	0.261646	0.998678
Cd36_04640	436.816	-0.335887	0.50779	-0.661469	0.508312	0.998678
Cd36_04650	599.624	0.413066	0.367691	1.1234	0.261266	0.998678
Cd36_04660	36.0937	0.0804667	0.822846	0.0977908	0.922098	0.998678
Cd36_04670	73.5778	0.282687	0.776236	0.364177	0.715726	0.998678
Cd36_04680	701.489	0.155743	0.792075	0.196626	0.84412	0.998678
Cd36_04690	1839.55	-0.495515	0.357413	-1.38639	0.165627	0.998678
Cd36_04700	2758.75	-0.112624	0.335207	-0.335982	0.736884	0.998678
Cd36_04710	1523.63	-0.161838	0.340747	-0.474952	0.634821	0.998678
Cd36_04720	201.444	0.397659	0.42806	0.92898	0.3529	0.998678
Cd36_04730	589.838	0.371205	0.448557	0.827553	0.407924	0.998678
Cd36_04740	1371.22	-0.204394	0.38733	-0.527699	0.597708	0.998678
Cd36_04750	542.613	0.43279	0.365901	1.18281	0.236886	0.998678
Cd36_04760	261.961	-0.163301	0.429174	-0.380501	0.703574	0.998678
Cd36_04770	5528.07	-0.583142	0.336315	-1.73392	0.0829328	0.874088
Cd36_04780	5198.36	-0.596772	0.355751	-1.6775	0.0934444	0.918556
Cd36_04790	685.336	0.930358	0.455409	2.04291	0.0410615	0.605449
Cd36_04800	41.8964	0.607986	0.904715	0.67202	0.501571	0.998678
Cd36_04810	21.6537	1.6889	0.986053	1.71279	0.0867513	0.892778
Cd36_04820	317.29	0.378246	0.811463	0.466129	0.641123	0.998678
Cd36_04840	119.991	0.579805	0.586454	0.988664	0.322828	0.998678
Cd36_04850	1155.4	-0.256689	0.371274	-0.691375	0.48933	0.998678
Cd36_04860	387.511	-0.206678	0.482805	-0.428078	0.668594	0.998678
Cd36_04870	11941.4	-0.239807	0.347418	-0.690255	0.490034	0.998678
Cd36_04880	587.427	-0.0165481	0.568054	-0.0291312	0.97676	0.999465
Cd36_04890	1276.58	0.438693	0.557663	0.786663	0.431479	0.998678
Cd36_04900	816.461	2.57456	0.406916	6.32699	2.49984e-10	2.11545e-08
Cd36_04910	2571.59	0.173862	0.375725	0.462738	0.643552	0.998678
Cd36_04920	684.262	-0.333672	0.454265	-0.734531	0.462625	0.998678
Cd36_04930	564.953	0.191379	0.381352	0.501843	0.615778	0.998678
Cd36_04940	250.948	0.0490381	0.751546	0.0652496	0.947975	0.998678
Cd36_04950	1227.38	-0.554614	0.392408	-1.41336	0.15755	0.998678
Cd36_04960	56.4343	-0.786557	0.700008	-1.12364	0.261166	0.998678
Cd36_04970	1364.92	-0.633862	0.512397	-1.23705	0.216067	0.998678
Cd36_04980	3578.83	0.115332	0.333702	0.345613	0.729634	0.998678
Cd36_05000	631.088	-0.0571269	0.369316	-0.154683	0.877071	0.998678
Cd36_05010	1343.39	-0.121529	0.373153	-0.325681	0.744665	0.998678
Cd36_05020	185.011	0.188997	0.442949	0.42668	0.669612	0.998678
Cd36_05030	6273.25	-0.0837054	0.329033	-0.254398	0.799188	0.998678
Cd36_05040	1394.65	0.282987	0.350264	0.807925	0.419134	0.998678
Cd36_05050	301.787	-0.186335	0.402779	-0.462622	0.643635	0.998678
Cd36_05060	676.772	-0.0324352	0.379486	-0.0854714	0.931887	0.998678
Cd36_05070	456.024	0.220855	0.382425	0.577513	0.563593	0.998678
Cd36_05080	67.7008	-0.0701611	0.710502	-0.0987487	0.921338	0.998678
Cd36_05090	1060.95	-0.150962	0.432509	-0.349038	0.727061	0.998678
Cd36_05100	396.573	0.137394	0.379501	0.36204	0.717322	0.998678
Cd36_05110	835.31	0.0762272	0.451928	0.168671	0.866056	0.998678
Cd36_05120	1200.37	-0.237256	0.345893	-0.685924	0.492761	0.998678
Cd36_05130	175.268	-0.208143	0.504517	-0.41256	0.679929	0.998678
Cd36_05140	2150.53	-0.443741	0.598877	-0.740954	0.458721	0.998678
Cd36_05150	514.695	-0.461786	0.57247	-0.806656	0.419865	0.998678
Cd36_05160	568.451	-0.0557629	0.502063	-0.111067	0.911563	0.998678
Cd36_05170	112.581	3.69045	0.613624	6.01418	1.80801e-09	1.42662e-07
Cd36_05180	652.518	0.224269	0.372103	0.602706	0.546705	0.998678
Cd36_05190	445.958	0.161215	0.401306	0.401726	0.687886	0.998678
Cd36_05200	109.769	-0.27528	0.524961	-0.524382	0.600013	0.998678
Cd36_05210	1599.64	-0.27942	0.448873	-0.622491	0.533619	0.998678
Cd36_05220	1062.9	-0.0600541	0.469459	-0.127922	0.898211	0.998678
Cd36_05230	134.757	0.31628	0.538379	0.587467	0.55689	0.998678
Cd36_05240	560.758	-0.413404	0.365663	-1.13056	0.25824	0.998678
Cd36_05250	2726.74	-0.0713175	0.340279	-0.209585	0.833992	0.998678
Cd36_05260	770.38	0.304795	0.538444	0.566066	0.571349	0.998678
Cd36_05270	2728.28	-0.376584	0.567289	-0.663831	0.506798	0.998678
Cd36_05280	236.069	0.504088	0.756805	0.666074	0.505364	0.998678
Cd36_05290	108.847	-0.483678	0.57052	-0.847785	0.396558	0.998678
Cd36_05300	3.6613	0.218049	1.94213	0.112273	0.910607	0.998678
Cd36_05310	15968.1	-0.382496	0.366892	-1.04253	0.297167	0.998678
Cd36_05320	1135.5	-0.0055059	0.352567	-0.0156166	0.98754	0.999467
Cd36_05330	1278.56	-0.449051	0.461496	-0.973034	0.330536	0.998678
Cd36_05340	6281.85	-0.325059	0.337469	-0.963226	0.335434	0.998678
Cd36_05350	1769.33	0.111898	0.35308	0.316919	0.751305	0.998678
Cd36_05360	1886.18	-0.334783	0.573608	-0.583643	0.55946	0.998678
Cd36_05370	1.99994	2.54989	2.96868	0.858928	0.39038	0.998678
Cd36_05380	139.128	2.30173	0.531189	4.33317	1.46977e-05	0.000645262
Cd36_05390	26.9382	1.9234	0.844191	2.2784	0.0227027	0.411101
Cd36_05400	34262.6	-0.339876	0.337616	-1.00669	0.314082	0.998678
Cd36_05410	171.434	-0.346594	0.440911	-0.786086	0.431817	0.998678
Cd36_05420	1176.75	-0.241612	0.355138	-0.680334	0.496293	0.998678
Cd36_05430	212.118	0.36235	0.510691	0.709529	0.477996	0.998678
Cd36_05440	562.207	0.935734	0.427008	2.19137	0.0284249	0.479691
Cd36_05450	1740.9	-0.11255	0.407014	-0.276526	0.782144	0.998678
Cd36_05460	304.316	-0.956293	0.548538	-1.74335	0.0812727	0.864392
Cd36_05470	675.544	-0.626454	0.543462	-1.15271	0.24903	0.998678
Cd36_05480	211.809	-0.0474519	0.476471	-0.0995905	0.920669	0.998678
Cd36_05500	877.435	-0.570927	0.360608	-1.58323	0.113368	0.989472
Cd36_05510	1168.02	-0.248069	0.354726	-0.699325	0.484349	0.998678
Cd36_05520	113.474	0.108966	0.588604	0.185126	0.85313	0.998678
Cd36_05530	625.515	-0.31164	0.372733	-0.836094	0.403102	0.998678
Cd36_05540	650.153	-0.176393	0.46116	-0.382499	0.702091	0.998678
Cd36_05550	89.8511	5.87217	0.863406	6.80117	1.03772e-11	1.00383e-09
Cd36_05560	366.032	0.0177311	0.498633	0.0355594	0.971634	0.998993
Cd36_05570	997.811	0.350195	0.408933	0.856364	0.391797	0.998678
Cd36_05580	1596.61	-0.309407	0.35192	-0.879198	0.379294	0.998678
Cd36_05590	717.146	-0.194058	0.381986	-0.508023	0.611437	0.998678
Cd36_05600	1592.6	0.202291	0.48508	0.417027	0.676659	0.998678
Cd36_05610	3442.59	0.256628	0.513658	0.499609	0.61735	0.998678
Cd36_05620	2242.19	-0.273423	0.622194	-0.43945	0.660335	0.998678
Cd36_05640	5.54274	0.898765	1.68309	0.533995	0.593345	0.998678
Cd36_05650	500.728	0.074496	0.407641	0.182749	0.854995	0.998678
Cd36_05660	435.509	0.0418339	0.400645	0.104416	0.916839	0.998678
Cd36_05670	2.56559	-1.25183	2.23749	-0.559481	0.575834	0.998678
Cd36_05680	1093.83	-0.0591653	0.362972	-0.163002	0.870517	0.998678
Cd36_05690	1532.73	-0.202241	0.368851	-0.548301	0.583485	0.998678
Cd36_05700	185.914	-0.346538	0.441351	-0.785176	0.43235	0.998678
Cd36_05710	199.385	0.112373	0.509247	0.220666	0.825353	0.998678
Cd36_05720	1127.93	-0.444168	0.561787	-0.790633	0.429158	0.998678
Cd36_05730	1313.44	-0.190269	0.398608	-0.477334	0.633124	0.998678
Cd36_05740	1315.13	-0.209832	0.450841	-0.465422	0.641629	0.998678
Cd36_05750	897.648	0.0708988	0.409803	0.173007	0.862646	0.998678
Cd36_05760	709.126	-0.462738	0.416548	-1.11089	0.266617	0.998678
Cd36_05770	22908.9	-0.154336	0.371702	-0.415214	0.677985	0.998678
Cd36_05780	326.744	0.399513	0.604439	0.660965	0.508634	0.998678
Cd36_05790	46.9968	-0.116666	0.661386	-0.176396	0.859983	0.998678
Cd36_05800	1717.65	-0.164917	0.743227	-0.221893	0.824397	0.998678
Cd36_05810	239.192	0.296769	0.417662	0.710547	0.477365	0.998678
Cd36_05820	115.713	0.168984	0.909533	0.185792	0.852608	0.998678
Cd36_05830	4.6023	0.959102	1.7451	0.549596	0.582596	0.998678
Cd36_05840	723.213	0.128981	0.729455	0.176819	0.859651	0.998678
Cd36_05850	0	NA	NA	NA	NA	NA
Cd36_05870	474.461	-0.186002	0.480654	-0.386976	0.698774	0.998678
Cd36_05880	107.704	-0.847465	0.642997	-1.31799	0.187506	0.998678
Cd36_05910	148.197	-0.0404105	0.920381	-0.0439062	0.964979	0.998678
Cd36_05920	90.2283	-0.172132	0.753846	-0.228338	0.819384	0.998678
Cd36_05930	664.118	0.243784	0.861785	0.282883	0.777267	0.998678
Cd36_05940	515.194	-0.461985	0.381112	-1.2122	0.225435	0.998678
Cd36_05950	2.96588	1.89195	2.31165	0.81844	0.413106	0.998678
Cd36_05960	47.9205	0.102491	0.749436	0.136757	0.891223	0.998678
Cd36_05970	293.373	0.319327	0.412114	0.774852	0.438427	0.998678
Cd36_05980	1225.23	-0.334589	0.353769	-0.945782	0.34426	0.998678
Cd36_05990	184.946	0.626481	0.88652	0.706674	0.479769	0.998678
Cd36_06000	562.847	-0.307528	0.419543	-0.733007	0.463554	0.998678
Cd36_06020	12.0606	0.715218	1.13228	0.631662	0.527608	0.998678
Cd36_06030	586.04	-0.206345	0.466345	-0.442473	0.658147	0.998678
Cd36_06040	22374.8	-0.432366	0.404242	-1.06957	0.284812	0.998678
Cd36_06050	33176	-0.927472	0.628342	-1.47606	0.139927	0.998678
Cd36_06060	10691.9	-0.552179	0.493939	-1.11791	0.263606	0.998678
Cd36_06070	1514.14	-0.386473	0.461551	-0.837335	0.402404	0.998678
Cd36_06080	573.773	-0.609522	0.496556	-1.2275	0.219635	0.998678
Cd36_06090	294.972	-0.0462657	0.403974	-0.114526	0.90882	0.998678
Cd36_06100	899.208	-0.186765	0.415067	-0.449963	0.652737	0.998678
Cd36_06110	1208.46	-0.0892606	0.423314	-0.210861	0.832995	0.998678
Cd36_06120	1544.56	-0.419336	0.372903	-1.12452	0.260793	0.998678
Cd36_06130	4934.61	0.460919	0.535859	0.86015	0.389706	0.998678
Cd36_06140	1297.35	-0.262867	0.373203	-0.704355	0.481212	0.998678
Cd36_06150	124.843	0.314413	0.913143	0.34432	0.730606	0.998678
Cd36_06160	521.534	1.10252	0.40002	2.75615	0.00584857	0.147835
Cd36_06170	45512.8	-0.770132	0.531797	-1.44817	0.14757	0.998678
Cd36_06180	1946.48	-0.547095	0.385526	-1.41909	0.155874	0.998678
Cd36_06190	3578.8	-0.0388165	0.369426	-0.105073	0.916318	0.998678
Cd36_06200	35.5987	1.34955	0.745992	1.80907	0.0704407	0.804898
Cd36_06210	8.42596	-0.623728	1.35915	-0.458909	0.646299	0.998678
Cd36_06220	429.22	0.396344	0.408633	0.969926	0.332083	0.998678
Cd36_06230	389.877	-0.591404	0.58329	-1.01391	0.310625	0.998678
Cd36_06240	1836.7	-0.0975916	0.403961	-0.241587	0.8091	0.998678
Cd36_06250	417.466	-0.242585	0.408785	-0.59343	0.552893	0.998678
Cd36_06260	520.014	-0.0457736	0.452706	-0.101111	0.919462	0.998678
Cd36_06270	846.75	-0.11018	0.528043	-0.208658	0.834715	0.998678
Cd36_06280	469.28	-0.186641	0.401787	-0.464527	0.64227	0.998678
Cd36_06290	97.6122	0.540799	0.624178	0.866418	0.386261	0.998678
Cd36_06300	1226.65	0.3123	0.391558	0.797583	0.425113	0.998678
Cd36_06310	3306.11	-0.639562	0.419044	-1.52624	0.12695	0.998678
Cd36_06320	100.878	-0.563129	0.514834	-1.09381	0.27404	0.998678
Cd36_06330	5310.93	-0.720618	0.377208	-1.9104	0.0560814	0.725737
Cd36_06340	980.924	-0.264495	0.461137	-0.573571	0.566258	0.998678
Cd36_06350	539.04	0.960454	0.468601	2.04962	0.0404013	0.598739
Cd36_06360	800.66	-0.713162	0.542856	-1.31372	0.18894	0.998678
Cd36_06370	2004.87	-0.526834	0.463471	-1.13671	0.255657	0.998678
Cd36_06380	2498.77	2.95677	0.373511	7.91616	2.44963e-15	3.25078e-13
Cd36_06390	806.675	-0.141944	0.363854	-0.390113	0.696453	0.998678
Cd36_06400	544.375	-0.563865	0.550096	-1.02503	0.305349	0.998678
Cd36_06410	546.195	0.240058	0.697942	0.343951	0.730883	0.998678
Cd36_06420	4.58848	3.6574	2.29643	1.59264	0.11124	0.981925
Cd36_06430	58.2881	0.725494	0.642313	1.1295	0.258686	0.998678
Cd36_06440	33963.6	-0.940005	0.600103	-1.5664	0.117254	0.998678
Cd36_06450	3210.28	-0.403788	0.54877	-0.735805	0.461849	0.998678
Cd36_06460	1132.06	-0.687571	0.354574	-1.93915	0.0524835	0.698067
Cd36_06470	288.591	0.256064	0.617129	0.414927	0.678195	0.998678
Cd36_06480	3963.18	-0.0514991	0.59596	-0.0864137	0.931138	0.998678
Cd36_06490	564.728	0.774706	0.369007	2.09944	0.0357785	0.551216
Cd36_06510	7233.12	-0.574636	0.460514	-1.24781	0.212099	0.998678
Cd36_06520	399.75	-0.166896	0.46288	-0.360559	0.718429	0.998678
Cd36_06530	194.085	0.865639	0.45336	1.90939	0.0562123	0.725737
Cd36_06540	545.6	0.0754507	0.423324	0.178234	0.858539	0.998678
Cd36_06550	445.297	-0.159001	0.37503	-0.423969	0.671588	0.998678
Cd36_06560	1011.43	-0.125787	0.496195	-0.253502	0.79988	0.998678
Cd36_06570	797.008	0.345198	0.822175	0.41986	0.674588	0.998678
Cd36_06580	9.02248	2.00855	1.36173	1.475	0.140212	0.998678
Cd36_06590	1029.74	-0.187383	0.372979	-0.502396	0.615389	0.998678
Cd36_06600	335.193	-0.166275	0.477426	-0.348275	0.727634	0.998678
Cd36_06610	144.922	-0.0398072	0.896775	-0.0443893	0.964594	0.998678
Cd36_06620	75.2419	2.62317	0.635444	4.12809	3.65783e-05	0.00151476
Cd36_06630	3476.54	-0.425472	0.338998	-1.25509	0.209447	0.998678
Cd36_06640	156.708	-0.051785	0.569268	-0.0909677	0.927518	0.998678
Cd36_06650	782.795	-0.0962248	0.660628	-0.145656	0.884193	0.998678
Cd36_06660	6014.43	0.0982853	0.40328	0.243715	0.807452	0.998678
Cd36_06670	1683.56	-0.767699	0.353599	-2.1711	0.0299237	0.492182
Cd36_06680	2348.63	-0.121617	0.551733	-0.220428	0.825538	0.998678
Cd36_06690	115.729	-0.526631	0.716395	-0.735112	0.462272	0.998678
Cd36_06700	224.097	0.799439	0.419698	1.9048	0.0568066	0.730603
Cd36_06710	0.407397	1.84226	4.89227	0.376566	0.706496	0.998678
Cd36_06720	594.695	-0.00338873	0.437413	-0.0077472	0.993819	0.999467
Cd36_06730	472.072	0.016424	0.410067	0.040052	0.968052	0.998678
Cd36_06740	3059.45	-0.0771336	0.407631	-0.189224	0.849917	0.998678
Cd36_06750	897.345	0.10826	0.449489	0.240851	0.809671	0.998678
Cd36_06760	3556.89	1.60183	0.428399	3.73911	0.000184671	0.00689788
Cd36_06770	1478.44	-0.00401588	0.490058	-0.00819471	0.993462	0.999467
Cd36_06780	1242.57	-0.690737	0.668192	-1.03374	0.301257	0.998678
Cd36_06790	407.872	0.2955	0.425704	0.694143	0.487593	0.998678
Cd36_06800	597.121	-0.436898	0.401964	-1.08691	0.277078	0.998678
Cd36_06810	729.777	0.142648	0.357906	0.398563	0.690215	0.998678
Cd36_06830	224.992	1.37563	0.551027	2.49648	0.0125431	0.267297
Cd36_06840	2098.19	-0.109321	0.395029	-0.276741	0.781979	0.998678
Cd36_06850	120.238	-0.829191	0.646284	-1.28301	0.199487	0.998678
Cd36_06870	1301.5	0.0391661	0.367678	0.106523	0.915168	0.998678
Cd36_06880	247.517	0.0328638	0.669623	0.049078	0.960857	0.998678
Cd36_06890	779.855	0.0143496	0.646028	0.022212	0.982279	0.999467
Cd36_06900	1224.39	-0.0698666	0.400647	-0.174384	0.861564	0.998678
Cd36_06910	180.979	-0.0154454	0.446437	-0.0345971	0.972401	0.999094
Cd36_06920	1418.74	-0.165548	0.509989	-0.32461	0.745476	0.998678
Cd36_06930	575.816	0.359808	0.387967	0.927421	0.353708	0.998678
Cd36_06940	83.0213	-0.954898	0.659999	-1.44682	0.147948	0.998678
Cd36_06950	684.154	0.335778	0.394619	0.850892	0.394829	0.998678
Cd36_06960	884.278	-0.220501	0.353536	-0.623702	0.532823	0.998678
Cd36_06970	378.459	-0.600565	0.385089	-1.55955	0.118867	0.998678
Cd36_06980	952.164	0.156319	0.357587	0.437148	0.662004	0.998678
Cd36_06990	4970.05	-0.120712	0.33873	-0.356368	0.721565	0.998678
Cd36_07000	791.083	-0.299141	0.380578	-0.786017	0.431857	0.998678
Cd36_07010	866.491	0.219392	0.360755	0.608148	0.543089	0.998678
Cd36_07020	1242.9	0.237697	0.346883	0.685237	0.493194	0.998678
Cd36_07030	324.668	0.232038	0.392724	0.590844	0.554625	0.998678
Cd36_07040	277.072	-0.214268	0.419076	-0.511288	0.60915	0.998678
Cd36_07050	209.729	0.0753651	0.421869	0.178646	0.858216	0.998678
Cd36_07060	40.0998	5.43207	1.09848	4.94509	7.61079e-07	4.39994e-05
Cd36_07070	451.152	0.131567	0.502446	0.261853	0.793434	0.998678
Cd36_07080	3206.68	-0.0752967	0.492692	-0.152827	0.878535	0.998678
Cd36_07090	51.2862	0.264622	0.695966	0.380223	0.70378	0.998678
Cd36_07100	1.73252	-0.0839025	2.63371	-0.0318571	0.974586	0.999391
Cd36_07110	675.211	0.278734	0.361867	0.770266	0.441142	0.998678
Cd36_07120	213.524	-1.11752	0.844678	-1.32301	0.185832	0.998678
Cd36_07130	1598.53	-0.383628	0.346051	-1.10859	0.267608	0.998678
Cd36_07140	1.29708	1.7863	3.39233	0.526572	0.598491	0.998678
Cd36_07150	214.376	-0.251149	0.876018	-0.286694	0.774346	0.998678
Cd36_07160	1091.25	-0.632654	0.357451	-1.76991	0.0767427	0.842294
Cd36_07170	4.91609	0.150356	2.18128	0.0689299	0.945045	0.998678
Cd36_07190	14.541	-0.230043	1.26056	-0.182493	0.855196	0.998678
Cd36_07200	12.1761	-0.212072	1.37038	-0.154754	0.877015	0.998678
Cd36_07210	106.673	-0.143255	0.611996	-0.234079	0.814924	0.998678
Cd36_07220	2253.69	0.105668	0.446835	0.236481	0.813059	0.998678
Cd36_07230	6538.75	-0.345843	0.43422	-0.796468	0.42576	0.998678
Cd36_07300	530.897	0.0964196	0.397736	0.242421	0.808454	0.998678
Cd36_07310	1263.74	-0.196169	0.508689	-0.385637	0.699766	0.998678
Cd36_07320	353.03	0.0932991	0.3885	0.240152	0.810212	0.998678
Cd36_07330	272.53	-0.986618	0.426256	-2.31461	0.0206341	0.380072
Cd36_07340	661.425	-0.287078	0.360716	-0.795857	0.426115	0.998678
Cd36_07350	112.653	0.138389	0.55805	0.247988	0.804144	0.998678
Cd36_07360	1260.52	-0.142349	0.414506	-0.343417	0.731285	0.998678
Cd36_07370	290.834	0.0829485	0.42033	0.197342	0.84356	0.998678
Cd36_07380	98.4233	0.358219	0.562077	0.637313	0.523921	0.998678
Cd36_07390	2165.66	-0.149849	0.408576	-0.36676	0.713798	0.998678
Cd36_07400	4199.55	0.25186	0.460232	0.547246	0.58421	0.998678
Cd36_07410	25.5116	0.883975	0.828625	1.0668	0.286063	0.998678
Cd36_07420	13002.4	0.230079	0.574986	0.400147	0.689048	0.998678
Cd36_07430	4514.98	-0.503728	0.48215	-1.04475	0.296137	0.998678
Cd36_07440	1322.07	-0.0843046	0.570774	-0.147702	0.882578	0.998678
Cd36_07450	497.031	0.0849953	0.525668	0.16169	0.87155	0.998678
Cd36_07460	617.558	-0.251569	0.361729	-0.695461	0.486766	0.998678
Cd36_07470	1118.06	-0.289474	0.347358	-0.833358	0.404643	0.998678
Cd36_07480	719.954	-0.613528	0.446839	-1.37304	0.16974	0.998678
Cd36_07490	610.409	-0.0087069	0.686267	-0.0126873	0.989877	0.999467
Cd36_07500	60.8414	1.15939	0.927722	1.24972	0.211404	0.998678
Cd36_07510	295.845	-0.0988034	0.405719	-0.243527	0.807597	0.998678
Cd36_07520	150.013	0.383772	0.841271	0.456182	0.648259	0.998678
Cd36_07530	2466.72	0.0162916	0.342878	0.0475143	0.962103	0.998678
Cd36_07540	1116.49	-0.170838	0.348609	-0.490057	0.624094	0.998678
Cd36_07550	4094.14	-0.348422	0.438127	-0.795254	0.426466	0.998678
Cd36_07560	1369.51	0.0748061	0.344037	0.217436	0.827868	0.998678
Cd36_07570	1385.3	-0.658113	0.621745	-1.05849	0.289831	0.998678
Cd36_07590	1721.88	-0.0574823	0.388166	-0.148087	0.882274	0.998678
Cd36_07600	12983.9	-0.308343	0.332822	-0.926451	0.354212	0.998678
Cd36_07620	3927.97	-0.557668	0.510738	-1.09189	0.274883	0.998678
Cd36_07640	5831.92	-0.187385	0.40753	-0.459808	0.645654	0.998678
Cd36_07650	958.338	0.0100988	0.484669	0.0208365	0.983376	0.999467
Cd36_07660	579.659	-0.144857	0.363676	-0.398313	0.6904	0.998678
Cd36_07670	262.189	-0.225364	0.485353	-0.46433	0.642411	0.998678
Cd36_07680	35.0536	-0.290545	0.768677	-0.377981	0.705445	0.998678
Cd36_07690	1150.16	-0.173866	0.345929	-0.502605	0.615242	0.998678
Cd36_07700	411.99	0.740217	0.392768	1.88462	0.0594816	0.747789
Cd36_07710	2932.7	0.501226	0.424362	1.18113	0.237551	0.998678
Cd36_07720	624.053	0.24723	0.368831	0.670306	0.502663	0.998678
Cd36_07730	461.94	-0.092398	0.389038	-0.237504	0.812266	0.998678
Cd36_07740	4421.61	0.042107	0.400093	0.105243	0.916183	0.998678
Cd36_07750	1729.95	0.0986338	0.379295	0.260045	0.794829	0.998678
Cd36_07760	957.986	0.474923	0.358423	1.32504	0.185159	0.998678
Cd36_07770	342.463	0.228472	0.514039	0.444465	0.656706	0.998678
Cd36_07780	941.893	-0.629259	0.638848	-0.98499	0.324629	0.998678
Cd36_07790	1079.37	0.117252	0.60593	0.193507	0.846562	0.998678
Cd36_07810	4889.26	-0.540098	0.349404	-1.54577	0.12216	0.998678
Cd36_07820	1393.17	0.154605	0.47396	0.326199	0.744274	0.998678
Cd36_07830	1036.53	0.0936479	0.42094	0.222473	0.823946	0.998678
Cd36_07840	14733.2	-0.237943	0.40717	-0.584383	0.558963	0.998678
Cd36_07850	34329.4	0.446772	0.346128	1.29077	0.196782	0.998678
Cd36_07860	131.817	0.51001	0.52556	0.970413	0.331841	0.998678
Cd36_07870	35975.5	-0.157023	0.329102	-0.477125	0.633273	0.998678
Cd36_07880	2088.9	0.193838	0.346427	0.559535	0.575797	0.998678
Cd36_07890	193367	-0.656543	0.408164	-1.60853	0.10772	0.972307
Cd36_07900	714.634	0.0347819	0.35591	0.0977265	0.92215	0.998678
Cd36_07910	16828.9	0.691269	0.469952	1.47093	0.141309	0.998678
Cd36_07920	5805.11	0.435274	0.392253	1.10968	0.267138	0.998678
Cd36_07930	3564.28	0.0912675	0.468416	0.194843	0.845516	0.998678
Cd36_07940	866.882	-0.505205	0.473271	-1.06748	0.285757	0.998678
Cd36_07950	304.997	-0.651242	0.591763	-1.10051	0.271109	0.998678
Cd36_07960	2230.91	0.141801	0.439033	0.322985	0.746706	0.998678
Cd36_07970	1983.57	-0.31916	0.347777	-0.917716	0.358767	0.998678
Cd36_07980	1079.34	-0.799059	0.67147	-1.19001	0.234041	0.998678
Cd36_07990	197.676	-0.000382179	0.710039	-0.00053825	0.999571	0.999994
Cd36_08000	673.752	0.00250206	0.41902	0.00597122	0.995236	0.999879
Cd36_08010	332483	-0.398346	0.430464	-0.925388	0.354764	0.998678
Cd36_08020	363.217	-0.787003	0.471445	-1.66934	0.0950491	0.923447
Cd36_08030	1330.22	-0.934305	0.598973	-1.55985	0.118796	0.998678
Cd36_08040	124.128	-0.00610008	0.529919	-0.0115114	0.990815	0.999467
Cd36_08050	2101.58	0.0080728	0.337369	0.0239287	0.980909	0.999467
Cd36_08060	3928.55	-0.469887	0.353277	-1.33008	0.183491	0.998678
Cd36_08070	3592.01	-0.124513	0.339473	-0.366784	0.71378	0.998678
Cd36_08080	143.942	0.0437741	0.514127	0.0851425	0.932148	0.998678
Cd36_08090	1082.03	0.0205949	0.350225	0.0588047	0.953108	0.998678
Cd36_08100	4672.97	-0.469917	0.347109	-1.3538	0.1758	0.998678
Cd36_08110	3124.71	-0.29812	0.341599	-0.872717	0.382817	0.998678
Cd36_08120	2402.97	0.218569	0.428497	0.510084	0.609993	0.998678
Cd36_08130	692.133	0.284458	0.492455	0.577633	0.563512	0.998678
Cd36_08140	1551.27	-0.0476587	0.417303	-0.114206	0.909074	0.998678
Cd36_08150	1111.15	-0.199578	0.497885	-0.400851	0.68853	0.998678
Cd36_08160	634.413	0.128828	0.36156	0.356312	0.721607	0.998678
Cd36_08170	441.55	-0.397307	0.388806	-1.02186	0.306845	0.998678
Cd36_08180	1226.37	0.0772809	0.428452	0.180372	0.85686	0.998678
Cd36_08190	325.405	-0.133978	0.491536	-0.27257	0.785184	0.998678
Cd36_08200	457.837	-0.233445	0.555305	-0.420391	0.6742	0.998678
Cd36_08210	1305.45	-0.352673	0.401772	-0.877795	0.380055	0.998678
Cd36_08220	936.848	-0.60866	0.499105	-1.2195	0.222653	0.998678
Cd36_08230	959.66	-0.638287	0.409563	-1.55846	0.119125	0.998678
Cd36_08240	6019.82	0.0451694	0.34303	0.131678	0.895239	0.998678
Cd36_08250	566.341	-0.0799553	0.387363	-0.206409	0.836471	0.998678
Cd36_08260	287.355	-0.207857	0.442335	-0.469908	0.638421	0.998678
Cd36_08270	300.915	1.21702	0.405688	2.99988	0.00270087	0.0784595
Cd36_08280	1809.54	0.707066	0.368578	1.91836	0.0550653	0.719942
Cd36_08290	235.553	0.986524	0.569314	1.73283	0.083126	0.874546
Cd36_08300	643.026	-0.275531	0.380671	-0.723801	0.469188	0.998678
Cd36_08310	4512.76	-0.224598	0.424178	-0.529489	0.596466	0.998678
Cd36_08320	171.722	-0.172823	0.490337	-0.352457	0.724495	0.998678
Cd36_08330	0.22223	0.932901	4.98189	0.187259	0.851458	0.998678
Cd36_08340	71.2003	0.0981427	0.571373	0.171766	0.863621	0.998678
Cd36_08350	110.321	0.00456528	0.561043	0.00813713	0.993508	0.999467
Cd36_08360	524.045	0.19786	0.369186	0.535936	0.592002	0.998678
Cd36_08370	2281.78	-0.711935	0.348346	-2.04376	0.0409774	0.605449
Cd36_08380	518.521	-0.27841	0.403434	-0.6901	0.490131	0.998678
Cd36_08390	68.0688	-0.271457	0.603724	-0.449637	0.652972	0.998678
Cd36_08400	1014.69	0.548359	0.480807	1.1405	0.254079	0.998678
Cd36_08410	99.8133	0.0655299	0.657534	0.0996602	0.920614	0.998678
Cd36_08420	752.673	-0.29925	0.378822	-0.789949	0.429558	0.998678
Cd36_08440	907.858	0.110945	0.805189	0.137787	0.890409	0.998678
Cd36_08450	782.618	-0.126311	0.424802	-0.297342	0.766206	0.998678
Cd36_08460	4123.46	0.443343	0.398832	1.1116	0.26631	0.998678
Cd36_08480	2232.23	-0.141888	0.352845	-0.402125	0.687592	0.998678
Cd36_08490	483.099	0.469799	0.372993	1.25954	0.207836	0.998678
Cd36_08500	661.755	-0.339661	0.485776	-0.699215	0.484418	0.998678
Cd36_08510	1671.37	0.0372098	0.378629	0.098275	0.921714	0.998678
Cd36_08520	4099.87	-0.0314907	0.390393	-0.0806642	0.935709	0.998678
Cd36_08530	797.282	-0.627248	0.389635	-1.60984	0.107434	0.972307
Cd36_08540	178.924	-0.187548	0.516912	-0.362823	0.716737	0.998678
Cd36_08550	267.934	1.26829	0.515994	2.45795	0.0139734	0.289328
Cd36_08560	661.265	-0.513524	0.419909	-1.22294	0.221352	0.998678
Cd36_08570	489.495	-0.526471	0.930369	-0.565873	0.57148	0.998678
Cd36_08580	845.838	-0.389579	0.471171	-0.826832	0.408332	0.998678
Cd36_08590	127.548	0.249164	0.605034	0.411818	0.680473	0.998678
Cd36_08600	285.374	-0.164655	0.409782	-0.401812	0.687822	0.998678
Cd36_08610	620.622	0.215519	0.789129	0.27311	0.784768	0.998678
Cd36_08620	284.576	1.68049	0.42431	3.96053	7.47833e-05	0.00299082
Cd36_08630	6.45732	2.17671	1.62847	1.33666	0.181334	0.998678
Cd36_08640	20.162	1.7786	0.944212	1.88368	0.0596077	0.747789
Cd36_08650	1718.66	-0.343219	0.388557	-0.883317	0.377065	0.998678
Cd36_08660	508.513	-0.468655	0.388666	-1.2058	0.227893	0.998678
Cd36_08670	2408.58	0.616767	0.366686	1.682	0.092568	0.914559
Cd36_08680	241.555	0.183666	0.425448	0.4317	0.66596	0.998678
Cd36_08690	994.249	0.762931	0.379711	2.00924	0.0445113	0.637014
Cd36_08700	247.667	0.0734765	0.429985	0.170881	0.864317	0.998678
Cd36_08710	374.95	-0.15376	0.467955	-0.328578	0.742475	0.998678
Cd36_08720	125.768	4.29392	0.646134	6.64556	3.02064e-11	2.67236e-09
Cd36_08730	901.35	0.619208	0.376258	1.6457	0.0998254	0.941649
Cd36_08740	1077.6	-0.0572322	0.368387	-0.155359	0.876539	0.998678
Cd36_08750	687.817	0.0323597	0.695301	0.0465406	0.962879	0.998678
Cd36_08760	1539.16	1.59194	0.530183	3.00262	0.00267665	0.0781449
Cd36_08770	7.12379	5.96966	2.23062	2.67623	0.00744551	0.177446
Cd36_08780	34.9549	1.84485	0.798754	2.30966	0.0209073	0.383891
Cd36_08790	1670.73	0.0272216	0.477708	0.0569836	0.954558	0.998678
Cd36_08800	1673.2	-0.20578	0.342569	-0.600698	0.548041	0.998678
Cd36_08810	172.791	1.62068	0.484461	3.34532	0.000821881	0.0271128
Cd36_08820	3295.83	-0.650196	0.516436	-1.25901	0.208028	0.998678
Cd36_08830	1251.6	0.364303	0.358443	1.01635	0.309463	0.998678
Cd36_08840	1464.89	-0.273029	0.362266	-0.75367	0.451047	0.998678
Cd36_08850	512.16	0.507492	0.384124	1.32117	0.186445	0.998678
Cd36_08860	324.439	-0.0181301	0.496243	-0.0365347	0.970856	0.998678
Cd36_08870	68.111	0.187478	0.569763	0.329045	0.742122	0.998678
Cd36_08880	0.716921	-1.45477	4.90154	-0.296799	0.76662	0.998678
Cd36_08890	3314.01	-0.236079	0.442288	-0.533768	0.593502	0.998678
Cd36_08900	401.621	0.499648	0.390504	1.2795	0.200723	0.998678
Cd36_08910	2671.56	-0.462025	0.342321	-1.34968	0.177118	0.998678
Cd36_08920	621.574	0.359283	0.361243	0.994573	0.319944	0.998678
Cd36_08930	1306.14	0.414728	0.344707	1.20313	0.228925	0.998678
Cd36_08940	280.971	-0.140966	0.647681	-0.217647	0.827704	0.998678
Cd36_08950	16402.4	-0.248036	0.327966	-0.756285	0.449478	0.998678
Cd36_08960	43.6909	-0.779345	0.898655	-0.867236	0.385813	0.998678
Cd36_08970	4892.99	-0.185877	0.342423	-0.542828	0.587248	0.998678
Cd36_08980	623.052	0.168485	0.360604	0.467228	0.640337	0.998678
Cd36_08990	236.742	0.32645	0.41934	0.778486	0.436283	0.998678
Cd36_09000	631.559	-0.0541505	0.90833	-0.0596155	0.952462	0.998678
Cd36_09010	1121.87	-0.0950299	0.352366	-0.269691	0.787398	0.998678
Cd36_09020	3.37686	3.20309	2.49388	1.28438	0.19901	0.998678
Cd36_09030	0	NA	NA	NA	NA	NA
Cd36_09040	182.993	0.509235	0.443362	1.14858	0.25073	0.998678
Cd36_09050	295.541	-0.709355	0.51998	-1.3642	0.172505	0.998678
Cd36_09060	953.138	-0.718373	0.570513	-1.25917	0.207969	0.998678
Cd36_09070	9210	0.0422037	0.331224	0.127417	0.89861	0.998678
Cd36_09080	9861.03	0.156689	0.356288	0.439782	0.660095	0.998678
Cd36_09090	1049.29	-0.401525	0.516379	-0.777578	0.436818	0.998678
Cd36_09100	971.053	0.28401	0.4275	0.664351	0.506466	0.998678
Cd36_09110	332.046	-0.529799	0.67993	-0.779197	0.435864	0.998678
Cd36_09120	8579.55	-0.226255	0.442856	-0.510899	0.609422	0.998678
Cd36_09130	9859.2	3.86726	0.429433	9.00551	2.14671e-19	4.821e-17
Cd36_09140	17.1414	3.3699	1.16086	2.90294	0.00369679	0.0990163
Cd36_09150	7605.76	-0.935304	0.423805	-2.20692	0.0273197	0.467253
Cd36_09160	10952	-0.186279	0.416368	-0.44739	0.654593	0.998678
Cd36_09170	816.864	-0.399607	0.410756	-0.972856	0.330625	0.998678
Cd36_09180	800.227	-0.11419	0.355329	-0.321365	0.747934	0.998678
Cd36_09190	370.365	0.273259	0.383048	0.713382	0.47561	0.998678
Cd36_09200	45.9111	1.43246	0.803719	1.78229	0.0747027	0.828557
Cd36_09210	538.122	-0.0965898	0.458774	-0.210539	0.833247	0.998678
Cd36_09220	741.765	-0.281922	0.355744	-0.792485	0.428078	0.998678
Cd36_09230	715.449	-0.257115	0.485909	-0.529141	0.596708	0.998678
Cd36_09240	1465.64	-0.251697	0.351781	-0.715493	0.474305	0.998678
Cd36_09250	1585.55	0.231503	0.462601	0.500439	0.616766	0.998678
Cd36_09260	1843.39	-0.48956	0.419108	-1.1681	0.242766	0.998678
Cd36_09270	2502.97	0.168989	0.370113	0.456588	0.647968	0.998678
Cd36_09280	1192.34	-0.204973	0.358259	-0.572136	0.56723	0.998678
Cd36_09290	63.2426	0.41911	1.05301	0.398012	0.690621	0.998678
Cd36_09300	345.846	-0.0409713	0.498385	-0.0822081	0.934481	0.998678
Cd36_09310	9.09385	1.16222	1.52672	0.761248	0.446509	0.998678
Cd36_09320	346.178	-0.251718	0.411675	-0.611449	0.540903	0.998678
Cd36_09330	363.962	0.159095	0.689471	0.230749	0.81751	0.998678
Cd36_09340	134.768	-0.267404	0.561972	-0.475832	0.634194	0.998678
Cd36_09350	509.424	-0.147486	0.377467	-0.390726	0.695999	0.998678
Cd36_09360	360.313	-0.473564	0.597646	-0.792383	0.428137	0.998678
Cd36_09370	1070.12	-0.185963	0.428693	-0.433791	0.66444	0.998678
Cd36_09380	907.006	0.206256	0.367121	0.56182	0.574239	0.998678
Cd36_09390	1199.64	0.137671	0.478386	0.287783	0.773513	0.998678
Cd36_09400	278.263	0.698623	0.669507	1.04349	0.296721	0.998678
Cd36_09410	766.95	-0.0841892	0.562414	-0.149692	0.881007	0.998678
Cd36_09420	277.827	0.125711	0.412554	0.304713	0.760584	0.998678
Cd36_09430	7046.49	-0.510052	0.364513	-1.39927	0.161732	0.998678
Cd36_09440	1290.11	-0.365887	0.3596	-1.01748	0.308923	0.998678
Cd36_09450	17.941	0.0249328	1.02014	0.0244405	0.980501	0.999467
Cd36_09460	132.236	3.02906	0.521617	5.80706	6.35803e-09	4.88481e-07
Cd36_09470	1186.95	-0.0749949	0.35137	-0.213436	0.830987	0.998678
Cd36_09480	350.783	-0.194518	0.491129	-0.396062	0.692059	0.998678
Cd36_09490	1358.75	-0.0173807	0.491482	-0.0353639	0.97179	0.998993
Cd36_09500	4477.04	-0.415174	0.536917	-0.773255	0.439371	0.998678
Cd36_09510	271.402	-0.108912	0.402943	-0.27029	0.786937	0.998678
Cd36_09520	869.188	-0.157858	0.366025	-0.431277	0.666267	0.998678
Cd36_09530	368.13	0.309311	0.388208	0.796765	0.425587	0.998678
Cd36_09540	3.28434	1.06212	2.36138	0.449788	0.652863	0.998678
Cd36_09550	6493.61	0.371964	0.622075	0.597941	0.549879	0.998678
Cd36_09560	0.673392	0.425134	4.32865	0.0982139	0.921762	0.998678
Cd36_09570	283.289	0.371032	0.459887	0.80679	0.419787	0.998678
Cd36_09580	823.535	0.0752797	0.372331	0.202185	0.839772	0.998678
Cd36_09590	1488.31	-0.0283504	0.562411	-0.0504087	0.959797	0.998678
Cd36_09600	684.345	-0.191897	0.403287	-0.475832	0.634194	0.998678
Cd36_09610	1301.52	-0.530793	0.389439	-1.36297	0.172893	0.998678
Cd36_09630	899.844	-0.177905	0.419947	-0.423636	0.671831	0.998678
Cd36_09640	318.827	1.22295	0.438065	2.7917	0.00524313	0.133688
Cd36_09650	732.747	0.0729263	0.365299	0.199635	0.841766	0.998678
Cd36_09660	6226.16	-1.09306	0.59716	-1.83044	0.0671841	0.78301
Cd36_09670	822.723	-0.184406	0.37993	-0.485369	0.627415	0.998678
Cd36_09680	1719.51	-0.192041	0.502386	-0.382258	0.70227	0.998678
Cd36_09690	5316.38	-0.962007	0.34879	-2.75813	0.00581335	0.147583
Cd36_09700	2623.43	-0.540205	0.347734	-1.5535	0.120303	0.998678
Cd36_09710	271.909	0.544248	0.451286	1.206	0.227819	0.998678
Cd36_09720	662.511	-0.115868	0.404268	-0.286611	0.77441	0.998678
Cd36_09730	410.144	-0.241023	0.377861	-0.637863	0.523563	0.998678
Cd36_09740	201.969	0.595787	0.49347	1.20734	0.227301	0.998678
Cd36_09750	2013.42	-0.204326	0.48182	-0.424071	0.671514	0.998678
Cd36_09760	386.021	-0.305007	0.695796	-0.438357	0.661128	0.998678
Cd36_09770	1757	-0.166181	0.487378	-0.34097	0.733126	0.998678
Cd36_09780	33933.7	-1.13735	0.603645	-1.88415	0.0595453	0.747789
Cd36_09790	751.218	0.192415	0.368803	0.521728	0.60186	0.998678
Cd36_09800	98.2497	0.349759	0.601989	0.581006	0.561236	0.998678
Cd36_09810	323.61	-0.0739123	0.397847	-0.185781	0.852617	0.998678
Cd36_09820	209.326	-0.000750696	0.690669	-0.00108691	0.999133	0.999994
Cd36_09830	532.964	0.304279	0.757379	0.401753	0.687865	0.998678
Cd36_09840	7705.51	-0.609711	0.464981	-1.31126	0.18977	0.998678
Cd36_09850	516.967	-0.325015	0.376533	-0.863179	0.388039	0.998678
Cd36_09860	3456.93	0.00604177	0.374053	0.0161522	0.987113	0.999467
Cd36_09870	1468.41	-0.106115	0.385367	-0.275361	0.783039	0.998678
Cd36_09880	2869.36	-0.00507772	0.378646	-0.0134102	0.989301	0.999467
Cd36_09890	567.423	0.108152	0.475912	0.227252	0.820228	0.998678
Cd36_09900	1886.6	-0.711871	0.572615	-1.24319	0.213796	0.998678
Cd36_09910	278.897	-0.17046	0.408306	-0.41748	0.676327	0.998678
Cd36_09920	484.061	3.2642	0.477954	6.82952	8.52004e-12	8.43195e-10
Cd36_09930	1726.45	0.0353749	0.472638	0.0748455	0.940338	0.998678
Cd36_09940	607.547	0.333749	0.442737	0.753832	0.45095	0.998678
Cd36_09950	22453	-1.05869	0.457335	-2.31492	0.0206172	0.380072
Cd36_09960	121.696	0.151102	0.482607	0.313095	0.754208	0.998678
Cd36_09970	808.854	-0.0605821	0.554376	-0.10928	0.91298	0.998678
Cd36_09980	26.0545	-0.335586	1.01455	-0.330775	0.740814	0.998678
Cd36_09990	2608.22	-0.392493	0.421376	-0.931455	0.351618	0.998678
Cd36_10000	13926.6	-0.309108	0.378422	-0.816834	0.414023	0.998678
Cd36_10010	1966.31	0.334349	0.469575	0.712025	0.476449	0.998678
Cd36_10020	709.185	-0.526084	0.503112	-1.04566	0.295718	0.998678
Cd36_10030	982.85	-0.0517396	0.516707	-0.100133	0.920238	0.998678
Cd36_10040	1027.43	-0.214109	0.35115	-0.609736	0.542036	0.998678
Cd36_10050	4213.48	-0.131422	0.336871	-0.390124	0.696445	0.998678
Cd36_10060	567.131	0.387913	0.376189	1.03117	0.302463	0.998678
Cd36_10070	895.402	4.0817	0.374407	10.9018	1.13055e-27	5.0779e-25
Cd36_10080	484.349	-0.320412	0.573905	-0.558302	0.576639	0.998678
Cd36_10090	297.927	-0.0968795	0.397789	-0.243545	0.807583	0.998678
Cd36_10100	164.067	0.149977	0.573698	0.261421	0.793768	0.998678
Cd36_10110	2707.53	-1.01224	0.678466	-1.49195	0.135713	0.998678
Cd36_10120	7779.51	0.223493	0.348359	0.641561	0.521158	0.998678
Cd36_10130	2838.54	0.0429719	0.355206	0.120978	0.903709	0.998678
Cd36_10140	4.99384	0.422655	1.82714	0.23132	0.817066	0.998678
Cd36_10150	821.521	-0.28339	0.35584	-0.796398	0.425801	0.998678
Cd36_10160	251.134	-0.647279	0.489748	-1.32166	0.186282	0.998678
Cd36_10170	2149.4	0.125623	0.397289	0.3162	0.751851	0.998678
Cd36_10180	2.48063	-0.0846704	2.20799	-0.0383472	0.969411	0.998678
Cd36_10190	425.348	-0.67913	0.45351	-1.4975	0.134264	0.998678
Cd36_10200	20469.4	-0.32329	0.349639	-0.924639	0.355154	0.998678
Cd36_10210	4094.91	-0.245111	0.334356	-0.733083	0.463508	0.998678
Cd36_10220	579.392	-0.428769	0.424683	-1.00962	0.312676	0.998678
Cd36_10230	1172.03	-0.285711	0.389501	-0.733531	0.463234	0.998678
Cd36_10240	277.408	-0.731885	0.412602	-1.77383	0.0760918	0.838362
Cd36_10250	2113.57	-0.305011	0.385569	-0.791069	0.428904	0.998678
Cd36_10260	4114.02	-0.171003	0.470191	-0.363689	0.71609	0.998678
Cd36_10270	6112.27	-0.569504	0.357184	-1.59443	0.11084	0.980731
Cd36_10280	921.191	-0.261244	0.356025	-0.73378	0.463083	0.998678
Cd36_10290	4373.56	-0.403304	0.480415	-0.83949	0.401194	0.998678
Cd36_10300	14.4952	-1.1684	1.18914	-0.982562	0.325823	0.998678
Cd36_10310	823.784	-0.154117	0.453662	-0.339719	0.734068	0.998678
Cd36_10320	2669.59	-0.665355	0.364999	-1.82289	0.0683194	0.790222
Cd36_10330	347.5	0.247868	0.459774	0.539108	0.589812	0.998678
Cd36_10340	69.2871	0.374602	0.596863	0.627618	0.530254	0.998678
Cd36_10350	12831.8	-0.509072	0.466369	-1.09156	0.275024	0.998678
Cd36_10360	684.159	-0.126295	0.426619	-0.296036	0.767203	0.998678
Cd36_10370	55889.7	-0.583608	0.412556	-1.41461	0.157181	0.998678
Cd36_10380	1833.68	-0.533672	0.338485	-1.57665	0.114876	0.993913
Cd36_10390	2622.88	-0.341334	0.524752	-0.650467	0.51539	0.998678
Cd36_10400	1614.97	-0.342238	0.340189	-1.00603	0.314403	0.998678
Cd36_10410	282.85	1.00138	0.460638	2.1739	0.0297128	0.492182
Cd36_10420	829.163	-0.929606	0.611086	-1.52124	0.128201	0.998678
Cd36_10430	1717.34	-0.269952	0.445417	-0.606067	0.54447	0.998678
Cd36_10440	169.81	-0.548563	0.596117	-0.920228	0.357454	0.998678
Cd36_10450	876.658	0.296263	0.378311	0.783121	0.433556	0.998678
Cd36_10460	268.813	-0.495002	0.564306	-0.877188	0.380385	0.998678
Cd36_10470	802.543	-0.507096	0.581083	-0.872673	0.382841	0.998678
Cd36_10480	2692.45	-0.294315	0.357353	-0.823597	0.410169	0.998678
Cd36_10490	171.241	0.206115	0.652815	0.315732	0.752206	0.998678
Cd36_10510	2220.07	1.75779	0.383728	4.58082	4.63166e-06	0.000221674
Cd36_10520	669.929	-0.240939	0.42799	-0.562956	0.573465	0.998678
Cd36_10530	3944.29	-0.392945	0.340935	-1.15255	0.249094	0.998678
Cd36_10540	250.733	-0.123755	0.561236	-0.220504	0.825478	0.998678
Cd36_10550	1384.11	-0.176313	0.361354	-0.487922	0.625605	0.998678
Cd36_10560	1548.02	-0.376199	0.459193	-0.819261	0.412637	0.998678
Cd36_10570	295.659	0.405109	0.433886	0.933676	0.350471	0.998678
Cd36_10580	211.679	-0.242721	0.554193	-0.437973	0.661406	0.998678
Cd36_10590	284.419	-0.665492	0.536408	-1.24065	0.214737	0.998678
Cd36_10600	386.153	-0.0793669	0.700059	-0.113372	0.909736	0.998678
Cd36_10610	910.703	0.181411	0.670874	0.270411	0.786844	0.998678
Cd36_10620	1962.64	6.73869	0.513481	13.1235	2.41368e-39	1.76169e-36
Cd36_10630	2445.04	-0.609922	0.669735	-0.910692	0.362458	0.998678
Cd36_10640	166.367	0.182463	0.478708	0.381157	0.703087	0.998678
Cd36_10650	1100.63	-0.561971	0.371619	-1.51222	0.130477	0.998678
Cd36_10660	327.208	-0.172662	0.39165	-0.440859	0.659315	0.998678
Cd36_10670	2154.4	0.0183467	0.380879	0.0481695	0.961581	0.998678
Cd36_10680	18.1104	0.126806	0.948401	0.133705	0.893636	0.998678
Cd36_10690	1187.5	0.0803521	0.534805	0.150246	0.880571	0.998678
Cd36_10700	518.748	-0.638627	0.471636	-1.35407	0.175714	0.998678
Cd36_10710	5015.48	-0.956266	0.405875	-2.35606	0.0184701	0.349302
Cd36_10720	1021.07	-0.281846	0.506163	-0.55683	0.577644	0.998678
Cd36_10730	499.803	0.282532	0.512361	0.551431	0.581338	0.998678
Cd36_10740	18239.4	0.032135	0.335568	0.0957629	0.923709	0.998678
Cd36_10750	68.9702	0.141124	0.602132	0.234375	0.814694	0.998678
Cd36_10760	4709.09	0.335767	0.332041	1.01122	0.31191	0.998678
Cd36_10770	47906.2	-0.0524966	0.392734	-0.133669	0.893664	0.998678
Cd36_10780	20.515	-0.997212	0.934558	-1.06704	0.285953	0.998678
Cd36_10790	466.65	0.504705	0.541703	0.9317	0.351491	0.998678
Cd36_10800	207.096	0.590135	0.436111	1.35317	0.176	0.998678
Cd36_10810	918.656	-0.988692	0.419906	-2.35455	0.0185449	0.349302
Cd36_10820	9.28469	-0.488092	1.38558	-0.352266	0.724639	0.998678
Cd36_10830	2840.74	0.167039	0.591236	0.282525	0.777541	0.998678
Cd36_10840	7379.55	-0.399684	0.432078	-0.925029	0.354951	0.998678
Cd36_10850	395.685	0.136006	0.386759	0.351657	0.725096	0.998678
Cd36_10860	40.8708	0.113277	0.870473	0.130133	0.896461	0.998678
Cd36_10870	163.75	-0.13459	0.616083	-0.218461	0.82707	0.998678
Cd36_10880	1971.15	-0.0763951	0.355627	-0.214818	0.829909	0.998678
Cd36_10890	501.79	-0.276331	0.457034	-0.604618	0.545433	0.998678
Cd36_10900	444.782	1.25592	0.411763	3.0501	0.00228763	0.0684999
Cd36_10910	89.9261	0.43506	0.540196	0.805374	0.420604	0.998678
Cd36_10920	190.713	0.132899	0.455017	0.292075	0.770229	0.998678
Cd36_10930	151.914	0.174985	0.462785	0.378112	0.705347	0.998678
Cd36_10940	7368.91	-0.100385	0.347871	-0.28857	0.772911	0.998678
Cd36_10950	3229.92	0.158491	0.334612	0.473657	0.635744	0.998678
Cd36_10960	92.3166	0.351856	0.535184	0.657448	0.510893	0.998678
Cd36_10980	714.949	1.50571	0.400666	3.75802	0.000171262	0.0064935
Cd36_10990	77.1609	-0.528574	0.551985	-0.957588	0.33827	0.998678
Cd36_11000	150.809	1.10463	0.741453	1.48982	0.136273	0.998678
Cd36_11010	225.436	0.668824	0.438226	1.52621	0.126958	0.998678
Cd36_11020	2.77062	3.06862	2.66607	1.15099	0.249738	0.998678
Cd36_11030	1420.09	-0.217447	0.513561	-0.423411	0.671996	0.998678
Cd36_11040	1736.26	0.257508	0.602162	0.427639	0.668914	0.998678
Cd36_11050	990.891	-0.361501	0.438003	-0.825339	0.409179	0.998678
Cd36_11060	2477.02	-0.105218	0.606742	-0.173414	0.862326	0.998678
Cd36_11070	599.053	-0.190036	0.368925	-0.515106	0.606479	0.998678
Cd36_11080	67.4267	-0.292159	0.663776	-0.440147	0.659831	0.998678
Cd36_11090	146.88	0.0856662	0.497251	0.17228	0.863218	0.998678
Cd36_11100	453.026	0.964096	0.386882	2.49196	0.012704	0.26974
Cd36_11110	5523.39	-0.319931	0.364466	-0.877808	0.380048	0.998678
Cd36_11120	5948.86	-0.221216	0.398995	-0.554433	0.579282	0.998678
Cd36_11130	447.567	-0.458993	0.508129	-0.903301	0.366366	0.998678
Cd36_11140	444.315	0.136522	0.514992	0.265095	0.790936	0.998678
Cd36_11150	330.48	-0.801694	0.408953	-1.96036	0.049954	0.681109
Cd36_11160	32.622	-1.47343	1.08837	-1.35379	0.175804	0.998678
Cd36_11170	268.283	-0.117575	0.548375	-0.214406	0.83023	0.998678
Cd36_11180	1420.38	0.225227	0.706236	0.318912	0.749793	0.998678
Cd36_11190	161.687	0.757624	0.70888	1.06876	0.285177	0.998678
Cd36_11200	106.498	0.510432	0.61994	0.823357	0.410305	0.998678
Cd36_11210	214.734	0.0831866	0.629688	0.132108	0.894899	0.998678
Cd36_11220	138.988	0.344312	0.722184	0.476764	0.63353	0.998678
Cd36_11230	750.113	-0.187534	0.432638	-0.433468	0.664675	0.998678
Cd36_11240	7.38665	0.310716	1.5279	0.203361	0.838853	0.998678
Cd36_11250	325.507	-0.259344	0.74358	-0.348777	0.727257	0.998678
Cd36_11260	7535.76	0.637292	0.381396	1.67094	0.0947328	0.923425
Cd36_11270	11.1931	-0.441585	1.30776	-0.337665	0.735616	0.998678
Cd36_11280	3859.52	-0.0241782	0.359801	-0.0671989	0.946423	0.998678
Cd36_11290	246.224	-0.531519	0.80935	-0.656723	0.511359	0.998678
Cd36_11300	57.9623	0.0603626	0.791179	0.0762945	0.939185	0.998678
Cd36_11310	556.801	-0.236984	0.366331	-0.646914	0.517688	0.998678
Cd36_11320	12.8975	0.882435	1.10474	0.798769	0.424424	0.998678
Cd36_11330	516.863	1.10663	0.588898	1.87915	0.0602244	0.748192
Cd36_11340	184.006	-0.0473892	0.476303	-0.0994938	0.920746	0.998678
Cd36_11350	272.86	0.710434	0.49104	1.44679	0.147955	0.998678
Cd36_11360	340.208	-0.184415	0.469966	-0.392402	0.694761	0.998678
Cd36_11370	157.932	2.08438	0.538775	3.86873	0.000109402	0.00425866
Cd36_11380	29.1824	1.35644	0.793429	1.70959	0.0873418	0.89315
Cd36_11390	117.35	1.02989	0.582916	1.76679	0.0772632	0.844831
Cd36_11400	332.343	0.157158	0.440635	0.356663	0.721344	0.998678
Cd36_11410	111.122	0.336949	0.527852	0.638339	0.523253	0.998678
Cd36_11420	48.5472	0.471546	0.643328	0.732979	0.463571	0.998678
Cd36_11430	646.974	-0.0735858	0.465715	-0.158006	0.874452	0.998678
Cd36_11440	2053.97	0.101818	0.377572	0.269666	0.787417	0.998678
Cd36_11450	47.2248	-0.11837	0.671113	-0.176379	0.859996	0.998678
Cd36_11470	1452.72	-0.105104	0.391902	-0.26819	0.788553	0.998678
Cd36_11480	548.942	-0.127325	0.375786	-0.338824	0.734742	0.998678
Cd36_11490	1832.38	0.23844	0.472897	0.504211	0.614113	0.998678
Cd36_11500	115.948	-0.145783	1.33623	-0.1091	0.913123	0.998678
Cd36_11510	297.982	-0.000482578	0.399542	-0.00120783	0.999036	0.999994
Cd36_11520	1014.75	-1.26596	0.702855	-1.80116	0.0716771	0.806784
Cd36_11530	459.282	0.231829	0.440023	0.526856	0.598294	0.998678
Cd36_11540	4648.38	-0.697449	0.469673	-1.48497	0.137553	0.998678
Cd36_11550	2.18011	-0.459557	2.82793	-0.162507	0.870907	0.998678
Cd36_11560	2754.55	-0.0900172	0.334477	-0.269128	0.787831	0.998678
Cd36_11570	3642.84	-0.205812	0.42638	-0.482697	0.629311	0.998678
Cd36_11580	1024.41	0.265364	0.354221	0.749149	0.453767	0.998678
Cd36_11590	361.782	-0.580848	0.513162	-1.1319	0.257677	0.998678
Cd36_11600	3422.46	-0.391876	0.334473	-1.17162	0.241348	0.998678
Cd36_11610	34551.2	-1.0417	0.535445	-1.94548	0.0517177	0.692614
Cd36_11620	1659.3	-0.118895	0.426915	-0.278497	0.780631	0.998678
Cd36_11630	446.349	0.442233	0.376562	1.17439	0.240237	0.998678
Cd36_11640	1010.12	-0.451	0.381957	-1.18076	0.237697	0.998678
Cd36_11650	3408.84	-0.0446226	0.526679	-0.0847245	0.93248	0.998678
Cd36_11660	49.4161	-1.11433	1.0265	-1.08557	0.277669	0.998678
Cd36_11670	79.1365	0.0295481	0.594638	0.049691	0.960369	0.998678
Cd36_11680	2760.99	-0.212184	0.37763	-0.561883	0.574196	0.998678
Cd36_11690	1395.32	-0.16053	0.610394	-0.262994	0.792555	0.998678
Cd36_11700	473.991	-0.183451	0.386911	-0.474143	0.635398	0.998678
Cd36_11710	954.848	-0.253289	0.35038	-0.722898	0.469742	0.998678
Cd36_11720	196.376	-0.434441	0.53572	-0.810948	0.417396	0.998678
Cd36_11730	1401.6	-0.200384	0.403136	-0.497062	0.619146	0.998678
Cd36_11740	27.2428	-0.577805	0.864249	-0.668563	0.503774	0.998678
Cd36_11750	2413.96	-0.829781	0.390585	-2.12446	0.0336321	0.53509
Cd36_11760	619.872	0.0681212	0.380259	0.179144	0.857824	0.998678
Cd36_11770	2007.63	0.0714253	0.452325	0.157907	0.87453	0.998678
Cd36_11780	2702.62	-0.488955	0.394467	-1.23953	0.215148	0.998678
Cd36_11790	872.529	-0.245344	0.379518	-0.646462	0.51798	0.998678
Cd36_11800	2414.84	-0.051004	0.442942	-0.115148	0.908328	0.998678
Cd36_11810	410.311	-0.342344	0.396196	-0.864075	0.387546	0.998678
Cd36_11820	318.208	-0.647207	0.577464	-1.12078	0.262383	0.998678
Cd36_11830	667.529	-0.231361	0.519031	-0.445757	0.655773	0.998678
Cd36_11840	700.2	-0.473619	0.374303	-1.26533	0.205751	0.998678
Cd36_11850	503.624	-0.0389873	0.553866	-0.0703912	0.943882	0.998678
Cd36_11860	6025.61	-0.21715	0.383963	-0.565549	0.5717	0.998678
Cd36_11870	42.4779	-0.168514	0.694173	-0.242755	0.808195	0.998678
Cd36_11880	551.697	0.250358	0.694444	0.360515	0.718462	0.998678
Cd36_11890	8.13527	2.11393	1.46115	1.44676	0.147964	0.998678
Cd36_11900	0.803346	0.386352	4.85961	0.0795028	0.936633	0.998678
Cd36_11910	68.8716	-0.184981	0.575305	-0.321535	0.747805	0.998678
Cd36_11920	638.725	-0.306965	0.486593	-0.630846	0.528141	0.998678
Cd36_11930	534.396	0.112246	0.46599	0.240877	0.809651	0.998678
Cd36_11940	2745	-0.383325	0.390148	-0.982511	0.325848	0.998678
Cd36_11950	8537.99	-0.711644	0.333294	-2.13519	0.0327457	0.523841
Cd36_11960	284.367	-0.141491	0.411337	-0.343979	0.730862	0.998678
Cd36_11970	1279.45	-0.109048	0.365608	-0.298266	0.7655	0.998678
Cd36_11980	41.7064	-0.440455	1.22422	-0.359783	0.719009	0.998678
Cd36_11990	436.338	-0.228784	0.395967	-0.577785	0.563409	0.998678
Cd36_12000	2467.19	-0.353974	0.471957	-0.750014	0.453246	0.998678
Cd36_12010	213.078	0.0207558	0.672255	0.0308749	0.975369	0.999391
Cd36_12020	49.087	0.195518	0.661249	0.29568	0.767475	0.998678
Cd36_12030	133.249	0.982337	0.831353	1.18161	0.237359	0.998678
Cd36_12040	506.911	-0.159854	0.392844	-0.406914	0.684071	0.998678
Cd36_12050	35.4796	0.588528	0.738475	0.796951	0.42548	0.998678
Cd36_12060	395.289	0.206752	0.470903	0.439054	0.660622	0.998678
Cd36_12070	1279.92	-0.201624	0.349264	-0.577284	0.563748	0.998678
Cd36_12080	753.913	-0.11175	0.470826	-0.237348	0.812387	0.998678
Cd36_12090	1866.14	-0.599041	0.431197	-1.38925	0.164757	0.998678
Cd36_12100	805.978	-0.20444	0.501427	-0.407717	0.683481	0.998678
Cd36_12110	3216.24	-0.467212	0.337012	-1.38634	0.165645	0.998678
Cd36_12120	14761.3	-0.0641266	0.339332	-0.188979	0.850109	0.998678
Cd36_12130	1929.56	-0.170181	0.489893	-0.347384	0.728303	0.998678
Cd36_12140	5919.15	0.312965	0.372906	0.839261	0.401323	0.998678
Cd36_12150	236.549	5.94179	0.718154	8.27371	1.29859e-16	2.04931e-14
Cd36_12160	4965.28	-0.293069	0.36618	-0.800341	0.423513	0.998678
Cd36_12170	2858.4	0.100972	0.378798	0.266559	0.789809	0.998678
Cd36_12180	1060.72	-0.521546	0.349496	-1.49228	0.135625	0.998678
Cd36_12200	1437.37	-0.251113	0.382679	-0.656197	0.511697	0.998678
Cd36_12210	734.678	-0.785429	0.381766	-2.05736	0.0396519	0.592141
Cd36_12220	153.386	0.244275	0.474035	0.515309	0.606337	0.998678
Cd36_12230	625.147	-0.126535	0.457683	-0.276468	0.782189	0.998678
Cd36_12240	3.21373	0.333702	2.03161	0.164255	0.86953	0.998678
Cd36_12250	1426.99	-0.177921	0.479301	-0.37121	0.710481	0.998678
Cd36_12260	383.985	-0.145942	0.386392	-0.377705	0.70565	0.998678
Cd36_12270	1141.76	-0.565825	0.353318	-1.60146	0.109275	0.980119
Cd36_12280	88.045	0.526129	0.731346	0.719398	0.471896	0.998678
Cd36_12290	1427.43	-0.18823	0.566363	-0.332349	0.739626	0.998678
Cd36_12300	1338.03	-0.722569	0.576486	-1.2534	0.210059	0.998678
Cd36_12310	434.052	0.0554922	0.401738	0.13813	0.890137	0.998678
Cd36_12320	899.577	0.131324	0.360273	0.364512	0.715476	0.998678
Cd36_12330	19.8301	-0.631907	0.943089	-0.67004	0.502832	0.998678
Cd36_12340	2815.78	0.0601164	0.435058	0.13818	0.890098	0.998678
Cd36_12350	1024.7	-0.434167	0.362772	-1.1968	0.231383	0.998678
Cd36_12360	865.168	-0.249092	0.620322	-0.401553	0.688013	0.998678
Cd36_12370	1242.77	0.193161	0.359647	0.537087	0.591208	0.998678
Cd36_12380	1889.36	0.0692733	0.635514	0.109004	0.9132	0.998678
Cd36_12390	293.758	-0.654796	0.444208	-1.47408	0.140461	0.998678
Cd36_12400	1481.69	-0.27216	0.34515	-0.788525	0.430389	0.998678
Cd36_12410	377.259	0.0251236	0.388397	0.0646854	0.948424	0.998678
Cd36_12420	107.408	0.159979	0.777924	0.205648	0.837066	0.998678
Cd36_12430	1700.23	0.630717	0.414357	1.52216	0.127969	0.998678
Cd36_12440	194.996	0.0105534	0.607482	0.0173723	0.98614	0.999467
Cd36_12450	2587.96	-0.104983	0.433592	-0.242124	0.808684	0.998678
Cd36_12460	1.57219	1.83854	3.184	0.577431	0.563648	0.998678
Cd36_12470	1.80715	0.849438	2.59101	0.32784	0.743033	0.998678
Cd36_12480	38.692	1.55276	1.09354	1.41994	0.155625	0.998678
Cd36_12490	1054.11	0.0108167	0.529893	0.020413	0.983714	0.999467
Cd36_12500	160.881	0.115042	0.49211	0.233774	0.815161	0.998678
Cd36_12510	524.962	-0.386539	0.382069	-1.0117	0.311681	0.998678
Cd36_12520	570.745	-0.446446	0.428381	-1.04217	0.297332	0.998678
Cd36_12530	183.773	0.492097	0.442775	1.11139	0.266399	0.998678
Cd36_12540	639.304	-0.415189	0.536771	-0.773494	0.43923	0.998678
Cd36_12550	154.296	-0.544084	0.549365	-0.990388	0.321984	0.998678
Cd36_12560	568.758	0.205204	0.908041	0.225986	0.821212	0.998678
Cd36_12570	2577.06	0.214282	0.418783	0.511679	0.608876	0.998678
Cd36_12580	8.37981	-0.0937828	1.31525	-0.071304	0.943156	0.998678
Cd36_12590	837.111	0.476316	0.619575	0.76878	0.442024	0.998678
Cd36_12600	1839.22	-0.251314	0.352078	-0.713802	0.475349	0.998678
Cd36_12610	1807.46	3.6145	0.43153	8.37603	5.47451e-17	9.13305e-15
Cd36_12620	989.315	0.0050703	0.413838	0.0122519	0.990225	0.999467
Cd36_12630	212.921	-0.0909796	0.421431	-0.215882	0.82908	0.998678
Cd36_12640	236.227	-0.548014	0.426135	-1.28601	0.198439	0.998678
Cd36_12650	1742.81	4.45734	0.370174	12.0412	2.15791e-33	1.26e-30
Cd36_12660	5867.45	-0.627538	0.662027	-0.947904	0.343178	0.998678
Cd36_12670	947.514	0.257333	0.379369	0.678317	0.497571	0.998678
Cd36_12680	4.31961	-1.32693	1.88826	-0.702726	0.482226	0.998678
Cd36_12690	28727.5	-0.0512186	0.331008	-0.154735	0.87703	0.998678
Cd36_12700	51.9421	-1.17288	0.807438	-1.4526	0.146335	0.998678
Cd36_12710	2252.88	-0.159243	0.341838	-0.465844	0.641327	0.998678
Cd36_12720	3513.97	-0.634742	0.434201	-1.46186	0.143779	0.998678
Cd36_12730	1096.44	-0.323819	0.388529	-0.833448	0.404592	0.998678
Cd36_12740	109.296	0.0592308	0.542324	0.109217	0.913031	0.998678
Cd36_12750	1519.13	-0.20937	0.345486	-0.606017	0.544503	0.998678
Cd36_12760	161.321	-0.228576	0.509556	-0.448578	0.653736	0.998678
Cd36_12770	3248.63	0.0633081	0.589776	0.107343	0.914517	0.998678
Cd36_12780	400.171	-0.152475	0.414018	-0.36828	0.712664	0.998678
Cd36_12790	90.8145	0.416596	0.524834	0.793766	0.427332	0.998678
Cd36_12800	988.785	0.0376431	0.551317	0.0682784	0.945564	0.998678
Cd36_12810	1505.06	-0.176082	0.484187	-0.363666	0.716108	0.998678
Cd36_12820	4861.59	-0.659376	0.358977	-1.83682	0.0662367	0.773512
Cd36_12830	1155.51	0.537782	0.345052	1.55855	0.119102	0.998678
Cd36_12840	27.3696	0.397536	0.869499	0.457201	0.647526	0.998678
Cd36_12850	26947.3	-0.487471	0.41753	-1.16751	0.243003	0.998678
Cd36_12860	3925.61	1.64132	0.442813	3.70657	0.000210083	0.00776375
Cd36_12870	675.452	2.36519	0.560979	4.21619	2.48469e-05	0.00105898
Cd36_12880	1612.19	0.346185	0.455763	0.759572	0.44751	0.998678
Cd36_12890	407.028	1.13864	0.407556	2.79383	0.00520872	0.133688
Cd36_12900	1173.22	-0.171046	0.423764	-0.403635	0.686481	0.998678
Cd36_12910	971.119	-0.0197353	0.497797	-0.0396452	0.968376	0.998678
Cd36_12920	5356.91	-0.119265	0.565849	-0.210772	0.833066	0.998678
Cd36_12930	80.5833	0.300371	0.540587	0.555639	0.578458	0.998678
Cd36_12940	905.505	-0.0881079	0.351448	-0.2507	0.802046	0.998678
Cd36_12950	714.04	-0.47739	0.366774	-1.30159	0.193056	0.998678
Cd36_12960	228.884	0.412862	0.425495	0.970311	0.331891	0.998678
Cd36_12970	259.723	-0.208672	0.527504	-0.395585	0.692411	0.998678
Cd36_12980	784.766	-0.0449065	0.406765	-0.110399	0.912093	0.998678
Cd36_12990	1.29509	3.50803	4.05772	0.864531	0.387296	0.998678
Cd36_13000	89.8182	2.63009	0.668542	3.93408	8.35165e-05	0.00331737
Cd36_13010	264.703	0.529399	0.496636	1.06597	0.286437	0.998678
Cd36_13020	348.857	-0.0547385	0.458466	-0.119395	0.904963	0.998678
Cd36_13030	771.315	-0.00645111	0.355473	-0.018148	0.985521	0.999467
Cd36_13040	1710.76	0.320635	0.363563	0.881924	0.377818	0.998678
Cd36_13050	10470.6	-0.181684	0.374562	-0.485056	0.627637	0.998678
Cd36_13060	2033.11	-0.40248	0.546541	-0.736414	0.461479	0.998678
Cd36_13070	897.062	-0.0403234	0.551329	-0.0731386	0.941696	0.998678
Cd36_13080	62692.4	-0.74756	0.611822	-1.22186	0.221761	0.998678
Cd36_13090	1391.57	-0.159039	0.350518	-0.453726	0.650026	0.998678
Cd36_13100	3792.67	-0.166518	0.848946	-0.196146	0.844496	0.998678
Cd36_13110	1834.03	-0.0537208	0.360449	-0.149039	0.881523	0.998678
Cd36_13120	769.427	-0.235608	0.548425	-0.429608	0.667481	0.998678
Cd36_13130	1554.52	-0.868608	0.346788	-2.50472	0.0122548	0.263281
Cd36_13140	821.262	0.163192	0.370647	0.44029	0.659727	0.998678
Cd36_13150	26.7888	0.545537	1.05422	0.517477	0.604823	0.998678
Cd36_13160	15.6347	1.54453	1.12196	1.37663	0.168626	0.998678
Cd36_13170	510.106	0.252045	0.399171	0.631422	0.527765	0.998678
Cd36_13180	1091.58	0.415883	0.369221	1.12638	0.260005	0.998678
Cd36_13190	6607.49	-0.277097	0.45137	-0.613902	0.53928	0.998678
Cd36_13200	628.364	0.277419	0.435485	0.637036	0.524102	0.998678
Cd36_13210	3636.98	-0.57416	0.493177	-1.16421	0.24434	0.998678
Cd36_13220	367.083	0.256456	0.428961	0.597855	0.549937	0.998678
Cd36_13230	7206.68	-0.663099	0.44516	-1.48958	0.136336	0.998678
Cd36_13240	216.491	0.184673	0.517037	0.357176	0.72096	0.998678
Cd36_13250	4670.15	0.24085	0.565664	0.425784	0.670265	0.998678
Cd36_13260	3188.67	-0.116503	0.518631	-0.224635	0.822263	0.998678
Cd36_13270	506.846	0.849652	0.376155	2.25878	0.023897	0.426712
Cd36_13280	489.225	0.0798352	0.466647	0.171083	0.864159	0.998678
Cd36_13290	831.207	-0.0255431	0.565731	-0.0451506	0.963987	0.998678
Cd36_13300	1006.41	-0.207722	0.410164	-0.506437	0.61255	0.998678
Cd36_13310	5544.71	-0.439983	0.426465	-1.0317	0.302215	0.998678
Cd36_13320	625.295	-0.439111	0.605426	-0.725292	0.468273	0.998678
Cd36_13330	457.453	-0.109449	0.624534	-0.175248	0.860884	0.998678
Cd36_13340	736.184	-0.382085	0.482706	-0.791549	0.428624	0.998678
Cd36_13350	2275.55	-0.826154	0.730544	-1.13087	0.258108	0.998678
Cd36_13360	622.633	0.143358	0.362581	0.395382	0.692561	0.998678
Cd36_13370	2131.22	-0.226776	0.585515	-0.387311	0.698526	0.998678
Cd36_13380	602.73	-0.2734	0.513187	-0.532749	0.594208	0.998678
Cd36_13390	6335.29	-0.0878735	0.442255	-0.198694	0.842502	0.998678
Cd36_13400	469.897	0.146483	0.685763	0.213606	0.830854	0.998678
Cd36_13410	16.185	0.848914	1.08157	0.784892	0.432517	0.998678
Cd36_13420	5.26332	-0.35614	1.62153	-0.219632	0.826158	0.998678
Cd36_15030	1.1857	-0.162568	3.54758	-0.0458251	0.96345	0.998678
Cd36_15040	22.2093	0.777835	1.02311	0.760265	0.447096	0.998678
Cd36_15050	3066.79	0.0412056	0.334252	0.123277	0.901888	0.998678
Cd36_15060	8241.16	-0.215445	0.334902	-0.643307	0.520025	0.998678
Cd36_15070	117.21	0.0620081	0.602258	0.102959	0.917995	0.998678
Cd36_15080	226.463	-0.221466	0.506814	-0.436977	0.662128	0.998678
Cd36_15090	2762.79	0.0546184	0.360516	0.151501	0.879581	0.998678
Cd36_15100	346.489	-0.171898	0.442816	-0.388192	0.697874	0.998678
Cd36_15110	1834.21	-0.0624536	0.352484	-0.177181	0.859366	0.998678
Cd36_15120	1811.36	0.0911001	0.422066	0.215843	0.82911	0.998678
Cd36_15130	741.573	0.442056	0.390334	1.1325	0.257422	0.998678
Cd36_15140	788.664	-0.20958	0.467594	-0.44821	0.654002	0.998678
Cd36_15150	5912.33	-0.598841	0.50934	-1.17572	0.239707	0.998678
Cd36_15160	271.027	1.14121	0.481657	2.36933	0.0178202	0.341714
Cd36_15170	1456.95	-0.161485	0.392137	-0.411807	0.680481	0.998678
Cd36_15180	126.525	0.225087	0.521836	0.431338	0.666223	0.998678
Cd36_15190	13404.3	-0.772763	0.476375	-1.62217	0.104766	0.964673
Cd36_15200	1087.21	-0.482424	0.39094	-1.23401	0.217199	0.998678
Cd36_15210	621.242	0.337458	0.654354	0.515712	0.606055	0.998678
Cd36_15220	24.2796	1.36888	0.948485	1.44322	0.148957	0.998678
Cd36_15230	2493.16	1.76276	0.555467	3.17346	0.00150631	0.047034
Cd36_15240	1924.35	-0.0858938	0.376208	-0.228315	0.819401	0.998678
Cd36_15250	263.654	-0.304127	0.589365	-0.516025	0.605837	0.998678
Cd36_15260	56.8659	-0.317244	0.665194	-0.476919	0.63342	0.998678
Cd36_15270	108.893	-0.296429	0.583698	-0.507846	0.611561	0.998678
Cd36_15280	2175.98	-0.12781	0.371516	-0.344023	0.730829	0.998678
Cd36_15290	572.819	-0.771562	0.524419	-1.47127	0.141218	0.998678
Cd36_15300	464.399	-0.241681	0.392473	-0.615791	0.538032	0.998678
Cd36_15310	1595.41	1.30465	0.353465	3.69103	0.000223348	0.00820206
Cd36_15320	251.249	0.28957	0.423069	0.684452	0.49369	0.998678
Cd36_15330	4659.3	-0.0374492	0.3915	-0.0956557	0.923794	0.998678
Cd36_15340	343.045	-0.231452	0.395801	-0.584767	0.558704	0.998678
Cd36_15350	2010.64	0.234326	0.353544	0.662791	0.507464	0.998678
Cd36_15360	1448.55	0.780797	0.37632	2.07482	0.0380029	0.571904
Cd36_15370	3519.45	-0.269985	0.496971	-0.543261	0.58695	0.998678
Cd36_15380	4544.2	-0.306992	0.340789	-0.900827	0.36768	0.998678
Cd36_15390	611.989	-0.353795	0.458809	-0.771117	0.440638	0.998678
Cd36_15400	932.677	-0.832134	0.557601	-1.49235	0.135608	0.998678
Cd36_15410	111.35	-0.128361	0.620128	-0.206992	0.836016	0.998678
Cd36_15420	1164.61	-0.36011	0.388051	-0.927997	0.353409	0.998678
Cd36_15430	1.69656	-0.173676	2.58917	-0.0670777	0.94652	0.998678
Cd36_15440	1580.48	-0.138937	0.426902	-0.325453	0.744838	0.998678
Cd36_15450	961.417	-0.472397	0.632279	-0.747134	0.454982	0.998678
Cd36_15460	411.133	0.32248	0.399218	0.807778	0.419218	0.998678
Cd36_15470	487.248	-0.00940619	0.383241	-0.0245438	0.980419	0.999467
Cd36_15480	179.276	0.327297	0.441585	0.741187	0.45858	0.998678
Cd36_15490	1840.86	0.130544	0.338596	0.385544	0.699834	0.998678
Cd36_15500	1492.3	0.0104456	0.398722	0.0261978	0.9791	0.999467
Cd36_15510	7.49491	-0.057616	1.40331	-0.0410572	0.96725	0.998678
Cd36_15520	0.184669	0.797868	4.99077	0.159869	0.872984	0.998678
Cd36_15530	1771.44	-0.120527	0.398818	-0.302211	0.762491	0.998678
Cd36_15540	552.834	-0.056861	0.368737	-0.154205	0.877448	0.998678
Cd36_15550	396.185	0.0324485	0.380468	0.0852857	0.932034	0.998678
Cd36_15560	488.528	0.182926	0.383903	0.476489	0.633726	0.998678
Cd36_15565	2091.05	-0.135617	0.452707	-0.29957	0.764505	0.998678
Cd36_15570	425.271	0.0481797	0.375078	0.128452	0.897791	0.998678
Cd36_15580	443.699	0.444202	0.42173	1.05328	0.292211	0.998678
Cd36_15590	25.5417	1.14325	0.855516	1.33632	0.181444	0.998678
Cd36_15600	598.82	-0.111108	0.373125	-0.297777	0.765873	0.998678
Cd36_15610	36.3268	0.524417	0.720228	0.728127	0.466536	0.998678
Cd36_15620	23202.4	-0.278985	0.392121	-0.711477	0.476789	0.998678
Cd36_15630	91.4244	-0.214869	0.537561	-0.39971	0.68937	0.998678
Cd36_15640	2180.99	-0.0208554	0.339939	-0.0613503	0.95108	0.998678
Cd36_15650	1693.86	-0.19915	0.354377	-0.561973	0.574134	0.998678
Cd36_15660	466.184	-0.0411157	0.445654	-0.0922592	0.926492	0.998678
Cd36_15670	888.708	-0.177696	0.359192	-0.49471	0.620805	0.998678
Cd36_15680	315.241	1.18724	0.408638	2.90536	0.00366836	0.0987077
Cd36_15690	26.1429	0.216368	0.808497	0.267617	0.788994	0.998678
Cd36_15700	8.65152	4.69661	1.96149	2.39441	0.0166472	0.329501
Cd36_15710	100.479	0.334588	0.507967	0.65868	0.510102	0.998678
Cd36_15720	164.281	1.06468	0.451203	2.35965	0.018292	0.347906
Cd36_15730	1801.73	0.161819	0.575228	0.281313	0.778471	0.998678
Cd36_15740	359.453	-0.140208	0.470308	-0.298119	0.765613	0.998678
Cd36_15750	58.1779	-0.402056	0.655411	-0.613441	0.539585	0.998678
Cd36_15760	1152.51	-0.301744	0.344592	-0.875657	0.381217	0.998678
Cd36_15770	1481.65	-0.408079	0.375912	-1.08557	0.277668	0.998678
Cd36_15780	1113.29	-0.0409306	0.345762	-0.118378	0.905768	0.998678
Cd36_15790	1104.84	0.0155577	0.348784	0.0446057	0.964422	0.998678
Cd36_15800	6.64972	-0.10279	1.44536	-0.071117	0.943305	0.998678
Cd36_15810	255.668	0.387895	0.431399	0.899157	0.368569	0.998678
Cd36_15820	289.921	0.185969	0.399377	0.465646	0.641469	0.998678
Cd36_15830	55.5786	0.304624	0.640727	0.475434	0.634477	0.998678
Cd36_15840	41.7665	-0.627681	0.849786	-0.738635	0.460129	0.998678
Cd36_15850	5.33532	0.317253	1.66105	0.190996	0.848529	0.998678
Cd36_15860	2.73416	-0.317597	2.10984	-0.150531	0.880345	0.998678
Cd36_15870	155.68	0.364872	0.738079	0.494353	0.621057	0.998678
Cd36_15880	284.341	0.654712	0.640396	1.02236	0.306613	0.998678
Cd36_15890	1851.96	0.122425	0.420583	0.291085	0.770986	0.998678
Cd36_15900	1047.45	1.09518	0.440504	2.4862	0.0129117	0.27217
Cd36_15910	789.941	-0.257566	0.514482	-0.500631	0.616631	0.998678
Cd36_15920	17581.2	-0.391354	0.534511	-0.732172	0.464064	0.998678
Cd36_15930	13082	-0.442843	0.33659	-1.31568	0.188283	0.998678
Cd36_15940	3060.01	-0.836698	0.423907	-1.97378	0.0484069	0.668198
Cd36_15950	1241.6	-0.235026	0.432698	-0.543163	0.587018	0.998678
Cd36_15960	238.051	-0.413288	0.657289	-0.628778	0.529495	0.998678
Cd36_15970	142.691	-0.142512	0.557304	-0.255717	0.798169	0.998678
Cd36_15980	5016.82	-0.484381	0.364509	-1.32886	0.183895	0.998678
Cd36_15990	671.605	0.113316	0.377052	0.300531	0.763772	0.998678
Cd36_16000	2866.61	0.120906	0.337122	0.35864	0.719864	0.998678
Cd36_16010	24258.9	-0.407944	0.357242	-1.14193	0.253485	0.998678
Cd36_16020	1010.15	0.0348733	0.451847	0.0771793	0.938481	0.998678
Cd36_16030	1.11248	1.47709	3.63651	0.406183	0.684608	0.998678
Cd36_16040	922.165	0.266975	0.355411	0.751173	0.452549	0.998678
Cd36_16050	1954.15	-0.485076	0.455541	-1.06484	0.28695	0.998678
Cd36_16060	710.167	-0.0907997	0.519574	-0.174758	0.86127	0.998678
Cd36_16070	573.181	-0.142132	0.366258	-0.388064	0.697969	0.998678
Cd36_16080	1617.89	0.336697	0.548305	0.614069	0.53917	0.998678
Cd36_16090	1959.07	0.787687	0.453799	1.73576	0.0826057	0.873795
Cd36_16100	2461.33	-0.266636	0.554165	-0.48115	0.63041	0.998678
Cd36_16110	103.599	0.190255	0.553281	0.343866	0.730947	0.998678
Cd36_16120	1156.07	-0.576323	0.345876	-1.66627	0.0956601	0.924767
Cd36_16130	90.195	-0.648676	0.686984	-0.944238	0.345048	0.998678
Cd36_16140	114.387	-0.372873	0.485708	-0.767691	0.442671	0.998678
Cd36_16150	667.007	-0.101309	0.40919	-0.247584	0.804456	0.998678
Cd36_16160	686.697	-0.217339	0.411308	-0.528409	0.597216	0.998678
Cd36_16170	326.858	-0.250074	0.583659	-0.42846	0.668316	0.998678
Cd36_16180	1001.09	-0.549403	0.415997	-1.32069	0.186605	0.998678
Cd36_16190	681.009	-0.356849	0.396915	-0.899057	0.368622	0.998678
Cd36_16200	1935.43	-0.286559	0.383758	-0.746717	0.455234	0.998678
Cd36_16210	371.206	0.309731	0.455202	0.680426	0.496235	0.998678
Cd36_16220	2799.47	0.422702	0.432572	0.977184	0.328478	0.998678
Cd36_16230	3898.96	-0.419982	0.33874	-1.23984	0.215035	0.998678
Cd36_16240	422.836	0.0684021	0.395368	0.173009	0.862645	0.998678
Cd36_16250	1189.41	0.184992	0.653954	0.282882	0.777267	0.998678
Cd36_16260	694.738	-0.306892	0.520924	-0.589131	0.555773	0.998678
Cd36_16270	1592.4	-0.610048	0.352649	-1.7299	0.0836474	0.876871
Cd36_16280	1.25293	-2.45636	4.19991	-0.58486	0.558642	0.998678
Cd36_16290	140.353	0.311024	0.648308	0.479747	0.631407	0.998678
Cd36_16295	576.549	-0.121261	0.58904	-0.205861	0.836899	0.998678
Cd36_16300	4580.75	-0.443907	0.523081	-0.848639	0.396082	0.998678
Cd36_16310	148.911	3.30551	0.574899	5.74972	8.93897e-09	6.3652e-07
Cd36_16320	0.821314	0.923828	4.85207	0.190399	0.848997	0.998678
Cd36_16330	701.643	0.084495	0.382003	0.221189	0.824945	0.998678
Cd36_16340	4322.11	-0.136398	0.590404	-0.231024	0.817296	0.998678
Cd36_16350	880.34	-0.311376	0.354514	-0.878316	0.379772	0.998678
Cd36_16360	248.953	-0.523222	0.546244	-0.957854	0.338136	0.998678
Cd36_16370	454.99	-0.66074	0.459478	-1.43802	0.150428	0.998678
Cd36_16380	4039.96	-0.0669693	0.348132	-0.192367	0.847454	0.998678
Cd36_16390	351.023	2.00744	0.400479	5.01261	5.36973e-07	3.23235e-05
Cd36_16400	1248.84	-0.26342	0.462298	-0.569806	0.568809	0.998678
Cd36_16410	573.082	0.133885	0.368619	0.363208	0.71645	0.998678
Cd36_16420	107.534	0.101268	0.535879	0.188975	0.850112	0.998678
Cd36_16430	379.634	-0.290766	0.529437	-0.549199	0.582869	0.998678
Cd36_16440	9318.38	-0.358643	0.538793	-0.665641	0.50564	0.998678
Cd36_16450	2042.29	0.162379	0.419811	0.386791	0.698911	0.998678
Cd36_16470	39712.6	-0.92062	0.573979	-1.60393	0.10873	0.976732
Cd36_16480	5234.85	0.145638	0.33528	0.434378	0.664014	0.998678
Cd36_16490	380.67	-0.854765	0.507097	-1.68561	0.0918718	0.90983
Cd36_16500	2070.73	0.235812	0.486693	0.484519	0.628018	0.998678
Cd36_16510	45.7557	-0.0692441	0.654983	-0.105719	0.915805	0.998678
Cd36_16520	250.778	1.00812	0.481053	2.09565	0.036113	0.553448
Cd36_16530	3130.99	-0.569964	0.360818	-1.57965	0.114188	0.991652
Cd36_16540	299.059	0.155989	0.754008	0.20688	0.836104	0.998678
Cd36_16550	1773.97	0.257959	0.349653	0.737757	0.460662	0.998678
Cd36_16560	564.464	0.227574	0.735466	0.309429	0.756995	0.998678
Cd36_16570	76.0141	-0.264535	0.546392	-0.484148	0.628281	0.998678
Cd36_16580	348.031	-0.775005	0.581172	-1.33352	0.182361	0.998678
Cd36_16590	96.8001	-0.523626	0.551954	-0.948678	0.342785	0.998678
Cd36_16600	215.688	-0.352492	0.426569	-0.826342	0.40861	0.998678
Cd36_16610	201.065	-0.170891	0.913992	-0.186972	0.851682	0.998678
Cd36_16630	89.1438	0.836223	0.772283	1.08279	0.2789	0.998678
Cd36_16640	2248.31	-0.119344	1.15595	-0.103243	0.91777	0.998678
Cd36_16650	490.22	-0.300757	0.454819	-0.661268	0.50844	0.998678
Cd36_16660	474.2	-0.523295	0.373055	-1.40273	0.160698	0.998678
Cd36_16670	481.754	0.38277	0.494894	0.773438	0.439263	0.998678
Cd36_16680	5331.26	0.0292718	0.354421	0.0825905	0.934177	0.998678
Cd36_16690	472.758	-0.255567	0.438488	-0.582836	0.560004	0.998678
Cd36_16700	293.438	-0.00667479	0.457416	-0.0145924	0.988357	0.999467
Cd36_16710	650.636	0.547541	0.67653	0.809338	0.418321	0.998678
Cd36_16720	661.524	0.110254	0.79421	0.138823	0.88959	0.998678
Cd36_16730	47.9404	-0.144885	0.815211	-0.177727	0.858937	0.998678
Cd36_16740	1103.82	0.312468	0.455008	0.68673	0.492253	0.998678
Cd36_16750	1060.35	-0.401314	0.405551	-0.989553	0.322393	0.998678
Cd36_16760	397.316	0.335279	0.628354	0.533583	0.59363	0.998678
Cd36_16770	2168.21	-0.205771	0.371013	-0.554618	0.579156	0.998678
Cd36_16780	750.796	0.249947	0.606324	0.412234	0.680168	0.998678
Cd36_16790	794.807	0.189693	0.495319	0.382971	0.701741	0.998678
Cd36_16800	2361.01	-0.332073	0.413964	-0.802177	0.422451	0.998678
Cd36_16810	450.812	0.123595	0.399391	0.309459	0.756972	0.998678
Cd36_16820	1327.96	0.263368	0.394567	0.667487	0.504461	0.998678
Cd36_16830	2937.38	0.449869	0.406481	1.10674	0.268406	0.998678
Cd36_16840	1098.7	-0.282045	0.379582	-0.743042	0.457456	0.998678
Cd36_16850	710.183	-0.734648	0.376549	-1.951	0.0510567	0.6885
Cd36_16860	277.881	7.2471	0.743448	9.74796	1.88216e-22	5.78417e-20
Cd36_16870	6.48347	0.581557	1.51659	0.383465	0.701375	0.998678
Cd36_16880	1260.96	-0.153822	0.460635	-0.333935	0.738428	0.998678
Cd36_16890	1759.95	-0.218099	0.613164	-0.355694	0.722069	0.998678
Cd36_16900	260.178	0.221523	0.41038	0.5398	0.589335	0.998678
Cd36_16910	908.848	-0.449388	0.426906	-1.05266	0.292496	0.998678
Cd36_16920	13.3577	-0.188458	1.22834	-0.153424	0.878064	0.998678
Cd36_16930	1217.23	-0.235959	0.353403	-0.667676	0.50434	0.998678
Cd36_16940	131.551	0.0192856	0.490969	0.0392807	0.968667	0.998678
Cd36_16950	578.078	-0.434158	0.488014	-0.889642	0.373658	0.998678
Cd36_16960	200.97	-0.0126001	0.544759	-0.0231297	0.981547	0.999467
Cd36_16970	61.672	0.609351	0.669817	0.909728	0.362966	0.998678
Cd36_16990	594.014	-0.270309	0.36423	-0.742138	0.458004	0.998678
Cd36_17000	83.5592	0.163868	0.540789	0.303017	0.761877	0.998678
Cd36_17010	67.8602	0.144664	0.608551	0.237719	0.812099	0.998678
Cd36_17020	222.872	2.7214	0.878041	3.0994	0.00193914	0.0586666
Cd36_17030	333.411	0.0413564	0.530795	0.0779141	0.937896	0.998678
Cd36_17040	483.687	-0.00218249	0.376891	-0.00579078	0.99538	0.999879
Cd36_17050	80.1774	0.735313	0.795934	0.923837	0.355571	0.998678
Cd36_17060	9212.4	-0.649108	0.50833	-1.27694	0.201623	0.998678
Cd36_17070	4.86307	1.12121	1.75088	0.640373	0.52193	0.998678
Cd36_17080	148.74	0.0398088	0.739986	0.0537967	0.957097	0.998678
Cd36_17090	5026.38	-0.359912	0.532329	-0.676108	0.498972	0.998678
Cd36_17100	1164.23	-0.262049	0.358708	-0.730535	0.465063	0.998678
Cd36_17110	1098.28	0.20273	0.390527	0.519118	0.603678	0.998678
Cd36_17120	0.632378	2.47416	4.85442	0.509672	0.610281	0.998678
Cd36_17130	2527.6	-0.0632328	0.349386	-0.180983	0.856381	0.998678
Cd36_17140	6232.83	-0.33701	0.41655	-0.809051	0.418486	0.998678
Cd36_17150	508.486	0.0118811	0.370472	0.0320701	0.974416	0.999391
Cd36_17160	7319.98	-0.274421	0.381275	-0.719745	0.471682	0.998678
Cd36_17170	7470.54	-0.167763	0.334638	-0.501328	0.61614	0.998678
Cd36_17180	1052.84	0.357843	0.555201	0.644529	0.519233	0.998678
Cd36_17190	675.895	0.289941	0.489386	0.592458	0.553544	0.998678
Cd36_17200	396.918	0.67645	0.515835	1.31137	0.189733	0.998678
Cd36_17210	2193.1	-0.064533	0.342024	-0.18868	0.850344	0.998678
Cd36_17220	7554.47	0.483641	0.351146	1.37732	0.168413	0.998678
Cd36_17230	306.805	-0.0475671	0.494763	-0.0961411	0.923409	0.998678
Cd36_17240	1107.94	-0.216439	0.430806	-0.502405	0.615383	0.998678
Cd36_17250	2518.39	0.0586822	0.39373	0.149042	0.881521	0.998678
Cd36_17260	4948.03	-0.444571	0.457243	-0.972286	0.330908	0.998678
Cd36_17270	3630.21	0.135059	0.342418	0.394428	0.693265	0.998678
Cd36_17280	300.498	-0.530332	0.531711	-0.997406	0.318567	0.998678
Cd36_17290	132.928	-0.093447	0.545331	-0.171358	0.863942	0.998678
Cd36_17300	795.108	-0.280299	0.432181	-0.648568	0.516618	0.998678
Cd36_17310	705.932	-0.678371	0.576904	-1.17588	0.239642	0.998678
Cd36_17320	759.522	-0.119696	0.432817	-0.276551	0.782125	0.998678
Cd36_17330	175.709	0.066861	0.438825	0.152364	0.8789	0.998678
Cd36_17350	756.119	0.612391	0.628315	0.974656	0.329731	0.998678
Cd36_17360	93.7761	0.0423781	0.677403	0.0625596	0.950117	0.998678
Cd36_17370	611.889	0.1781	0.444027	0.401102	0.688345	0.998678
Cd36_17380	1304.18	1.5729	0.510945	3.07842	0.00208102	0.0626344
Cd36_17390	99.2747	1.07429	0.51313	2.09359	0.0362963	0.554802
Cd36_17400	1176.92	0.0241856	0.37369	0.064721	0.948396	0.998678
Cd36_17410	364.183	-0.0667254	0.553112	-0.120636	0.903979	0.998678
Cd36_17420	207.543	0.229035	0.740784	0.309179	0.757185	0.998678
Cd36_17430	383.572	1.29965	0.507237	2.56222	0.0104006	0.229167
Cd36_17440	1496.72	0.630315	0.505788	1.24621	0.212689	0.998678
Cd36_17450	6895.78	-0.256665	0.379874	-0.675658	0.499258	0.998678
Cd36_17460	418.452	0.93263	0.446932	2.08674	0.036912	0.56091
Cd36_17470	72.1865	-0.0984468	0.659908	-0.149183	0.881409	0.998678
Cd36_17480	642.451	1.01621	0.362232	2.80541	0.00502518	0.130409
Cd36_17490	856.864	0.446535	0.355614	1.25567	0.209235	0.998678
Cd36_17500	458.402	0.169077	0.440331	0.383978	0.700995	0.998678
Cd36_17510	5531.82	-0.443968	0.390493	-1.13694	0.255562	0.998678
Cd36_17520	22.5789	0.0284304	0.896791	0.0317024	0.974709	0.999391
Cd36_17530	477.768	0.0526448	0.380187	0.138471	0.889868	0.998678
Cd36_17540	3849.53	0.107942	0.345592	0.312339	0.754783	0.998678
Cd36_17550	658.216	0.0282168	0.358742	0.078655	0.937307	0.998678
Cd36_17560	1229.07	-0.501607	0.505593	-0.992115	0.321141	0.998678
Cd36_17570	543.194	-0.077351	0.400667	-0.193056	0.846915	0.998678
Cd36_17580	25.217	0.262104	0.860543	0.304579	0.760687	0.998678
Cd36_17590	129.531	-0.409145	0.470094	-0.870346	0.384111	0.998678
Cd36_17600	1343.9	0.104178	0.383021	0.27199	0.78563	0.998678
Cd36_17610	3546.31	-0.850736	0.385606	-2.20623	0.0273678	0.467253
Cd36_17620	15.6418	-0.257089	1.04397	-0.24626	0.805481	0.998678
Cd36_17630	6826.07	-0.913344	0.566853	-1.61126	0.107124	0.972307
Cd36_17640	1486.01	-0.291076	0.412278	-0.70602	0.480176	0.998678
Cd36_17650	6157.84	-0.632613	0.351632	-1.79908	0.0720064	0.808549
Cd36_17660	2615.57	-0.697314	0.472242	-1.4766	0.139782	0.998678
Cd36_17670	552.516	-0.0394382	0.432104	-0.0912701	0.927278	0.998678
Cd36_17680	1672.44	-0.418138	0.499524	-0.837074	0.402551	0.998678
Cd36_17690	1456.65	-0.398763	0.461959	-0.8632	0.388028	0.998678
Cd36_17700	522.169	0.00794088	0.519963	0.015272	0.987815	0.999467
Cd36_17710	2972.85	0.489497	0.370009	1.32293	0.185858	0.998678
Cd36_17720	677.189	1.10675	0.454065	2.43742	0.0147926	0.303066
Cd36_17730	1010.68	-0.414108	0.350326	-1.18206	0.23718	0.998678
Cd36_17740	31619.4	0.964117	0.328916	2.9312	0.00337659	0.0929996
Cd36_17750	1445.5	2.33872	0.352048	6.64319	3.06966e-11	2.67519e-09
Cd36_17760	837.21	0.550113	0.419453	1.3115	0.189688	0.998678
Cd36_17770	1082.96	-0.0484206	0.355187	-0.136324	0.891565	0.998678
Cd36_17780	2881.89	0.1204	0.658879	0.182735	0.855006	0.998678
Cd36_17790	3933.57	-0.114636	0.471168	-0.243302	0.807772	0.998678
Cd36_17800	467.675	0.243852	0.503851	0.483976	0.628403	0.998678
Cd36_17810	1667.81	-0.51223	0.401437	-1.27599	0.201958	0.998678
Cd36_17820	274.101	0.345664	0.468733	0.737442	0.460854	0.998678
Cd36_17830	4426.85	-0.244699	0.398677	-0.613776	0.539363	0.998678
Cd36_17840	779.415	-0.403891	0.366829	-1.10103	0.270882	0.998678
Cd36_17850	8841.12	-0.0389885	0.331554	-0.117593	0.90639	0.998678
Cd36_17860	3645.83	-0.165757	0.458799	-0.361285	0.717886	0.998678
Cd36_17870	109646	-0.394975	0.328336	-1.20296	0.228992	0.998678
Cd36_17880	79.8624	-0.405858	0.557513	-0.72798	0.466626	0.998678
Cd36_17890	228.629	2.65837	0.472496	5.62623	1.84193e-08	1.28036e-06
Cd36_17900	1907.33	-0.811598	0.503227	-1.61279	0.10679	0.972307
Cd36_17910	519.13	0.277659	0.39571	0.701673	0.482883	0.998678
Cd36_17920	388.53	0.336268	0.41691	0.806571	0.419913	0.998678
Cd36_17930	4243.51	0.0648593	0.3948	0.164284	0.869508	0.998678
Cd36_17940	967.238	-0.28455	0.483045	-0.589076	0.55581	0.998678
Cd36_17950	3990.16	0.0793861	0.379571	0.209147	0.834334	0.998678
Cd36_17960	843.573	-0.477412	0.363075	-1.31491	0.188539	0.998678
Cd36_17965	691.481	-0.201203	0.629542	-0.319603	0.74927	0.998678
Cd36_17970	1490.14	0.0573637	0.342886	0.167297	0.867137	0.998678
Cd36_17980	2317.68	0.00117321	0.336659	0.00348487	0.997219	0.999879
Cd36_17990	1153.35	0.0154703	0.574561	0.0269255	0.978519	0.999467
Cd36_18000	2686.95	-0.09462	0.350147	-0.27023	0.786983	0.998678
Cd36_18010	663.209	-0.15078	0.401003	-0.376007	0.706912	0.998678
Cd36_18020	102637	-0.530921	0.527208	-1.00704	0.313914	0.998678
Cd36_18030	3288.39	-0.351792	0.340853	-1.03209	0.302029	0.998678
Cd36_18040	698.528	0.0815559	0.574204	0.142033	0.887054	0.998678
Cd36_18050	880.772	0.0367966	0.365631	0.100639	0.919837	0.998678
Cd36_18060	255.705	-0.165134	0.471453	-0.350266	0.726139	0.998678
Cd36_18070	358.291	0.267977	0.448915	0.596945	0.550544	0.998678
Cd36_18080	1727.44	0.0889734	0.340744	0.261115	0.794004	0.998678
Cd36_18090	340.559	0.0169134	0.407148	0.0415412	0.966864	0.998678
Cd36_18100	246.393	3.94618	0.5344	7.38431	1.53244e-13	1.78959e-11
Cd36_18110	2204.01	0.0427163	0.426963	0.100047	0.920307	0.998678
Cd36_18120	100.788	0.272898	0.516194	0.528672	0.597033	0.998678
Cd36_18130	2907.49	0.407299	0.514052	0.792332	0.428167	0.998678
Cd36_18140	666.17	-0.454872	0.391551	-1.16172	0.24535	0.998678
Cd36_18150	210.699	0.169687	0.506233	0.335195	0.737478	0.998678
Cd36_18160	1957.72	-0.0702265	0.344092	-0.204092	0.838281	0.998678
Cd36_18170	508.675	-0.0996197	0.374945	-0.265692	0.790477	0.998678
Cd36_18180	367.085	0.10646	0.403644	0.263747	0.791975	0.998678
Cd36_18190	1135.87	0.0108316	0.358365	0.0302252	0.975887	0.999391
Cd36_18200	1217.12	0.0180759	0.34689	0.0521085	0.958442	0.998678
Cd36_18210	424.334	-0.107776	0.391168	-0.275524	0.782914	0.998678
Cd36_18220	8040.29	-0.32031	0.445741	-0.718601	0.472387	0.998678
Cd36_18230	102.8	0.351706	0.960292	0.366249	0.714179	0.998678
Cd36_18240	336.205	1.30366	0.546783	2.38424	0.0171145	0.332488
Cd36_18250	1572.14	0.126965	0.660142	0.19233	0.847483	0.998678
Cd36_18260	711.587	-0.21353	0.444055	-0.480864	0.630613	0.998678
Cd36_18270	378.008	-0.311515	0.409291	-0.76111	0.446591	0.998678
Cd36_18280	640.302	-0.301815	0.379201	-0.795924	0.426076	0.998678
Cd36_18290	2301.42	-0.23693	0.355382	-0.666692	0.504969	0.998678
Cd36_18300	106.665	-0.117571	0.503847	-0.233346	0.815493	0.998678
Cd36_18310	156.328	-0.0041192	0.456309	-0.00902722	0.992797	0.999467
Cd36_18320	138.098	0.727367	0.515665	1.41054	0.15838	0.998678
Cd36_18330	85.2348	1.615	0.553018	2.92035	0.00349643	0.0954002
Cd36_18340	2.6826	-1.68488	2.36493	-0.712442	0.476191	0.998678
Cd36_18350	19.8622	3.72789	1.28628	2.89819	0.00375326	0.099615
Cd36_18360	14.9476	0.490158	1.05664	0.463883	0.642731	0.998678
Cd36_18370	151.37	0.417214	0.455763	0.91542	0.359971	0.998678
Cd36_18380	115.99	-0.353452	0.513575	-0.68822	0.491314	0.998678
Cd36_18390	366.667	0.018262	0.504367	0.0362077	0.971117	0.998678
Cd36_18400	2.00301	-1.27798	2.50236	-0.51071	0.609554	0.998678
Cd36_18410	0	NA	NA	NA	NA	NA
Cd36_18420	688.497	0.0240441	0.374497	0.0642037	0.948808	0.998678
Cd36_18430	886.265	0.0101295	0.445206	0.0227524	0.981848	0.999467
Cd36_18435	2.8126	0.514894	2.15472	0.238961	0.811136	0.998678
Cd36_18440	754.659	0.132821	0.406381	0.32684	0.743789	0.998678
Cd36_18450	914.533	-0.0549131	0.44736	-0.122749	0.902306	0.998678
Cd36_18460	256.451	0.606922	0.680245	0.892211	0.37228	0.998678
Cd36_18470	924.633	-0.325114	0.349148	-0.931162	0.35177	0.998678
Cd36_18480	52340.4	-1.09731	0.595523	-1.84259	0.0653887	0.769767
Cd36_18490	35974.5	-0.682858	0.488657	-1.39742	0.162288	0.998678
Cd36_18500	1204.9	-0.523973	0.352169	-1.48784	0.136792	0.998678
Cd36_18505	67.067	1.28825	0.674741	1.90924	0.0562306	0.725737
Cd36_18510	502.319	-0.368321	0.584034	-0.63065	0.528269	0.998678
Cd36_18520	437.08	-0.5008	0.666725	-0.751134	0.452572	0.998678
Cd36_18530	65.5876	-0.454334	0.586232	-0.775007	0.438335	0.998678
Cd36_18540	1075.37	0.189834	0.378435	0.50163	0.615928	0.998678
Cd36_18550	1054.08	-0.276516	0.463051	-0.597161	0.5504	0.998678
Cd36_18560	636.89	-0.199182	0.607988	-0.327608	0.743208	0.998678
Cd36_18570	1214.9	-0.306274	0.364173	-0.841014	0.40034	0.998678
Cd36_18580	636.648	-0.12976	0.90012	-0.144158	0.885375	0.998678
Cd36_18590	8.66782	0.0606533	1.93546	0.0313379	0.975	0.999391
Cd36_18600	1899.35	-0.476452	0.366243	-1.30092	0.193286	0.998678
Cd36_18610	20944.1	-1.12351	0.607117	-1.85056	0.0642327	0.765418
Cd36_18620	269.965	0.280108	0.401425	0.697783	0.485313	0.998678
Cd36_18630	402.231	-0.392463	0.385434	-1.01824	0.308566	0.998678
Cd36_18640	1730.87	-0.657755	0.389389	-1.6892	0.091182	0.90983
Cd36_18650	0.357912	-2.20697	4.97333	-0.443762	0.657215	0.998678
Cd36_18660	837.791	4.23562	0.479762	8.82858	1.0601e-18	2.13445e-16
Cd36_18670	1147.17	-0.065365	0.38137	-0.171395	0.863913	0.998678
Cd36_18680	2543.33	-0.261684	0.529494	-0.494216	0.621154	0.998678
Cd36_18690	297.936	0.394704	0.396739	0.99487	0.3198	0.998678
Cd36_18700	3065.13	0.316959	0.554441	0.571674	0.567543	0.998678
Cd36_18710	408.907	0.234639	0.475812	0.493133	0.621918	0.998678
Cd36_18720	11361.4	-0.148971	0.371151	-0.401375	0.688144	0.998678
Cd36_18730	111.814	0.314765	0.528715	0.59534	0.551616	0.998678
Cd36_18740	169.884	0.0636841	0.449328	0.141732	0.887292	0.998678
Cd36_18750	377.571	-0.22983	0.410774	-0.559505	0.575817	0.998678
Cd36_18760	6087.78	-0.693125	0.357324	-1.93977	0.0524078	0.698067
Cd36_18770	843.906	0.182989	0.589202	0.310572	0.756126	0.998678
Cd36_18780	3243.13	-0.396005	0.337497	-1.17336	0.240652	0.998678
Cd36_18790	701.104	0.0452435	0.389134	0.116267	0.907441	0.998678
Cd36_18800	542.719	-0.074576	0.451475	-0.165183	0.8688	0.998678
Cd36_18810	426.58	1.35063	0.38771	3.48361	0.000494695	0.0170402
Cd36_18820	930.073	1.2486	0.354468	3.52246	0.000427555	0.0151303
Cd36_18830	1393.07	-0.699728	0.359541	-1.94617	0.0516346	0.692614
Cd36_18840	3.19473	0.816707	2.21993	0.367897	0.71295	0.998678
Cd36_18850	2891.06	0.00666366	0.372182	0.0179043	0.985715	0.999467
Cd36_18860	538.819	-0.583426	0.381897	-1.52771	0.126586	0.998678
Cd36_18870	6.0751	-1.04363	1.53457	-0.680079	0.496454	0.998678
Cd36_18880	2290.09	0.266944	0.337496	0.790955	0.42897	0.998678
Cd36_18890	451.611	-0.400732	0.480001	-0.834857	0.403798	0.998678
Cd36_18900	380.83	0.300726	0.430652	0.698303	0.484988	0.998678
Cd36_18910	342.644	-0.0536173	0.387785	-0.138266	0.890031	0.998678
Cd36_18920	431.093	0.211267	0.46716	0.452238	0.651098	0.998678
Cd36_18930	70.9083	1.36807	0.665978	2.05422	0.0399542	0.595134
Cd36_18940	667.408	0.700097	0.365432	1.91581	0.0553897	0.72192
Cd36_18950	358.205	-0.339794	0.433619	-0.783623	0.433261	0.998678
Cd36_18960	6105.86	-0.232179	0.410378	-0.565767	0.571552	0.998678
Cd36_18970	456.225	-0.565799	0.482967	-1.17151	0.241396	0.998678
Cd36_18980	152.892	-0.00807192	0.506042	-0.0159511	0.987273	0.999467
Cd36_18990	305.21	-0.0592525	0.484714	-0.122242	0.902707	0.998678
Cd36_19000	1334.64	-0.535823	0.423098	-1.26643	0.205359	0.998678
Cd36_19010	812.793	-0.365772	0.391632	-0.933969	0.35032	0.998678
Cd36_19020	6233.46	-0.314372	0.38625	-0.813908	0.415698	0.998678
Cd36_19030	931.739	-0.0381995	0.351257	-0.108751	0.9134	0.998678
Cd36_19040	48.8744	0.923178	0.665614	1.38696	0.165455	0.998678
Cd36_19050	511.613	0.631357	0.464017	1.36063	0.17363	0.998678
Cd36_19060	3.90656	1.1069	1.86684	0.592928	0.553229	0.998678
Cd36_19070	1250.92	2.26442	0.354087	6.39509	1.60453e-10	1.37777e-08
Cd36_19080	74.0418	3.48478	0.703415	4.95408	7.26728e-07	4.24337e-05
Cd36_19090	1224.53	-0.549545	0.398356	-1.37953	0.16773	0.998678
Cd36_19100	913.194	-0.376012	0.36289	-1.03616	0.300127	0.998678
Cd36_19110	632.021	0.101384	0.361476	0.280473	0.779115	0.998678
Cd36_19120	64.2231	-0.422585	0.649453	-0.650679	0.515254	0.998678
Cd36_19130	270.142	-0.357854	0.431257	-0.829793	0.406656	0.998678
Cd36_19140	585.278	-0.176369	0.394981	-0.446526	0.655217	0.998678
Cd36_19150	2947.24	0.346046	0.628044	0.55099	0.581641	0.998678
Cd36_19160	68.3145	-0.285061	0.577115	-0.493943	0.621347	0.998678
Cd36_19170	8157.28	-0.511685	0.358601	-1.42689	0.15361	0.998678
Cd36_19180	3107.9	-0.486043	0.411425	-1.18137	0.237458	0.998678
Cd36_19190	2224.93	-0.171082	0.493753	-0.346492	0.728973	0.998678
Cd36_19200	19963.6	-0.463143	0.347822	-1.33155	0.183007	0.998678
Cd36_19210	1517.82	-0.629849	0.648664	-0.970994	0.331551	0.998678
Cd36_19220	510.571	-0.300783	0.42113	-0.714229	0.475086	0.998678
Cd36_19230	724.896	-0.126228	0.401076	-0.314722	0.752972	0.998678
Cd36_19240	157.199	0.57031	0.680863	0.837629	0.402239	0.998678
Cd36_19250	512.356	0.0030259	0.5843	0.00517868	0.995868	0.999879
Cd36_19260	1107.34	-0.244473	0.450647	-0.542494	0.587478	0.998678
Cd36_19270	556.497	-0.816726	0.43202	-1.89048	0.0586935	0.743306
Cd36_19280	1341.37	0.239692	0.366164	0.654604	0.512722	0.998678
Cd36_19300	736.908	-0.247931	0.376903	-0.65781	0.51066	0.998678
Cd36_19310	57.7683	-0.41888	0.598082	-0.700371	0.483695	0.998678
Cd36_19320	400.84	-0.102134	0.463489	-0.220359	0.825592	0.998678
Cd36_19330	1681.21	-0.180747	0.432875	-0.417549	0.676277	0.998678
Cd36_19340	2671.67	-1.23202	0.494864	-2.48962	0.0127881	0.270542
Cd36_19350	2433.27	-0.725241	0.379971	-1.90868	0.0563039	0.725737
Cd36_19360	643.005	-0.131884	0.495045	-0.266407	0.789926	0.998678
Cd36_19370	770.898	0.0721082	0.423836	0.170132	0.864906	0.998678
Cd36_19380	1823.49	-0.249077	0.340735	-0.730999	0.46478	0.998678
Cd36_19390	598.858	0.0995036	0.373798	0.266196	0.790088	0.998678
Cd36_19400	33.8775	-1.07864	0.978843	-1.10196	0.270481	0.998678
Cd36_19410	1377.95	-0.0408236	0.352351	-0.115861	0.907763	0.998678
Cd36_19420	1265.71	-0.371011	0.435914	-0.851109	0.394709	0.998678
Cd36_19430	1718.28	-0.103286	0.353419	-0.292247	0.770097	0.998678
Cd36_19440	674.12	-0.0035686	0.369636	-0.00965437	0.992297	0.999467
Cd36_19450	1201.15	-0.521799	0.362317	-1.44017	0.149819	0.998678
Cd36_19460	650.978	1.29055	0.378071	3.41351	0.000641321	0.0216455
Cd36_19470	3647.69	0.440954	0.334149	1.31963	0.186957	0.998678
Cd36_19480	656.318	-0.211718	0.482262	-0.439009	0.660655	0.998678
Cd36_19490	65.4185	0.380904	0.609732	0.624708	0.532163	0.998678
Cd36_19500	2320.67	-0.356579	0.343515	-1.03803	0.299256	0.998678
Cd36_19510	34.7816	-0.601633	0.851882	-0.70624	0.480039	0.998678
Cd36_19520	1232.48	-0.638437	0.371915	-1.71662	0.0860479	0.888715
Cd36_19530	1028.96	-0.39273	0.580429	-0.676621	0.498646	0.998678
Cd36_19540	1514.25	-0.192351	0.459745	-0.418386	0.675665	0.998678
Cd36_19550	1108.42	-0.384427	0.347541	-1.10613	0.268669	0.998678
Cd36_19560	671.713	0.0316059	0.359882	0.087823	0.930017	0.998678
Cd36_19570	59.6116	0.656653	0.73953	0.887933	0.374577	0.998678
Cd36_19580	6.20106	1.12093	1.64091	0.683114	0.494535	0.998678
Cd36_19590	615.048	0.134637	0.436216	0.308648	0.757589	0.998678
Cd36_19600	4467.86	-0.564156	0.365669	-1.54281	0.122878	0.998678
Cd36_19610	6736.48	-0.203039	0.332075	-0.611424	0.540919	0.998678
Cd36_19620	1966.56	-0.00533655	0.353516	-0.0150957	0.987956	0.999467
Cd36_19630	243.687	1.36879	0.458321	2.98653	0.00282161	0.0803678
Cd36_19640	337.106	0.313328	0.408513	0.766998	0.443083	0.998678
Cd36_19650	976.621	0.0390108	0.542994	0.071844	0.942726	0.998678
Cd36_19660	11589.1	-0.490685	0.345864	-1.41872	0.15598	0.998678
Cd36_19670	588.327	0.22345	0.375511	0.595056	0.551806	0.998678
Cd36_19680	1909.41	5.69769	0.633839	8.98917	2.49097e-19	5.38696e-17
Cd36_19690	517.458	0.224062	0.503052	0.445405	0.656027	0.998678
Cd36_19700	431.531	-0.516632	0.378843	-1.36371	0.172658	0.998678
Cd36_19710	49.3349	-0.307593	0.725752	-0.423827	0.671692	0.998678
Cd36_19720	1967.75	-0.45512	0.339414	-1.3409	0.179953	0.998678
Cd36_19730	6993.1	-0.661525	0.461628	-1.43303	0.151851	0.998678
Cd36_19740	3731.86	0.506297	0.353983	1.43029	0.152635	0.998678
Cd36_19750	636.42	0.173812	0.440859	0.394257	0.693391	0.998678
Cd36_19760	591.294	-0.0727573	0.531944	-0.136776	0.891208	0.998678
Cd36_19770	105.282	0.331665	0.553602	0.599104	0.549104	0.998678
Cd36_19780	1057.05	-0.490979	0.495419	-0.991036	0.321668	0.998678
Cd36_19790	5210.13	-0.231401	0.355629	-0.650682	0.515252	0.998678
Cd36_19800	748.925	0.0181125	0.45378	0.0399148	0.968161	0.998678
Cd36_19810	166.735	0.48974	0.548554	0.892784	0.371973	0.998678
Cd36_19820	5287.01	-0.227757	0.405384	-0.561831	0.574231	0.998678
Cd36_19830	57.978	-0.275491	0.620104	-0.444266	0.65685	0.998678
Cd36_19840	109.109	-0.419781	0.50932	-0.824199	0.409826	0.998678
Cd36_19850	387.9	-0.422208	0.514678	-0.820335	0.412025	0.998678
Cd36_19860	557.096	0.0571514	0.647445	0.0882722	0.92966	0.998678
Cd36_19870	10.1875	-0.634846	1.42883	-0.444313	0.656816	0.998678
Cd36_19880	107.533	-0.79778	0.542783	-1.4698	0.141617	0.998678
Cd36_19890	22593.4	-0.97076	0.617784	-1.57136	0.116099	0.997517
Cd36_19900	952.345	0.324095	0.375556	0.862973	0.388152	0.998678
Cd36_19910	101.569	0.16128	0.51995	0.310184	0.756421	0.998678
Cd36_19920	148070	-0.665316	0.343609	-1.93626	0.0528357	0.699563
Cd36_19930	2283.01	0.067312	0.346162	0.194452	0.845822	0.998678
Cd36_19940	141.809	-0.193057	0.698702	-0.276308	0.782311	0.998678
Cd36_19950	202.806	-0.66132	0.626623	-1.05537	0.291256	0.998678
Cd36_19960	8288.5	-0.575006	0.582295	-0.987484	0.323406	0.998678
Cd36_19970	259.083	0.316935	0.407413	0.777922	0.436615	0.998678
Cd36_19980	1006.33	-0.642626	0.548974	-1.1706	0.241762	0.998678
Cd36_19990	1171.19	-0.254548	0.377503	-0.674293	0.500125	0.998678
Cd36_20000	1168.88	-0.482369	0.37427	-1.28883	0.197458	0.998678
Cd36_20010	795.049	0.291096	0.414592	0.702128	0.4826	0.998678
Cd36_20020	503.519	0.0912044	0.405896	0.224699	0.822213	0.998678
Cd36_20030	290.947	0.818949	0.458094	1.78773	0.0738195	0.821014
Cd36_20040	1268.56	-0.0389077	0.616026	-0.0631593	0.94964	0.998678
Cd36_20050	258.337	-0.337607	0.459912	-0.734069	0.462907	0.998678
Cd36_20060	35314.2	-0.332385	0.331253	-1.00342	0.31566	0.998678
Cd36_20070	157.688	-0.221819	0.489077	-0.453545	0.650156	0.998678
Cd36_20080	208.437	0.596257	0.720155	0.827956	0.407695	0.998678
Cd36_20090	825.851	0.255031	0.457908	0.556947	0.577563	0.998678
Cd36_20100	2297.23	0.436803	0.56289	0.776	0.437749	0.998678
Cd36_20110	660.863	-0.222302	0.455524	-0.488014	0.62554	0.998678
Cd36_20120	1762.21	-0.68781	0.420195	-1.63688	0.101655	0.951221
Cd36_20130	501.18	-0.445412	0.495241	-0.899383	0.368449	0.998678
Cd36_20140	3716.06	-0.148036	0.33153	-0.446524	0.655219	0.998678
Cd36_20150	22103.6	-0.389647	0.380655	-1.02362	0.306014	0.998678
Cd36_20160	2895.14	-0.172493	0.367454	-0.469428	0.638764	0.998678
Cd36_20170	373.39	-0.319671	0.403898	-0.791463	0.428674	0.998678
Cd36_20180	564.967	-0.250524	0.374346	-0.66923	0.503349	0.998678
Cd36_20190	6758.96	-0.465077	0.351755	-1.32216	0.186114	0.998678
Cd36_20200	1803.76	-0.484308	0.588825	-0.822498	0.410794	0.998678
Cd36_20210	51.5267	0.568437	0.699912	0.812155	0.416703	0.998678
Cd36_20220	617.688	-0.10513	0.372201	-0.282454	0.777596	0.998678
Cd36_20230	1718.34	-0.237769	0.41415	-0.574114	0.56589	0.998678
Cd36_20240	1463.81	-0.48753	0.344702	-1.41435	0.157258	0.998678
Cd36_20250	148.823	0.411053	0.880562	0.466807	0.640638	0.998678
Cd36_20260	60.8387	0.348988	0.5913	0.590204	0.555054	0.998678
Cd36_20270	446.943	-0.229439	0.708332	-0.323915	0.746003	0.998678
Cd36_20280	1791.3	-0.691689	0.443098	-1.56103	0.118516	0.998678
Cd36_20290	627.248	-0.140105	0.405578	-0.345445	0.72976	0.998678
Cd36_20300	13.1355	-0.1425	1.20393	-0.118362	0.905781	0.998678
Cd36_20310	3007.3	0.364614	0.341091	1.06896	0.285086	0.998678
Cd36_20320	17.9123	-0.211421	1.06092	-0.19928	0.842044	0.998678
Cd36_20330	1037.65	-0.185215	0.417426	-0.443708	0.657253	0.998678
Cd36_20340	4740.47	-0.0656173	0.505183	-0.129888	0.896655	0.998678
Cd36_20350	2048.14	-0.163497	0.522613	-0.312845	0.754398	0.998678
Cd36_20360	870.507	-0.157548	0.352029	-0.447544	0.654483	0.998678
Cd36_20370	440.178	2.61039	0.451623	5.78003	7.46891e-09	5.59115e-07
Cd36_20380	34.0103	-0.0174436	0.765004	-0.0228019	0.981808	0.999467
Cd36_20390	291.153	-0.149851	0.403119	-0.37173	0.710094	0.998678
Cd36_20400	380.221	0.0713507	0.386517	0.184599	0.853544	0.998678
Cd36_20410	41.8279	4.39317	0.929085	4.72849	2.26198e-06	0.00011386
Cd36_20420	462.438	-0.279871	0.37886	-0.73872	0.460077	0.998678
Cd36_20430	403.588	0.505408	0.419547	1.20465	0.228338	0.998678
Cd36_20440	5080.43	-0.729545	0.33587	-2.17211	0.0298476	0.492182
Cd36_20450	867.969	-0.15542	0.356824	-0.435564	0.663153	0.998678
Cd36_20460	244.816	0.0160398	0.434046	0.0369543	0.970521	0.998678
Cd36_20470	188.414	4.71551	0.561339	8.40046	4.44748e-17	7.63789e-15
Cd36_20480	530.047	0.02691	0.425109	0.0633015	0.949526	0.998678
Cd36_20490	502.537	0.315715	0.682041	0.462897	0.643438	0.998678
Cd36_20500	2290.46	0.0837795	0.377459	0.221956	0.824348	0.998678
Cd36_20510	1076.25	0.0650915	0.40252	0.16171	0.871534	0.998678
Cd36_20520	135.499	0.215216	0.469766	0.458136	0.646855	0.998678
Cd36_20530	236.734	0.500268	0.414683	1.20639	0.227668	0.998678
Cd36_20540	310.7	0.106285	0.395226	0.268922	0.787989	0.998678
Cd36_20550	2157.05	-0.0154111	0.399185	-0.0386065	0.969204	0.998678
Cd36_20560	5880.27	1.07943	0.512693	2.1054	0.0352562	0.547503
Cd36_20570	0	NA	NA	NA	NA	NA
Cd36_20580	3559.43	-0.138923	0.399935	-0.347365	0.728317	0.998678
Cd36_20590	1023	-0.562362	0.350366	-1.60507	0.108478	0.976732
Cd36_20600	4337.48	0.6748	0.332612	2.02879	0.0424795	0.621585
Cd36_20610	111.946	-0.662462	0.53486	-1.23857	0.215505	0.998678
Cd36_20620	2603.62	-0.504427	0.342031	-1.4748	0.140266	0.998678
Cd36_20630	1002.26	-0.918332	0.650463	-1.41181	0.158005	0.998678
Cd36_20640	1130.76	-0.195492	0.376094	-0.519795	0.603206	0.998678
Cd36_20650	131.492	-0.189085	0.487274	-0.388046	0.697982	0.998678
Cd36_20660	104.519	-0.0604581	0.625117	-0.0967149	0.922953	0.998678
Cd36_20670	64.291	0.0676989	0.787823	0.0859317	0.931521	0.998678
Cd36_20680	2980.02	-0.490055	0.524017	-0.935188	0.349692	0.998678
Cd36_20690	198.891	-0.174295	0.489103	-0.356356	0.721574	0.998678
Cd36_20700	16113.4	-0.534783	0.422875	-1.26464	0.206002	0.998678
Cd36_20710	1565.45	0.240268	0.586958	0.409344	0.682287	0.998678
Cd36_20720	631.247	-0.148497	0.360808	-0.411568	0.680656	0.998678
Cd36_20730	5.76432	0.990259	1.66309	0.595433	0.551554	0.998678
Cd36_20740	446.556	-0.289302	0.384662	-0.752095	0.451994	0.998678
Cd36_20750	9500.58	-0.679233	0.412957	-1.6448	0.10001	0.94187
Cd36_20760	630.445	-0.488213	0.442504	-1.1033	0.269898	0.998678
Cd36_20770	18851.5	-0.0574535	0.414045	-0.138762	0.889639	0.998678
Cd36_20780	1522.69	-0.0694083	0.411714	-0.168584	0.866124	0.998678
Cd36_20790	270.91	-0.26424	0.477885	-0.552936	0.580307	0.998678
Cd36_20800	460.473	-0.19057	0.384086	-0.496166	0.619777	0.998678
Cd36_20820	113.451	-0.0247063	0.705171	-0.0350359	0.972051	0.999086
Cd36_20830	5391.12	-0.479724	0.352958	-1.35915	0.174098	0.998678
Cd36_20840	1023.7	-0.485277	0.415182	-1.16883	0.242472	0.998678
Cd36_20850	269.984	-0.307506	0.470781	-0.653184	0.513638	0.998678
Cd36_20860	368.638	9.03812e-05	0.460683	0.000196189	0.999843	0.999994
Cd36_20870	284.285	0.360158	0.40512	0.889014	0.373996	0.998678
Cd36_20880	219.437	0.136259	0.465767	0.292547	0.769869	0.998678
Cd36_20890	2859.69	-0.269298	0.377791	-0.712824	0.475955	0.998678
Cd36_20900	23.943	0.148365	0.858171	0.172885	0.862742	0.998678
Cd36_20910	71.3734	-0.605892	0.664209	-0.912201	0.361663	0.998678
Cd36_20920	774.786	0.273766	0.638171	0.428985	0.667934	0.998678
Cd36_20930	144.024	-0.581787	0.531431	-1.09476	0.273624	0.998678
Cd36_20940	5369.79	-0.225411	0.337974	-0.666948	0.504805	0.998678
Cd36_20950	411.647	-0.471684	0.3795	-1.24291	0.213901	0.998678
Cd36_20960	355.953	-0.0755284	0.845012	-0.0893815	0.928779	0.998678
Cd36_20970	706.946	-0.391477	0.65202	-0.600407	0.548235	0.998678
Cd36_20980	1436.57	0.628189	0.537456	1.16882	0.242477	0.998678
Cd36_20990	139.401	0.709464	0.502474	1.41194	0.157967	0.998678
Cd36_21000	143.541	1.69697	0.56818	2.98668	0.00282021	0.0803678
Cd36_21010	2.59473	4.51557	3.03214	1.48924	0.136425	0.998678
Cd36_21020	17.9914	1.71842	1.0289	1.67016	0.0948887	0.923425
Cd36_21030	4143.18	0.408838	0.367615	1.11214	0.266079	0.998678
Cd36_21040	319.644	-0.362351	0.891628	-0.406392	0.684454	0.998678
Cd36_21050	114.739	0.0292239	0.526978	0.0554557	0.955775	0.998678
Cd36_21060	66.7793	-0.363795	0.590138	-0.616458	0.537593	0.998678
Cd36_21070	197.697	0.0968946	0.434566	0.222969	0.82356	0.998678
Cd36_21080	247.366	-0.370421	0.451181	-0.821003	0.411644	0.998678
Cd36_21090	80.1673	-0.0241801	0.651922	-0.0370904	0.970413	0.998678
Cd36_21100	765.857	-0.276894	0.383288	-0.722417	0.470038	0.998678
Cd36_21110	26339	-0.821561	0.558923	-1.4699	0.141589	0.998678
Cd36_21120	2229.46	-0.169047	0.381175	-0.443489	0.657412	0.998678
Cd36_21130	1241.48	-0.400545	0.387895	-1.03261	0.301787	0.998678
Cd36_21140	1.29793	-2.30821	4.19679	-0.549994	0.582323	0.998678
Cd36_21150	545.625	-0.175186	0.618725	-0.28314	0.777069	0.998678
Cd36_21160	378.871	-0.719726	0.756096	-0.951897	0.341149	0.998678
Cd36_21170	188.889	1.22285	0.475129	2.57371	0.0100613	0.224229
Cd36_21180	1292.28	1.19412	0.34409	3.47037	0.00051975	0.0176443
Cd36_21190	600.591	1.26347	0.377077	3.3507	0.000806079	0.0267426
Cd36_21200	1601.52	-0.635993	0.52342	-1.21507	0.224338	0.998678
Cd36_21210	2110.54	-0.495331	0.439444	-1.12718	0.259668	0.998678
Cd36_21220	16.977	0.164815	0.965391	0.170724	0.864441	0.998678
Cd36_21230	698.808	0.252059	0.510929	0.493336	0.621775	0.998678
Cd36_21240	521.964	-0.195575	0.460633	-0.424578	0.671145	0.998678
Cd36_21250	8141.77	-0.691101	0.563906	-1.22556	0.220364	0.998678
Cd36_21260	2700.46	-0.484628	0.403154	-1.20209	0.229329	0.998678
Cd36_21270	2.40526	4.40586	3.11259	1.4155	0.156922	0.998678
Cd36_21280	169.422	0.677789	0.602667	1.12465	0.260738	0.998678
Cd36_21290	2157.44	-0.716175	0.501993	-1.42666	0.153677	0.998678
Cd36_21300	3011.55	-0.439281	0.400543	-1.09671	0.272767	0.998678
Cd36_21310	359.731	-0.480216	0.503284	-0.954164	0.340001	0.998678
Cd36_21320	1842.16	-0.315811	0.387563	-0.814864	0.41515	0.998678
Cd36_21330	933.428	-0.568111	0.499645	-1.13703	0.255526	0.998678
Cd36_21340	286.446	-0.112855	0.444015	-0.254168	0.799366	0.998678
Cd36_21350	530.293	0.400254	0.457357	0.875145	0.381495	0.998678
Cd36_21360	472.229	-0.360602	0.593268	-0.607824	0.543304	0.998678
Cd36_21370	1202.49	-0.283417	0.34465	-0.822332	0.410888	0.998678
Cd36_21380	3137.08	-0.294806	0.360207	-0.818434	0.413109	0.998678
Cd36_21390	1055.97	-0.0862018	0.455513	-0.189241	0.849904	0.998678
Cd36_21400	869.416	0.104659	0.443677	0.235889	0.813519	0.998678
Cd36_21410	4349.66	-0.0894835	0.331432	-0.26999	0.787168	0.998678
Cd36_21420	2723.34	-0.368379	0.473825	-0.777459	0.436888	0.998678
Cd36_21430	1538.87	0.387391	0.358564	1.0804	0.279966	0.998678
Cd36_21440	433.5	0.310475	0.711715	0.436235	0.662666	0.998678
Cd36_21450	112.169	0.496295	0.49138	1.01	0.312495	0.998678
Cd36_21460	1834.02	-0.121554	0.362432	-0.335383	0.737336	0.998678
Cd36_21470	465.858	0.0139368	0.385241	0.0361767	0.971141	0.998678
Cd36_21480	843.964	0.271099	0.359441	0.754224	0.450715	0.998678
Cd36_21490	1069.29	-0.203026	0.414852	-0.489395	0.624562	0.998678
Cd36_21500	69.8027	0.583942	0.673805	0.866632	0.386144	0.998678
Cd36_21510	191.957	0.164814	0.547245	0.301171	0.763284	0.998678
Cd36_21520	24.1507	0.263435	0.946685	0.278271	0.780805	0.998678
Cd36_21530	501.394	-0.377747	0.584339	-0.646451	0.517988	0.998678
Cd36_21540	196.19	1.33623	0.53385	2.503	0.0123144	0.263384
Cd36_21550	106.294	1.13449	0.513184	2.21068	0.0270579	0.466051
Cd36_21560	7856.73	-0.24639	0.378672	-0.650669	0.51526	0.998678
Cd36_21570	2549.32	-1.35748	0.688765	-1.97089	0.048737	0.671151
Cd36_21580	6765.76	-0.388042	0.353352	-1.09817	0.272128	0.998678
Cd36_21590	3888.42	-0.187728	0.367056	-0.511442	0.609042	0.998678
Cd36_21600	1667.65	0.232854	0.502153	0.463712	0.642854	0.998678
Cd36_21610	2740.29	-0.517346	0.337738	-1.5318	0.125572	0.998678
Cd36_21620	2501.13	0.150875	0.390075	0.386786	0.698915	0.998678
Cd36_21630	716.986	-0.510535	0.391518	-1.30399	0.192237	0.998678
Cd36_21640	609.339	-0.0833827	0.404629	-0.206072	0.836735	0.998678
Cd36_21650	11473	-0.148047	0.327314	-0.45231	0.651046	0.998678
Cd36_21660	822.823	-0.284164	0.371237	-0.765452	0.444003	0.998678
Cd36_21670	4782.06	1.19154	0.351677	3.38816	0.000703641	0.0234775
Cd36_21680	262.948	0.720159	0.430931	1.67117	0.0946881	0.923425
Cd36_21690	1673.25	-0.417593	0.442202	-0.944349	0.344991	0.998678
Cd36_21700	223.791	0.907043	0.437938	2.07117	0.0383429	0.575537
Cd36_21710	578.975	0.083995	0.585325	0.143501	0.885894	0.998678
Cd36_21720	3959.59	-0.226605	0.334229	-0.677993	0.497776	0.998678
Cd36_21730	1418.23	0.00603894	0.342458	0.0176341	0.985931	0.999467
Cd36_21740	1603.46	-0.274603	0.339591	-0.808628	0.418729	0.998678
Cd36_21750	853.651	-0.0727307	0.49167	-0.147926	0.882401	0.998678
Cd36_21760	1837.03	0.221416	0.345284	0.641259	0.521354	0.998678
Cd36_21770	512.377	-0.684579	0.448595	-1.52605	0.126997	0.998678
Cd36_21780	445.535	-0.731641	0.561475	-1.30307	0.192551	0.998678
Cd36_21790	641.177	0.179763	0.364945	0.492576	0.622312	0.998678
Cd36_21800	0.899364	-0.503321	4.67157	-0.107741	0.914201	0.998678
Cd36_21820	923.199	0.005988	0.358876	0.0166854	0.986688	0.999467
Cd36_21830	2922.95	0.254336	0.348835	0.729101	0.46594	0.998678
Cd36_21840	1206.86	-0.107121	0.457074	-0.234363	0.814703	0.998678
Cd36_21850	2398.26	0.304081	0.35329	0.860712	0.389397	0.998678
Cd36_21860	71.9633	1.14108	0.575049	1.98431	0.0472208	0.661204
Cd36_21870	2847.97	-0.450166	0.528812	-0.85128	0.394614	0.998678
Cd36_21880	1993.68	0.0333673	0.518234	0.0643866	0.948662	0.998678
Cd36_21890	1250.49	-0.337499	0.374844	-0.900371	0.367923	0.998678
Cd36_21900	0.923346	3.0297	4.83222	0.626979	0.530673	0.998678
Cd36_21910	477.342	2.70989	0.564666	4.7991	1.59381e-06	8.46024e-05
Cd36_21920	657.19	0.201919	0.364445	0.554045	0.579548	0.998678
Cd36_21930	1119.7	0.436919	0.403909	1.08173	0.279374	0.998678
Cd36_21940	717.629	-0.00223475	0.364722	-0.00612726	0.995111	0.999879
Cd36_21950	1475.06	-0.151733	0.448943	-0.337979	0.735379	0.998678
Cd36_21960	2985.02	-0.232791	0.403928	-0.576319	0.564399	0.998678
Cd36_21970	125.451	0.271782	0.642356	0.423101	0.672222	0.998678
Cd36_21980	0.851358	2.90337	4.71476	0.615804	0.538024	0.998678
Cd36_21990	0.584362	-0.741012	4.95786	-0.149462	0.881189	0.998678
Cd36_22010	1749.46	0.0756396	0.480367	0.157462	0.874881	0.998678
Cd36_22030	245.784	0.125102	0.411585	0.303952	0.761164	0.998678
Cd36_22040	648.799	0.193598	0.363649	0.532375	0.594466	0.998678
Cd36_22050	12.5398	1.02476	1.16319	0.880991	0.378323	0.998678
Cd36_22060	456.429	-0.666613	0.624904	-1.06675	0.286087	0.998678
[truncated: 3,853 more rows]

## Sheet: C. tropicalis
gene	baseMean	log2FoldChange	lfcSE	stat	pvalue	padj
CTRG_00001	864.585	-0.24319	0.418834	-0.580637	0.561485	0.775615
CTRG_00002	1805.03	0.649322	0.508791	1.27621	0.201882	0.494489
CTRG_00003	1407.63	0.348051	0.361166	0.963685	0.335204	0.617185
CTRG_00004	14.316	0.852232	1.14589	0.743731	0.457039	0.708332
CTRG_00005	1339.44	-0.665668	0.38594	-1.7248	0.0845642	0.331215
CTRG_00006	1099.9	-0.189626	0.405675	-0.467434	0.64019	0.825796
CTRG_00007	2075.57	1.00975	0.591305	1.70767	0.0876981	0.337121
CTRG_00008	112.864	0.956934	0.496425	1.92765	0.0538985	0.269914
CTRG_00009	2629.91	0.208963	0.47779	0.437354	0.661855	0.83639
CTRG_00010	1026.03	-0.030191	0.345022	-0.0875046	0.93027	0.970779
CTRG_00011	244.401	1.19641	0.526824	2.27099	0.0231479	0.173743
CTRG_00012	2659.08	0.0624558	0.347647	0.179653	0.857425	0.942602
CTRG_00013	6985.23	0.612891	0.423216	1.44817	0.147569	0.42626
CTRG_00014	1735.43	-0.368989	0.539555	-0.683876	0.494054	0.73274
CTRG_00015	940.361	0.640804	0.525999	1.21826	0.223125	0.512375
CTRG_00016	3876.07	0.797987	0.450013	1.77325	0.0761868	0.315803
CTRG_00017	692.657	0.607664	0.522567	1.16284	0.244893	0.532122
CTRG_00018	1882.57	-0.164505	0.393417	-0.418146	0.675841	0.843092
CTRG_00019	213.102	0.192646	0.465799	0.413582	0.67918	0.84428
CTRG_00020	742.399	0.418849	0.405564	1.03276	0.301718	0.585455
CTRG_00021	382.58	1.59898	0.496929	3.21772	0.00129214	0.0276035
CTRG_00022	267.256	-0.700041	0.574504	-1.21852	0.223028	0.512375
CTRG_00023	182.612	0.0919386	0.431244	0.213194	0.831176	0.929461
CTRG_00024	297.54	-0.131842	0.474911	-0.277614	0.781309	0.904624
CTRG_00025	418.88	-0.302075	0.472276	-0.639616	0.522422	0.749697
CTRG_00026	79207.5	0.295459	0.474897	0.622154	0.533841	0.756772
CTRG_00027	406.896	-1.14096	0.850161	-1.34205	0.179578	0.468381
CTRG_00028	153.886	0.6458	0.611693	1.05576	0.291079	0.577209
CTRG_00029	23.3756	0.825472	0.818651	1.00833	0.313295	0.597576
CTRG_00030	191.962	0.754198	0.647886	1.16409	0.244388	0.531425
CTRG_00031	444.115	0.9628	0.379089	2.53978	0.0110923	0.115108
CTRG_00032	712.573	-0.086369	0.499659	-0.172856	0.862765	0.944772
CTRG_00033	163.665	0.491519	0.491703	0.999627	0.317491	0.600586
CTRG_00034	46.7892	-1.08452	0.766125	-1.41558	0.156897	0.4403
CTRG_00035	223.515	-0.425404	0.40054	-1.06208	0.288201	0.575158
CTRG_00036	239.152	-0.728707	0.415719	-1.75288	0.0796221	0.324045
CTRG_00037	27.9768	1.44426	0.832893	1.73403	0.0829123	0.328827
CTRG_00038	13.318	-0.282604	1.10957	-0.254697	0.798957	0.91341
CTRG_00039	43.4095	0.235031	0.678483	0.346407	0.729037	0.875133
CTRG_00040	371.524	1.23596	0.463239	2.66807	0.00762873	0.0917335
CTRG_00041	12.0223	1.68059	1.12111	1.49905	0.13386	0.407875
CTRG_00042	70.3196	2.97572	0.614879	4.83952	1.30156e-06	9.73164e-05
CTRG_00043	2077.74	-1.12151	0.442915	-2.53211	0.0113378	0.116207
CTRG_00044	8412.34	-0.190119	0.339291	-0.56034	0.575247	0.784575
CTRG_00045	1221.15	-0.397871	0.410878	-0.968343	0.332873	0.615119
CTRG_00046	1781.76	-0.0523428	0.348011	-0.150406	0.880444	0.952698
CTRG_00047	1376.91	-0.807428	0.553847	-1.45785	0.144881	0.42332
CTRG_00048	132.722	0.339855	0.46676	0.728114	0.466544	0.715082
CTRG_00049	17.2779	1.94706	0.971154	2.00489	0.0449743	0.246513
CTRG_00050	152.725	1.412	0.445381	3.17033	0.00152267	0.0309909
CTRG_00051	258.582	1.68003	0.445208	3.77359	0.000160913	0.00542455
CTRG_00052	64.7778	-0.415307	0.595169	-0.697797	0.485304	0.727656
CTRG_00053	476.991	-1.47829	0.563231	-2.62465	0.00867371	0.0995164
CTRG_00054	273.123	-1.56997	0.817836	-1.91966	0.0549005	0.271914
CTRG_00055	1696.77	0.226451	0.379652	0.596471	0.550861	0.768502
CTRG_00056	869.587	-0.948084	0.631004	-1.5025	0.132968	0.405579
CTRG_00057	112.115	0.563808	0.542603	1.03908	0.298768	0.583137
CTRG_00058	0	NA	NA	NA	NA	NA
CTRG_00059	0.9451	3.26323	4.83818	0.674475	0.500009	NA
CTRG_00060	1515.5	0.201896	0.40399	0.499756	0.617247	0.812475
CTRG_00061	4830.84	0.0354592	0.339764	0.104364	0.91688	0.9664
CTRG_00062	717.851	0.926983	0.412618	2.24659	0.0246662	0.180493
CTRG_00063	821.868	0.954917	0.347866	2.74507	0.00604975	0.0796437
CTRG_00064	148.041	2.70818	0.610729	4.43434	9.23535e-06	0.000528045
CTRG_00065	4.39082	0.380207	1.72055	0.22098	0.825108	NA
CTRG_00066	354.021	-0.149091	0.389099	-0.383171	0.701593	0.858877
CTRG_00067	186.254	-0.235765	0.415232	-0.567792	0.570176	0.78113
CTRG_00068	100.123	-0.270175	0.493706	-0.547239	0.584215	0.789787
CTRG_00069	26.9865	-0.619947	0.749338	-0.827327	0.408052	0.669398
CTRG_00070	1238.83	-0.200603	0.424804	-0.472225	0.636766	0.823735
CTRG_00071	1036.26	-0.244161	0.347543	-0.702536	0.482345	0.725384
CTRG_00072	1503.64	-0.920519	0.551006	-1.67062	0.0947975	0.347929
CTRG_00073	1.87895	1.30018	2.77352	0.468783	0.639225	NA
CTRG_00074	363.913	0.525586	0.395545	1.32876	0.183926	0.47716
CTRG_00075	148.455	0.526668	0.587978	0.895727	0.370399	0.644624
CTRG_00076	809.967	-0.204624	0.342817	-0.59689	0.550581	0.768363
CTRG_00077	1.65595	-4.27977	3.58545	-1.19365	0.232615	NA
CTRG_00078	6.39461	1.25462	1.54523	0.811932	0.416831	NA
CTRG_00079	674.216	-0.204893	0.413005	-0.496102	0.619823	0.813962
CTRG_00080	685.152	0.613655	0.381668	1.60782	0.107874	0.369946
CTRG_00081	5405.18	0.231501	0.520812	0.4445	0.656681	0.834397
CTRG_00082	389.106	-0.138807	0.379776	-0.365497	0.71474	0.866424
CTRG_00083	2061.14	-0.145069	0.489341	-0.296458	0.76688	0.897001
CTRG_00084	4736.87	-0.0285664	0.429365	-0.0665318	0.946954	0.980038
CTRG_00085	349.834	0.765314	0.528101	1.44918	0.147287	0.426256
CTRG_00086	1514.5	-0.389986	0.334149	-1.1671	0.243168	0.530782
CTRG_00087	188.652	1.10993	0.585236	1.89655	0.057888	0.279241
CTRG_00088	1434.5	-1.22589	0.620016	-1.97718	0.048021	0.253996
CTRG_00089	2465.7	-0.161683	0.489699	-0.330167	0.741274	0.882267
CTRG_00090	43.3559	1.21642	0.650346	1.87042	0.0614252	0.288199
CTRG_00091	594.207	0.0239469	0.359954	0.0665276	0.946958	0.980038
CTRG_00092	475.266	0.335232	0.479412	0.699256	0.484392	0.727336
CTRG_00093	328.204	0.223975	0.434619	0.515336	0.606318	0.806079
CTRG_00094	760.063	0.10858	0.356829	0.304292	0.760905	0.892339
CTRG_00095	224.164	0.469768	0.419086	1.12093	0.262316	0.548719
CTRG_00096	47.1687	1.11774	0.629953	1.77433	0.0760088	0.315803
CTRG_00097	63.3347	-1.92634	0.97133	-1.9832	0.0473453	0.253087
CTRG_00098	462.825	0.00102333	0.488	0.002097	0.998327	0.999035
CTRG_00099	7395.09	-0.356829	0.374822	-0.951996	0.341099	0.62281
CTRG_00100	278.044	-0.00744212	0.407488	-0.0182634	0.985429	0.994127
CTRG_00101	1070.83	0.238652	0.561415	0.42509	0.670771	0.841159
CTRG_00102	1.36781	-0.440371	3.12678	-0.140839	0.887998	NA
CTRG_00103	1608.24	-0.0154681	0.382392	-0.0404511	0.967734	0.987709
CTRG_00104	494.942	-0.641471	0.367769	-1.74423	0.0811197	0.325255
CTRG_00105	247.043	1.09126	0.490627	2.22421	0.0261342	0.187651
CTRG_00106	515.153	1.49527	0.449665	3.3253	0.000883249	0.0208547
CTRG_00107	687.723	-0.533306	0.486951	-1.09519	0.273432	0.559724
CTRG_00110	731.796	-0.0678863	0.348318	-0.194897	0.845473	0.93801
CTRG_00111	57.733	0.479505	0.923691	0.519119	0.603678	0.803769
CTRG_00112	1.36327	2.0888	3.26815	0.639137	0.522734	NA
CTRG_00113	69.965	2.0983	0.620692	3.38058	0.000723328	0.0177994
CTRG_00114	1069.3	-0.276317	0.55207	-0.500511	0.616716	0.812443
CTRG_00115	294.502	0.480135	0.389939	1.23131	0.218208	0.509239
CTRG_00116	142.066	1.64651	0.463721	3.55066	0.000384265	0.0106716
CTRG_00117	3298.59	-0.168918	0.409323	-0.412678	0.679842	0.844482
CTRG_00118	262.537	0.3268	0.428616	0.762455	0.445788	0.698505
CTRG_00119	2270.71	-0.115524	0.366084	-0.315567	0.752331	0.887594
CTRG_00120	87.259	-0.0605529	0.553343	-0.109431	0.912861	0.965888
CTRG_00121	860.598	-0.465579	0.389864	-1.19421	0.232396	0.521278
CTRG_00122	2746.62	-0.0566114	0.374766	-0.151058	0.87993	0.952618
CTRG_00123	1664.24	2.14849	0.42011	5.11411	3.15231e-07	2.62632e-05
CTRG_00124	149.784	1.03785	0.697634	1.48767	0.136838	0.412985
CTRG_00125	32278.8	0.0436184	0.354028	0.123206	0.901944	0.961737
CTRG_00126	352.178	0.963387	0.37402	2.57576	0.010002	0.106835
CTRG_00127	3337.33	0.750114	0.410021	1.82945	0.0673319	0.30118
CTRG_00128	188.308	1.49141	0.51366	2.90349	0.0036903	0.0569361
CTRG_00129	5651.84	0.614716	0.450303	1.36512	0.172216	0.457203
CTRG_00130	48.4708	-0.278063	0.656439	-0.423593	0.671863	0.841379
CTRG_00131	60.5854	-0.959591	0.566895	-1.69272	0.0905096	0.342623
CTRG_00132	684.084	-0.480493	0.412491	-1.16486	0.244077	0.531245
CTRG_00133	317.738	0.374034	0.381988	0.979176	0.327493	0.608842
CTRG_00134	5.97115	0.610878	1.47441	0.414321	0.678639	NA
CTRG_00135	194.374	-0.218587	1.06492	-0.205261	0.837368	0.933131
CTRG_00136	1072.17	-0.883089	0.579594	-1.52363	0.127601	0.400305
CTRG_00137	1.91607	0.554852	2.44034	0.227367	0.820138	NA
CTRG_00138	299.353	0.920235	0.448352	2.05248	0.0401228	0.235336
CTRG_00139	540.139	0.159127	0.362041	0.439527	0.66028	0.835833
CTRG_00140	468.099	-0.242242	0.417148	-0.580709	0.561437	0.775615
CTRG_00141	932.416	0.451622	0.821295	0.549891	0.582394	0.788949
CTRG_00142	1037.26	1.90765	0.378167	5.04446	4.54808e-07	3.73583e-05
CTRG_00143	11.844	-0.524893	1.1073	-0.474028	0.63548	0.822485
CTRG_00144	57.6402	-1.0367	0.697498	-1.48631	0.137197	0.413506
CTRG_00145	1148.61	0.191741	0.393123	0.487738	0.625735	0.81603
CTRG_00146	559.484	-0.0878171	0.373929	-0.23485	0.814325	0.922285
CTRG_00147	252.899	-0.0663913	0.413338	-0.160622	0.872391	0.948682
CTRG_00148	4.81499	0.322659	2.16334	0.149149	0.881436	NA
CTRG_00149	1119.35	0.848057	0.409912	2.06888	0.0385578	0.229458
CTRG_00150	1721.33	-0.337839	0.4839	-0.698159	0.485078	0.727656
CTRG_00151	341.56	0.45961	0.382096	1.20287	0.229028	0.518085
CTRG_00152	7304.5	0.879104	0.454126	1.93582	0.05289	0.267594
CTRG_00153	209.354	-1.29268	0.692785	-1.86592	0.0620524	0.289278
CTRG_00154	49772.8	-0.636918	0.494836	-1.28713	0.19805	0.491709
CTRG_00155	86201.6	0.0936037	0.451015	0.20754	0.835588	0.932131
CTRG_00156	406.989	1.69722	0.413256	4.10695	4.00925e-05	0.00177136
CTRG_00157	513.952	2.79024	0.606983	4.5969	4.28815e-06	0.000266048
CTRG_00158	185.718	3.14359	0.755833	4.15911	3.1949e-05	0.00144439
CTRG_00159	0.757962	2.92188	4.69742	0.622018	0.53393	NA
CTRG_00160	9.95047	0.0370743	1.2444	0.029793	0.976232	0.98981
CTRG_00162	406.786	1.93143	0.403557	4.78601	1.70131e-06	0.000122042
CTRG_00163	777.118	-1.1928	0.662137	-1.80145	0.0716326	0.308644
CTRG_00164	856.157	-0.977433	0.426011	-2.29438	0.0217685	0.166502
CTRG_00165	1488.4	-0.338768	0.395581	-0.856381	0.391787	0.658473
CTRG_00166	2149.78	-0.538191	0.407652	-1.32022	0.186761	0.480374
CTRG_00167	6589.44	-0.673142	0.348315	-1.93257	0.0532897	0.268864
CTRG_00168	716.608	-1.82399	0.471317	-3.86999	0.000108839	0.00396719
CTRG_00169	13081.1	-0.419831	0.326517	-1.28579	0.198518	0.492244
CTRG_00170	22.4652	0.981828	0.953938	1.02924	0.303368	0.585455
CTRG_00171	34.5156	2.04801	0.753296	2.71874	0.00655316	0.0839667
CTRG_00172	990.788	-0.524251	0.581951	-0.90085	0.367668	0.642532
CTRG_00173	321.917	0.936839	0.422415	2.21782	0.0265674	0.189646
CTRG_00174	43.1521	2.5892	0.927153	2.79264	0.00522806	0.0732933
CTRG_00175	50.108	1.31427	0.667264	1.96964	0.0488798	0.256817
CTRG_00176	901.382	0.354283	0.343963	1.03	0.303009	0.585455
CTRG_00177	1357.79	-0.612608	0.501485	-1.22159	0.221864	0.511831
CTRG_00178	330.633	0.213173	0.388062	0.549327	0.582781	0.788949
CTRG_00179	2172.94	0.294905	0.332254	0.887587	0.374763	0.648359
CTRG_00180	6137.83	-0.0325057	0.33738	-0.0963476	0.923244	0.967876
CTRG_00181	5996.64	0.562855	0.442763	1.27123	0.203646	0.495503
CTRG_00182	383.21	-0.421112	0.548391	-0.767904	0.442544	0.697169
CTRG_00183	4.19865	-0.738467	1.8875	-0.391241	0.695619	NA
CTRG_00184	15.9483	-0.277337	0.963506	-0.287841	0.773468	0.899786
CTRG_00185	557.531	-0.408504	0.492675	-0.829154	0.407018	0.668794
CTRG_00186	28.1278	-1.7777	1.1531	-1.54167	0.123154	0.393552
CTRG_00187	628.937	-0.415191	0.408762	-1.01573	0.309759	0.593468
CTRG_00188	80.3304	0.629715	0.577889	1.08968	0.275853	0.562509
CTRG_00189	92.9151	-0.679511	0.755816	-0.899043	0.36863	0.642705
CTRG_00190	1553.05	0.707313	0.50926	1.3889	0.164862	0.449425
CTRG_00191	8552.7	-0.0636568	0.409358	-0.155504	0.876424	0.951294
CTRG_00192	310.383	-0.125088	0.3928	-0.318452	0.750142	0.88685
CTRG_00193	188.297	0.190839	0.43364	0.440088	0.659874	0.835833
CTRG_00194	6734.11	-1.44347	0.738057	-1.95577	0.050492	0.261042
CTRG_00195	351.992	-0.964452	0.450283	-2.14188	0.032203	0.211428
CTRG_00196	821.656	0.419563	0.35363	1.18645	0.235445	0.524091
CTRG_00197	39371.9	0.102986	0.434684	0.236922	0.812717	0.92088
CTRG_00198	3562.07	-0.671539	0.454391	-1.47789	0.139437	0.416171
CTRG_00199	253.499	0.793599	0.446468	1.7775	0.0754854	0.315588
CTRG_00200	868.397	-0.197816	0.438128	-0.451504	0.651626	0.831936
CTRG_00201	572.917	-1.04695	0.529521	-1.97716	0.0480231	0.253996
CTRG_00202	1157.23	-0.554644	0.392503	-1.41309	0.157628	0.440843
CTRG_00203	529.42	0.40143	0.444857	0.90238	0.366855	0.642106
CTRG_00204	192.044	-0.566542	0.411611	-1.3764	0.168698	0.45279
CTRG_00205	561.469	-0.373752	0.406666	-0.919065	0.358062	0.636457
CTRG_00206	5877	0.266165	0.336993	0.789822	0.429632	0.685674
CTRG_00207	4161.39	-1.46448	0.828222	-1.76822	0.0770238	0.317458
CTRG_00208	0	NA	NA	NA	NA	NA
CTRG_00209	1526.14	0.113075	0.385531	0.293297	0.769295	0.89865
CTRG_00210	301.766	0.200877	0.394995	0.508556	0.611064	0.809385
CTRG_00211	79670.8	-0.63621	0.329764	-1.92929	0.0536947	0.269914
CTRG_00212	1.73964	2.29115	3.06466	0.747603	0.4547	NA
CTRG_00213	143.566	0.139215	0.439653	0.316649	0.75151	0.887279
CTRG_00214	759	0.203458	0.374083	0.543884	0.586522	0.791072
CTRG_00215	298.7	-0.31105	0.427663	-0.727325	0.467027	0.715634
CTRG_00216	17.43	-0.79962	1.3169	-0.607198	0.54372	0.76269
CTRG_00217	320.186	0.302496	0.398465	0.759151	0.447762	0.700093
CTRG_00218	1949.6	-0.118064	0.334793	-0.352649	0.724351	0.87268
CTRG_00219	39.9933	0.12811	0.926735	0.138239	0.890052	0.957079
CTRG_00220	670.237	0.417071	0.396474	1.05195	0.292823	0.579289
CTRG_00221	43336.1	-0.891793	0.624703	-1.42755	0.153422	0.434341
CTRG_00222	538.92	0.783565	0.448357	1.74764	0.0805267	0.324669
CTRG_00223	559.963	0.437508	0.357526	1.22371	0.221061	0.510471
CTRG_00224	708.569	0.238835	0.377919	0.631975	0.527403	0.753507
CTRG_00225	380.796	-0.182092	0.433697	-0.419859	0.674588	0.842848
CTRG_00226	8255.24	0.783152	0.426384	1.83673	0.06625	0.298355
CTRG_00227	570.074	0.0425318	0.355554	0.119621	0.904783	0.963533
CTRG_00228	425.289	-0.184903	0.376966	-0.490504	0.623777	0.8153
CTRG_00229	298.169	0.694847	0.404301	1.71864	0.08568	0.333568
CTRG_00230	1071.75	0.0914507	0.397613	0.229999	0.818092	0.924455
CTRG_00231	1305.98	1.19516	0.341768	3.49698	0.000470549	0.0124738
CTRG_00232	14.0926	1.79611	1.1863	1.51404	0.130015	0.402269
CTRG_00233	35.0305	-0.799421	0.885347	-0.902947	0.366554	0.642106
CTRG_00234	6.22363	1.21518	1.48797	0.81667	0.414117	NA
CTRG_00235	1019.65	0.577306	0.419821	1.37512	0.169093	0.453479
CTRG_00236	445.343	1.01892	0.453173	2.24841	0.0245503	0.180097
CTRG_00237	41.5965	-0.591803	1.00031	-0.591621	0.554104	0.771066
CTRG_00238	53.5589	1.59653	0.597294	2.67295	0.00751885	0.0908236
CTRG_00239	2017.65	0.0566818	0.363975	0.15573	0.876246	0.951294
CTRG_00240	17.8824	0.396162	0.930233	0.425874	0.670199	0.841124
CTRG_00241	1352.75	-0.612905	0.645642	-0.949294	0.342471	0.623476
CTRG_00242	240.939	-0.276372	0.434613	-0.635904	0.524839	0.751501
CTRG_00243	1360.1	2.19667	0.663062	3.31292	0.000923266	0.0211988
CTRG_00244	228.699	-1.26962	0.84119	-1.50931	0.131219	0.403072
CTRG_00245	84.6131	0.239334	0.514781	0.464923	0.641987	0.826693
CTRG_00246	1047.42	-0.480472	0.375428	-1.2798	0.200616	0.493131
CTRG_00247	1590.66	-0.499541	0.366239	-1.36398	0.172575	0.457203
CTRG_00248	15.3385	0.0645823	0.996193	0.0648291	0.94831	0.980419
CTRG_00249	306.148	1.1742	0.506684	2.31741	0.0204814	0.160332
CTRG_00250	201.537	0.451758	0.417241	1.08273	0.278929	0.566054
CTRG_00251	568.515	0.196264	0.357486	0.54901	0.582998	0.789057
CTRG_00252	2255.74	0.178256	0.354198	0.503267	0.614777	0.810988
CTRG_00253	563.459	-1.32391	0.548067	-2.4156	0.0157095	0.137172
CTRG_00254	1269.92	1.26175	0.357184	3.53248	0.000411684	0.0113789
CTRG_00255	103.163	2.09414	0.664973	3.14921	0.00163715	0.0323655
CTRG_00256	110.186	-0.39214	0.470406	-0.833621	0.404494	0.666781
CTRG_00257	290.417	1.45716	0.61848	2.35603	0.0184715	0.150906
CTRG_00258	37.5093	0.319131	0.698201	0.457076	0.647617	0.830271
CTRG_00259	4766.69	0.113916	0.440941	0.258348	0.796138	0.911659
CTRG_00260	9254	-0.246016	0.36197	-0.679657	0.496721	0.734623
CTRG_00261	759.706	-0.629755	0.403895	-1.5592	0.118948	0.386541
CTRG_00262	1103.21	-0.234276	0.356581	-0.657007	0.511177	0.742881
CTRG_00263	1421.66	0.708739	0.802742	0.882898	0.377292	0.650389
CTRG_00264	200.685	0.0647899	0.611476	0.105957	0.915617	0.966376
CTRG_00265	122.524	-0.686686	0.485162	-1.41537	0.156959	0.4403
CTRG_00266	0.18902	1.1406	4.98303	0.228897	0.818949	NA
CTRG_00267	63.9186	-1.79801	0.831752	-2.16171	0.0306405	0.205162
CTRG_00268	31.5031	-1.23496	0.936499	-1.3187	0.18727	0.481128
CTRG_00269	279.747	-0.248941	0.407702	-0.610596	0.541467	0.760924
CTRG_00270	66.3741	-0.141849	0.628095	-0.225841	0.821325	0.925598
CTRG_00271	525.94	-0.104486	0.357655	-0.292142	0.770178	0.89886
CTRG_00272	89.0957	0.069151	0.596596	0.115909	0.907725	0.964974
CTRG_00273	27.0436	1.96766	0.872029	2.25641	0.0240448	0.178524
CTRG_00274	579.701	-0.647256	0.601443	-1.07617	0.28185	0.568771
CTRG_00275	74.587	-0.0656147	0.529494	-0.12392	0.901379	0.961607
CTRG_00276	932.28	-0.221368	0.373978	-0.591928	0.553899	0.771015
CTRG_00277	732.452	-0.483208	0.352571	-1.37053	0.170523	0.454935
CTRG_00278	202.744	-1.57172	1.00671	-1.56126	0.118464	0.386398
CTRG_00279	266.326	-0.499003	0.445024	-1.12129	0.262162	0.548667
CTRG_00280	111.412	0.0650936	0.648209	0.100421	0.92001	0.967257
CTRG_00281	807.134	0.0802807	0.344954	0.232729	0.815972	0.923115
CTRG_00282	3415.41	-0.882622	0.34517	-2.55707	0.0105559	0.111526
CTRG_00283	1086.7	-0.122701	0.468028	-0.262166	0.793194	0.910494
CTRG_00284	39.411	1.67415	0.673643	2.48522	0.0129471	0.123588
CTRG_00285	124.345	-0.0786428	0.564766	-0.139249	0.889254	0.956918
CTRG_00286	272.02	-0.0667247	0.443819	-0.150342	0.880495	0.952698
CTRG_00287	1374.64	-0.651855	0.526962	-1.23701	0.216085	0.506718
CTRG_00288	3.7493	-0.13393	1.98483	-0.0674768	0.946202	NA
CTRG_00289	75.9439	0.973083	0.60495	1.60853	0.107719	0.369946
CTRG_00290	401.312	1.36093	0.433582	3.1388	0.00169641	0.0329782
CTRG_00291	52.4549	-1.1172	1.01194	-1.10401	0.269589	0.555795
CTRG_00292	562.639	-0.311888	0.711329	-0.438458	0.661054	0.835954
CTRG_00293	170.799	-0.525526	0.680692	-0.772047	0.440087	0.695519
CTRG_00294	1.10834	0.11715	3.39451	0.0345116	0.972469	NA
CTRG_00295	0.450076	-0.296985	4.98043	-0.0596303	0.95245	NA
CTRG_00296	1.05275	3.39312	4.18663	0.810467	0.417672	NA
CTRG_00297	3.55488	2.49289	2.59338	0.961253	0.336425	NA
CTRG_00298	0	NA	NA	NA	NA	NA
CTRG_00299	2307.34	1.11182	0.33014	3.36772	0.000757929	0.0184947
CTRG_00300	266.837	2.59365	0.615305	4.21522	2.4953e-05	0.0011736
CTRG_00301	1228.57	4.4009	0.439182	10.0207	1.23648e-23	1.44223e-20
CTRG_00302	62.2042	3.70625	0.68366	5.42119	5.92044e-08	6.27782e-06
CTRG_00303	43.4258	1.0668	0.659196	1.61834	0.10559	0.367306
CTRG_00304	43.5959	0.881977	0.692042	1.27445	0.202502	0.494968
CTRG_00305	945.085	2.06597	0.746806	2.76641	0.00566769	0.0765138
CTRG_00306	266.439	0.044382	0.446272	0.0994506	0.92078	0.967257
CTRG_00307	989.212	0.0738348	0.434839	0.169798	0.865169	0.945586
CTRG_00308	628.128	-0.0214646	0.351068	-0.0611409	0.951247	0.981203
CTRG_00309	288.017	0.563442	0.529853	1.06339	0.287604	0.574224
CTRG_00310	417.907	0.138886	0.428749	0.323933	0.745989	0.884744
CTRG_00311	99.19	-0.00938001	0.513712	-0.0182593	0.985432	0.994127
CTRG_00312	316.527	0.806689	0.394829	2.04313	0.0410392	0.237642
CTRG_00313	179.664	-0.0588932	0.443617	-0.132757	0.894386	0.959187
CTRG_00314	376.879	-0.560584	0.445379	-1.25867	0.208151	0.499357
CTRG_00315	1213.27	-0.30526	0.407692	-0.748753	0.454006	0.706011
CTRG_00316	743.884	-0.26387	0.381461	-0.691735	0.489104	0.729528
CTRG_00317	1483.48	-0.643309	0.353779	-1.81839	0.0690042	0.304619
CTRG_00318	98.7416	0.0135493	0.532986	0.0254214	0.979719	0.991888
CTRG_00319	95.6857	1.22462	0.511092	2.39608	0.0165714	0.142773
CTRG_00320	1794.64	-0.0749946	0.401346	-0.186858	0.851772	0.940494
CTRG_00321	1797.58	0.371773	0.457478	0.812659	0.416413	0.67459
CTRG_00322	765.94	-0.181947	0.400294	-0.454533	0.649445	0.831613
CTRG_00323	184.702	0.314371	0.503345	0.624563	0.532258	0.755268
CTRG_00324	486.952	-0.0461252	0.485957	-0.0949161	0.924381	0.967876
CTRG_00325	721.955	-1.04233	0.364067	-2.86302	0.00419625	0.0622711
CTRG_00326	1526.83	-0.67067	0.341016	-1.96668	0.0492197	0.258138
CTRG_00327	310.759	-1.0856	0.39283	-2.76354	0.00571787	0.0769629
CTRG_00328	172.271	0.159311	0.446743	0.356605	0.721387	0.870141
CTRG_00329	89.5723	0.0972792	0.505546	0.192424	0.84741	0.939026
CTRG_00330	0	NA	NA	NA	NA	NA
CTRG_00331	13.6315	-0.177552	1.76768	-0.100444	0.919992	0.967257
CTRG_00332	70.1465	-0.033382	0.572366	-0.0583229	0.953491	0.981203
CTRG_00333	48.7845	-1.07562	0.944125	-1.13927	0.254589	0.541089
CTRG_00334	3.61602	0.871971	1.9526	0.44657	0.655185	NA
CTRG_00335	6.57663	1.66529	1.56752	1.06237	0.288069	NA
CTRG_00336	595.799	0.677864	0.416886	1.62602	0.103946	0.363655
CTRG_00337	14.4797	-1.0219	1.01536	-1.00644	0.314203	0.597895
CTRG_00338	6463.3	0.215975	0.488398	0.442212	0.658336	0.835169
CTRG_00339	1262.43	-0.328241	0.429202	-0.764769	0.444409	0.698168
CTRG_00340	558.18	-0.22692	0.444161	-0.510896	0.609424	0.807947
CTRG_00341	252.239	0.99918	0.628546	1.58967	0.111909	0.377913
CTRG_00342	5566.51	1.01938	0.519889	1.96076	0.0499071	0.259641
CTRG_00343	409.581	0.780021	0.413429	1.88671	0.059199	0.281376
CTRG_00344	262.557	1.88063	0.397227	4.73438	2.19721e-06	0.000154387
CTRG_00345	2773.35	0.193519	0.375559	0.515282	0.606356	0.806079
CTRG_00346	280.172	0.673888	0.440691	1.52916	0.126225	0.398734
CTRG_00347	145.525	-0.6853	0.447382	-1.5318	0.125572	0.398224
CTRG_00348	10.9394	1.79985	1.14985	1.5653	0.117514	0.385864
CTRG_00349	11.4577	-1.437	1.21477	-1.18294	0.236831	0.525043
CTRG_00350	4597.56	1.40393	0.423378	3.31602	0.000913077	0.0211988
CTRG_00351	0	NA	NA	NA	NA	NA
CTRG_00352	2376.15	1.36051	0.67993	2.00095	0.0453977	0.247551
CTRG_00353	1058.26	0.440338	0.41202	1.06873	0.285192	0.572543
CTRG_00354	1574.18	-0.224126	0.34584	-0.648062	0.516945	0.746294
CTRG_00355	2329.5	0.150545	0.354357	0.424841	0.670953	0.841159
CTRG_00356	1061.72	-0.879132	0.533847	-1.64678	0.0996023	0.355311
CTRG_00357	156.953	-0.11209	0.430713	-0.260243	0.794676	0.911058
CTRG_00358	1583.08	-0.0613771	0.426244	-0.143995	0.885504	0.955107
CTRG_00359	541.897	-0.366567	0.450652	-0.813414	0.415981	0.67459
CTRG_00360	112.751	1.2332	0.531748	2.31914	0.0203875	0.159811
CTRG_00361	186.594	-0.319107	0.56528	-0.564512	0.572406	0.782713
CTRG_00362	1900.89	-0.860451	0.34638	-2.48413	0.012987	0.123759
CTRG_00363	3314.79	0.443325	0.427762	1.03638	0.300025	0.584037
CTRG_00364	1611.38	-0.288277	0.445656	-0.646861	0.517722	0.74681
CTRG_00365	730.88	0.330598	0.453342	0.729247	0.465851	0.715041
CTRG_00366	126.041	-0.345474	0.662524	-0.521452	0.602052	0.802369
CTRG_00367	373.271	-0.108516	0.378269	-0.286876	0.774208	0.899976
CTRG_00368	60.7103	0.406272	0.691633	0.58741	0.556928	0.772783
CTRG_00369	1066.45	-1.33855	0.503032	-2.66096	0.00779183	0.0931188
CTRG_00370	764.97	1.18667	0.602721	1.96885	0.0489703	0.257061
CTRG_00371	401.604	-0.572379	0.392005	-1.46013	0.144254	0.423006
CTRG_00372	2822.59	-0.0431956	0.43499	-0.0993025	0.920898	0.967257
CTRG_00373	15329.8	-0.452795	0.436392	-1.03759	0.299462	0.583515
CTRG_00374	44989.8	-0.143924	0.437427	-0.329025	0.742137	0.882574
CTRG_00375	711.813	-2.04686	0.796093	-2.57114	0.0101365	0.107876
CTRG_00376	316.329	-0.406003	0.389341	-1.0428	0.297043	0.581913
CTRG_00377	949.348	0.0883404	0.510757	0.17296	0.862683	0.944772
CTRG_00378	1156.09	-0.855378	0.341302	-2.50622	0.012203	0.121034
CTRG_00379	220.08	2.10692	0.643068	3.27635	0.00105158	0.0236788
CTRG_00380	2687.4	-0.358778	0.398639	-0.900008	0.368116	0.642532
CTRG_00381	10194.6	0.405353	0.488048	0.830559	0.406223	0.667914
CTRG_00382	891.198	-0.668602	0.401837	-1.66386	0.0961394	0.349772
CTRG_00383	1279.79	-0.632166	0.358047	-1.76559	0.077464	0.319046
CTRG_00384	7262.38	0.319504	0.511819	0.624251	0.532463	0.755369
CTRG_00385	164.885	-2.926	0.62197	-4.70441	2.54597e-06	0.000170668
CTRG_00386	5.02376	-0.446044	2.09078	-0.213338	0.831063	NA
CTRG_00387	555.816	0.635749	0.377366	1.6847	0.0920463	0.343826
CTRG_00388	6341.48	-0.244847	0.348944	-0.70168	0.482879	0.725998
CTRG_00389	7.66338	-0.0324314	1.45467	-0.0222947	0.982213	0.99346
CTRG_00390	415.03	0.266215	0.40117	0.663598	0.506948	0.739586
CTRG_00391	65.8945	-1.46418	0.813152	-1.80062	0.0717629	0.308644
CTRG_00392	454.581	-0.39547	0.371297	-1.06511	0.286828	0.57322
CTRG_00393	725.044	0.380561	0.627798	0.606183	0.544393	0.763071
CTRG_00394	373.814	2.10977	0.407856	5.17284	2.30566e-07	2.03736e-05
CTRG_00395	65.5997	1.56709	0.590027	2.65597	0.00790815	0.0943156
CTRG_00396	8454.22	0.320778	0.526417	0.609362	0.542285	0.761706
CTRG_00397	456.271	1.79246	0.726733	2.46646	0.0136455	0.127823
CTRG_00398	888.639	0.185556	0.443249	0.418628	0.675488	0.842848
CTRG_00399	4627.74	-0.365956	0.331946	-1.10245	0.270264	0.556567
CTRG_00400	120.358	-1.14465	0.527635	-2.1694	0.0300527	0.203799
CTRG_00401	4279.61	0.424382	0.538473	0.788121	0.430626	0.686553
CTRG_00402	255.53	-0.0850736	0.397403	-0.214074	0.83049	0.92946
CTRG_00403	1357.47	-0.202878	0.347169	-0.584377	0.558966	0.774096
CTRG_00404	438.687	-0.471534	0.4526	-1.04183	0.297489	0.582317
CTRG_00405	336.671	-0.176247	0.383004	-0.46017	0.645394	0.828879
CTRG_00406	1548.51	0.0133964	0.364695	0.0367332	0.970698	0.988667
CTRG_00407	2484.5	-0.623627	0.698348	-0.893003	0.371856	0.646012
CTRG_00408	228.361	2.22756	0.416118	5.35319	8.64175e-08	8.39978e-06
CTRG_00409	1.08916	1.56062	4.30545	0.362475	0.716997	NA
CTRG_00410	1507.68	-0.564021	0.371631	-1.51769	0.129092	0.401313
CTRG_00411	197.283	0.801264	0.744866	1.07572	0.282054	0.568795
CTRG_00412	84.029	-0.35945	0.657525	-0.546672	0.584604	0.790128
CTRG_00413	336.99	0.789371	0.399919	1.97383	0.0484016	0.254994
CTRG_00414	14502.3	-0.1446	0.354331	-0.408092	0.683206	0.847757
CTRG_00415	615.777	1.42974	0.642775	2.22432	0.0261267	0.187651
CTRG_00416	118.14	0.0981262	0.461462	0.212642	0.831606	0.929461
CTRG_00417	580.209	0.14536	0.49818	0.291783	0.770453	0.89886
CTRG_00418	3056.38	-0.115027	0.408554	-0.281546	0.778291	0.902186
CTRG_00419	921.806	0.232653	0.423403	0.549483	0.582674	0.788949
CTRG_00420	1825.85	0.554952	0.331732	1.67289	0.0943483	0.347274
CTRG_00421	1639.86	0.187589	0.475167	0.394786	0.693	0.853416
CTRG_00422	1405.73	0.535208	0.452441	1.18293	0.236835	0.525043
CTRG_00423	15.0008	1.21414	1.03748	1.17029	0.241885	0.529931
CTRG_00424	283.089	-0.491543	0.632622	-0.776993	0.437163	0.693185
CTRG_00425	27.4158	1.33112	0.990499	1.34389	0.178983	0.467191
CTRG_00426	584.624	-0.635008	0.451789	-1.40554	0.15986	0.44428
CTRG_00427	207.549	-0.418566	0.452552	-0.924901	0.355018	0.633557
CTRG_00428	987.395	-0.0343914	0.339663	-0.101251	0.919351	0.967257
CTRG_00429	1099.32	-0.132812	0.34354	-0.386599	0.699053	0.857027
CTRG_00430	1590.01	-0.0538153	0.332327	-0.161935	0.871357	0.948149
CTRG_00431	67.0256	-1.86865	1.27139	-1.46977	0.141624	0.419903
CTRG_00432	195.996	-0.017678	0.410648	-0.0430489	0.965663	0.986682
CTRG_00433	1138.68	-0.924252	0.354358	-2.60824	0.00910087	0.102433
CTRG_00434	3078.55	-1.06379	0.560515	-1.89787	0.0577127	0.278857
CTRG_00435	25.0366	0.996333	0.852244	1.16907	0.242375	0.530403
CTRG_00436	624.107	1.06015	0.399648	2.6527	0.00798514	0.0950395
CTRG_00437	435.049	0.616817	0.526893	1.17067	0.241732	0.529794
CTRG_00438	810.349	-0.210508	0.390686	-0.538815	0.590014	0.792849
CTRG_00439	1.86982	-0.489486	3.54568	-0.138052	0.8902	NA
CTRG_00440	0	NA	NA	NA	NA	NA
CTRG_00441	518.582	-0.0858227	0.370904	-0.231388	0.817014	0.923774
CTRG_00442	527.205	-0.506048	0.366562	-1.38052	0.167425	0.451713
CTRG_00443	613.176	0.644661	0.353794	1.82213	0.0684347	0.303276
CTRG_00444	848.429	1.14125	0.544233	2.09699	0.0359945	0.219747
CTRG_00445	784.298	-0.239966	0.370159	-0.648278	0.516805	0.746294
CTRG_00446	16813.6	1.05202	0.712151	1.47724	0.139613	0.416481
CTRG_00447	126.176	1.4634	0.526979	2.77695	0.0054871	0.0753311
CTRG_00448	136.734	-0.325961	0.442541	-0.736568	0.461385	0.711825
CTRG_00449	1716.71	-0.0507065	0.34331	-0.147699	0.88258	0.953893
CTRG_00450	120.418	-1.15964	0.78868	-1.47036	0.141465	0.41986
CTRG_00451	1131.17	-0.188354	0.343676	-0.548056	0.583653	0.789532
CTRG_00452	427.02	0.670518	0.52261	1.28302	0.199486	0.493131
CTRG_00453	428.49	1.27473	0.731361	1.74295	0.0813423	0.325255
CTRG_00454	687.041	-0.265702	0.352379	-0.754022	0.450836	0.703391
CTRG_00455	1614.26	-0.425176	0.35281	-1.20511	0.22816	0.517736
CTRG_00456	1434.13	-0.132052	0.405211	-0.325885	0.744511	0.883433
CTRG_00457	1275.39	3.60933	0.425179	8.48897	2.08474e-17	1.35091e-14
CTRG_00458	387.858	-0.0210206	0.46319	-0.0453823	0.963803	0.985949
CTRG_00459	31.5481	-1.254	0.809397	-1.5493	0.121309	0.390518
CTRG_00460	890.936	-0.790567	0.365472	-2.16314	0.0305302	0.204891
CTRG_00461	354.706	-0.236272	1.05228	-0.224535	0.822341	0.926201
CTRG_00462	1.58827	0.916926	2.6202	0.349944	0.72638	NA
CTRG_00463	1.9833	4.31076	4.37724	0.984813	0.324716	NA
CTRG_00464	1104.6	1.02294	0.346403	2.95302	0.00314677	0.050696
CTRG_00465	123.893	0.204227	0.54327	0.375922	0.706975	0.861725
CTRG_00466	224.306	-0.658904	0.479192	-1.37503	0.169122	0.453479
CTRG_00467	477.411	1.72542	0.476233	3.62305	0.000291146	0.00853247
CTRG_00468	26.2901	-0.124953	1.08572	-0.115087	0.908376	0.96511
CTRG_00469	1767.81	0.899717	0.589335	1.52667	0.126844	0.399258
CTRG_00470	945.579	-0.220152	0.371958	-0.591873	0.553936	0.771015
CTRG_00471	20.9737	0.647448	1.15095	0.562534	0.573752	0.783859
CTRG_00472	591.464	-0.458092	0.358575	-1.27753	0.201414	0.494171
CTRG_00473	419.164	-2.00937	0.854491	-2.35154	0.0186961	0.151649
CTRG_00474	430.909	0.53653	0.41406	1.29578	0.195052	0.488763
CTRG_00475	9.41637	0.34691	1.23008	0.282021	0.777927	0.902186
CTRG_00476	2.33748	0.891925	2.17877	0.40937	0.682268	NA
CTRG_00477	407.825	-0.784152	0.878956	-0.89214	0.372318	0.646038
CTRG_00478	6.53178	-0.182336	1.97813	-0.092176	0.926558	NA
CTRG_00479	574.466	0.28956	0.435652	0.664659	0.506268	0.739586
CTRG_00480	199.16	-0.379879	0.42994	-0.883563	0.376932	0.650389
CTRG_00481	1145.5	0.373583	0.465391	0.802729	0.422131	0.678388
CTRG_00482	14.6584	1.74876	1.07133	1.63232	0.102613	0.360071
CTRG_00483	81.5424	-1.2243	0.590891	-2.07195	0.0382701	0.228445
CTRG_00484	262.208	0.298278	0.411227	0.725338	0.468245	0.715995
CTRG_00485	2071.53	-0.401327	0.490073	-0.818912	0.412837	0.67289
CTRG_00486	87.0844	-0.54934	0.499172	-1.1005	0.271113	0.55771
CTRG_00487	7.7823	1.63643	1.51737	1.07846	0.280827	0.567453
CTRG_00488	358.939	2.84366	0.440337	6.45791	1.06156e-10	2.24028e-08
CTRG_00489	1491.31	-0.683019	0.385765	-1.77056	0.0766343	0.316675
CTRG_00490	182.57	-0.388336	0.447001	-0.868758	0.384979	0.655111
CTRG_00491	252.007	0.969214	0.478609	2.02506	0.0428607	0.241511
CTRG_00492	2801.96	-0.289175	0.453622	-0.637481	0.523812	0.751321
CTRG_00493	14.4343	0.402279	1.0892	0.369335	0.711878	0.864571
CTRG_00494	1890.14	-0.610379	0.39361	-1.55072	0.120969	0.390053
CTRG_00495	3633.79	-0.468437	0.337069	-1.38974	0.164608	0.449121
CTRG_00496	3379.91	0.0559668	0.395696	0.141439	0.887523	0.956753
CTRG_00497	381.073	-0.867212	0.372957	-2.32524	0.0200594	0.15809
CTRG_00498	288.368	0.729693	0.465594	1.56723	0.117061	0.385705
CTRG_00499	102.874	-0.362899	0.47651	-0.761576	0.446313	0.698952
CTRG_00500	178.363	-2.41724	0.953345	-2.53554	0.0112275	0.115307
CTRG_00501	109.62	-0.200479	0.482017	-0.415918	0.67747	0.843871
CTRG_00502	1735.46	0.132911	0.413032	0.321795	0.747608	0.885042
CTRG_00503	172.129	0.503701	0.477677	1.05448	0.291664	0.578173
CTRG_00504	323.053	-0.121802	0.429329	-0.283704	0.776637	0.901363
CTRG_00505	20.015	1.81803	0.890766	2.04098	0.0412531	0.23797
CTRG_00506	29.6731	1.19094	0.98952	1.20356	0.228761	0.518085
CTRG_00507	4947.06	-0.429053	0.557401	-0.769739	0.441455	0.696204
CTRG_00508	372.075	-0.538404	0.401956	-1.33946	0.18042	0.469947
CTRG_00509	140.281	1.10975	0.525036	2.11365	0.0345447	0.216934
CTRG_00510	2538.14	-0.529506	0.356542	-1.48512	0.137513	0.413512
CTRG_00511	2592.38	-0.131533	0.385065	-0.341585	0.732663	0.87757
CTRG_00512	423.887	1.40474	0.435634	3.22459	0.00126152	0.0271484
CTRG_00513	541.313	1.83463	0.449852	4.0783	4.53665e-05	0.00195983
CTRG_00514	11.979	1.82202	1.17171	1.55501	0.119943	0.388356
CTRG_00515	12.2366	2.05006	1.10889	1.84874	0.0644956	0.293858
CTRG_00516	147.555	0.816438	0.78077	1.04568	0.295707	0.580857
CTRG_00517	3438.8	0.276768	0.35003	0.790699	0.42912	0.685581
CTRG_00518	400.926	0.562449	0.41095	1.36865	0.171107	0.45563
CTRG_00519	1302.43	1.84413	0.342314	5.38724	7.15497e-08	7.32066e-06
CTRG_00520	52070.6	0.565436	0.617773	0.915282	0.360043	0.637745
CTRG_00521	256.913	-1.02824	0.393027	-2.6162	0.00889151	0.101082
CTRG_00522	1483.02	-0.492274	0.436935	-1.12665	0.259889	0.545796
CTRG_00523	253.643	1.07345	0.563305	1.90564	0.0566973	0.27647
CTRG_00524	19001.3	-0.502063	0.362401	-1.38538	0.165936	0.451017
CTRG_00525	1004.33	-1.11599	0.404501	-2.75892	0.00579919	0.0774177
CTRG_00526	279.588	-0.259208	0.461439	-0.561738	0.574295	0.784109
CTRG_00527	436.833	-0.474576	0.464914	-1.02078	0.307358	0.59095
CTRG_00528	1113.85	-0.431863	0.367782	-1.17424	0.2403	0.528074
CTRG_00529	474.966	-0.214666	0.375204	-0.572133	0.567232	0.779476
CTRG_00530	1662.48	0.0671095	0.394423	0.170146	0.864895	0.945586
CTRG_00531	170.402	0.256015	0.436623	0.586353	0.557638	0.773032
CTRG_00532	1105.33	-0.209215	0.349277	-0.598994	0.549177	0.767138
CTRG_00533	1644.46	0.354422	0.562609	0.629961	0.52872	0.753911
CTRG_00534	36.6263	1.73937	0.696869	2.49598	0.012561	0.122237
CTRG_00535	1841.02	-0.0843017	0.376506	-0.223905	0.822831	0.926201
CTRG_00536	0	NA	NA	NA	NA	NA
CTRG_00537	166.14	3.25788	0.568958	5.72605	1.02798e-08	1.39423e-06
CTRG_00538	341.44	0.768682	0.524575	1.46534	0.142827	0.421755
CTRG_00539	339.898	0.0354583	0.403356	0.0879082	0.92995	0.97073
CTRG_00540	578.998	-1.28654	0.807732	-1.59279	0.111208	0.376855
CTRG_00541	562.051	0.960078	0.379253	2.5315	0.0113577	0.116207
CTRG_00542	618.113	0.373859	0.354022	1.05603	0.290953	0.577209
CTRG_00543	199.3	-0.0533132	0.408248	-0.13059	0.896099	0.959437
CTRG_00544	11.1666	1.00385	1.09861	0.913751	0.360848	0.637745
CTRG_00545	1.69997	4.08801	4.60413	0.8879	0.374594	NA
CTRG_00546	52.4766	0.535233	0.655766	0.816194	0.414389	0.673743
CTRG_00547	58.9121	3.18031	0.654821	4.85676	1.1932e-06	9.03731e-05
CTRG_00548	153.829	-0.688067	0.472822	-1.45523	0.145605	0.423947
CTRG_00549	533.794	-0.356991	0.360069	-0.99145	0.321466	0.604424
CTRG_00550	1120.15	0.364122	0.529218	0.688038	0.491429	0.731426
CTRG_00551	1448.29	0.251158	0.369131	0.680402	0.49625	0.734623
CTRG_00552	7.48835	2.5685	1.59387	1.61148	0.107074	0.368664
CTRG_00553	362.545	0.412223	0.472448	0.872524	0.382923	0.65464
CTRG_00554	62.6567	2.32813	1.43882	1.61809	0.105644	0.367306
CTRG_00555	1359.58	0.277058	0.374994	0.738832	0.460009	0.711005
CTRG_00556	32472.5	0.0425347	0.405026	0.105017	0.916362	0.966376
CTRG_00557	2583.93	0.469671	0.509897	0.921109	0.356993	0.635527
CTRG_00558	101.317	2.69171	1.38473	1.94385	0.0519133	0.265481
CTRG_00559	158.458	1.90672	0.489876	3.89225	9.93201e-05	0.00368939
CTRG_00560	22.3153	1.89875	0.891563	2.12968	0.0331977	0.213379
CTRG_00561	74.3017	0.888372	0.635443	1.39804	0.162102	0.446683
CTRG_00562	1185.96	-0.500432	0.343106	-1.45854	0.144692	0.423006
CTRG_00563	217.957	-1.0528	0.42879	-2.45527	0.0140779	0.129499
CTRG_00564	5060.33	1.11746	0.362086	3.08618	0.00202747	0.0372502
CTRG_00565	927.767	-0.451443	0.359333	-1.25634	0.208994	0.500779
CTRG_00566	418.56	0.0413517	0.383026	0.107961	0.914027	0.966064
CTRG_00567	1289.4	-0.436947	0.353947	-1.2345	0.217017	0.508291
CTRG_00568	540.997	1.17855	0.63785	1.84769	0.0646475	0.293957
CTRG_00569	1383.71	0.601364	0.365606	1.64485	0.100002	0.355399
CTRG_00570	162.733	0.0174005	0.436005	0.0399089	0.968166	0.987709
CTRG_00571	1544.43	-0.510885	0.452163	-1.12987	0.258532	0.544277
CTRG_00572	2595.8	0.355694	0.373842	0.951454	0.341374	0.62281
CTRG_00573	329.901	0.43163	0.440421	0.980039	0.327067	0.608842
CTRG_00574	486.726	0.551849	0.39994	1.37983	0.16764	0.452
CTRG_00575	7297.76	0.0762944	0.463713	0.164529	0.869314	0.948046
CTRG_00576	1003.44	0.335322	0.365071	0.918511	0.358352	0.636649
CTRG_00577	1053.58	-0.340498	0.484657	-0.702554	0.482334	0.725384
CTRG_00578	27.0957	-0.152124	0.841566	-0.180763	0.856553	0.942304
CTRG_00579	2236.26	0.221758	0.338652	0.654827	0.512579	0.744121
CTRG_00580	93.877	3.43753	0.577933	5.94797	2.7149e-09	4.16666e-07
CTRG_00581	429.612	0.311417	0.442076	0.704443	0.481157	0.724746
CTRG_00582	96.9973	0.611768	0.490088	1.24828	0.211928	0.502424
CTRG_00583	426.756	0.849326	0.44866	1.89303	0.0583542	0.280331
CTRG_00584	1464.81	1.16921	0.477416	2.44904	0.0143238	0.131346
CTRG_00585	2970.55	-0.876921	0.514516	-1.70436	0.0883137	0.338042
CTRG_00586	250.301	-0.820847	0.485709	-1.69	0.0910283	0.342944
CTRG_00587	191.628	-0.0270065	0.495971	-0.0544517	0.956575	0.982693
CTRG_00588	3.7826	1.85487	1.9105	0.970882	0.331607	NA
CTRG_00589	17.8576	0.294412	0.890339	0.330674	0.74089	0.882267
CTRG_00590	1323.23	-0.365815	0.39839	-0.918233	0.358497	0.636649
CTRG_00591	579.262	-0.468916	0.358753	-1.30707	0.191188	0.485993
CTRG_00592	1504.46	-0.764314	0.357708	-2.1367	0.0326223	0.212574
CTRG_00593	97.9615	0.897536	0.491475	1.82621	0.0678186	0.301692
CTRG_00594	959.485	0.0625415	0.361664	0.172927	0.862709	0.944772
CTRG_00595	4432.63	-0.449103	0.363723	-1.23474	0.216928	0.508286
CTRG_00596	4061.74	0.664138	0.344627	1.92712	0.0539644	0.269914
CTRG_00597	523.538	0.196314	0.378287	0.518956	0.603791	0.803769
CTRG_00598	512.009	-0.259098	0.367556	-0.70492	0.48086	0.724746
CTRG_00599	249.126	1.93881	0.410456	4.72356	2.31748e-06	0.000159083
CTRG_00600	82.8903	0.874831	0.632247	1.38368	0.166455	0.451017
CTRG_00601	7742.79	-1.193	0.465595	-2.5623	0.0103981	0.110257
CTRG_00602	524.738	0.607988	0.728101	0.835033	0.403699	0.666584
CTRG_00603	780.123	-0.0854325	0.380343	-0.22462	0.822275	0.926201
CTRG_00604	65.7198	1.73034	0.622569	2.77936	0.00544665	0.0750943
CTRG_00605	507.972	0.431589	0.577106	0.74785	0.45455	0.70652
CTRG_00606	333.794	0.594874	0.402826	1.47675	0.139742	0.416654
CTRG_00607	18.1018	-0.647765	1.19709	-0.541118	0.588426	0.792493
CTRG_00608	988.216	-0.85046	0.749015	-1.13544	0.256192	0.542721
CTRG_00609	568.81	-1.34562	0.81166	-1.65786	0.0973453	0.35215
CTRG_00610	1573.17	1.20771	0.569889	2.1192	0.0340739	0.216897
CTRG_00611	1228.96	0.184383	0.388731	0.474319	0.635272	0.822399
CTRG_00612	332.292	-1.45628	0.414585	-3.51263	0.00044369	0.0119701
CTRG_00613	4126.42	0.0588287	0.336346	0.174905	0.861154	0.944772
CTRG_00614	24.5138	-0.0388037	0.984853	-0.0394005	0.968571	0.987709
CTRG_00615	17.9238	2.40126	1.0403	2.30824	0.020986	0.162753
CTRG_00616	939.241	0.209378	0.355276	0.589338	0.555635	0.772236
CTRG_00617	683.356	0.611287	0.587318	1.04081	0.297963	0.582334
CTRG_00618	348.101	-1.40043	0.480233	-2.91614	0.00354389	0.0555591
CTRG_00619	312.162	-0.704441	0.380478	-1.85146	0.0641032	0.292986
CTRG_00620	2005.52	0.726147	0.555951	1.30613	0.191507	0.485993
CTRG_00621	1181.3	-0.778016	0.429323	-1.81219	0.0699566	0.305864
CTRG_00622	222.792	-0.263648	0.414291	-0.636383	0.524527	0.751501
CTRG_00623	0.521332	-2.61911	4.8958	-0.53497	0.592671	NA
CTRG_00624	305.951	-0.749686	0.553786	-1.35375	0.175817	0.462449
CTRG_00625	2047.69	-0.673901	0.370955	-1.81667	0.0692683	0.304619
CTRG_00626	1160.77	-0.411861	0.776886	-0.530144	0.596012	0.798144
CTRG_00627	12898.4	-0.0664401	0.322446	-0.20605	0.836752	0.933124
CTRG_00628	41.4792	-1.40431	0.647866	-2.16759	0.03019	0.204256
CTRG_00629	417.697	-0.80946	0.406816	-1.98974	0.046619	0.250346
CTRG_00630	2012.67	0.101343	0.338957	0.298986	0.764951	0.895283
CTRG_00631	332.611	-0.0631925	0.462476	-0.13664	0.891316	0.957507
CTRG_00632	115.215	-0.113644	0.610762	-0.186069	0.852391	0.940613
CTRG_00633	97.534	1.534	0.551439	2.78181	0.00540571	0.0747064
CTRG_00634	288.832	0.280079	0.49687	0.563686	0.572968	0.783114
CTRG_00635	959.984	0.399496	0.45343	0.881052	0.378289	0.651219
CTRG_00636	610.415	0.311163	0.352254	0.883348	0.377048	0.650389
CTRG_00637	552.518	0.0362748	0.379711	0.0955327	0.923892	0.967876
CTRG_00638	19.2742	1.30363	1.01171	1.28854	0.197559	0.491677
CTRG_00639	239.136	-0.369118	0.415783	-0.887766	0.374667	0.648359
CTRG_00640	538.294	-0.703077	0.466012	-1.50871	0.131373	0.403072
CTRG_00641	273.871	0.821231	0.662503	1.23959	0.215127	0.505695
CTRG_00642	1646.07	-0.591684	0.362431	-1.63255	0.102565	0.360071
CTRG_00643	6816.75	-0.348225	0.3649	-0.954302	0.339931	0.622036
CTRG_00644	208.567	0.439456	0.437189	1.00518	0.314808	0.598055
CTRG_00645	136.946	-0.175379	0.462551	-0.379157	0.704571	0.860744
CTRG_00646	794.15	2.60484	0.598945	4.34904	1.36736e-05	0.000718419
CTRG_00647	796.365	0.18596	0.562602	0.330536	0.740995	0.882267
CTRG_00648	367.751	-0.36481	0.476118	-0.766217	0.443547	0.698007
CTRG_00649	2086.67	0.852609	0.343806	2.47992	0.0131414	0.124821
CTRG_00650	914.717	0.211904	0.408687	0.5185	0.604109	0.804009
CTRG_00651	1752.8	-0.907212	0.519022	-1.74793	0.0804767	0.324669
CTRG_00652	31.9008	0.65597	0.897316	0.731035	0.464758	0.714409
CTRG_00653	427.946	1.54838	0.568343	2.72438	0.00644221	0.0838638
CTRG_00654	1116.54	-0.690496	0.662993	-1.04148	0.297651	0.582322
CTRG_00655	1018.65	-0.0882314	0.64785	-0.136191	0.89167	0.957507
CTRG_00656	805.219	-0.122556	0.454848	-0.269444	0.787588	0.908109
CTRG_00657	577.077	1.02577	0.399411	2.56819	0.010223	0.108599
CTRG_00658	1100.12	0.0240646	0.408924	0.0588485	0.953073	0.981203
CTRG_00659	2.3456	4.54973	3.10224	1.46659	0.142486	NA
CTRG_00660	96.6841	-0.0400239	0.502015	-0.0797266	0.936455	0.974033
CTRG_00661	87.9182	0.0372729	0.573754	0.0649631	0.948203	0.980419
CTRG_00662	787.733	-1.31524	0.5167	-2.54547	0.0109132	0.11406
CTRG_00663	7155.61	-0.183446	0.388422	-0.472284	0.636724	0.823735
CTRG_00664	366.318	0.647471	0.502926	1.28741	0.197952	0.491677
CTRG_00665	1481.45	0.0271281	0.432484	0.0627262	0.949985	0.981117
CTRG_00666	385.608	-0.0990404	0.370147	-0.26757	0.78903	0.909083
CTRG_00667	1957.72	-0.315506	0.375314	-0.840646	0.400546	0.664547
CTRG_00668	77.3454	0.535758	0.585141	0.915604	0.359875	0.637745
CTRG_00669	332.157	-0.0616849	0.431516	-0.142949	0.88633	0.955821
CTRG_00670	1775.49	0.645901	0.525446	1.22924	0.218981	0.509592
CTRG_00671	7930.97	-0.348979	0.369494	-0.944477	0.344926	0.623754
CTRG_00672	358.394	1.43332	0.521337	2.74932	0.00597195	0.078976
CTRG_00673	924.393	0.183835	0.411926	0.446281	0.655394	0.834372
CTRG_00674	399.561	-0.58373	0.393644	-1.48289	0.138104	0.413719
CTRG_00675	18006.2	1.13364	0.482961	2.34727	0.0189113	0.152487
CTRG_00676	14184	0.723641	0.45624	1.5861	0.112717	0.378884
CTRG_00677	200.615	0.763969	0.484931	1.57542	0.11516	0.382904
CTRG_00678	301.328	-0.580506	0.412468	-1.40739	0.15931	0.443484
CTRG_00679	1431.49	-1.02729	0.445917	-2.30376	0.0212359	0.164037
CTRG_00680	22.3494	4.03701	1.05271	3.83489	0.000125621	0.00438696
CTRG_00681	40.4646	0.0670101	0.685227	0.0977925	0.922097	0.967525
CTRG_00682	45.6662	0.137607	1.04849	0.131243	0.895583	0.959437
CTRG_00683	456.183	-0.758843	0.512679	-1.48015	0.138833	0.415497
CTRG_00684	785.396	1.02889	0.371793	2.76737	0.00565099	0.0764654
CTRG_00685	8.43368	2.13907	1.36018	1.57264	0.115802	0.384087
CTRG_00686	399.24	-2.02872	0.606483	-3.34505	0.000822671	0.0199909
CTRG_00687	303.978	0.612753	0.392784	1.56003	0.118754	0.386541
CTRG_00688	590.128	1.00737	0.353185	2.85225	0.00434116	0.0640953
CTRG_00689	15.1633	-0.434417	1.17704	-0.369075	0.712072	0.864588
CTRG_00690	21.4513	2.71631	1.14548	2.37132	0.0177248	0.148309
CTRG_00691	19.9391	0.76796	1.02714	0.747671	0.454659	0.70652
CTRG_00692	9.96097	3.10241	1.33018	2.33232	0.019684	0.155833
CTRG_00693	1029.34	0.778269	0.576542	1.34989	0.177051	0.464069
CTRG_00694	2065.35	1.06198	0.37388	2.84042	0.00450544	0.0658539
CTRG_00695	429.48	-0.336104	0.432028	-0.777969	0.436587	0.692837
CTRG_00696	392.723	-0.228937	0.549813	-0.41639	0.677124	0.843801
CTRG_00697	180.906	0.606588	0.574019	1.05674	0.290631	0.576909
CTRG_00698	468.045	0.0379169	0.368295	0.102952	0.918001	0.9664
CTRG_00699	510.806	0.628818	0.49446	1.27173	0.20347	0.495503
CTRG_00700	12.981	1.81578	1.06053	1.71215	0.0868697	0.336678
CTRG_00701	301.825	-0.215292	0.388617	-0.553995	0.579582	0.787541
CTRG_00702	336.713	0.122415	0.487548	0.251083	0.80175	0.914725
CTRG_00703	211.774	-0.358673	0.410175	-0.874438	0.38188	0.654459
CTRG_00704	168.916	0.165012	0.426212	0.38716	0.698638	0.856878
CTRG_00705	33.3862	-0.912173	1.02532	-0.889646	0.373656	0.647244
CTRG_00706	39.2486	-0.280811	0.677014	-0.414778	0.678304	0.84428
CTRG_00707	12.202	1.6684	1.19	1.40201	0.160911	0.44434
CTRG_00708	925.01	-0.123628	0.378115	-0.32696	0.743698	0.882811
CTRG_00709	301.274	-0.96594	0.590937	-1.63459	0.102135	0.359041
CTRG_00710	520.458	-0.120959	0.35685	-0.338965	0.734636	0.878491
CTRG_00711	44.854	-1.15704	0.738707	-1.56631	0.117276	0.385864
CTRG_00712	46.3532	0.993307	0.71455	1.39012	0.164494	0.449121
CTRG_00713	478.906	-0.394399	0.457635	-0.86182	0.388787	0.656083
CTRG_00714	381.59	0.801597	0.381461	2.10139	0.035607	0.219282
CTRG_00715	442.12	0.404785	0.504871	0.80176	0.422692	0.679102
CTRG_00716	662.528	-0.625009	0.500534	-1.24869	0.21178	0.502287
CTRG_00717	23.9261	0.798837	0.976232	0.818286	0.413194	0.672926
CTRG_00718	35.8962	-1.57869	0.784784	-2.01163	0.0442592	0.244622
CTRG_00719	51.8677	-1.09362	0.722457	-1.51375	0.130089	0.402269
CTRG_00720	909.861	-0.0405639	0.523955	-0.0774187	0.93829	0.975073
CTRG_00721	61.1497	-1.68361	0.806432	-2.08773	0.0368223	0.223262
CTRG_00722	123.98	0.669043	0.539292	1.24059	0.214756	0.505431
CTRG_00723	165.39	1.54258	0.491167	3.14065	0.00168573	0.0329782
CTRG_00724	251.975	0.447142	0.398615	1.12174	0.261974	0.548667
CTRG_00725	2.21474	0.104154	2.67301	0.0389649	0.968918	NA
CTRG_00726	10812.7	0.192797	0.364619	0.528761	0.596971	0.7987
CTRG_00727	137.223	0.335849	0.472659	0.710551	0.477362	0.723299
CTRG_00728	423.557	-1.17497	0.621574	-1.89031	0.0587163	0.281024
CTRG_00729	362.375	0.271467	0.469652	0.578018	0.563252	0.776385
CTRG_00730	381.116	-0.154082	0.417708	-0.368874	0.712222	0.864588
CTRG_00731	90.9482	2.3556	0.841332	2.79984	0.00511272	0.0722222
CTRG_00732	2.09468	0.814815	2.6689	0.3053	0.760137	NA
CTRG_00733	630.407	0.169322	0.35026	0.483418	0.628799	0.818378
CTRG_00734	1154.93	-0.995834	0.416232	-2.3925	0.0167343	0.143469
CTRG_00735	1062.72	0.0940784	0.354432	0.265435	0.790675	0.909846
CTRG_00736	4229.57	-0.305517	0.502006	-0.608592	0.542795	0.762056
CTRG_00737	489.184	-0.478705	0.420264	-1.13906	0.254679	0.541089
CTRG_00738	698.094	2.69592	0.693127	3.88951	0.000100448	0.00370769
CTRG_00739	0.283328	1.43656	4.96566	0.289299	0.772352	NA
CTRG_00740	0	NA	NA	NA	NA	NA
CTRG_00741	3062.68	2.34963	0.515925	4.5542	5.2585e-06	0.000316161
CTRG_00742	567.775	-0.0812833	0.46949	-0.173131	0.862548	0.944772
CTRG_00743	339.915	-0.0123037	0.382149	-0.0321961	0.974316	0.989516
CTRG_00744	409.344	-0.837832	0.37004	-2.26417	0.0235637	0.17641
CTRG_00745	3387.53	-0.0526731	0.358226	-0.147039	0.883101	0.954145
CTRG_00746	1105.83	0.158677	0.338634	0.468579	0.63937	0.825323
CTRG_00747	2153.17	2.53248	0.515011	4.91733	8.77322e-07	6.91424e-05
CTRG_00748	135.328	-0.57776	0.512024	-1.12838	0.259158	0.544651
CTRG_00749	162.929	0.810001	0.928704	0.872184	0.383108	0.65464
CTRG_00750	114.799	-0.359833	0.970213	-0.370881	0.710726	0.864339
CTRG_00751	526.558	0.643564	0.449388	1.43209	0.152118	0.432713
CTRG_00752	2858.24	1.98075	0.606376	3.26654	0.00108871	0.0242194
CTRG_00753	2849.74	2.00893	0.65274	3.0777	0.00208607	0.0377825
CTRG_00754	1092.07	0.0427357	0.489971	0.0872208	0.930496	0.970779
CTRG_00755	616.084	-0.505563	0.45404	-1.11348	0.265503	0.552109
CTRG_00756	62.6061	-1.53327	0.724192	-2.11722	0.0342416	0.216897
CTRG_00757	515.503	0.843804	0.703336	1.19972	0.230249	0.519464
CTRG_00758	873.578	-0.552287	0.364838	-1.51379	0.13008	0.402269
CTRG_00759	412.274	0.400589	0.427766	0.936469	0.349032	0.627096
CTRG_00760	799.843	0.0985168	0.411138	0.23962	0.810625	0.91976
CTRG_00761	48.0218	0.46346	0.646176	0.717235	0.473229	0.719929
CTRG_00762	276.979	0.310202	0.439956	0.705076	0.480763	0.724746
CTRG_00763	591.411	-0.586368	0.423783	-1.38365	0.166466	0.451017
CTRG_00764	1083.84	-0.95297	0.373093	-2.55424	0.010642	0.112129
CTRG_00765	563.537	-0.284403	0.384072	-0.740495	0.459	0.710427
CTRG_00766	138.043	-0.269974	0.498526	-0.541544	0.588133	0.792493
CTRG_00767	151.558	-0.656951	0.441648	-1.4875	0.136883	0.412985
CTRG_00768	166.559	-1.44316	0.804585	-1.79366	0.0728667	0.310642
CTRG_00769	762.849	1.16752	0.727254	1.60538	0.108411	0.370823
CTRG_00770	17.4129	-0.170546	1.22209	-0.139553	0.889013	0.956918
CTRG_00771	92.8378	-0.961675	0.492048	-1.95443	0.0506503	0.261178
CTRG_00772	2.42234	-0.818285	2.10619	-0.388514	0.697636	NA
CTRG_00773	145.779	0.264157	0.529083	0.499273	0.617587	0.81249
CTRG_00774	221.408	0.909182	0.446916	2.03435	0.0419165	0.240608
CTRG_00775	261.494	2.63673	0.449092	5.87125	4.32529e-09	6.30627e-07
CTRG_00776	823.86	0.276705	0.615921	0.449255	0.653248	0.833459
CTRG_00777	417.207	-0.550018	0.447426	-1.22929	0.218962	0.509592
CTRG_00778	1130.4	0.156118	0.340786	0.458111	0.646872	0.829681
CTRG_00779	160.108	1.41404	0.482519	2.93055	0.00338367	0.0536238
CTRG_00780	647.233	0.185754	0.516894	0.359365	0.719322	0.868923
CTRG_00781	609.283	-0.980431	0.38489	-2.5473	0.0108559	0.113665
CTRG_00782	831.648	0.724488	0.51121	1.4172	0.156424	0.439646
CTRG_00783	6937.17	-0.261873	0.322768	-0.811336	0.417173	0.675129
CTRG_00784	473.955	-0.689567	0.370668	-1.86034	0.062838	0.290159
CTRG_00785	784.077	-0.52161	0.34821	-1.49798	0.134139	0.408444
CTRG_00786	166.037	0.449337	0.423458	1.06112	0.288637	0.575498
CTRG_00787	201.189	0.764688	0.489318	1.56276	0.118109	0.386207
CTRG_00788	170.019	0.174515	0.45662	0.382189	0.702321	0.859228
CTRG_00789	279.922	0.10506	0.438263	0.239719	0.810548	0.91976
CTRG_00790	315.289	-0.4512	0.477048	-0.945817	0.344242	0.623476
CTRG_00791	238.859	1.45424	0.629861	2.30883	0.0209533	0.162716
CTRG_00792	1785.23	0.164548	0.467657	0.351855	0.724947	0.87299
CTRG_00793	7872.88	0.641275	0.589762	1.08735	0.276884	0.564216
CTRG_00794	473.42	-0.821805	0.399387	-2.05767	0.0396221	0.233883
CTRG_00795	67.4146	-0.392463	0.996803	-0.393721	0.693787	0.853444
CTRG_00796	56180.1	0.766928	0.601107	1.27586	0.202005	0.494582
CTRG_00797	3627.02	0.0511443	0.51498	0.0993132	0.92089	0.967257
CTRG_00798	103.115	-0.304043	0.524405	-0.579787	0.562059	0.77584
CTRG_00799	987.529	0.440936	0.352669	1.25028	0.211197	0.502287
CTRG_00800	2026.68	-1.08886	0.392657	-2.77306	0.00555311	0.0757591
CTRG_00801	403.116	-1.20935	0.59122	-2.04551	0.0408042	0.236786
CTRG_00802	861.272	-0.279476	0.353952	-0.789587	0.429769	0.685674
CTRG_00803	223.718	-0.411108	0.417031	-0.985797	0.324233	0.605872
CTRG_00804	513.296	-0.590764	0.472839	-1.2494	0.21152	0.502287
CTRG_00805	306.604	-0.268852	0.402135	-0.668563	0.503774	0.738194
CTRG_00806	571.518	-1.56199	0.767675	-2.0347	0.0418811	0.240608
CTRG_00807	28.8045	3.01308	1.45159	2.07571	0.0379209	0.226652
CTRG_00808	0.18902	1.1406	4.98303	0.228897	0.818949	NA
CTRG_00809	492.022	-0.128187	0.626267	-0.204684	0.837819	0.933131
CTRG_00810	32.1445	1.87695	0.794672	2.36192	0.0181805	0.149758
CTRG_00811	136.94	0.256265	0.466386	0.549469	0.582683	0.788949
CTRG_00812	1501.67	-0.736865	0.359919	-2.04731	0.0406277	0.236468
CTRG_00813	11.1835	5.38398	1.84242	2.92222	0.00347542	0.0547801
CTRG_00814	0.260666	-1.65066	4.99489	-0.33047	0.741045	NA
CTRG_00815	8.04297	1.04935	1.36365	0.76951	0.44159	0.69623
CTRG_00816	1822.34	-0.0970898	0.363197	-0.26732	0.789223	0.909095
CTRG_00817	6595.99	0.638734	0.463416	1.37832	0.168106	0.452628
CTRG_00818	859.586	-1.47963	0.621526	-2.38063	0.017283	0.145656
CTRG_00819	2897.51	1.28208	0.464737	2.75872	0.0058028	0.0774177
CTRG_00820	12.9743	1.52232	1.14192	1.33313	0.182489	0.474277
CTRG_00821	1220.27	0.237845	0.408396	0.582387	0.560306	0.775048
CTRG_00822	708.233	0.400328	0.495057	0.80865	0.418717	0.676442
CTRG_00823	635.937	0.184746	0.395452	0.467176	0.640374	0.825796
CTRG_00824	4.99813	-2.04667	1.95975	-1.04435	0.296323	NA
CTRG_00825	427.814	-0.40266	0.396079	-1.01661	0.309337	0.592853
CTRG_00826	1820.27	0.0855745	0.544487	0.157165	0.875115	0.951087
CTRG_00827	2238.58	-1.00515	0.430413	-2.33533	0.0195264	0.155147
CTRG_00828	734.025	0.199333	0.430736	0.462774	0.643526	0.827573
CTRG_00829	377.553	-0.226495	0.377355	-0.600216	0.548362	0.766496
CTRG_00830	518.987	-0.986355	0.429409	-2.29701	0.0216184	0.165984
CTRG_00831	202.283	-0.558711	0.588977	-0.948612	0.342818	0.623476
CTRG_00832	193.522	0.794046	0.504885	1.57273	0.115782	0.384087
CTRG_00833	1294.46	-0.0584856	0.391049	-0.149561	0.881111	0.953012
CTRG_00834	1127.44	-1.43146	0.806121	-1.77574	0.0757761	0.315588
CTRG_00835	40.6568	0.635303	0.850516	0.746962	0.455087	0.706808
CTRG_00836	1070.55	-0.535976	0.346837	-1.54532	0.122268	0.39201
CTRG_00837	755.897	-0.976228	0.358643	-2.722	0.00648876	0.0839422
CTRG_00838	46.1567	-1.29785	0.779332	-1.66534	0.0958452	0.349574
CTRG_00839	109.737	-0.943796	0.821528	-1.14883	0.250626	0.537881
CTRG_00840	230.861	0.00323751	0.412678	0.00784512	0.993741	0.997631
CTRG_00841	546.492	0.195218	0.543256	0.359348	0.719335	0.868923
CTRG_00842	40.0787	1.13139	0.665471	1.70014	0.0891047	0.339988
CTRG_00843	2885.15	-0.14459	0.367381	-0.39357	0.693898	0.853444
CTRG_00844	188.032	0.233933	0.469721	0.498025	0.618467	0.812913
CTRG_00845	1055.29	-0.198343	0.475729	-0.416924	0.676734	0.843495
CTRG_00846	9350.96	-0.211406	0.321032	-0.65852	0.510204	0.741838
CTRG_00847	702.752	-0.172338	0.349054	-0.493729	0.621498	0.815052
CTRG_00848	1858.32	1.01956	0.738585	1.38042	0.167456	0.451713
CTRG_00849	350.399	-0.512829	0.473705	-1.08259	0.27899	0.566054
CTRG_00850	922.085	0.47688	0.342798	1.39114	0.164183	0.448544
CTRG_00851	696.417	0.0318961	0.378596	0.0842483	0.932859	0.971333
CTRG_00852	2121.17	0.362586	0.381358	0.950777	0.341718	0.622975
CTRG_00853	6229.57	-0.115037	0.348317	-0.330265	0.741199	0.882267
CTRG_00854	673.434	-0.514986	0.433286	-1.18856	0.234613	0.523437
CTRG_00855	923.196	-0.328639	0.389974	-0.84272	0.399385	0.663593
CTRG_00856	31.064	1.83593	0.893124	2.05563	0.0398187	0.234331
CTRG_00857	1703.15	0.0208124	0.387077	0.0537682	0.95712	0.983079
CTRG_00858	0.283328	1.43656	4.96566	0.289299	0.772352	NA
CTRG_00859	507.638	0.319698	0.572456	0.558468	0.576525	0.78552
CTRG_00860	22.5219	4.72987	1.46248	3.23413	0.00122012	0.0264526
CTRG_00861	0.823578	1.03057	4.71157	0.218732	0.826859	NA
CTRG_00862	0.638484	0.526725	4.91291	0.107212	0.914621	NA
CTRG_00863	9.91537	-0.0168749	1.1417	-0.0147805	0.988207	0.996064
CTRG_00864	29.1272	0.691364	0.756435	0.913976	0.360729	0.637745
CTRG_00865	6.09023	1.55172	1.47855	1.04949	0.293952	NA
CTRG_00866	0.94884	3.25104	4.25536	0.763986	0.444876	NA
CTRG_00867	2.13551	-0.810893	2.74931	-0.294944	0.768037	NA
CTRG_00868	10.2347	0.37106	1.21826	0.304582	0.760684	0.892339
CTRG_00869	0.260666	-1.65066	4.99489	-0.33047	0.741045	NA
CTRG_00870	26.1675	0.790729	0.820924	0.963219	0.335438	0.617185
CTRG_00871	2275.4	-0.157528	0.442685	-0.355847	0.721955	0.870568
CTRG_00872	303.653	-0.291519	0.383035	-0.761075	0.446612	0.699073
CTRG_00873	69.6538	0.792267	0.719565	1.10104	0.270881	0.557437
CTRG_00874	36.1128	0.685236	0.856213	0.80031	0.423531	0.679701
CTRG_00875	179.37	0.0368413	0.611025	0.0602942	0.951921	0.981203
CTRG_00876	0.37804	1.95886	4.91535	0.398518	0.690248	NA
CTRG_00877	0.951643	3.25477	4.25159	0.765541	0.443949	NA
CTRG_00878	2477.01	0.305021	0.364639	0.836503	0.402872	0.666071
CTRG_00879	1485.71	2.46139	0.343176	7.17237	7.37113e-13	2.52873e-10
CTRG_00880	192.317	-0.962015	0.482262	-1.9948	0.046065	0.248982
CTRG_00881	2022.78	-0.469216	0.446408	-1.05109	0.293217	0.579674
CTRG_00882	1118.87	2.33812	0.375269	6.23053	4.64864e-10	8.47214e-08
CTRG_00883	1639.79	-0.154479	0.340886	-0.453171	0.650426	0.831613
CTRG_00884	487.898	0.00389762	0.523878	0.00743995	0.994064	0.997631
CTRG_00885	958.39	-0.706875	0.357544	-1.97703	0.048038	0.253996
CTRG_00886	650.379	-0.555818	0.714893	-0.777483	0.436874	0.692915
CTRG_00887	55.2368	4.23537	1.21445	3.48748	0.000487603	0.0128095
CTRG_00888	476.85	0.0022385	0.374521	0.00597697	0.995231	0.997969
CTRG_00889	886.965	-0.112515	0.358441	-0.313902	0.753596	0.88768
CTRG_00890	2522.21	0.132611	0.422707	0.313717	0.753736	0.88768
CTRG_00891	533.489	-0.0693571	0.357019	-0.194267	0.845967	0.93814
CTRG_00892	648.642	-1.42829	0.449137	-3.18008	0.00147237	0.0306578
CTRG_00893	21.7933	0.343778	0.873598	0.39352	0.693936	0.853444
CTRG_00894	454.099	-0.462783	0.389782	-1.18729	0.235115	0.523754
CTRG_00895	106.167	-0.228418	0.498304	-0.458392	0.646671	0.829681
CTRG_00896	1016.42	0.978599	0.387879	2.52295	0.0116376	0.117423
CTRG_00897	935.279	-1.33324	0.615647	-2.16559	0.0303427	0.204809
CTRG_00898	122.879	0.678631	0.456518	1.48654	0.137138	0.413506
CTRG_00899	506.302	0.133936	0.377311	0.354974	0.722609	0.870894
CTRG_00900	255.306	0.516072	0.432659	1.19279	0.232952	0.521603
CTRG_00901	1157.42	-0.0790822	0.345657	-0.228788	0.819034	0.924982
CTRG_00902	329.687	1.35211	0.457316	2.95663	0.00311025	0.0502465
CTRG_00903	1248.97	-1.67563	0.578933	-2.89434	0.00379955	0.0582743
CTRG_00904	1215.74	-0.350106	0.335312	-1.04412	0.29643	0.581102
CTRG_00905	1179.63	-0.105035	0.429637	-0.244474	0.806864	0.917456
CTRG_00906	829.626	-0.168856	0.458611	-0.36819	0.712732	0.864888
CTRG_00907	182.216	1.3263	0.689791	1.92275	0.0545114	0.271591
CTRG_00908	189.364	0.145876	0.41848	0.348586	0.7274	0.87432
CTRG_00909	1024.24	2.69555	0.400442	6.73143	1.68006e-11	4.66575e-09
CTRG_00910	122.609	0.760679	0.804164	0.945925	0.344187	0.623476
CTRG_00911	12.8924	0.350337	1.04169	0.336317	0.736632	0.879615
CTRG_00912	882.209	0.200211	0.367706	0.544487	0.586106	0.79106
CTRG_00913	15.7417	0.771513	0.975767	0.790673	0.429135	0.685581
CTRG_00914	6201.09	1.18647	0.325689	3.64295	0.000269528	0.0081025
CTRG_00915	437.982	1.75242	0.433742	4.04024	5.33956e-05	0.00225655
CTRG_00916	170.477	1.73449	0.445097	3.89688	9.74401e-05	0.00366626
CTRG_00917	1269.97	-0.0914174	0.40034	-0.228349	0.819375	0.925187
CTRG_00918	2.50301	-0.148006	2.145	-0.0690004	0.944989	NA
CTRG_00919	198.045	-0.772212	0.598057	-1.2912	0.196633	0.490958
CTRG_00920	1362.28	-0.298885	0.800766	-0.373249	0.708963	0.863233
CTRG_00921	1328.79	0.144425	0.394742	0.365873	0.71446	0.866424
CTRG_00922	6.03874	-0.895983	1.50497	-0.59535	0.55161	NA
CTRG_00923	7573.87	-0.722974	0.56798	-1.27289	0.203059	0.495503
CTRG_00924	1294.21	-0.404958	0.41888	-0.966764	0.333662	0.615709
CTRG_00925	1139.82	-0.105697	0.338701	-0.312067	0.75499	0.88808
CTRG_00926	1474.1	0.314709	0.444968	0.707261	0.479404	0.723948
CTRG_00927	2890.17	0.406326	0.446271	0.910493	0.362562	0.63939
CTRG_00928	6961.2	-1.06057	0.469169	-2.26053	0.0237884	0.177409
CTRG_00929	1583.51	0.542582	0.543649	0.998038	0.318261	0.600679
CTRG_00930	422.107	-0.0632195	0.452295	-0.139775	0.888838	0.956918
CTRG_00931	1688.66	-0.424146	0.357094	-1.18777	0.234923	0.523737
CTRG_00932	1115.18	0.0945427	0.347387	0.272154	0.785504	0.905971
CTRG_00933	288.127	0.276273	0.439917	0.628012	0.529996	0.754071
CTRG_00934	112.793	-0.248059	0.605157	-0.409908	0.681873	0.846464
CTRG_00935	495.366	-0.133693	0.437171	-0.305815	0.759746	0.891517
CTRG_00936	522.183	-0.440841	0.377433	-1.168	0.242808	0.530556
CTRG_00937	7318.1	0.550285	0.443927	1.23959	0.215128	0.505695
CTRG_00938	1552.37	-0.280705	0.524762	-0.534919	0.592706	0.795366
CTRG_00939	401.989	-0.00136022	0.371617	-0.00366027	0.99708	0.998621
CTRG_00940	366.889	2.00471	0.505182	3.96829	7.23908e-05	0.00285259
CTRG_00941	112.952	-0.256298	0.631036	-0.406154	0.684629	0.848014
CTRG_00942	162.992	-0.7931	0.436772	-1.81582	0.0693978	0.304765
CTRG_00943	1023.67	-0.611612	0.431815	-1.41638	0.156665	0.4399
CTRG_00944	1002.63	-0.358663	0.385658	-0.930002	0.35237	0.631272
CTRG_00945	2109.68	-0.0629201	0.342798	-0.183549	0.854368	0.94139
CTRG_00946	729.33	-0.757741	0.354903	-2.13507	0.0327557	0.212967
CTRG_00947	263.172	-0.296085	0.393936	-0.751606	0.452288	0.705119
CTRG_00948	753.387	-0.850274	0.347311	-2.44816	0.0143587	0.131354
CTRG_00949	174.27	-0.904169	0.525322	-1.72117	0.0852201	0.332222
CTRG_00950	1510.58	0.560245	0.51868	1.08013	0.280082	0.567167
CTRG_00951	2305.79	0.935539	0.462461	2.02296	0.0430777	0.242265
CTRG_00952	267.187	1.10793	0.396522	2.79411	0.00520432	0.0731364
CTRG_00953	507.903	0.682266	0.390759	1.746	0.0808103	0.325255
CTRG_00954	152.461	0.0740489	0.456637	0.162161	0.871179	0.948149
CTRG_00955	1000.63	1.77748	0.521888	3.40586	0.000659568	0.0164385
CTRG_00956	982.008	0.619851	0.407375	1.52157	0.128116	0.400628
CTRG_00957	8968.99	0.228027	0.379156	0.601407	0.547569	0.765683
CTRG_00958	1486.99	-0.0556808	0.344437	-0.161657	0.871576	0.948149
CTRG_00959	1115.97	0.212257	0.412325	0.514782	0.606705	0.806359
CTRG_00960	858.256	1.55526	0.476251	3.26563	0.0010922	0.0242194
CTRG_00961	810.013	-1.02181	0.728656	-1.40232	0.16082	0.44434
CTRG_00962	245.574	-0.714474	0.627015	-1.13948	0.254501	0.541089
CTRG_00963	1552.11	-1.27348	0.488878	-2.6049	0.00919007	0.102627
CTRG_00964	1316.99	-0.0996298	0.375426	-0.265378	0.790718	0.909846
CTRG_00965	238.043	-0.264874	0.429809	-0.61626	0.537723	0.75893
CTRG_00966	364.981	1.16472	0.472268	2.46622	0.0136547	0.127823
CTRG_00967	626.384	0.102588	0.590595	0.173702	0.8621	0.944772
CTRG_00968	7.42737	1.55966	1.34299	1.16134	0.245505	NA
CTRG_00969	348.733	0.347638	0.537682	0.646549	0.517924	0.746917
CTRG_00970	202.622	0.865037	0.490403	1.76393	0.0777439	0.319486
CTRG_00971	3257.31	0.285157	0.444243	0.641895	0.520941	0.74914
CTRG_00972	572.168	0.0316055	0.375121	0.0842542	0.932854	0.971333
CTRG_00973	648.031	0.399652	0.397183	1.00622	0.314312	0.597895
CTRG_00974	544.456	0.621459	0.531276	1.16975	0.242102	0.530207
CTRG_00975	112.8	-0.33007	0.487976	-0.676406	0.498783	0.735686
CTRG_00976	37.3687	1.67572	0.781682	2.14374	0.0320539	0.21123
CTRG_00977	948.964	0.143459	0.401086	0.357677	0.720585	0.86949
CTRG_00978	258.184	0.0125004	0.393648	0.0317553	0.974667	0.989516
CTRG_00979	2023.7	-0.30827	0.329517	-0.935519	0.349521	0.627715
CTRG_00980	0	NA	NA	NA	NA	NA
CTRG_00981	516.125	-0.641141	0.363529	-1.76366	0.0777899	0.319486
CTRG_00982	123.814	-0.260563	0.516694	-0.50429	0.614058	0.810988
CTRG_00983	407.59	-1.31807	0.792084	-1.66405	0.0961017	0.349772
CTRG_00984	461.885	-0.863509	0.446685	-1.93315	0.0532178	0.268864
CTRG_00985	2604.79	0.251251	0.349336	0.719226	0.472002	0.719158
CTRG_00986	287.954	0.573166	0.556433	1.03007	0.302976	0.585455
CTRG_00987	818.3	-0.744215	0.395818	-1.88019	0.0600816	0.284412
CTRG_00988	130.945	0.300963	0.535873	0.561631	0.574368	0.784109
CTRG_00989	165.626	-0.958979	0.453564	-2.11432	0.034488	0.216934
CTRG_00990	1947.6	-0.623572	0.387866	-1.6077	0.107901	0.369946
CTRG_00991	68.2989	0.525037	0.574615	0.91372	0.360864	0.637745
CTRG_00992	5.59627	-0.744359	2.00122	-0.371952	0.709929	NA
CTRG_00993	5908.45	0.11885	0.380673	0.31221	0.754881	0.88808
CTRG_00994	1038.18	-1.35407	0.346968	-3.90258	9.51709e-05	0.00362769
CTRG_00995	42421.1	0.98858	0.617869	1.59998	0.109602	0.373566
CTRG_00996	152.615	1.36321	0.550637	2.4757	0.0132974	0.1255
CTRG_00997	216.961	-0.0466568	0.428224	-0.108954	0.913239	0.965907
CTRG_00998	131.751	-0.959916	0.582284	-1.64854	0.0992428	0.355311
CTRG_00999	292.946	-0.71324	0.617828	-1.15443	0.248324	0.536923
CTRG_01000	3887.12	-0.167803	0.340352	-0.493028	0.621993	0.815052
CTRG_01001	9372.23	1.89682	0.361601	5.24561	1.55769e-07	1.41944e-05
CTRG_01002	268.512	0.514958	0.42742	1.20481	0.228278	0.517736
CTRG_01003	477.035	0.191313	0.423557	0.451682	0.651498	0.831936
CTRG_01004	357.294	0.702257	0.411311	1.70736	0.0877545	0.337121
CTRG_01005	341.207	0.673098	0.484379	1.38961	0.164647	0.449121
CTRG_01006	61.239	-0.0485954	0.561051	-0.0866149	0.930978	0.970934
CTRG_01007	42112.6	0.0203204	0.334875	0.0606805	0.951614	0.981203
CTRG_01008	383.956	0.241429	0.385262	0.626663	0.53088	0.754225
CTRG_01009	21.2697	0.63207	0.980754	0.644473	0.519268	0.747747
CTRG_01010	42.8701	1.30243	0.653619	1.99264	0.0463011	0.249247
CTRG_01011	240.748	-0.237901	0.486985	-0.488519	0.625183	0.815967
CTRG_01012	1318.62	-0.985556	0.354925	-2.7768	0.00548966	0.0753311
CTRG_01013	796.385	0.842606	0.384304	2.19255	0.0283397	0.196763
CTRG_01014	159.959	0.862241	0.451999	1.90762	0.0564409	0.27619
CTRG_01015	316.183	0.751786	0.538182	1.3969	0.162444	0.446683
CTRG_01016	823.694	-0.226221	0.391863	-0.577294	0.563741	0.776691
CTRG_01017	8936.57	0.253363	0.453781	0.558338	0.576614	0.78552
CTRG_01018	949.196	-0.499982	0.621785	-0.804108	0.421334	0.677778
CTRG_01019	253.033	-0.442234	0.727101	-0.608216	0.543044	0.762201
CTRG_01020	1930.19	0.216901	0.440646	0.492235	0.622554	0.815052
CTRG_01021	1269.06	1.87409	0.376732	4.97461	6.53808e-07	5.29584e-05
CTRG_01022	1.11387	0.154814	3.39076	0.0456574	0.963583	NA
CTRG_01023	2760.56	-0.330029	0.364042	-0.906568	0.364635	0.641494
CTRG_01024	433.674	-0.41514	0.372552	-1.11432	0.265143	0.552109
CTRG_01025	1061.09	-0.579552	0.345839	-1.67579	0.0937801	0.345718
CTRG_01026	852.914	-1.21245	0.506971	-2.39155	0.0167774	0.143469
CTRG_01027	1756.34	-0.456354	0.337439	-1.3524	0.176246	0.463213
CTRG_01028	743.512	-0.949465	1.08146	-0.87795	0.379971	0.652704
CTRG_01029	1464.67	0.588841	0.387329	1.52026	0.128445	0.401013
CTRG_01030	404.51	0.00330901	0.553213	0.00598144	0.995228	0.997969
CTRG_01031	40.3908	-1.27614	0.688331	-1.85397	0.0637435	0.292258
CTRG_01032	301.499	0.395785	0.410844	0.963344	0.335375	0.617185
CTRG_01033	753.877	-0.22982	0.352822	-0.651377	0.514803	0.745576
CTRG_01034	97.787	1.06473	0.524776	2.02892	0.0424664	0.241271
CTRG_01035	253.383	0.23875	0.40694	0.586696	0.557408	0.772897
CTRG_01036	414.715	0.599087	0.37155	1.6124	0.106875	0.368378
CTRG_01037	242.091	0.134249	0.608032	0.220792	0.825254	0.927159
CTRG_01038	531.149	-1.22558	0.98263	-1.24724	0.212308	0.502663
CTRG_01039	486.478	-0.653093	0.644765	-1.01292	0.3111	0.594864
CTRG_01040	0	NA	NA	NA	NA	NA
CTRG_01041	89.8035	-0.588594	1.05671	-0.557006	0.577523	0.786008
CTRG_01042	0	NA	NA	NA	NA	NA
CTRG_01043	181.743	2.21448	0.665809	3.326	0.000881028	0.0208547
CTRG_01044	1011.64	-0.395552	0.360476	-1.0973	0.272508	0.558618
CTRG_01045	4233.53	0.48206	0.378174	1.2747	0.202414	0.494968
CTRG_01046	834.1	0.473143	0.386109	1.22541	0.220419	0.510471
CTRG_01047	8320.43	0.629484	0.516335	1.21914	0.222792	0.512286
CTRG_01048	6.58261	-0.359203	1.97481	-0.181893	0.855667	NA
CTRG_01049	62.6758	1.79166	0.577578	3.10202	0.00192207	0.035699
CTRG_01050	3757.78	0.886518	0.395049	2.24407	0.0248278	0.181449
CTRG_01051	448.823	-0.210996	0.541541	-0.389623	0.696816	0.856066
CTRG_01052	852.982	-0.018217	0.405933	-0.0448768	0.964205	0.986112
CTRG_01053	69.3576	0.747966	0.597874	1.25104	0.210919	0.502073
CTRG_01054	2055.13	-0.658798	0.575743	-1.14426	0.252517	0.540322
CTRG_01055	2561.16	0.745271	0.517854	1.43915	0.150108	0.430397
CTRG_01056	666.169	1.21075	0.666572	1.81638	0.0693123	0.304619
CTRG_01057	2238.87	0.336394	0.417868	0.805024	0.420806	0.677565
CTRG_01058	69.0487	-2.11758	1.42685	-1.4841	0.137783	0.413512
CTRG_01059	317.569	-1.92633	1.26133	-1.52723	0.126704	0.399211
CTRG_01060	0.639632	0.54871	4.91192	0.11171	0.911053	NA
CTRG_01061	10.8659	3.19522	1.35014	2.36659	0.0179529	0.149371
CTRG_01062	3661.84	5.12144	0.394042	12.9972	1.2694e-38	7.40315e-35
CTRG_01063	636.396	0.280318	0.403334	0.695002	0.487054	0.728741
CTRG_01064	528.798	0.830466	0.405297	2.04903	0.0404591	0.235957
CTRG_01065	121.221	0.0723976	0.659435	0.109787	0.912578	0.965888
CTRG_01066	15.7489	0.780812	1.02171	0.76422	0.444736	0.698358
CTRG_01067	598.543	0.953195	0.535377	1.78042	0.0750076	0.315588
CTRG_01068	445.819	1.47539	0.400234	3.68633	0.000227515	0.00717226
CTRG_01069	324.204	0.082243	0.498594	0.16495	0.868984	0.947982
CTRG_01070	345.012	1.27899	0.412759	3.09865	0.00194407	0.0359931
CTRG_01071	1430.28	0.912548	0.365216	2.49865	0.0124666	0.122194
CTRG_01072	435.338	0.677368	0.393171	1.72283	0.0849186	0.331934
CTRG_01073	0.18902	1.1406	4.98303	0.228897	0.818949	NA
CTRG_01074	723.356	-0.108802	0.4156	-0.261795	0.793479	0.910494
CTRG_01075	786.155	1.15359	0.656441	1.75734	0.0788599	0.321408
CTRG_01076	558.892	-1.23724	0.529924	-2.33474	0.0195568	0.155177
CTRG_01077	532.93	-0.46005	0.388991	-1.18267	0.236939	0.525043
CTRG_01078	897.923	0.424029	0.422764	1.00299	0.315864	0.599064
CTRG_01079	675.821	0.335208	0.386675	0.8669	0.385997	0.655111
CTRG_01080	367.004	0.348574	0.443416	0.78611	0.431803	0.688053
CTRG_01081	747.405	0.65785	0.538773	1.22102	0.22208	0.511904
CTRG_01082	1788.16	0.330444	0.490295	0.673969	0.500331	0.736543
CTRG_01083	181.234	0.229002	0.454687	0.503647	0.614509	0.810988
CTRG_01084	328.197	0.615232	0.497322	1.23709	0.216054	0.506718
CTRG_01085	47.1403	-0.477159	0.60688	-0.78625	0.431721	0.688053
CTRG_01086	1120.53	0.361592	0.425396	0.850012	0.395318	0.66003
CTRG_01087	82.9857	0.541106	0.536524	1.00854	0.313195	0.597576
CTRG_01088	368.146	-0.4699	0.41112	-1.14297	0.253049	0.540393
CTRG_01089	1344.03	0.273198	0.470529	0.58062	0.561496	0.775615
CTRG_01090	19406.3	-0.424505	0.330918	-1.28281	0.199559	0.493131
CTRG_01091	259.133	0.00366003	0.502666	0.00728125	0.99419	0.997631
CTRG_01092	1887.25	0.967489	0.590581	1.6382	0.10138	0.357004
CTRG_01093	105.073	1.01176	0.555738	1.82057	0.0686717	0.30366
CTRG_01094	1646.18	0.00678698	0.64311	0.0105534	0.99158	0.997051
CTRG_01095	147.459	0.220062	0.514087	0.428064	0.668605	0.839923
CTRG_01096	328.778	0.823367	0.431654	1.90747	0.0564596	0.27619
CTRG_01097	1037.15	-1.92046	0.774396	-2.47994	0.0131403	0.124821
CTRG_01098	2150.62	-0.136028	0.387686	-0.350872	0.725684	0.873517
CTRG_01099	164.785	-0.0729306	0.424325	-0.171874	0.863536	0.944772
CTRG_01100	1090.13	0.159775	0.369887	0.431958	0.665772	0.837623
CTRG_01101	103.285	-0.554644	0.481491	-1.15193	0.249349	0.537351
CTRG_01102	26.6711	-0.300264	0.775197	-0.387339	0.698505	0.856878
CTRG_01103	3769.53	-0.944835	0.339418	-2.78369	0.00537441	0.0744503
CTRG_01104	97.1435	-1.38052	1.17314	-1.17677	0.239285	0.527006
CTRG_01105	245.088	0.283645	0.435426	0.65142	0.514776	0.745576
CTRG_01106	2001.48	-0.203853	0.375953	-0.542229	0.587661	0.792242
CTRG_01107	350.845	-0.906444	0.425681	-2.1294	0.0332215	0.213379
CTRG_01108	1222.64	0.145447	0.342691	0.424427	0.671254	0.841159
CTRG_01109	1797.86	0.019582	0.330029	0.0593341	0.952686	0.981203
CTRG_01110	1947.39	0.237236	0.488932	0.485213	0.627526	0.817451
CTRG_01111	3.58749	1.25668	2.22491	0.564821	0.572195	NA
CTRG_01112	5.21364	-0.642038	1.54474	-0.415628	0.677682	NA
CTRG_01113	685.732	-0.356592	0.354989	-1.00452	0.31513	0.598254
CTRG_01114	248.782	-0.174134	0.464133	-0.375182	0.707525	0.861978
CTRG_01115	548.004	-0.5566	0.404092	-1.37741	0.168386	0.452755
CTRG_01116	253.492	0.252159	0.439607	0.573601	0.566238	0.77866
CTRG_01117	3110.69	-0.689646	0.347671	-1.98362	0.0472983	0.253068
CTRG_01118	1128.49	-0.873067	0.339223	-2.57373	0.010061	0.107268
CTRG_01119	146.171	0.170053	0.46662	0.364436	0.715533	0.866844
CTRG_01120	657.728	-0.120418	0.428908	-0.280754	0.778899	0.902372
CTRG_01121	26.1806	1.19702	0.788026	1.51901	0.12876	0.401313
CTRG_01122	2005.53	-0.0627858	0.340782	-0.18424	0.853825	0.941128
CTRG_01123	745.819	0.84566	0.472374	1.79024	0.0734159	0.311407
CTRG_01124	189.577	1.41741	0.493201	2.87389	0.00405444	0.0607853
CTRG_01125	30.4709	2.7359	0.897542	3.04821	0.00230207	0.0408075
CTRG_01126	629.675	-0.818564	0.483579	-1.69272	0.0905086	0.342623
CTRG_01127	1007.85	-0.223425	0.34423	-0.649057	0.516302	0.74615
CTRG_01128	632.814	0.224287	0.444426	0.504666	0.613794	0.810988
CTRG_01129	494.267	0.0270649	0.472102	0.0573286	0.954283	0.981203
CTRG_01130	225.375	-0.157019	0.434099	-0.361713	0.717566	0.867506
CTRG_01131	98.7541	1.4288	0.527913	2.70651	0.00679952	0.0867719
CTRG_01132	87.8279	-0.106661	0.509218	-0.20946	0.834089	0.931343
CTRG_01133	96.0211	-0.0880902	0.496013	-0.177597	0.85904	0.94398
CTRG_01134	1684.38	0.0884302	0.338442	0.261286	0.793872	0.910494
CTRG_01135	869.763	-0.400342	0.372165	-1.07571	0.282057	0.568795
CTRG_01136	469.184	0.56602	0.364086	1.55463	0.120033	0.388356
CTRG_01137	282.693	-0.94588	0.541284	-1.74748	0.0805549	0.324669
CTRG_01138	335.128	0.828653	0.453551	1.82703	0.0676947	0.301474
CTRG_01139	1.26493	3.65981	3.84108	0.952807	0.340688	NA
CTRG_01140	1.36871	-0.459428	3.12609	-0.146966	0.883159	NA
CTRG_01141	45.8557	1.44667	0.716406	2.01934	0.0434521	0.24286
CTRG_01142	45.6311	1.69135	0.848405	1.99357	0.0461995	0.249016
CTRG_01143	500.388	-0.482488	0.451124	-1.06952	0.284834	0.572021
CTRG_01144	1056.87	-0.368405	0.485273	-0.759171	0.44775	0.700093
CTRG_01145	7.84676	0.0289343	1.44342	0.0200457	0.984007	0.99388
CTRG_01146	291.961	-0.301956	0.389045	-0.776147	0.437662	0.693233
CTRG_01147	607.079	0.0432237	0.394164	0.109659	0.91268	0.965888
CTRG_01148	900.497	-0.197957	0.353093	-0.560636	0.575046	0.784483
CTRG_01149	731.869	0.369055	0.367205	1.00504	0.314879	0.598055
CTRG_01150	568.61	0.153075	0.353581	0.432927	0.665067	0.837546
CTRG_01151	73.4823	0.430845	0.548407	0.785629	0.432085	0.688314
CTRG_01152	173.853	0.427223	0.486453	0.87824	0.379813	0.652643
CTRG_01153	119.036	-0.168814	0.53326	-0.31657	0.75157	0.887279
CTRG_01154	676.415	0.140864	0.389198	0.361934	0.717401	0.867486
CTRG_01155	30.8743	0.329049	0.744078	0.442223	0.658328	0.835169
CTRG_01156	27.8594	1.27378	0.76872	1.65702	0.0975159	0.35215
CTRG_01157	9.88261	0.375808	1.14519	0.328163	0.742789	0.882604
CTRG_01158	2.61929	-1.21648	2.49077	-0.488397	0.625269	NA
CTRG_01159	363.688	-0.0259197	0.392523	-0.0660336	0.947351	0.980038
CTRG_01160	236.449	1.55612	0.458023	3.39748	0.000680107	0.0168782
CTRG_01161	760.648	-0.108536	0.365446	-0.296997	0.766469	0.8967
CTRG_01162	673.657	0.824718	0.488137	1.68952	0.0911193	0.343065
CTRG_01163	594.183	0.733243	0.434216	1.68866	0.0912842	0.343243
CTRG_01164	30681.9	-0.66608	0.717837	-0.927898	0.353461	0.63252
CTRG_01165	36.9667	-1.04103	0.771477	-1.3494	0.177209	0.464069
CTRG_01166	805.59	0.0263802	0.458673	0.0575143	0.954136	0.981203
CTRG_01167	100.664	-1.40764	0.71176	-1.97769	0.0479642	0.253996
CTRG_01168	3168.24	-0.821582	0.330562	-2.48541	0.0129402	0.123588
CTRG_01169	56.1666	0.811449	0.630047	1.28792	0.197774	0.491677
CTRG_01170	14.2051	1.22443	1.03012	1.18863	0.234584	0.523437
CTRG_01171	217.418	-0.359057	0.400943	-0.89553	0.370504	0.644624
CTRG_01172	905.51	0.319985	0.354537	0.902543	0.366768	0.642106
CTRG_01173	194.375	2.05052	0.555643	3.69035	0.000223942	0.00709799
CTRG_01174	2537.89	-0.591837	0.327534	-1.80695	0.0707705	0.307034
CTRG_01175	167442	0.94276	0.639734	1.47368	0.140569	0.418261
CTRG_01176	460.353	-0.192416	0.367371	-0.523765	0.600442	0.801506
CTRG_01177	1454.66	-0.0354938	0.420639	-0.0843806	0.932754	0.971333
CTRG_01178	1596.85	-0.163056	0.381844	-0.427022	0.669364	0.840415
CTRG_01179	1500.29	-1.03671	0.624359	-1.66045	0.0968248	0.351075
CTRG_01180	978.262	-0.00572569	0.466148	-0.012283	0.9902	0.996525
CTRG_01181	1320.44	-0.211171	0.569515	-0.37079	0.710794	0.864339
CTRG_01182	673.64	0.440965	0.448833	0.982468	0.325869	0.607373
CTRG_01183	9.32703	0.148811	1.4155	0.10513	0.916273	0.966376
CTRG_01184	898.933	-0.161738	0.422751	-0.382585	0.702027	0.859228
CTRG_01185	454.677	-0.336201	0.541641	-0.620709	0.534791	0.757751
CTRG_01186	1620.79	-0.788744	0.633733	-1.2446	0.213279	0.503378
CTRG_01187	821.263	0.528853	0.358824	1.47385	0.140522	0.418261
CTRG_01188	270.771	0.00321252	0.388707	0.00826464	0.993406	0.997631
CTRG_01189	1368.71	-0.533721	0.661786	-0.806486	0.419963	0.676903
CTRG_01190	188.995	-0.468583	0.598947	-0.782345	0.434012	0.690064
CTRG_01191	314.928	0.140741	0.515867	0.272825	0.784988	0.905971
CTRG_01192	735.471	0.270607	0.456381	0.592941	0.55322	0.770755
CTRG_01193	418.848	-0.0450719	0.406339	-0.110922	0.911678	0.965888
CTRG_01194	622.528	-0.0407212	0.352733	-0.115445	0.908093	0.96511
CTRG_01195	5149.67	0.275042	0.396707	0.693313	0.488113	0.728847
CTRG_01196	470.231	-0.184972	0.482617	-0.383268	0.701521	0.858877
CTRG_01197	158.578	-0.534901	0.514184	-1.04029	0.298204	0.582334
CTRG_01198	227.357	0.0125072	0.409471	0.0305448	0.975633	0.989558
CTRG_01199	770.581	-0.883411	0.348077	-2.53797	0.0111497	0.115206
CTRG_01200	1086.43	-0.777698	0.444653	-1.749	0.0802914	0.324669
CTRG_01201	1081.21	0.240948	0.372016	0.647681	0.517191	0.746294
CTRG_01202	2937.48	1.48806	0.685348	2.17124	0.029913	0.203324
CTRG_01203	1662.23	-0.130218	0.392257	-0.331971	0.739911	0.881905
CTRG_01204	625.708	-1.54936	1.08316	-1.43041	0.1526	0.433233
CTRG_01205	0.989383	-1.85663	3.52866	-0.526158	0.598779	NA
CTRG_01206	76.4704	2.6298	0.703908	3.736	0.000186971	0.00619553
CTRG_01207	7.81588	0.0998275	1.30168	0.076691	0.938869	0.975501
CTRG_01208	171.573	-0.23091	0.601494	-0.383895	0.701056	0.858581
CTRG_01209	264.4	0.311446	0.489346	0.636453	0.524481	0.751501
CTRG_01210	127.658	0.117515	0.542737	0.216523	0.82858	0.928498
CTRG_01211	323.683	0.896588	0.402702	2.22643	0.0259853	0.187557
CTRG_01212	58.8959	2.59549	0.607754	4.27063	1.94925e-05	0.000955298
CTRG_01213	1568.66	0.52257	0.432313	1.20878	0.226749	0.516385
CTRG_01214	917.545	0.584452	0.368036	1.58803	0.11228	0.378081
CTRG_01215	1090.17	0.199033	0.418244	0.475879	0.634161	0.822055
CTRG_01216	141.767	-0.83356	0.446465	-1.86702	0.0618987	0.289026
CTRG_01217	660.052	-0.28662	0.374177	-0.766002	0.443675	0.698007
CTRG_01218	204.076	-0.0391539	0.463829	-0.0844146	0.932727	0.971333
CTRG_01219	250.48	0.425071	0.428855	0.991177	0.321599	0.604424
CTRG_01220	2462.3	-0.967875	0.554714	-1.74482	0.0810167	0.325255
CTRG_01221	28.3826	4.00022	1.33621	2.9937	0.00275615	0.0467264
CTRG_01222	2043.71	-0.368401	0.48239	-0.763699	0.445047	0.698505
CTRG_01223	656.131	-0.508879	0.370557	-1.37328	0.169664	0.454176
CTRG_01224	0.822529	-3.27055	4.54297	-0.719914	0.471578	NA
CTRG_01225	3.295	0.603877	2.36437	0.255407	0.798408	NA
CTRG_01226	1353.52	0.320325	0.336203	0.952774	0.340705	0.62281
CTRG_01227	544.363	-0.350367	0.561924	-0.623512	0.532948	0.755874
CTRG_01228	2040.81	0.453129	0.335572	1.35032	0.176914	0.463922
CTRG_01229	1441.45	0.279552	0.354102	0.789466	0.42984	0.685674
CTRG_01230	3226.09	-0.245388	0.449334	-0.546116	0.584986	0.790128
CTRG_01231	1767.26	-0.270265	0.467332	-0.578315	0.563052	0.776385
CTRG_01232	155.932	-0.51203	0.497367	-1.02948	0.303254	0.585455
CTRG_01233	430.786	-1.44512	0.427113	-3.38345	0.000715808	0.0176889
CTRG_01234	0.919361	-0.450083	3.5975	-0.12511	0.900436	NA
CTRG_01235	295.046	0.0167261	0.499484	0.0334868	0.973286	0.989516
CTRG_01236	3449.58	0.416215	0.42894	0.970334	0.33188	0.614062
CTRG_01237	17.8261	1.81155	0.93008	1.94774	0.0514462	0.263882
CTRG_01238	6.94779	1.21327	1.40193	0.865426	0.386805	NA
CTRG_01239	355.254	-0.426686	0.441508	-0.966428	0.33383	0.615717
CTRG_01240	2832.07	-0.740159	0.601236	-1.23106	0.2183	0.50925
CTRG_01241	620.909	-0.532752	0.478644	-1.11304	0.26569	0.552109
CTRG_01242	430.241	-0.0216175	0.38456	-0.0562137	0.955172	0.98177
CTRG_01243	315.404	-0.106562	0.41301	-0.258013	0.796397	0.911776
CTRG_01244	925.813	-0.0850211	0.362874	-0.234299	0.814753	0.922469
CTRG_01245	45.9998	2.084	0.803287	2.59434	0.00947737	0.10318
CTRG_01246	1117.59	1.13122	0.359193	3.14933	0.00163643	0.0323655
CTRG_01247	1120.68	0.440781	0.349429	1.26143	0.207153	0.498374
CTRG_01248	334.979	0.2615	0.376858	0.693894	0.487749	0.728811
CTRG_01249	484.37	-0.0886618	0.409246	-0.216647	0.828484	0.928498
CTRG_01250	4757.38	-0.0390535	0.335203	-0.116507	0.907251	0.964646
CTRG_01251	2207.86	-0.066283	0.349522	-0.189639	0.849592	0.940386
CTRG_01252	37091.7	0.426857	0.521389	0.818692	0.412962	0.67289
CTRG_01253	3251.68	-0.645511	0.392912	-1.64289	0.100406	0.356185
CTRG_01254	95.3664	0.853639	0.509075	1.67684	0.0935732	0.345483
CTRG_01255	1357.06	-0.824409	0.66181	-1.24569	0.212879	0.50293
CTRG_01256	38.3545	0.950203	0.679571	1.39824	0.162041	0.446683
CTRG_01257	95.8774	-0.50788	0.522522	-0.971979	0.331061	0.612936
CTRG_01258	4.3471	-2.63978	2.03765	-1.2955	0.195148	NA
CTRG_01259	0.27982	-1.70229	4.9913	-0.341051	0.733065	NA
CTRG_01260	1.17969	-1.04664	3.2777	-0.319322	0.749482	NA
CTRG_01261	3130.42	-0.21327	0.326392	-0.653418	0.513487	0.744569
CTRG_01262	332.2	-0.687839	0.447293	-1.53778	0.124102	0.395499
CTRG_01263	1337.39	0.31505	0.348369	0.904355	0.365807	0.642106
CTRG_01264	416.281	-0.181547	0.637044	-0.284984	0.775657	0.901193
CTRG_01265	90.8622	-0.813808	0.713194	-1.14108	0.253838	0.540879
CTRG_01266	163.748	-0.351857	0.432765	-0.813044	0.416193	0.67459
CTRG_01267	16.3123	-0.00422893	0.996696	-0.00424295	0.996615	0.998621
CTRG_01268	266.29	-0.134639	0.427136	-0.315213	0.7526	0.887594
CTRG_01269	2868.14	-1.23494	0.415509	-2.97212	0.00295754	0.0490131
CTRG_01270	10.9352	1.91309	1.14755	1.66712	0.0954911	0.348937
CTRG_01271	5.78566	0.630778	1.45798	0.432638	0.665278	NA
CTRG_01272	2467.88	-1.22707	0.534791	-2.29448	0.0217631	0.166502
CTRG_01273	85.9222	-1.22952	0.581118	-2.11579	0.0343624	0.216897
CTRG_01274	252.154	-1.06623	0.519782	-2.05129	0.0402384	0.235376
CTRG_01275	153.207	-0.314961	0.576973	-0.545885	0.585145	0.790128
CTRG_01276	2084.03	-0.0947866	0.386449	-0.245276	0.806243	0.916928
CTRG_01277	222.306	-0.657659	0.403186	-1.63116	0.102857	0.360711
CTRG_01278	790.563	0.494001	0.443389	1.11415	0.265215	0.552109
CTRG_01279	483.644	-0.735077	0.664233	-1.10666	0.268443	0.55496
CTRG_01280	503.317	0.688646	0.663415	1.03803	0.299255	0.583331
CTRG_01281	209.313	-0.742807	0.473071	-1.57018	0.116373	0.385179
CTRG_01282	49.9767	-0.482257	0.707674	-0.681467	0.495576	0.733925
CTRG_01283	1002.21	0.094806	0.430023	0.220467	0.825507	0.927182
CTRG_01284	210.407	-0.346216	0.479814	-0.721562	0.470564	0.718035
CTRG_01285	880.068	-0.239305	0.354558	-0.674939	0.499714	0.73648
CTRG_01286	225.96	1.55438	0.659705	2.35617	0.0184643	0.150906
CTRG_01287	926.652	-1.02104	0.348033	-2.93376	0.00334888	0.0532171
CTRG_01288	37024.5	0.477173	0.531722	0.897412	0.369499	0.643452
CTRG_01289	601.524	-1.06114	0.408255	-2.59921	0.00934377	0.102817
CTRG_01290	137.364	0.607958	0.706418	0.860621	0.389447	0.656585
CTRG_01291	1404.53	-0.621279	0.543731	-1.14262	0.253195	0.540393
CTRG_01292	252.557	0.995303	0.450929	2.20723	0.027298	0.193809
CTRG_01293	66.1156	1.26025	0.744567	1.69259	0.0905331	0.342623
CTRG_01294	883.343	0.109551	0.435638	0.251473	0.801449	0.914725
CTRG_01295	673.96	0.733696	0.552414	1.32816	0.184125	0.477377
CTRG_01296	123.471	0.793245	0.480664	1.65031	0.0988791	0.35487
CTRG_01297	3.38032	1.05169	1.97027	0.53378	0.593494	NA
CTRG_01298	1314.33	-1.22368	0.502633	-2.43453	0.0149111	0.134616
CTRG_01299	11645.4	-0.501114	0.350659	-1.42906	0.152986	0.433745
CTRG_01300	1714.51	0.111141	0.465291	0.238863	0.811212	0.920067
CTRG_01301	565.535	0.283641	0.390407	0.726527	0.467516	0.715995
CTRG_01302	998.161	0.0957851	0.363593	0.263441	0.792211	0.910494
CTRG_01303	1320.35	0.727789	0.402353	1.80883	0.0704772	0.307034
CTRG_01304	0	NA	NA	NA	NA	NA
CTRG_01305	1300.05	-1.69588	0.535762	-3.16536	0.00154893	0.0310811
CTRG_01306	672.42	0.0426379	0.356813	0.119496	0.904882	0.963533
CTRG_01307	1770.81	-0.409286	0.404052	-1.01295	0.311082	0.594864
CTRG_01308	132.376	-0.0790008	0.457938	-0.172514	0.863033	0.944772
CTRG_01309	2116.43	-0.399935	0.415694	-0.96209	0.336004	0.617773
CTRG_01310	365.059	-0.12338	0.428239	-0.288111	0.773262	0.899773
CTRG_01311	126.994	-0.083143	0.454122	-0.183085	0.854731	0.941406
CTRG_01312	12.0977	-0.457439	1.31885	-0.346848	0.728706	0.875133
CTRG_01313	27.0461	1.56469	0.810689	1.93007	0.053598	0.269914
CTRG_01314	57.2299	-0.244687	0.591757	-0.413492	0.679246	0.84428
CTRG_01315	110375	-0.0305827	0.333746	-0.0916346	0.926988	0.969079
CTRG_01316	2933.92	0.630557	0.506953	1.24382	0.213567	0.503853
CTRG_01317	3516.73	-0.408319	0.473561	-0.862231	0.38856	0.656083
CTRG_01318	127.565	-0.377106	0.598465	-0.630121	0.528615	0.753911
CTRG_01319	2314.97	0.340251	0.386208	0.881006	0.378314	0.651219
CTRG_01320	276.922	0.210266	0.386596	0.543891	0.586517	0.791072
CTRG_01321	872.395	0.196865	0.352582	0.558352	0.576604	0.78552
CTRG_01322	57.3001	1.53632	0.768042	2.0003	0.0454677	0.247551
CTRG_01323	163.789	1.5011	0.467362	3.21185	0.00131883	0.0280338
CTRG_01324	347.636	1.0331	0.382324	2.70216	0.00688904	0.087341
CTRG_01325	84.4134	-0.772046	1.29843	-0.594599	0.552112	0.769578
CTRG_01326	1022.62	0.32092	0.49897	0.643164	0.520118	0.7486
CTRG_01327	904.869	-0.638445	0.763745	-0.835941	0.403188	0.666117
CTRG_01328	938.854	-0.92317	0.357708	-2.58079	0.00985733	0.105666
CTRG_01329	6056.11	-0.0452236	0.599052	-0.0754919	0.939823	0.976318
CTRG_01330	15.6766	1.69707	1.05054	1.61543	0.106217	0.36763
CTRG_01331	43321.3	1.80763	0.625403	2.89034	0.00384821	0.0585974
CTRG_01332	302.514	0.828085	0.587035	1.41062	0.158356	0.44162
CTRG_01333	91.3658	0.132478	0.505924	0.261853	0.793435	0.910494
CTRG_01334	1351.71	0.227233	0.446748	0.508638	0.611006	0.809385
CTRG_01337	2202.35	0.172486	0.574696	0.300134	0.764075	0.894976
CTRG_01338	210.878	0.514701	0.420038	1.22537	0.220436	0.510471
CTRG_01339	256.911	-0.938472	0.718873	-1.30548	0.19173	0.485993
CTRG_01340	728.594	0.347927	0.43149	0.80634	0.420047	0.676903
CTRG_01341	514.935	0.0928547	0.420519	0.220809	0.825241	0.927159
CTRG_01342	22.1914	1.25919	0.913254	1.3788	0.167957	0.452437
CTRG_01343	626.237	1.61226	0.356766	4.51909	6.21065e-06	0.000362205
CTRG_01344	1176.66	-0.562392	0.403445	-1.39397	0.163326	0.44719
CTRG_01345	2686.13	-0.901023	0.428096	-2.10472	0.0353155	0.218874
CTRG_01346	537.001	0.813266	0.541743	1.5012	0.133303	0.40639
CTRG_01347	4544.25	-0.0556315	0.381758	-0.145724	0.884139	0.954605
CTRG_01348	2.92568	-0.236626	2.44857	-0.0966384	0.923014	NA
CTRG_01349	1822.23	-0.43376	0.361673	-1.19931	0.230406	0.519592
CTRG_01350	1880.75	0.289135	0.375205	0.770605	0.440941	0.695869
CTRG_01351	389.086	-0.179548	0.367631	-0.488392	0.625272	0.815967
CTRG_01352	174.812	0.432874	0.538133	0.804399	0.421167	0.677772
CTRG_01353	5.90321	1.1098	1.50627	0.736789	0.461251	NA
CTRG_01354	462.771	-0.213059	0.378777	-0.562491	0.573781	0.783859
CTRG_01355	376.215	-0.443261	0.380239	-1.16574	0.243718	0.531087
CTRG_01356	971.468	2.15083	0.501065	4.29251	1.76667e-05	0.000873153
CTRG_01357	3615.91	0.663325	0.403876	1.6424	0.100508	0.356329
CTRG_01358	475.788	0.827595	0.433899	1.90734	0.0564762	0.27619
CTRG_01359	7.41195	1.38529	1.83852	0.753483	0.45116	NA
CTRG_01360	1325.16	-0.817937	0.518014	-1.57899	0.114339	0.381915
CTRG_01361	402.51	0.0147867	0.470425	0.0314328	0.974924	0.989516
CTRG_01362	459.387	0.210511	0.424152	0.496311	0.619675	0.813962
CTRG_01363	154.459	-0.704657	0.501666	-1.40464	0.16013	0.44428
CTRG_01364	352.121	1.02561	0.376378	2.72496	0.00643097	0.0838638
CTRG_01365	775.072	0.789952	0.547354	1.44322	0.148958	0.429212
CTRG_01366	5013.57	-0.0503656	0.323426	-0.155725	0.876249	0.951294
CTRG_01367	428.998	0.543664	0.416335	1.30583	0.191609	0.485993
CTRG_01368	967.43	0.722056	0.501919	1.43859	0.150266	0.430429
CTRG_01369	497.329	-0.629455	0.373159	-1.68683	0.0916368	0.343682
CTRG_01370	549.802	0.991404	0.593341	1.67088	0.0947446	0.347929
CTRG_01371	14.853	0.912778	1.0462	0.872474	0.38295	0.65464
CTRG_01372	1775.9	-0.572568	0.441753	-1.29613	0.194932	0.488763
CTRG_01373	268.026	0.420755	0.421799	0.997525	0.31851	0.600954
CTRG_01374	28.8027	1.34378	0.838525	1.60256	0.109033	0.372077
CTRG_01375	7667.06	3.41313	1.07546	3.17365	0.00150534	0.0309291
CTRG_01376	507.431	-0.207632	0.400666	-0.518217	0.604307	0.804088
CTRG_01377	418.411	-0.127089	0.414167	-0.306854	0.758954	0.891367
CTRG_01378	99.1832	-0.445054	0.48241	-0.922565	0.356234	0.634562
CTRG_01379	50.8	0.351523	0.664275	0.529182	0.596679	0.798676
CTRG_01380	2116.45	0.0556359	0.385023	0.1445	0.885105	0.955107
CTRG_01381	2240.69	0.582612	0.420737	1.38474	0.166132	0.451017
CTRG_01382	1736.58	-0.470055	0.330954	-1.4203	0.15552	0.437948
CTRG_01383	648.689	-0.824817	0.492013	-1.67641	0.0936572	0.345483
CTRG_01384	30.7237	1.81817	0.828794	2.19375	0.0282534	0.196763
CTRG_01385	3016.87	-0.372347	0.436128	-0.853757	0.39324	0.658857
CTRG_01386	6.50394	2.38203	1.93507	1.23098	0.218331	NA
CTRG_01387	2281.61	0.123047	0.38755	0.317499	0.750865	0.887279
CTRG_01388	141.121	0.405513	0.618156	0.656005	0.511821	0.74362
CTRG_01389	756.052	-0.497907	0.52886	-0.941472	0.346463	0.625371
CTRG_01390	931.968	0.751473	0.539211	1.39365	0.163422	0.447245
CTRG_01391	3116.51	0.0600981	0.408862	0.146989	0.883141	0.954145
CTRG_01392	3818.68	-0.342342	0.351722	-0.973329	0.33039	0.612081
CTRG_01393	302.126	-0.256978	0.535204	-0.480149	0.631122	0.820051
CTRG_01394	2717.86	-1.48398	0.572192	-2.5935	0.00950058	0.10318
CTRG_01395	906.801	0.096159	0.349035	0.2755	0.782932	0.905246
CTRG_01396	24.684	-0.69748	0.876423	-0.795827	0.426133	0.682187
CTRG_01397	880.748	-0.0488578	0.518713	-0.0941905	0.924958	0.968118
CTRG_01398	1233.43	-0.859828	0.37622	-2.28544	0.022287	0.169022
CTRG_01399	3965.17	0.0427264	0.340696	0.125409	0.9002	0.960828
CTRG_01400	281.19	-0.2272	0.523748	-0.433797	0.664436	0.837417
CTRG_01401	80.1059	1.80246	0.541632	3.32783	0.000875242	0.0208343
CTRG_01402	8222.43	-0.734568	0.414931	-1.77034	0.0766709	0.316675
CTRG_01403	713.749	-0.0413935	0.392285	-0.105519	0.915964	0.966376
CTRG_01404	625.557	0.647849	0.410789	1.57709	0.114776	0.382904
CTRG_01405	34.2017	-0.149633	0.695028	-0.21529	0.829541	0.928755
CTRG_01406	5.41833	0.594034	1.71434	0.346508	0.728961	NA
CTRG_01407	618.245	-0.637563	0.601739	-1.05954	0.289356	0.576341
CTRG_01408	2.21452	0.0595026	2.14624	0.0277241	0.977882	NA
CTRG_01409	1775.38	-0.220706	0.355486	-0.620858	0.534693	0.757751
CTRG_01410	65.3143	-1.84292	1.4468	-1.27379	0.202737	0.495335
CTRG_01411	837.758	-1.00342	0.443415	-2.26293	0.0236397	0.176752
CTRG_01412	221.784	-0.778622	0.403928	-1.92763	0.0539015	0.269914
CTRG_01413	1690.72	-0.237902	0.34268	-0.694239	0.487532	0.728741
CTRG_01414	1805.96	-0.207462	0.338661	-0.612595	0.540144	0.760164
CTRG_01415	196.273	-0.534181	0.518081	-1.03108	0.302506	0.585455
CTRG_01416	1143.27	0.618268	0.443507	1.39404	0.163304	0.44719
CTRG_01417	16.5376	0.270305	0.941331	0.287152	0.773996	0.899909
CTRG_01418	415.667	-0.136445	0.376795	-0.36212	0.717262	0.867486
CTRG_01419	43.5667	-0.100397	0.643969	-0.155903	0.876109	0.951294
CTRG_01420	1941.83	-0.809936	0.46335	-1.748	0.080464	0.324669
CTRG_01421	565.386	-0.878738	0.490015	-1.79329	0.0729267	0.310671
CTRG_01422	34.345	1.23713	0.71821	1.72252	0.0849757	0.331934
CTRG_01423	840.325	-0.989032	0.457024	-2.16407	0.0304589	0.204809
CTRG_01424	384.846	-0.711247	0.426158	-1.66898	0.0951222	0.348463
CTRG_01425	5443.38	0.0939149	0.368958	0.254541	0.799078	0.91341
CTRG_01426	1454.48	0.808788	0.442716	1.82688	0.0677178	0.301474
CTRG_01427	751.323	0.980267	0.417469	2.34812	0.0188685	0.152411
CTRG_01428	1186.15	-0.676577	0.455918	-1.48399	0.137812	0.413512
CTRG_01429	932.33	-0.366566	0.522712	-0.701278	0.48313	0.726189
CTRG_01430	476.828	-1.03659	0.512244	-2.02362	0.0430091	0.242113
CTRG_01431	332.646	-0.273672	0.431204	-0.634669	0.525645	0.751915
CTRG_01432	1094.33	-0.797368	0.363516	-2.19349	0.0282723	0.196763
CTRG_01433	408.918	0.662613	0.380271	1.74248	0.0814253	0.325255
CTRG_01434	798.87	-1.12845	0.401469	-2.8108	0.00494179	0.0711618
CTRG_01435	609.144	-0.396656	0.393193	-1.00881	0.313066	0.597576
CTRG_01436	755.844	0.428217	0.488183	0.877165	0.380397	0.652704
CTRG_01437	57.6774	-0.309822	0.591439	-0.523845	0.600387	0.801506
CTRG_01438	46.4044	0.136329	0.683304	0.199514	0.841861	0.935868
CTRG_01439	1250.3	0.123193	0.390342	0.315604	0.752303	0.887594
CTRG_01440	573.505	-0.356497	0.357119	-0.998258	0.318154	0.600679
CTRG_01441	609.554	-1.33767	0.488033	-2.74093	0.00612656	0.0804731
CTRG_01442	570.044	0.277792	0.418025	0.664535	0.506348	0.739586
CTRG_01443	12.2214	1.98586	1.14835	1.72931	0.0837534	0.330324
CTRG_01444	0	NA	NA	NA	NA	NA
CTRG_01445	1572.41	-1.08641	0.347494	-3.12642	0.00176947	0.0339459
CTRG_01446	329.367	-0.393146	0.375914	-1.04584	0.295635	0.580857
CTRG_01447	292.395	0.249778	0.478397	0.522116	0.60159	0.802167
CTRG_01448	615.586	-1.05397	0.354214	-2.97552	0.00292492	0.0488771
CTRG_01449	868.558	-1.29635	0.65015	-1.99392	0.0461603	0.249016
CTRG_01450	217.964	-0.455273	0.402978	-1.12977	0.258573	0.544277
CTRG_01451	628.337	-0.147161	0.349667	-0.420858	0.673858	0.842848
CTRG_01452	148.07	-0.258394	0.506149	-0.510509	0.609695	0.808123
CTRG_01453	2628.17	0.0464208	0.481567	0.0963953	0.923207	0.967876
CTRG_01454	1201.56	-0.470637	0.48738	-0.965648	0.33422	0.616047
CTRG_01455	9690.89	0.082417	0.395989	0.20813	0.835128	0.932131
CTRG_01456	21.3704	-0.453237	0.882678	-0.513479	0.607616	0.806982
CTRG_01457	106.914	-0.138979	0.481464	-0.288659	0.772843	0.89955
CTRG_01458	60.6247	1.37725	0.789126	1.74528	0.0809356	0.325255
CTRG_01459	417.427	-0.664166	0.509228	-1.30426	0.192144	0.485993
CTRG_01460	94819.6	-0.703056	0.319943	-2.19744	0.0279887	0.195955
CTRG_01461	39.1075	-0.173368	0.659874	-0.26273	0.792759	0.910494
CTRG_01462	435.723	0.347481	0.419468	0.828385	0.407452	0.668988
CTRG_01463	41060.4	0.952424	0.652742	1.45911	0.144534	0.423006
CTRG_01464	120.68	1.02514	0.669845	1.53041	0.125915	0.398734
CTRG_01465	17.1165	-0.824528	0.938434	-0.878621	0.379607	0.652481
CTRG_01466	481.413	-0.938963	0.486846	-1.92867	0.0537723	0.269914
CTRG_01467	63.2119	-1.58968	0.951743	-1.67028	0.094864	0.347954
CTRG_01468	132.533	0.16276	0.503604	0.323191	0.746551	0.884936
CTRG_01469	2.84701	0.742241	2.14598	0.345875	0.729436	NA
CTRG_01470	50.9027	0.312723	0.593203	0.527177	0.598071	0.799988
CTRG_01471	69.5265	0.318268	0.626447	0.508052	0.611417	0.809485
CTRG_01472	253.289	0.0417273	0.438963	0.0950587	0.924268	0.967876
CTRG_01473	3539.04	-0.368482	0.363282	-1.01432	0.310432	0.594555
CTRG_01474	224.983	-0.249492	0.734346	-0.339747	0.734047	0.878491
CTRG_01475	379.209	-0.925139	0.372107	-2.48622	0.012911	0.123588
CTRG_01476	382.809	-1.57515	0.604319	-2.60649	0.00914747	0.102488
CTRG_01477	574.029	-0.0764767	0.563564	-0.135702	0.892057	0.95768
CTRG_01478	578.115	-0.810878	0.420748	-1.92723	0.0539511	0.269914
CTRG_01479	1007.15	-0.15755	0.419249	-0.37579	0.707073	0.861725
CTRG_01480	28.1886	-0.529067	0.747017	-0.708239	0.478797	0.72343
CTRG_01481	1391.3	-1.12707	0.570868	-1.97431	0.0483462	0.254932
CTRG_01482	250.128	-0.889187	0.456273	-1.94881	0.0513184	0.263691
CTRG_01483	0.752617	2.9125	4.708	0.618628	0.536161	NA
CTRG_01484	4235.18	-0.337253	0.367221	-0.918393	0.358413	0.636649
CTRG_01485	4357.18	-0.172096	0.373745	-0.460464	0.645183	0.82879
CTRG_01486	1486.9	-0.677505	0.338316	-2.00258	0.0452225	0.24724
CTRG_01487	53.4998	-1.46605	0.779525	-1.8807	0.0600127	0.284317
CTRG_01488	289.713	-0.505801	0.441535	-1.14555	0.251981	0.539681
CTRG_01489	382.613	-0.206586	0.371577	-0.555971	0.578231	0.786254
CTRG_01490	3458.11	-0.421047	0.358775	-1.17357	0.240569	0.528181
CTRG_01491	1.28086	0.591772	3.97692	0.148802	0.88171	NA
CTRG_01492	743.97	-1.39857	1.10704	-1.26335	0.206465	0.497951
CTRG_01493	2518.37	0.0563316	0.32793	0.171779	0.863611	0.944772
CTRG_01494	23.1889	-0.191111	0.897123	-0.213026	0.831307	0.929461
CTRG_01495	1266.38	1.08453	0.579406	1.8718	0.0612344	0.287535
CTRG_01496	28.7172	0.809468	0.919726	0.880118	0.378795	0.65147
CTRG_01497	111.345	0.295362	0.505562	0.584225	0.559069	0.774096
CTRG_01498	204.092	-0.13068	0.406417	-0.321543	0.747799	0.885042
CTRG_01499	544.258	-0.0517907	0.379896	-0.136329	0.891561	0.957507
CTRG_01500	2276.77	-1.24565	0.738403	-1.68695	0.0916133	0.343682
CTRG_01501	700.515	-0.898706	0.41965	-2.14156	0.032229	0.211428
CTRG_01502	372.675	0.235935	0.414426	0.569305	0.569149	0.780823
CTRG_01503	14.4957	2.37252	1.07502	2.20696	0.0273167	0.193809
CTRG_01504	53.3956	1.99149	0.627537	3.1735	0.00150615	0.0309291
CTRG_01505	1200.06	-0.0417348	0.336182	-0.124144	0.901202	0.961607
CTRG_01506	192.756	0.362464	0.410082	0.883883	0.376759	0.650389
CTRG_01507	4498.18	-1.05941	0.617438	-1.71582	0.0861958	0.334906
CTRG_01508	300.98	0.937325	0.426098	2.19979	0.027822	0.195491
CTRG_01509	289.008	-0.414375	0.411309	-1.00745	0.313716	0.597576
CTRG_01510	12.0246	1.65796	1.12788	1.46998	0.141568	0.419903
CTRG_01511	182.69	0.632044	0.457008	1.383	0.166663	0.451017
CTRG_01512	18.5138	0.96407	0.905284	1.06494	0.286905	0.57322
CTRG_01513	62.6155	-0.167374	0.581779	-0.287693	0.773582	0.899786
CTRG_01514	63.9317	1.16902	0.576773	2.02683	0.0426801	0.241271
CTRG_01515	64.9846	-0.811997	0.798049	-1.01748	0.308926	0.592853
CTRG_01516	150.643	0.409382	0.432846	0.945791	0.344255	0.623476
CTRG_01517	954.21	-0.171196	0.413515	-0.414003	0.678872	0.84428
CTRG_01518	2296.55	-0.0325801	0.380749	-0.0855684	0.931809	0.97128
CTRG_01519	586.75	-0.961333	0.766329	-1.25447	0.209673	0.500947
CTRG_01520	6.19272	1.29833	1.4661	0.885563	0.375853	NA
CTRG_01521	4950.08	0.75415	0.474641	1.58889	0.112086	0.378072
CTRG_01522	240.94	-0.0559313	0.718956	-0.0777951	0.937991	0.974936
CTRG_01523	740.303	-0.0488043	0.359988	-0.135572	0.89216	0.95768
CTRG_01524	567.413	-0.703575	0.39169	-1.79626	0.072454	0.310642
CTRG_01525	423.691	-0.800595	0.397063	-2.01629	0.0437696	0.244039
CTRG_01526	106.017	0.0775969	0.490734	0.158124	0.874359	0.950645
CTRG_01527	257.679	-0.976817	0.711513	-1.37287	0.169792	0.454232
CTRG_01528	796.189	-0.27762	0.34375	-0.807621	0.419309	0.676649
CTRG_01529	1327.06	0.147528	0.439755	0.335479	0.737264	0.879829
CTRG_01530	340.65	-0.229855	0.388826	-0.591151	0.554419	0.77132
CTRG_01531	183.525	0.0795208	0.456371	0.174246	0.861672	0.944772
CTRG_01532	2920.62	-1.03526	0.349494	-2.96217	0.00305478	0.0499033
CTRG_01533	571.4	-0.241815	0.352644	-0.68572	0.49289	0.732042
CTRG_01534	286.846	-0.392173	0.428267	-0.91572	0.359814	0.637745
CTRG_01535	1296.62	-0.434108	0.342213	-1.26853	0.204607	0.496575
CTRG_01536	1887.6	-0.00677156	0.381851	-0.0177335	0.985851	0.994127
CTRG_01537	423.157	-0.183774	0.462594	-0.397268	0.69117	0.85238
CTRG_01538	800.567	0.284915	0.507794	0.561084	0.57474	0.784384
CTRG_01539	3.70788	1.3108	1.84015	0.712334	0.476258	NA
CTRG_01540	90.6602	-1.23505	1.04926	-1.17707	0.239168	0.527006
CTRG_01541	505.558	1.48031	0.52758	2.80584	0.00501849	0.0716283
CTRG_01542	30.2701	1.17787	0.772571	1.52461	0.127357	0.400144
CTRG_01543	159.192	1.67644	0.544646	3.07803	0.00208375	0.0377825
CTRG_01544	1163.06	-1.5483	0.686642	-2.25488	0.0241406	0.178524
CTRG_01545	375.326	-0.942384	0.550924	-1.71055	0.0871638	0.336843
CTRG_01546	38469.6	-0.179979	0.348444	-0.516523	0.605489	0.805293
CTRG_01547	112.828	-0.5304	0.536867	-0.987955	0.323175	0.604863
CTRG_01548	218.692	-0.605931	0.554055	-1.09363	0.274118	0.560735
CTRG_01549	786.328	0.635417	0.350535	1.8127	0.0698776	0.305864
CTRG_01550	50.926	-1.02401	0.992221	-1.03204	0.302053	0.585455
CTRG_01551	0.260666	-1.65066	4.99489	-0.33047	0.741045	NA
CTRG_01552	2.36433	0.719048	2.7093	0.265401	0.790701	NA
CTRG_01553	41.2008	-0.605274	1.18395	-0.511235	0.609187	0.807816
CTRG_01554	507.68	-0.337491	0.483574	-0.69791	0.485234	0.727656
CTRG_01555	16.219	1.19779	0.987842	1.21253	0.225309	0.514706
CTRG_01556	98.3968	0.713692	0.618273	1.15433	0.248364	0.536923
CTRG_01557	220.726	0.710095	0.548172	1.29539	0.195187	0.488763
CTRG_01558	314.105	-1.03623	0.410211	-2.52608	0.0115343	0.117144
CTRG_01559	1387.71	-0.84611	0.341969	-2.47423	0.0133523	0.125598
CTRG_01560	363.488	-0.182232	0.380523	-0.478899	0.632011	0.820545
CTRG_01561	116.387	-0.623888	0.548408	-1.13763	0.255273	0.541956
CTRG_01562	11551.4	0.538329	0.508921	1.05779	0.290153	0.576749
CTRG_01563	35.6451	-1.52113	0.760399	-2.00044	0.045453	0.247551
CTRG_01564	97.9622	-0.399513	0.48564	-0.822652	0.410706	0.671579
CTRG_01565	4555.95	-0.582683	0.323122	-1.80329	0.0713424	0.308381
CTRG_01566	2030.98	-0.345547	0.330427	-1.04576	0.295672	0.580857
CTRG_01567	3123.08	0.625206	0.526377	1.18775	0.234931	0.523737
CTRG_01568	630.229	-0.296298	0.353991	-0.837023	0.402579	0.666055
CTRG_01569	312.367	-0.226691	0.419978	-0.539768	0.589357	0.792588
CTRG_01570	482.39	0.676362	0.360119	1.87816	0.0603591	0.285263
CTRG_01571	422.624	1.89621	0.53943	3.51521	0.000439406	0.0119191
CTRG_01572	1965.32	-0.848583	0.33712	-2.51715	0.0118308	0.118961
CTRG_01573	26.5732	1.81994	0.859677	2.117	0.0342597	0.216897
CTRG_01574	2272.42	0.485445	0.427238	1.13624	0.255856	0.542404
CTRG_01575	3182.64	0.124781	0.356339	0.350176	0.726207	0.873531
CTRG_01576	290.228	-0.0274001	0.47613	-0.0575474	0.954109	0.981203
CTRG_01577	169.663	0.361862	0.457722	0.790572	0.429194	0.685581
CTRG_01578	257.263	-0.260239	0.495976	-0.524701	0.599791	0.801004
CTRG_01579	126.945	0.53701	0.526155	1.02063	0.307429	0.59095
CTRG_01580	4.16727	0.998666	1.69758	0.58829	0.556338	NA
CTRG_01581	14.2612	1.15445	1.2871	0.896934	0.369754	0.643703
CTRG_01582	1998.84	1.03599	0.381017	2.71902	0.00654766	0.0839667
CTRG_01583	144.442	0.605668	0.456671	1.32627	0.184751	0.4778
CTRG_01584	5379.65	-0.0743575	0.338338	-0.219773	0.826048	0.927455
CTRG_01585	240.609	0.280495	0.422747	0.663505	0.507007	0.739586
CTRG_01586	600.694	0.332379	0.354884	0.936585	0.348972	0.627096
CTRG_01587	87.4834	1.20584	0.569605	2.11698	0.0342612	0.216897
CTRG_01588	467.906	-0.914679	0.366691	-2.49441	0.0126165	0.122237
CTRG_01589	392.32	-0.270872	0.6647	-0.407511	0.683633	0.847825
CTRG_01590	3977.71	-0.0439518	0.387276	-0.11349	0.909642	0.96511
CTRG_01591	719.317	-0.0980706	0.358662	-0.273435	0.784519	0.905971
CTRG_01592	8.5251	0.284376	1.31956	0.215509	0.829371	0.928742
CTRG_01593	1165.15	0.027553	0.406218	0.0678282	0.945922	0.97934
CTRG_01594	702.347	-0.169329	0.622404	-0.272057	0.785578	0.905971
CTRG_01595	64.2144	1.94671	0.624107	3.11919	0.00181351	0.0343207
CTRG_01596	1638.12	-0.275293	0.342498	-0.803779	0.421525	0.677787
CTRG_01597	232.586	-1.71658	0.900533	-1.90618	0.0566262	0.27647
CTRG_01598	865.73	-0.102421	0.389275	-0.263108	0.792468	0.910494
CTRG_01599	213.295	-1.78257	0.769749	-2.31578	0.02057	0.16081
CTRG_01600	138.462	-0.494054	0.446085	-1.10753	0.268063	0.554377
CTRG_01601	246.237	0.0777172	0.524922	0.148055	0.8823	0.953767
CTRG_01602	983.31	-0.417742	0.483773	-0.863508	0.387858	0.656083
CTRG_01603	2768.94	-0.774177	0.543731	-1.42382	0.154498	0.436297
CTRG_01604	329.101	0.0273403	0.413111	0.0661817	0.947233	0.980038
CTRG_01605	7274.61	-0.292196	0.350675	-0.833237	0.404711	0.666932
CTRG_01606	4324.42	0.724876	0.502995	1.44112	0.149551	0.429398
CTRG_01607	2678.42	0.263511	0.393748	0.669236	0.503345	0.73775
CTRG_01608	36766.5	0.577052	0.532783	1.08309	0.278769	0.566054
CTRG_01609	2584.75	-0.745409	0.367595	-2.0278	0.0425808	0.241271
CTRG_01610	542.398	-0.295602	0.422066	-0.700369	0.483697	0.726661
CTRG_01611	531.836	-0.256789	0.364796	-0.703926	0.481479	0.72475
CTRG_01612	732.387	-0.408255	0.369206	-1.10577	0.268828	0.555171
CTRG_01613	1768.83	1.48494	0.526367	2.82111	0.00478584	0.0690867
CTRG_01614	562.492	-0.507911	0.513943	-0.988264	0.323023	0.604863
CTRG_01615	969.388	-0.468706	0.531255	-0.882262	0.377635	0.650626
CTRG_01616	287.411	-0.945336	0.438577	-2.15546	0.0311258	0.206756
CTRG_01617	1262.63	-0.405412	0.336549	-1.20462	0.228351	0.517736
CTRG_01618	281.551	-1.08332	0.503623	-2.15105	0.0314726	0.208341
CTRG_01619	20.4806	0.527876	0.856817	0.616089	0.537836	0.75893
CTRG_01620	431.355	0.228192	0.401117	0.568891	0.56943	0.780881
CTRG_01621	784.401	0.710863	0.349516	2.03385	0.0419668	0.240659
CTRG_01622	633.463	-0.154781	0.554504	-0.279134	0.780142	0.903632
CTRG_01623	2648.62	1.12094	0.689999	1.62455	0.104258	0.363874
CTRG_01624	906.566	-0.232275	0.388958	-0.597173	0.550392	0.768283
CTRG_01625	142.441	0.0241325	0.506803	0.0476172	0.962021	0.985337
CTRG_01626	1098.32	0.162015	0.502037	0.322715	0.746911	0.884948
CTRG_01627	468.363	-0.874636	0.378276	-2.31216	0.0207688	0.161714
CTRG_01628	110.123	0.820994	0.491814	1.66932	0.0950545	0.348434
CTRG_01629	6.13442	-0.664659	1.5923	-0.417422	0.67637	NA
CTRG_01630	876.441	0.22931	0.456556	0.50226	0.615485	0.811664
CTRG_01631	69.2493	-0.0627893	0.553444	-0.113452	0.909672	0.96511
CTRG_01632	865.095	-1.17934	0.498245	-2.36699	0.0179333	0.149371
CTRG_01633	21.3932	1.51868	0.880163	1.72545	0.0844462	0.331197
CTRG_01634	1014.7	-0.318318	0.376339	-0.845828	0.397649	0.662083
CTRG_01635	397.224	0.0170078	0.436928	0.0389259	0.968949	0.987922
CTRG_01636	5659.17	-0.125302	0.338485	-0.370184	0.711245	0.864383
CTRG_01637	357.688	-0.0245128	0.394244	-0.0621768	0.950422	0.981117
CTRG_01638	36.0341	-0.139753	0.695442	-0.200955	0.840734	0.935313
CTRG_01639	1420.6	-0.391549	0.37941	-1.032	0.302074	0.585455
CTRG_01640	137.024	0.0481413	0.45851	0.104995	0.91638	0.966376
CTRG_01641	1148.85	-0.593268	0.374943	-1.58229	0.113584	0.380484
CTRG_01642	28.0043	3.06669	1.31229	2.33689	0.0194448	0.154921
CTRG_01643	148.858	-0.569905	0.435253	-1.30937	0.190411	0.48556
CTRG_01644	1105.82	0.250387	0.521612	0.480026	0.631209	0.820051
CTRG_01645	1111.26	-1.20967	0.571558	-2.11644	0.0343078	0.216897
CTRG_01646	628.615	-0.448749	0.372956	-1.20322	0.22889	0.518085
CTRG_01647	11.3098	-0.0443056	1.07036	-0.0413932	0.966982	0.987456
CTRG_01648	1382.2	-1.98534	0.648793	-3.06004	0.00221305	0.039563
CTRG_01649	319.145	-1.14417	0.389429	-2.93807	0.00330262	0.0529145
CTRG_01650	3020.13	-0.815473	0.454613	-1.79377	0.0728493	0.310642
CTRG_01651	7863.32	0.120627	0.383688	0.314388	0.753226	0.88768
CTRG_01652	1557.49	0.380548	0.417137	0.912286	0.361618	0.638549
CTRG_01653	391.458	0.258442	0.390125	0.662458	0.507678	0.740009
CTRG_01654	769.29	0.129183	0.430155	0.300318	0.763935	0.894976
CTRG_01655	58.1569	-0.251149	0.598914	-0.41934	0.674967	0.842848
CTRG_01656	203.179	1.51683	0.672743	2.2547	0.0241522	0.178524
CTRG_01657	627.292	1.66888	0.51013	3.27147	0.0010699	0.0239068
CTRG_01658	5805.42	-0.592522	0.349209	-1.69675	0.089743	0.341629
CTRG_01659	207.893	-0.214514	0.456103	-0.47032	0.638126	0.824264
CTRG_01660	53.6108	2.02777	0.703045	2.88427	0.00392324	0.0590503
CTRG_01661	649.205	-0.411404	0.415359	-0.990478	0.321941	0.604424
CTRG_01662	2843.68	1.04713	0.663581	1.578	0.114566	0.382456
CTRG_01663	948.498	-1.01949	0.680915	-1.49724	0.134331	0.408669
CTRG_01664	54.6774	-0.435796	0.697768	-0.624557	0.532262	0.755268
CTRG_01665	1881.46	0.247899	0.547245	0.452995	0.650552	0.831613
CTRG_01666	377.31	0.0550273	0.460431	0.119513	0.904869	0.963533
CTRG_01667	584.878	-0.0338234	0.382402	-0.0884497	0.929519	0.970454
CTRG_01668	2334.77	-0.074228	0.537305	-0.138149	0.890123	0.957079
CTRG_01669	235.078	0.590989	0.605548	0.975958	0.329085	0.610694
CTRG_01670	601.241	-0.396555	0.372494	-1.06459	0.287059	0.573332
CTRG_01671	512.586	0.0866662	0.443174	0.195558	0.844956	0.937911
CTRG_01672	884.27	0.609623	0.460885	1.32272	0.185927	0.479367
CTRG_01673	13403.8	1.19935	0.511887	2.343	0.0191294	0.153456
CTRG_01674	3054.75	-0.219046	0.329406	-0.664973	0.506068	0.739586
CTRG_01675	665.667	0.511338	0.402235	1.27124	0.203642	0.495503
CTRG_01676	779.906	-0.0660944	0.458276	-0.144224	0.885324	0.955107
CTRG_01677	2.94306	3.32358	2.51153	1.32333	0.185727	NA
CTRG_01678	3346.62	0.449778	0.329724	1.3641	0.172535	0.457203
CTRG_01679	1329.15	0.0973481	0.3388	0.287332	0.773858	0.899909
CTRG_01680	202.369	0.634798	0.464461	1.36674	0.171706	0.456423
CTRG_01681	3671.3	-0.0549448	0.413547	-0.132862	0.894302	0.959187
CTRG_01682	1197.43	2.67875	0.466424	5.74317	9.29205e-09	1.29027e-06
CTRG_01683	853.764	-0.237655	0.484208	-0.490812	0.62356	0.815226
CTRG_01684	2076.28	-0.0913168	0.485825	-0.187963	0.850906	0.940494
CTRG_01685	916.587	0.202573	0.513003	0.394876	0.692934	0.853416
CTRG_01686	632.461	-0.32401	0.448828	-0.721902	0.470355	0.718008
CTRG_01687	895.862	0.621673	0.355011	1.75114	0.0799223	0.324361
CTRG_01688	547.443	0.554295	0.373104	1.48563	0.137376	0.413512
CTRG_01689	531.524	0.945157	0.570331	1.65721	0.0974774	0.35215
CTRG_01690	443.074	0.405956	0.458724	0.884967	0.376174	0.650222
CTRG_01691	557.091	1.40369	0.401723	3.49418	0.000475513	0.0125484
CTRG_01692	2.92767	3.33872	2.58456	1.2918	0.196428	NA
CTRG_01693	0.898662	-0.419922	4.47651	-0.0938057	0.925264	NA
CTRG_01694	979.829	0.193962	0.378318	0.512696	0.608164	0.807124
CTRG_01695	1027.51	-0.189811	0.342197	-0.554684	0.579111	0.787084
CTRG_01696	2156.21	0.431985	0.501499	0.861386	0.389025	0.6561
CTRG_01697	21.3525	0.923514	0.843027	1.09547	0.273309	0.559669
CTRG_01698	1845.56	-0.457725	0.374591	-1.22193	0.221733	0.511732
CTRG_01699	920.414	-0.323439	0.373164	-0.866749	0.38608	0.655111
CTRG_01700	1148.36	-0.724044	0.573344	-1.26284	0.206646	0.497999
CTRG_01701	396.038	0.324958	0.529027	0.614256	0.539046	0.759493
CTRG_01702	0	NA	NA	NA	NA	NA
CTRG_01703	0	NA	NA	NA	NA	NA
CTRG_01704	276.756	-0.740306	0.397654	-1.86168	0.0626479	0.290159
CTRG_01705	465.545	0.554226	0.439557	1.26087	0.207354	0.498374
CTRG_01706	476.493	-1.43938	0.463866	-3.10301	0.00191565	0.035699
CTRG_01707	911.233	-0.239157	0.413598	-0.578234	0.563106	0.776385
CTRG_01708	315.589	0.20212	0.410675	0.492164	0.622603	0.815052
CTRG_01709	31.0747	1.04794	0.734079	1.42756	0.153418	0.434341
CTRG_01710	1.22381	1.89255	3.27523	0.577838	0.563374	NA
CTRG_01711	141.77	0.254688	0.532221	0.478538	0.632267	0.820695
CTRG_01712	1477.38	0.475159	0.412161	1.15285	0.248973	0.537262
CTRG_01713	1482.59	-0.710282	0.455521	-1.55927	0.118932	0.386541
CTRG_01714	51.5014	0.555704	0.614453	0.904388	0.36579	0.642106
CTRG_01715	65.3286	0.730962	0.582878	1.25406	0.209821	0.500947
CTRG_01716	2217.84	0.603028	0.420884	1.43277	0.151925	0.432713
CTRG_01717	972.755	-0.307847	0.4168	-0.738596	0.460152	0.711005
CTRG_01718	1716.31	-0.909178	0.385243	-2.36001	0.0182744	0.150319
CTRG_01719	977.356	-0.445897	0.384803	-1.15877	0.246551	0.535128
CTRG_01720	389.085	-0.498498	0.408939	-1.219	0.222843	0.512286
CTRG_01721	558.687	0.68413	0.478573	1.42952	0.152855	0.433584
CTRG_01722	6461.66	-0.154149	0.327577	-0.470572	0.637946	0.824264
CTRG_01723	557.206	-0.311873	0.567739	-0.549324	0.582783	0.788949
CTRG_01724	805.25	0.657682	0.547943	1.20027	0.230033	0.51932
CTRG_01725	542.452	0.599887	0.377801	1.58784	0.112323	0.378081
CTRG_01726	5205.05	-0.226618	0.324985	-0.697319	0.485603	0.727656
CTRG_01727	806.145	-0.204683	0.475583	-0.430385	0.666916	0.8387
CTRG_01728	4211.04	-0.303952	0.359532	-0.84541	0.397882	0.662083
CTRG_01729	30.1838	0.637763	0.742912	0.858464	0.390636	0.657487
CTRG_01730	279.963	0.266365	0.406156	0.655819	0.51194	0.74362
CTRG_01731	468.864	1.14252	0.589491	1.93816	0.0526043	0.267005
CTRG_01732	56.0226	1.22192	0.592113	2.06365	0.0390505	0.231211
CTRG_01733	11.2777	2.89702	1.24422	2.32838	0.0198919	0.156982
CTRG_01734	211.501	-1.01094	0.914577	-1.10537	0.269001	0.555332
CTRG_01735	189.19	0.492104	0.42567	1.15607	0.247652	0.536718
CTRG_01736	1128.13	0.289461	0.476055	0.608042	0.54316	0.762201
CTRG_01737	477.722	1.05616	0.56863	1.85737	0.0632585	0.291409
CTRG_01738	707.774	-0.273331	0.366799	-0.74518	0.456163	0.707915
CTRG_01739	122.514	0.175581	0.467393	0.37566	0.70717	0.861725
CTRG_01740	259.196	-0.637537	0.932319	-0.683819	0.49409	0.73274
CTRG_01741	2544.82	-0.475252	0.506348	-0.938588	0.347942	0.626683
CTRG_01742	37.077	0.856947	0.72342	1.18458	0.236184	0.525043
CTRG_01743	1773.09	0.531784	0.424945	1.25142	0.210782	0.502073
CTRG_01744	1487.96	0.162547	0.616209	0.263786	0.791945	0.910433
CTRG_01745	221.632	0.733796	0.422189	1.73807	0.0821977	0.327443
CTRG_01746	822.938	-0.0127541	0.369736	-0.0344951	0.972482	0.989516
CTRG_01747	1344.72	-0.353189	0.344514	-1.02518	0.305278	0.588362
CTRG_01748	516.081	-0.305756	0.390354	-0.78328	0.433463	0.689724
CTRG_01749	1124.03	0.318256	0.339712	0.93684	0.348841	0.627096
CTRG_01750	514.686	0.0440389	0.357093	0.123326	0.901849	0.961737
CTRG_01751	341.215	0.445227	0.421053	1.05742	0.290322	0.576749
CTRG_01752	211.455	-0.745183	0.41377	-1.80096	0.0717095	0.308644
CTRG_01753	474.979	-0.156722	0.504151	-0.310864	0.755904	0.888797
CTRG_01754	485.43	-0.571017	0.38322	-1.49005	0.136211	0.411843
CTRG_01755	148.43	-0.190585	0.437586	-0.435538	0.663172	0.837147
CTRG_01756	2173.66	0.0212069	0.372772	0.0568897	0.954633	0.981389
CTRG_01757	2482.9	0.644822	0.634271	1.01663	0.309327	0.592853
CTRG_01758	18.2353	-0.0225919	0.892818	-0.0253041	0.979812	0.991888
CTRG_01759	24.3058	1.43901	0.82583	1.7425	0.0814218	0.325255
CTRG_01760	689.939	0.532168	0.353637	1.50484	0.132364	0.404373
CTRG_01761	1193.93	0.0927739	0.370004	0.250738	0.802017	0.914745
CTRG_01762	6434.76	0.972602	0.547577	1.77619	0.0757011	0.315588
CTRG_01763	375.722	-0.372237	0.455488	-0.817226	0.413799	0.673491
CTRG_01764	896.698	-0.172003	0.433624	-0.396665	0.691615	0.852748
CTRG_01765	74.443	0.744185	0.573205	1.29829	0.194188	0.488587
CTRG_01766	11.507	-1.08055	1.09022	-0.991125	0.321624	0.604424
CTRG_01767	25.0422	1.72239	0.808439	2.13051	0.0331294	0.213291
CTRG_01768	815.283	-0.488454	0.363078	-1.34531	0.178524	0.466884
CTRG_01769	971.531	0.444637	0.515249	0.862956	0.388162	0.656083
CTRG_01770	203.223	0.408779	0.55451	0.737189	0.461007	0.711645
CTRG_01771	59.3173	0.575882	0.606668	0.949253	0.342492	0.623476
CTRG_01772	12.9147	0.495184	1.1927	0.415181	0.67801	0.84428
CTRG_01773	51.6135	-1.61901	0.961901	-1.68314	0.0923483	0.343826
CTRG_01774	549.763	-0.698454	0.389161	-1.79477	0.0726904	0.310642
CTRG_01775	807.564	0.677284	0.397494	1.70388	0.0884027	0.338075
CTRG_01776	22.54	0.496789	0.819619	0.606122	0.544434	0.763071
CTRG_01777	1689.9	0.613644	0.36469	1.68265	0.0924436	0.343826
CTRG_01778	2204.49	0.700714	0.423188	1.6558	0.0977629	0.352473
CTRG_01779	120.304	0.822976	0.521917	1.57683	0.114834	0.382904
CTRG_01780	83.2268	-0.157552	0.726518	-0.216859	0.828318	0.928498
CTRG_01781	271.175	-0.373504	0.507965	-0.735294	0.46216	0.712671
CTRG_01782	405.148	-1.5782	0.834298	-1.89165	0.0585376	0.280981
CTRG_01783	11779.5	-0.154435	0.371288	-0.415944	0.677451	0.843871
CTRG_01784	1571.8	-1.06318	0.687842	-1.54568	0.122183	0.39201
CTRG_01785	2076.15	-0.31838	0.396346	-0.803288	0.421808	0.678056
CTRG_01786	396.426	0.773364	0.441811	1.75044	0.0800423	0.324476
CTRG_01787	114.416	-0.391254	0.888275	-0.440465	0.6596	0.835833
CTRG_01788	67.2888	1.46125	0.600619	2.43291	0.0149779	0.13501
CTRG_01789	102.279	-1.18269	0.634007	-1.86542	0.0621219	0.289278
CTRG_01790	4722.7	-0.0377365	0.534026	-0.0706642	0.943665	0.978166
CTRG_01791	96.4496	-0.281017	0.514696	-0.545987	0.585075	0.790128
CTRG_01792	13733	0.103161	0.357261	0.288754	0.77277	0.89955
CTRG_01793	1209.35	0.980315	0.425282	2.30509	0.0211613	0.163677
CTRG_01794	290.382	0.609572	0.395693	1.54052	0.123434	0.394231
CTRG_01795	4023.6	0.167532	0.580572	0.288563	0.772916	0.89955
CTRG_01796	1079.2	-0.794749	0.415669	-1.91197	0.0558794	0.27501
CTRG_01797	621.892	-0.411098	0.392765	-1.04668	0.295248	0.580857
CTRG_01798	385.71	-0.70071	0.373739	-1.87487	0.0608111	0.286934
CTRG_01799	8520.89	-0.0195325	0.428554	-0.0455777	0.963647	0.985949
CTRG_01800	160.902	0.508121	0.52141	0.974515	0.329801	0.611392
CTRG_01801	1066.37	0.441949	0.579501	0.762638	0.44568	0.698505
CTRG_01802	278.755	0.734672	0.615108	1.19438	0.23233	0.521278
CTRG_01803	13268.3	-0.763477	0.513807	-1.48592	0.1373	0.413512
CTRG_01804	1698.65	-0.725026	0.639873	-1.13308	0.257181	0.54383
CTRG_01805	827.386	-0.482607	0.442419	-1.09084	0.275345	0.562143
CTRG_01806	242.422	-1.36058	0.796161	-1.70893	0.0874642	0.336843
CTRG_01807	924.005	-0.242181	0.402732	-0.601345	0.54761	0.765683
CTRG_01808	434.592	1.82621	0.412463	4.42756	9.53039e-06	0.000539623
CTRG_01809	87.2855	1.08459	0.54095	2.00496	0.0449669	0.246513
CTRG_01810	103.404	0.274591	0.571347	0.480603	0.630799	0.820051
CTRG_01811	621.218	0.315594	0.399308	0.790353	0.429322	0.685598
CTRG_01812	442.541	-0.122241	0.385427	-0.317157	0.751125	0.887279
CTRG_01813	2516.3	-0.0619749	0.491255	-0.126156	0.899608	0.960724
CTRG_01814	0.934263	-0.470574	4.42685	-0.1063	0.915344	NA
CTRG_01815	2468.57	-0.876943	0.387676	-2.26205	0.0236943	0.176934
CTRG_01816	1885.11	0.118005	0.335696	0.351523	0.725196	0.873109
CTRG_01817	457.573	1.55043	0.422217	3.67212	0.000240543	0.00746018
CTRG_01818	13.9937	2.90689	1.1394	2.55125	0.0107336	0.11279
CTRG_01819	360.303	-1.19507	0.628942	-1.90013	0.0574165	0.278117
CTRG_01820	339.409	-0.581993	0.408883	-1.42337	0.154629	0.436297
CTRG_01821	1599.51	4.0134	0.37121	10.8117	3.03016e-27	8.83595e-24
CTRG_01822	278.424	-0.0234888	0.450533	-0.0521355	0.958421	0.983895
CTRG_01823	42.1349	-1.34799	0.682227	-1.97586	0.0481702	0.254377
CTRG_01824	189.323	1.68251	0.449257	3.74509	0.000180331	0.00600967
CTRG_01825	28.0637	1.73545	0.76809	2.25944	0.0238559	0.177685
CTRG_01826	4.12268	3.82976	2.38557	1.60538	0.10841	NA
CTRG_01827	65.2919	2.75899	0.642626	4.2933	1.76038e-05	0.000873153
CTRG_01828	28.1669	2.81828	0.943804	2.98608	0.00282577	0.0474925
CTRG_01829	50.1904	1.56493	0.620626	2.52154	0.0116842	0.11769
CTRG_01830	30.9374	-1.39505	0.777687	-1.79384	0.0728388	0.310642
CTRG_01831	70.5032	-0.282391	0.582967	-0.484404	0.628099	0.818016
CTRG_01832	45.1237	0.971954	0.650741	1.49361	0.135277	0.41069
CTRG_01833	271121	0.170542	0.377264	0.452048	0.651234	0.831936
CTRG_01834	291.459	-0.315083	0.507808	-0.620477	0.534944	0.757783
CTRG_01835	111.009	2.44133	0.528512	4.61926	3.85115e-06	0.000244129
CTRG_01836	2.91539	-0.197653	1.93893	-0.101939	0.918805	NA
CTRG_01837	84.9986	1.5527	0.517763	2.99887	0.00270987	0.0463459
CTRG_01838	0.27982	-1.70229	4.9913	-0.341051	0.733065	NA
CTRG_01839	931.09	-0.576441	0.472171	-1.22083	0.22215	0.511904
CTRG_01840	31.1982	-0.0038523	0.711904	-0.00541126	0.995682	0.99825
CTRG_01841	188.882	-0.169821	0.551454	-0.307951	0.75812	0.890684
CTRG_01842	3429.38	-0.159181	0.390852	-0.407266	0.683813	0.847825
CTRG_01843	476.051	0.343338	0.558912	0.614298	0.539019	0.759493
CTRG_01844	2563.92	0.313129	0.405902	0.77144	0.440446	0.695743
CTRG_01845	18.2609	2.15252	0.994395	2.16466	0.0304138	0.204809
CTRG_01846	310.084	-1.18102	0.615438	-1.91899	0.0549858	0.271914
CTRG_01847	226.945	-0.48502	0.399943	-1.21272	0.225235	0.514706
CTRG_01848	3.12862	1.00362	1.93412	0.518904	0.603828	NA
CTRG_01849	54.496	-0.195423	0.823741	-0.237238	0.812472	0.920781
CTRG_01850	584.308	-0.406527	0.364341	-1.11579	0.264514	0.551732
CTRG_01851	57.7752	-2.21374	1.40463	-1.57603	0.115019	0.382904
CTRG_01852	12.0761	0.600402	1.83416	0.327344	0.743407	0.882647
CTRG_01853	985.893	-0.326222	0.354656	-0.919826	0.357664	0.636332
CTRG_01854	2477.83	-0.721225	0.443801	-1.62511	0.104139	0.363677
CTRG_01855	182.334	-1.23819	1.14671	-1.07978	0.28024	0.567288
CTRG_01856	9744.53	-1.71623	0.78956	-2.17366	0.0297308	0.202322
CTRG_01857	294.4	0.191954	0.436908	0.439345	0.660412	0.835833
CTRG_01858	1887.36	-0.158214	0.391575	-0.404044	0.68618	0.848919
CTRG_01859	230.804	1.15377	0.472757	2.44051	0.0146664	0.133231
CTRG_01860	1033.57	0.196031	0.413178	0.474448	0.63518	0.822399
CTRG_01861	106.723	0.863352	0.498833	1.73074	0.0834975	0.330324
CTRG_01862	1.26983	-2.29134	3.21473	-0.712765	0.475991	NA
CTRG_01863	1417.85	0.53586	0.568147	0.943172	0.345593	0.624186
CTRG_01864	221.723	2.00683	0.606094	3.31109	0.000929338	0.0212545
CTRG_01865	217.393	2.47877	0.548104	4.52245	6.11289e-06	0.000360105
CTRG_01866	1615.4	-0.344793	0.490763	-0.702566	0.482326	0.725384
CTRG_01867	105254	0.160141	0.511222	0.313251	0.75409	0.887917
CTRG_01868	234.859	-1.01923	0.91498	-1.11393	0.265307	0.552109
CTRG_01869	198.361	-0.634945	0.925088	-0.686362	0.492485	0.73195
CTRG_01870	1434.23	0.174879	0.424395	0.412066	0.680291	0.844859
CTRG_01871	1998.26	-0.543457	0.362838	-1.49779	0.134187	0.408444
CTRG_01872	52.1786	-1.0759	0.94651	-1.13671	0.255661	0.542188
CTRG_01873	357.096	-1.10233	0.545216	-2.02182	0.0431949	0.242602
CTRG_01874	653.258	-0.495821	0.355128	-1.39618	0.162661	0.446683
CTRG_01875	1.80596	-2.86028	2.86302	-0.999043	0.317774	NA
CTRG_01876	2.94699	-0.248717	2.42058	-0.102751	0.918161	NA
CTRG_01877	10574.8	-0.179141	0.398126	-0.449961	0.652738	0.833174
CTRG_01878	405.301	0.851275	0.481301	1.7687	0.0769445	0.317458
CTRG_01879	396.546	-0.538162	0.367	-1.46638	0.142545	0.421349
CTRG_01880	229.916	0.623743	0.592796	1.05221	0.292705	0.579252
CTRG_01881	306.358	1.45807	0.421566	3.45869	0.000542805	0.0140695
CTRG_01882	937.443	-1.05609	0.52124	-2.02612	0.0427527	0.241271
CTRG_01883	574.81	-0.290225	0.35655	-0.813981	0.415656	0.674487
CTRG_01884	336.689	1.17512	0.447879	2.62375	0.00869668	0.0995164
CTRG_01885	2272.59	2.00845	0.463067	4.33728	1.44259e-05	0.00074453
CTRG_01886	2.1428	0.723838	2.23198	0.324303	0.745708	NA
CTRG_01887	22.624	1.35092	1.07148	1.2608	0.207381	0.498374
CTRG_01888	18.5248	1.00613	0.903695	1.11335	0.265559	0.552109
CTRG_01889	345.387	1.5549	0.392869	3.95782	7.56362e-05	0.00294074
CTRG_01890	14200	0.835417	0.469142	1.78074	0.0749557	0.315588
CTRG_01891	327.013	-1.85076	0.618173	-2.99392	0.00275416	0.0467264
CTRG_01892	41.0023	-0.164215	0.663659	-0.247439	0.804568	0.916166
CTRG_01893	426.541	-0.841456	0.398468	-2.11173	0.03471	0.217665
CTRG_01894	268.196	0.637634	0.495814	1.28604	0.19843	0.492244
CTRG_01895	157.656	0.668863	0.548401	1.21966	0.222594	0.512286
CTRG_01896	85.409	0.584104	0.650645	0.897731	0.369329	0.643347
CTRG_01897	503.07	-0.561637	0.390774	-1.43724	0.150649	0.431097
CTRG_01898	41293.1	0.469898	0.564854	0.831892	0.40547	0.667428
CTRG_01899	1912.92	0.559703	0.448135	1.24896	0.211679	0.502287
CTRG_01900	825.889	-1.66263	0.525318	-3.165	0.00155086	0.0310811
CTRG_01901	2.51407	1.91056	2.32347	0.822288	0.410913	NA
CTRG_01902	1393.48	-0.916709	0.42876	-2.13805	0.0325129	0.212438
CTRG_01903	19.4753	-0.613101	1.00216	-0.611777	0.540685	0.760742
CTRG_01904	18.2916	-0.766207	1.03796	-0.738189	0.460399	0.711083
CTRG_01905	224.222	-0.0715297	0.470849	-0.151917	0.879253	0.95231
CTRG_01906	361.287	0.045405	0.56792	0.0799497	0.936277	0.974022
CTRG_01907	59.2224	0.0399746	0.563833	0.0708979	0.943479	0.978166
CTRG_01908	2780.55	-1.17061	0.561638	-2.08428	0.037135	0.224194
CTRG_01909	509.151	0.893992	0.451531	1.97991	0.0477136	0.253996
CTRG_01910	992.6	-1.39109	0.88242	-1.57645	0.114922	0.382904
CTRG_01911	2695.46	-0.347269	0.398529	-0.871378	0.383548	0.654679
CTRG_01912	60.0667	0.270597	0.830393	0.325866	0.744526	0.883433
CTRG_01913	127.002	0.546883	0.452868	1.2076	0.227202	0.516385
CTRG_01914	159.758	1.35013	0.546978	2.46835	0.0135738	0.127475
CTRG_01915	36.091	-0.0318924	0.894259	-0.0356635	0.971551	0.989363
CTRG_01916	284.768	1.86448	0.767874	2.4281	0.0151781	0.136392
CTRG_01917	500.618	2.45051	0.441124	5.55515	2.77374e-08	3.11086e-06
CTRG_01918	521.606	-0.55825	0.680072	-0.82087	0.411721	0.672168
CTRG_01919	5557.21	-0.874065	0.459116	-1.9038	0.0569363	0.276941
CTRG_01920	857.412	1.60379	0.469893	3.4131	0.000642274	0.0162467
CTRG_01921	371.491	-0.166481	0.636527	-0.261547	0.793671	0.910494
CTRG_01922	7.16946	-0.748045	1.9287	-0.38785	0.698127	NA
CTRG_01923	162.578	-1.18403	0.856053	-1.38313	0.166626	0.451017
CTRG_01924	38.7039	-1.69868	1.20099	-1.4144	0.157245	0.44068
CTRG_01925	2556.31	0.119264	0.344245	0.34645	0.729004	0.875133
CTRG_01926	484.401	-0.536784	0.754769	-0.711191	0.476966	0.723299
CTRG_01927	0.972048	3.28163	4.2247	0.776773	0.437293	NA
CTRG_01928	900.779	0.133522	0.489147	0.272969	0.784877	0.905971
CTRG_01929	154.455	0.926427	0.434336	2.13298	0.0329267	0.213061
CTRG_01930	458.414	-0.552855	0.462449	-1.19549	0.231895	0.520959
CTRG_01931	1915.65	-0.850625	0.735591	-1.15638	0.247525	0.536641
CTRG_01932	5342.61	-0.439207	0.338721	-1.29666	0.194747	0.488763
CTRG_01933	476.82	-0.936015	0.950708	-0.984545	0.324848	0.606438
CTRG_01934	533.431	-0.337635	0.367284	-0.919276	0.357951	0.636455
CTRG_01935	822.245	-0.59257	0.5538	-1.07001	0.284616	0.571781
CTRG_01936	3.73115	-0.375647	1.8448	-0.203625	0.838647	NA
CTRG_01937	25233.9	1.09755	0.619575	1.77145	0.0764856	0.316358
CTRG_01938	2102.53	0.900508	0.354943	2.53705	0.0111792	0.115206
CTRG_01939	879.39	-0.320162	0.346333	-0.924434	0.355261	0.63361
CTRG_01940	2290.75	0.0210475	0.341508	0.0616311	0.950857	0.981139
CTRG_01941	5865.75	-0.674616	0.40809	-1.65311	0.0983094	0.353873
CTRG_01942	17.8292	1.29487	0.990738	1.30697	0.191222	0.485993
CTRG_01943	32.8434	0.152214	0.742704	0.204946	0.837614	0.933131
CTRG_01944	519.759	-0.488844	0.560421	-0.872281	0.383055	0.65464
CTRG_01945	713.321	0.405651	0.383728	1.05713	0.290451	0.576749
CTRG_01946	194.551	1.60269	0.630963	2.54007	0.011083	0.115108
CTRG_01947	542.657	1.75714	0.44089	3.98545	6.73526e-05	0.00270897
CTRG_01948	451.918	0.764292	0.362652	2.10751	0.0350738	0.218851
CTRG_01949	491.366	0.737786	0.442933	1.66568	0.0957766	0.349543
CTRG_01950	1095.23	-0.260671	0.364853	-0.714453	0.474947	0.721701
CTRG_01951	799.698	0.0156046	0.480467	0.0324781	0.974091	0.989516
CTRG_01952	227.689	1.87581	0.776549	2.41557	0.0157105	0.137172
CTRG_01953	2.12115	-0.793072	2.66099	-0.298037	0.765675	NA
CTRG_01954	301.508	0.630687	0.382992	1.64673	0.0996125	0.355311
CTRG_01955	371.839	0.158877	0.444378	0.357526	0.720698	0.86949
CTRG_01956	132.866	-0.560296	0.465777	-1.20293	0.229005	0.518085
CTRG_01957	742.737	0.555566	0.511411	1.08634	0.277328	0.564727
CTRG_01958	229.342	0.712857	0.444274	1.60455	0.108594	0.371013
CTRG_01959	322.145	-0.239225	0.570045	-0.41966	0.674734	0.842848
CTRG_01960	294.842	0.753739	0.381998	1.97315	0.0484784	0.255168
CTRG_01961	90.8256	1.35102	0.534384	2.52817	0.0114657	0.116698
CTRG_01962	5.65598	0.97599	1.53363	0.636391	0.524521	NA
CTRG_01963	0	NA	NA	NA	NA	NA
CTRG_01964	0.55964	-2.7121	4.88895	-0.554741	0.579072	NA
CTRG_01965	0	NA	NA	NA	NA	NA
CTRG_01966	0.260666	-1.65066	4.99489	-0.33047	0.741045	NA
CTRG_01967	14.2239	0.11959	1.119	0.106873	0.91489	0.966376
CTRG_01968	139.766	-0.153128	0.465928	-0.328651	0.742419	0.882604
CTRG_01969	1204.9	0.47871	0.582258	0.822161	0.410985	0.671579
CTRG_01970	1890.27	-0.468334	0.359226	-1.30373	0.192325	0.485993
CTRG_01971	17.5928	-1.5693	0.943447	-1.66336	0.0962397	0.349919
CTRG_01972	3268.45	-0.127594	0.334635	-0.381293	0.702986	0.859639
CTRG_01973	423.632	0.0911476	0.632981	0.143997	0.885503	0.955107
CTRG_01974	401.113	1.15427	0.392327	2.94212	0.00325971	0.0523708
CTRG_01975	83.1881	-1.06045	0.56178	-1.88767	0.0590707	0.281225
CTRG_01976	127.859	-0.541709	0.512358	-1.05729	0.29038	0.576749
CTRG_01977	467.109	-0.406542	0.392372	-1.03611	0.300149	0.584073
CTRG_01978	3497.06	-0.639136	0.608431	-1.05047	0.293504	0.579809
CTRG_01979	2025.51	0.281094	0.368491	0.762824	0.445568	0.698505
CTRG_01980	63.0973	-1.22633	0.789897	-1.55251	0.120539	0.389681
CTRG_01981	134.64	-0.605395	0.471796	-1.28317	0.199433	0.493131
CTRG_01982	1180.23	-0.198952	0.403895	-0.492582	0.622308	0.815052
CTRG_01983	941.986	-1.31226	0.455038	-2.88384	0.00392859	0.0590503
CTRG_01984	0.477218	2.25607	4.89227	0.461149	0.644692	NA
CTRG_01985	520.358	-1.24518	0.769703	-1.61774	0.105718	0.367306
CTRG_01986	1130.47	-0.698582	0.463246	-1.50802	0.131551	0.403072
CTRG_01987	5.18035	0.528081	2.15364	0.245204	0.806298	NA
CTRG_01988	16.5591	1.63628	1.04732	1.56235	0.118206	0.386207
CTRG_01989	3.74438	0.380832	1.86951	0.203706	0.838583	NA
CTRG_01990	5.64523	0.483942	1.47794	0.327443	0.743333	NA
CTRG_01991	417.116	0.104506	0.792475	0.131873	0.895085	0.959437
CTRG_01992	827.711	-0.572576	0.365173	-1.56796	0.116891	0.385581
CTRG_01993	679.798	0.188777	0.353863	0.533476	0.593704	0.796339
CTRG_01994	234.933	0.169391	0.39986	0.423626	0.671839	0.841379
CTRG_01995	943.166	0.0151336	0.345143	0.0438473	0.965026	0.986487
CTRG_01996	47.2958	-1.31726	0.766596	-1.71832	0.0857378	0.333571
CTRG_01997	4573.42	0.0123294	0.404513	0.0304797	0.975684	0.989558
CTRG_01998	1176.88	1.15148	0.635703	1.81135	0.0700866	0.306176
CTRG_01999	2229.57	-0.557437	0.382715	-1.45653	0.145245	0.423374
CTRG_02000	300.185	-0.104742	0.391233	-0.267722	0.788913	0.909083
CTRG_02001	490.822	0.848703	0.51275	1.6552	0.0978841	0.352601
CTRG_02002	50.5644	0.434373	0.678969	0.639753	0.522333	0.749697
CTRG_02003	69.3082	0.136387	0.647059	0.21078	0.833059	0.930728
CTRG_02004	1729.21	0.890035	0.343985	2.58742	0.00966969	0.104567
[truncated: 4,251 more rows]

## Sheet: C. parapsilosis
gene	baseMean	log2FoldChange	lfcSE	stat	pvalue	padj
CapafMp01	0	NA	NA	NA	NA	NA
CapafMp02	0	NA	NA	NA	NA	NA
CapafMp03	12.0332	7.17395	1.98243	3.61877	0.000296006	0.00140943
CapafMp03.1	0.596063	2.83365	4.88553	0.580009	0.561909	0.675663
CapafMp03.2	0.596063	2.83365	4.88553	0.580009	0.561909	0.675663
CapafMp05	5.65106	6.08153	2.31916	2.6223	0.00873378	0.025141
CapafMp06	34.3275	2.20667	0.841085	2.6236	0.00870064	0.025058
CapafMp06.1	48.0973	5.51352	2.57743	2.13915	0.0324231	0.0744451
CapafMp06.2	4.08378	3.18306	2.42341	1.31346	0.189028	0.30392
CapafMp06.3	0.255114	-1.27795	4.97732	-0.256755	0.797368	0.860151
CapafMp06.4	0.255114	-1.27795	4.97732	-0.256755	0.797368	0.860151
CapafMp09	2.68228	5.0068	3.0989	1.61567	0.106165	0.19357
CapafMp10	3.27835	5.29659	2.92331	1.81185	0.0700096	0.139133
CapafMp11	0.298031	1.8134	4.98486	0.36378	0.716022	0.796842
CapafMp12	1.49016	4.1581	3.76724	1.10375	0.2697	0.398345
CapafMp13	2.08622	4.64391	3.35444	1.38441	0.166234	0.273789
CapafMp14	0.298031	1.8134	4.98486	0.36378	0.716022	0.796842
CapafMp15	2.38425	4.83672	3.21338	1.50518	0.132278	0.22946
CapafMp16	0	NA	NA	NA	NA	NA
CapafMp17	0.596063	2.83365	4.88553	0.580009	0.561909	0.675663
CPAR2_100020	363.943	-0.29488	0.359326	-0.820648	0.411847	0.541271
CPAR2_100030	1904.38	0.428495	0.225222	1.90254	0.0571	0.118167
CPAR2_100040	3605.48	0.390317	0.225068	1.73422	0.0828794	0.158893
CPAR2_100050	3639.45	-0.895261	0.203297	-4.40372	1.06412e-05	7.69794e-05
CPAR2_100060	1369.34	0.00586494	0.232511	0.0252243	0.979876	0.988171
CPAR2_100070	112.019	0.223068	0.424118	0.525958	0.598917	0.706132
CPAR2_100080	61.5227	1.42892	0.481183	2.9696	0.00298184	0.0101272
CPAR2_100090	5963.28	-1.41307	0.299216	-4.72259	2.32862e-06	2.004e-05
CPAR2_100100	983.607	2.23783	0.265191	8.43854	3.21324e-17	1.26977e-15
CPAR2_100110	4489.16	0.176927	0.26198	0.675346	0.499456	0.622739
CPAR2_100120	823.214	-0.565967	0.235606	-2.40218	0.0162979	0.0427107
CPAR2_100130	2545.8	0.420376	0.210876	1.99347	0.0462095	0.100048
CPAR2_100140	3070.29	0.0508125	0.217828	0.233268	0.815553	0.873614
CPAR2_100150	837.3	0.0210942	0.245938	0.0857704	0.931649	0.956357
CPAR2_100160	599.429	1.06417	0.240198	4.43041	9.40552e-06	6.89857e-05
CPAR2_100170	667.574	-0.514949	0.305256	-1.68694	0.0916146	0.171785
CPAR2_100180	5994.85	-0.801331	0.216138	-3.7075	0.000209319	0.00103837
CPAR2_100190	1317.64	-0.00517461	0.215037	-0.0240639	0.980802	0.988171
CPAR2_100200	2986.17	-0.27738	0.224169	-1.23737	0.21595	0.3359
CPAR2_100210	2571.53	0.0606107	0.206436	0.293606	0.769059	0.838331
CPAR2_100220	1347.29	0.114219	0.223626	0.510758	0.60952	0.714572
CPAR2_100230	592.687	0.384285	0.338117	1.13655	0.255728	0.38208
CPAR2_100240	709.278	0.125115	0.333616	0.375027	0.707641	0.790732
CPAR2_100250	3087.43	0.530484	0.222914	2.37977	0.0173234	0.0449049
CPAR2_100260	2388.47	-0.79128	0.208542	-3.79435	0.000148029	0.000761649
CPAR2_100270	33.6335	-0.289455	0.62407	-0.463818	0.642778	0.740706
CPAR2_100280	846.849	-0.26588	0.25546	-1.04079	0.297973	0.430233
CPAR2_100290	1441.85	0.0383191	0.319784	0.119828	0.904619	0.938381
CPAR2_100300	483.745	0.497893	0.330192	1.50789	0.131584	0.228443
CPAR2_100320	15642.1	-1.24664	0.204118	-6.10744	1.01241e-09	1.69974e-08
CPAR2_100330	801.589	0.81273	0.244141	3.32893	0.000871788	0.00358148
CPAR2_100340	289.928	2.28523	0.358265	6.37859	1.78727e-10	3.35926e-09
CPAR2_100350	138.06	1.46115	0.357828	4.08338	4.43851e-05	0.000268225
CPAR2_100360	5644.25	-0.164127	0.203321	-0.80723	0.419534	0.548026
CPAR2_100370	189.675	2.12542	0.366978	5.79169	6.96835e-09	9.97024e-08
CPAR2_100380	2782.42	0.329597	0.207668	1.58714	0.112481	0.202731
CPAR2_100390	1241.4	0.627016	0.304028	2.06236	0.0391732	0.0870865
CPAR2_100400	4.53124	2.36403	1.81268	1.30417	0.192177	0.308046
CPAR2_100410	1836.65	-0.44906	0.232439	-1.93195	0.053366	0.111995
CPAR2_100420	709.191	0.849355	0.271647	3.12669	0.00176785	0.00652028
CPAR2_100430	1291.15	-0.356975	0.232011	-1.53862	0.123898	0.21823
CPAR2_100440	161.189	0.226632	0.338702	0.669119	0.50342	0.625533
CPAR2_100450	370.087	-0.0899113	0.294081	-0.305736	0.759805	0.831342
CPAR2_100460	138.076	0.930355	0.365173	2.54771	0.0108432	0.0301955
CPAR2_100470	238.016	1.78616	0.310635	5.75004	8.92227e-09	1.26413e-07
CPAR2_100480	1.88283	0.288836	2.62129	0.110188	0.91226	0.943921
CPAR2_100490	496.468	1.38002	0.35992	3.83422	0.000125961	0.000660983
CPAR2_100500	2349.89	-0.448581	0.21881	-2.05009	0.0403558	0.0892374
CPAR2_100510	23.5698	0.827449	0.723561	1.14358	0.252799	0.379035
CPAR2_100520	228.331	0.4955	0.298816	1.65821	0.0972752	0.180365
CPAR2_100530	5830.03	0.551647	0.245687	2.24532	0.0247473	0.0597742
CPAR2_100540	745.927	0.203186	0.250358	0.811583	0.417031	0.546107
CPAR2_100550	1634.86	-0.705146	0.22709	-3.10514	0.00190192	0.00695009
CPAR2_100560	4080.25	-0.825004	0.225873	-3.65251	0.000259689	0.00125502
CPAR2_100565	140.243	-0.742755	0.361535	-2.05445	0.0399325	0.0884362
CPAR2_100570	2214.04	-0.390837	0.274064	-1.42608	0.153844	0.257397
CPAR2_100580	68.2139	-0.193727	0.500244	-0.387266	0.69856	0.783687
CPAR2_100590	455.771	-0.713976	0.261672	-2.72851	0.00636205	0.0192887
CPAR2_100600	1062.15	0.223651	0.240705	0.929147	0.352813	0.484901
CPAR2_100610	2563.04	-1.50581	0.246368	-6.11204	9.83685e-10	1.6563e-08
CPAR2_100620	3141.24	-1.00053	0.21589	-4.63444	3.5791e-06	2.95747e-05
CPAR2_100630	184.79	0.974235	0.328158	2.9688	0.00298966	0.0101272
CPAR2_100640	6167.64	-0.196175	0.260078	-0.754295	0.450672	0.5778
CPAR2_100650	1046.77	0.0264122	0.28687	0.0920703	0.926642	0.953225
CPAR2_100660	627.767	0.225426	0.23764	0.948605	0.342822	0.474833
CPAR2_100670	1904.74	-0.463925	0.324613	-1.42916	0.152957	0.256146
CPAR2_100680	4931.54	-0.555854	0.212434	-2.61659	0.00888133	0.0255278
CPAR2_100690	1170	-0.550328	0.244101	-2.25451	0.0241642	0.0585363
CPAR2_100700	1692.78	-0.316476	0.216403	-1.46244	0.143622	0.244447
CPAR2_100710	1106.67	0.210818	0.239091	0.881745	0.377915	0.510893
CPAR2_100720	1541.81	0.0848954	0.217037	0.391157	0.695681	0.781515
CPAR2_100730	1069.27	-0.821111	0.323695	-2.53668	0.011191	0.0309858
CPAR2_100740	606.033	-0.498985	0.256869	-1.94257	0.0520682	0.109787
CPAR2_100750	400.205	-0.0498628	0.270051	-0.184642	0.85351	0.900643
CPAR2_100760	1069.89	0.01088	0.238616	0.0455963	0.963632	0.976066
CPAR2_100770	2058.03	1.87907	0.295915	6.35002	2.15288e-10	3.95762e-09
CPAR2_100780	350.99	1.71969	0.374238	4.59518	4.32367e-06	3.50785e-05
CPAR2_100790	1743.1	-0.764736	0.225682	-3.38855	0.00070263	0.00297464
CPAR2_100800	850.965	1.27081	0.311711	4.07687	4.5646e-05	0.000273923
CPAR2_100810	2433.09	0.313174	0.230625	1.35793	0.174485	0.284314
CPAR2_100820	4718.12	1.56411	0.259002	6.03899	1.55084e-09	2.48863e-08
CPAR2_100830	21175.2	1.17501	0.214901	5.46766	4.56015e-08	5.64817e-07
CPAR2_100840	263.123	0.663461	0.487084	1.36211	0.173163	0.282717
CPAR2_100850	6922.07	0.0199124	0.233947	0.085115	0.93217	0.95654
CPAR2_100850.1	0.553769	0.276173	4.88196	0.0565701	0.954888	0.970504
CPAR2_100870	2551.34	3.89246	0.322958	12.0525	1.88056e-33	2.37482e-31
CPAR2_100880	642.906	-1.00875	0.244567	-4.12464	3.71308e-05	0.000230587
CPAR2_100890	875.546	0.541928	0.240419	2.2541	0.0241898	0.0585739
CPAR2_100900	888.957	-0.377271	0.232215	-1.62466	0.104235	0.190709
CPAR2_100900.1	267.633	-0.0692282	0.320256	-0.216165	0.828859	0.883089
CPAR2_100910	735.987	-0.38329	0.250406	-1.53067	0.125851	0.220934
CPAR2_100920	1075.73	-0.888112	0.24368	-3.64459	0.000267819	0.00129109
CPAR2_100940	293.74	0.517384	0.357317	1.44797	0.147626	0.249871
[truncated: 5,703 more rows]

## Sheet: L. elongisporus
gene	baseMean	log2FoldChange	lfcSE	stat	pvalue	padj
[truncated: 5,792 more rows]

## Sheet: C. lusitaniae
gene	baseMean	log2FoldChange	lfcSE	stat	pvalue	padj
[truncated: 5,940 more rows]

[truncated: 5 more sheets: Core induced, Core repressed, C. paraps vs L. elongis, Gene names and expression, PCA loadings]
