# Supplementary material for: Interactions of Both Pathogenic and Nonpathogenic CUG Clade Candida Species with Macrophages Share a Conserved Transcriptional Landscape
Source: mBio. 2021 Dec 14;12(6):e03317-21. doi: 10.1128/mbio.03317-21 (PMC8669484; doi:10.1128/mbio.03317-21)
Supplement: TABLE S2 [file mbio.03317-21-st002.xlsx]

## Sheet: Sheet1
Table S2: Clusters of genes as partitioned by k-medoids clustering analysis, and gene ontology (GO) term enrichment analysis of individual gene clusters. Cluster analysis and GO term enrichment analysis were performed as described in Materials & Methods, with individual clusters described in Fig. 3 and Table 2. For each cluster, the gene ID, baseMean (the mean expression across all samples of tha…

## Sheet: Cluster 1 data
C. albicans	L. elongisporus	C. tropicalis	C. parapsilosis	C. lusitaniae	C. dubliniensis	C. albicans baseMean	C. albicans LFC	C. albicans padj	C. dubliniensis baseMean	C. dubliniensis LFC	C. dubliniensis padj	C. lusitaniae baseMean	C. lusitaniae LFC	C. lusitaniae padj	C. parapsilosis baseMean	C. parapsilosis LFC	C. parapsilosis padj	C. tropicalis baseMean	C. tropicalis LFC	C. tropicalis padj	L. elongisporus baseMean	L. elongisporus LFC	L. elongisporus padj	description	gene name
C1_00080C	LELG_01449	CTRG_04281	CPAR2_109540	CLUG_03450	Cd36_00090	762.545	0.104107	0.432542	981.172	-0.665091	0.998678	1173.48	-0.555527	0.00231056	1073.17	0.963226	0.000122703	161.614	0.394624	0.724746	1240.8	-0.11076	0.921299	Protein involved in regulation of carbonic anhydrases; controls CO2 sensing; bZIP domain-containing transcription factor of the ATF/CREB family; null mutant displays slow growth, abnormal colony morphology and invasive growth	RCA1
C1_00140W	LELG_01455	CTRG_04288	CPAR2_109590	CLUG_03446	Cd36_00150	3131.81	0.296736	7.34873e-05	2408.6	0.261647	0.998678	1655.72	-0.565296	0.00607178	3186.62	2.33843	1.4895e-15	2143.71	-0.0684291	0.940386	2946.12	0.927823	0.48261	Kelch repeat domain-containing protein; localizes to sites of polarized growth; mutant colonies exhibit slightly decreased filamentation ratio; not required for buccal epithelial cell adherence or virulence in mice	KEL1
C1_01460W	LELG_01417	CTRG_04444	CPAR2_109230	CLUG_02805	Cd36_01340	1235.75	0.42535	9.15396e-06	450.567	0.246835	0.998678	907.185	-0.510797	0.0661049	676.584	1.12779	9.00776e-05	485.184	-0.449101	0.562143	1233.74	-0.0769704	0.94702	Ortholog of Bre4 in S. cerevisiae has a role in brefeldin A resistence; a drug that affect intracellular transport; Spider biofilm induced	N/A
C1_01880C	LELG_01592	CTRG_04594	CPAR2_106750	CLUG_00056	Cd36_01720	137.328	-0.303169	0.249102	134.99	0.135422	0.998678	227.901	-0.629551	0.059405	540.138	0.688342	0.0331202	302.204	0.382685	0.633557	452.821	-0.978491	0.654563	Protein similar to S. cerevisiae Ptr3p, which is a sensor of external amino acids; expression upregulated in an ssr1 null mutant	PTR3
C1_02740C	LELG_01611	CTRG_04673	CPAR2_106520	CLUG_02628	Cd36_02540	105.188	0.0387776	0.904069	74.3036	-0.248063	0.998678	202.7	-0.558418	0.160317	1359.73	1.09279	0.000359489	153.571	-0.107714	0.914745	539.367	0.790311	0.354134	with predicted NAD+ binding activity	N/A
C1_03200C	LELG_01533	CTRG_04783	CPAR2_108570	CLUG_04045	Cd36_03000	511.463	-0.26569	0.0588885	496.421	0.259607	0.998678	689.752	-0.0860318	0.765074	1030.19	2.22167	1.18054e-18	196.651	-1.27018	0.244622	1406.51	0.918558	0.293253	Zn(II)2Cys6 transcription factor; transcriptional activator of aromatic amino acid catabolism; regulator of aromatic alcohol biosynthesis via the Ehrlich pathway; mutant is viable	ARO80
C1_03940W	LELG_01522	CTRG_04772	CPAR2_108460	CLUG_03577	Cd36_03670	2164.76	0.480521	1.51837e-09	1322.61	0.183195	0.998678	1354.87	-0.112169	0.612341	2388.71	1.68302	4.04696e-08	677.707	-0.522698	0.669957	2619.43	0.805274	0.205904	Putative succinate dehydrogenase; localized to the mitochondrial membrane; Hap43p-repressed gene	N/A
C1_04160C	LELG_01692	CTRG_04742	CPAR2_107150	CLUG_02486	Cd36_03920	137.794	-0.0483598	0.863822	269.467	-0.266307	0.998678	188.056	-0.991036	0.0135967	361.198	3.06459	4.69011e-18	180.609	0.925585	0.397285	1193.39	0.354422	0.729063	Ortholog of S. cerevisiae : YMR087W, C. glabrata CBS138 : CAGL0J01397g, C. dubliniensis CD36 : Cd36_03920, C. parapsilosis CDC317 : CPAR2_107150 and Pichia stipitis Pignal : PICST_61741	N/A
C1_04310C	LELG_01670	CTRG_04727	CPAR2_106970	CLUG_01407	Cd36_04060	151.339	0.798153	0.000606222	64.9514	-0.330949	0.998678	437.127	0.657398	0.00650574	29.2602	2.97115	0.000660983	267.2	0.347072	0.650389	658.239	0.0109781	0.997656	Protein induced by N-acetylglucosamine (GlcNAc); localized in cytoplasm; mutation causes increased resistance to nikkomycin Z	GIG1
C1_05840W	LELG_01711	CTRG_04829	CPAR2_107350	CLUG_05544	Cd36_05500	478.323	0.59654	5.38965e-05	877.435	-0.570927	0.989472	278.805	0.537169	0.0854131	23.565	1.3484	0.134879	360.117	-0.242316	0.751501	697.374	1.03409	0.293338	Protein with similarity to pirins; induced by benomyl and in response to alpha pheromone in SpiderM medium; transcript induced by Mnl1 in weak acid stress; rat catheter and Spider biofilm induced	PRN1
C1_05920W	LELG_01706	CTRG_04837	CPAR2_107300	CLUG_05549	Cd36_05580	2485.51	0.205043	0.0267362	1596.61	-0.309407	0.998678	31.3728	0.0894135	0.944686	894.981	1.4303	2.6366e-06	88.4799	-2.45445	0.000648851	432.781	-0.122374	0.936519	Protein of unknown function; induced during chlamydospore formation in both C. albicans and C. dubliniensis; Spider biofilm induced	N/A
C1_06280C	LELG_00504	CTRG_04257	CPAR2_803820	CLUG_03546	Cd36_05880	950.391	0.629837	5.5101e-07	107.704	-0.847465	0.998678	68.4887	0.322527	0.655741	154.281	1.58249	4.07707e-05	266.145	-0.634544	0.713575	456.161	-0.687122	0.547634	Zn(II)2Cys6 transcription factor; role in hyphal extension, virulence, adherence to plastic; rat catheter biofilm induced; has a long 5-prime -UTR that regulates translational efficiency and controls transition to filamentous growth	UME6
C1_06380C	LELG_00509	CTRG_04247	CPAR2_301790	CLUG_03550	Cd36_05960	154.582	-0.307944	0.205807	47.9205	0.102491	0.998678	527.283	-0.0536712	0.89175	391.083	2.19772	2.6579e-12	430.841	-0.390454	0.661106	138.435	-0.127389	0.95774	Ortholog of C. dubliniensis CD36 : Cd36_05960, C. parapsilosis CDC317 : CPAR2_301790, Candida tenuis NRRL Y-1498 : CANTEDRAFT_112420 and Debaryomyces hansenii CBS767 : DEHA2G15290g	N/A
C1_06550W	LELG_00559	CTRG_04234	CPAR2_206810	CLUG_03565	Cd36_06130	6145.26	0.0424536	0.591894	4934.61	0.460919	0.998678	10065.2	0.689975	3.04218e-09	4569.69	2.11414	1.10374e-16	5094.34	-0.430223	0.540393	2036.11	1.40567	0.605952	Putative glutamate synthase; regulated by Sef1, Sfu1, and Hap43; rat catheter biofilm repressed	GLT1
C1_06610C	LELG_00610	CTRG_04228	CPAR2_206870	CLUG_03760	Cd36_06200	76.5454	1.29452	0.000110852	35.5987	1.34955	0.804898	737.946	-2.12519	5.05271e-32	279.013	3.08695	5.80126e-14	266.718	0.313056	0.705211	2359.11	-1.59815	0.0577128	Putative potassium transporter; similar to Schwanniomyces occidentalis Hak1p; amphotericin B induced; induced upon phagocytosis by macrophage; Hap43-repressed; rat catheter biofilm repressed	HAK1
C1_07640C	LELG_00822	CTRG_04174	CPAR2_208870	CLUG_05694	Cd36_07120	245.48	0.0509839	0.808753	213.524	-1.11752	0.998678	815.009	0.396608	0.049215	1704.47	1.06307	5.55664e-06	841.958	0.233637	0.848223	3447.2	-0.740413	0.744518	Protein with predicted serine/threonine kinase and tyrosine kinase domains; possibly an essential gene, disruptants not obtained by UAU1 method; Spider biofilm induced	N/A
C1_08060W	LELG_00388	CTRG_04001	CPAR2_804130	CLUG_03538	Cd36_07570	1251.24	0.695908	6.52283e-13	1385.3	-0.658113	0.998678	432.973	0.29723	0.347006	940.532	2.43349	1.95147e-08	842.984	0.487521	0.590239	851.22	0.714017	0.439832	Protein involved in regulation of white-opaque switching; Hap43-repressed gene; rat catheter biofilm repressed	OFR1
C1_08570C	LELG_00705	CTRG_03170	CPAR2_210460	CLUG_01946	Cd36_08080	287.56	-0.627853	0.000421398	143.942	0.0437741	0.998678	535.708	0.150294	0.605155	1020.55	0.734367	0.036492	156.287	-1.1701	0.515493	281.841	0.289256	0.900912	Cyclin homolog; reduced expression observed upon depletion of Cln3; farnesol regulated; periodic mRNA expression, peak at cell-cycle G1/S phase; Hap43-induced; rat catheter biofilm repressed	PCL2
C1_08900W	LELG_00515	CTRG_03256	CPAR2_301690	CLUG_05623	Cd36_08400	1275.87	1.10828	5.31532e-33	1014.69	0.548359	0.998678	504.321	0.738094	0.00128997	47.9207	3.32574	6.09965e-06	142.28	0.759988	0.411781	257.72	-0.0895372	0.951999	Protein of unknown function; hyphal-induced expression, regulated by Cyr1, Ras1, Efg1; Hap43-induced gene; Spider biofilm induced	N/A
C1_08940C	LELG_00530	CTRG_03253	CPAR2_301730	CLUG_01356	Cd36_08440	1146.82	0.0371624	0.776935	907.858	0.110945	0.998678	695.193	-0.106948	0.777142	570.206	1.46702	4.07451e-06	721.308	-1.37735	0.237952	1274.51	0.349668	0.874488	Zinc finger transcription factor; similar to S. cerevisiae Msn4, but not a significant stress response regulator in C. albicans; partly complements STRE-activation defect of S. cerevisiae msn2 msn4 double mutant; flow model biofilm induced	MSN4
C1_09210C	LELG_00428	CTRG_04131	CPAR2_301640	CLUG_02219	Cd36_08690	636.443	1.39329	2.15803e-28	994.249	0.762931	0.637014	15.735	-0.154362	0.928473	415.494	2.3351	4.43491e-10	401.908	-0.256102	0.749437	732.999	-0.142128	0.909245	Putative transporter; slightly similar to the Sit1p siderophore transporter; Gcn4p-regulated; fungal-specific; induced by Mnl1p under weak acid stress	N/A
C1_09360C	LELG_00680	CTRG_03424	CPAR2_207560	CLUG_04059	Cd36_08830	1890.03	0.491574	2.52716e-09	1251.6	0.364303	0.998678	1623.55	0.972217	3.31322e-10	1687.19	1.17209	2.38546e-06	298.412	-0.805088	0.567453	1691.32	0.367398	0.742771	have role in protein localization to plasma membrane and plasma membrane localization	N/A
C1_10360C	LELG_00677	CTRG_03332	CPAR2_207300	CLUG_01124	Cd36_09760	192.239	-0.798124	0.000113316	386.021	-0.305007	0.998678	431.783	0.876905	0.00707076	591.573	0.927672	0.00961603	431.407	-1.87163	0.167402	948.878	1.62857	0.127737	Putative protein of unknown function; Hap43p-repressed gene; increased transcription is observed upon fluphenazine treatment; possibly transcriptionally regulated by Tac1p; induced by nitric oxide; fungal-specific (no human/murine homolog	N/A
C1_10400C	LELG_00674	CTRG_03330	CPAR2_207330	CLUG_01115	Cd36_09790	1098.47	-0.532751	3.05387e-06	751.218	0.192415	0.998678	764.457	-0.190931	0.488493	576.574	2.69102	5.96007e-13	205.922	0.777666	0.531087	1370.52	-1.25523	0.0119464	Putative GPI-anchored adhesin-like protein; transposon mutation affects filamentous growth; Spider biofilm repressed	FGR41
C1_10660W	LELG_01062	CTRG_03280	CPAR2_212550	CLUG_05066	Cd36_09990	1044.32	0.00602505	0.960625	2608.22	-0.392493	0.998678	2272.09	0.0725804	0.752369	2731.84	1.11931	6.62896e-05	275.994	-0.285201	0.820142	1996.29	0.998501	0.455961	Transcription initiation factor; binds TATA box sequence, binding does not require TFIIA; caspofungin repressed; functional homolog of S. cerevisiae and human TATA-binding proteins; Spider biofilm induced	TBP1
C1_10820C	LELG_00716	CTRG_04069	CPAR2_210590	CLUG_01932	Cd36_10150	1195.23	-0.528083	4.93336e-08	821.521	-0.28339	0.998678	941.66	0.371195	0.0579644	1241.06	0.95001	0.00291731	167.44	0.0593688	0.959437	2129.9	1.01725	0.0845777	Putative aspartyl aminopeptidase; stationary phase enriched protein; mutation confers hypersensitivity to 5-fluorouracil (5-FU); Hog1-induced; planktonic growth-induced; rat catheter and Spider biofilm repressed	N/A
C1_11940C	LELG_00661	CTRG_03460	CPAR2_207440	CLUG_00720	Cd36_11190	259.567	0.00816593	0.971719	161.687	0.757624	0.998678	439.113	0.04512	0.902948	362.13	0.878715	0.00543909	35.2045	-0.910671	0.510471	566.191	-0.0648266	0.961054	Protein of unknown function; Hap43-induced gene	N/A
C1_12450C	LELG_03616	CTRG_03531	CPAR2_700680	CLUG_04721	Cd36_11650	4423.85	-0.334194	4.00164e-05	3408.84	-0.0446226	0.998678	1319.36	0.874876	2.53891e-08	1498.38	0.964458	4.36278e-05	2002.52	-0.457618	0.691767	2055.05	0.00184819	0.999099	GTPase-activating protein; negatively regulates RAS by converting it from the GTP- to the GDP-bound inactive form; Spider biofilm induced; flow model biofilm repressed	IRA2
C1_13190W	LELG_00303	CTRG_03591	CPAR2_801770	CLUG_04827	Cd36_12250	3546.56	0.938768	3.24013e-42	1426.99	-0.177921	0.998678	448.743	0.393659	0.147505	19224.1	2.17403	1.0514e-16	653.233	-0.529278	0.602645	12961.6	0.808637	0.393348	Mitochondrial membrane protein of unknown function; Spider biofilm induced	N/A
C1_14350W	LELG_03640	CTRG_03711	CPAR2_700430	CLUG_01735	Cd36_13320	885.785	0.355898	0.00104077	625.295	-0.439111	0.998678	246.768	-0.615059	0.0532027	624.295	1.01256	0.000850011	489.662	-0.356518	0.659544	535.921	0.768527	0.463429	Protein of unknown function; rat catheter and Spider biofilm induced	N/A
C2_00090W	LELG_01174	CTRG_01101	CPAR2_213680	CLUG_00830	Cd36_15080	413.199	0.024378	0.892186	226.463	-0.221466	0.998678	67.831	-0.562932	0.382205	233.096	1.24353	0.0124211	103.285	-0.554644	0.537351	137.37	-0.043401	0.987885	Protein of unknown function; flow model biofilm induced	N/A
C2_01470W	LELG_01134	CTRG_01239	CPAR2_214090	CLUG_03282	Cd36_16330	568.007	-0.114375	0.434029	701.643	0.084495	0.998678	317.601	-0.57392	0.128278	1010.42	1.36613	1.70772e-08	355.254	-0.426686	0.615717	1862.12	0.604829	0.46852	mutant growth defects	SRB9
C2_01660C	LELG_00926	CTRG_01257	CPAR2_210390	CLUG_03094	Cd36_16520	279.91	0.786344	5.05916e-06	250.778	1.00812	0.553448	235.281	0.488813	0.170014	511.156	2.79474	7.5797e-22	95.8774	-0.50788	0.612936	778.434	1.94579	0.00110855	Protein of unknown function; possible ER protein; Hap43p-repressed; Spider biofilm induced	N/A
C2_02590W	LELG_00738	CTRG_01372	CPAR2_210740	CLUG_00123	Cd36_17380	1693.7	0.551352	9.65699e-08	1304.18	1.5729	0.0626344	2642.38	1.03343	9.43751e-14	2400.15	1.79917	1.29125e-14	1775.9	-0.572568	0.488763	992.57	0.160467	0.887893	Zinc transporter, essential for zinc uptake and acidic conditions tolerance; transcript induced by amphotericin B, interaction with macrophages; induced in oralpharyngeal candidiasis; Spider biofilm induced	ZRT2
C2_02990C	LELG_01096	CTRG_01340	CPAR2_212180	CLUG_02283	Cd36_17760	1142.79	0.318387	0.00140947	837.21	0.550113	0.998678	428.332	-0.820312	0.0540148	3048.88	2.30559	1.05087e-26	728.594	0.347927	0.676903	1672.31	0.611107	0.535627	Putative hydantoin utilization protein A; induced upon adherence to polystyrene; regulated by Gcn2p and Gcn4p	HYU1
C2_03110W	LELG_01291	CTRG_01314	CPAR2_211640	CLUG_05798	Cd36_17880	200.124	0.273862	0.21004	79.8624	-0.405858	0.998678	410.419	1.19697	1.08521e-06	264.717	1.80555	0.000272903	57.2299	-0.244687	0.84428	244.143	0.925552	0.587064	Protein of unknown function; upregulated in a cyr1 or ras1 null mutant; induced by nitric oxide	N/A
C2_03500W	LELG_01274	CTRG_01204	CPAR2_211410	CLUG_05141	Cd36_18240	958.11	0.12955	0.269713	336.205	1.30366	0.332488	954.539	0.193033	0.372193	720.107	0.158546	0.683329	625.708	-1.54936	0.433233	1791.24	0.310712	0.742951	have GTPase activator activity, role in positive regulation of GTPase activity, positive regulation of TORC1 signaling and Lst4-Lst7 complex, vacuolar membrane localization	N/A
C2_03590C	LELG_01280	CTRG_01197	CPAR2_211470	CLUG_05390	Cd36_18310	228.754	0.22393	0.27125	156.328	-0.0041192	0.999467	17.2828	-0.451715	0.769488	170.557	2.00424	1.24934e-06	158.578	-0.534901	0.582334	158.916	0.421673	0.783641	Predicted bZip transcription factor; possibly an essential gene, disruptants not obtained by UAU1 method	CAP4
C2_03780C	LELG_01262	CTRG_01285	CPAR2_211260	CLUG_02680	Cd36_18450	952.153	-0.18881	0.106037	914.533	-0.0549131	0.998678	1549.84	0.168523	0.451633	847.402	1.45	0.000160479	880.068	-0.239305	0.73648	2336.52	0.545231	0.53638	Putative DNA repair exonuclease; fungal-specific (no human or murine homolog)	N/A
C2_06370C	LELG_01896	CTRG_01789	CPAR2_104590	CLUG_01621	Cd36_20760	233.204	-0.247982	0.216786	630.445	-0.488213	0.998678	452.131	0.819767	0.000321361	260.661	1.01349	0.00300196	102.279	-1.18269	0.289278	261.576	-1.04168	0.228577	Putative cortical actin cytoskeleton protein; constitutive expression independent of MTL or white-opaque status	SCP1
C2_06590C	LELG_02346	CTRG_01909	CPAR2_407640	CLUG_00507	Cd36_20910	497.891	-0.173246	0.240763	71.3734	-0.605892	0.998678	13.7613	0.436804	0.795546	41.7563	4.24445	2.98948e-07	509.151	0.893992	0.253996	601.015	-0.292648	0.878799	Glycerophosphoinositol permease; involved in utilization of glycerophosphoinositol as a phosphate source; Rim101-repressed; virulence-group-correlated expression	GIT1
C2_06990W	LELG_02434	CTRG_01758	CPAR2_406680	CLUG_04258	Cd36_21280	136.631	1.08652	9.86935e-06	169.422	0.677789	0.998678	33.0174	0.862811	0.353336	3229.45	2.23747	3.64084e-12	18.2353	-0.0225919	0.991888	888.666	1.14403	0.48505	Protein of unknown function; expression regulated by white-opaque switch; repressed by alpha pheromone in SpiderM medium; Spider biofilm induced	N/A
C2_08870C	LELG_02549	CTRG_01952	CPAR2_806490	CLUG_05291	Cd36_23050	1435.65	-0.712773	7.07065e-15	329.364	1.07152	0.998678	10569.8	-0.240362	0.080616	3404.02	2.70762	1.55011e-25	227.689	1.87581	0.137172	1211.59	-0.944587	0.649729	1,3-beta-glucan-linked cell wall protein; N-mannosylated, O-glycosylated by Pmt1; cell wall defect in het mutant; Hog1/fluconazole/hypoxia induced; iron/Efg1/Plc1/temp regulated; flow model biofilm induced; hyphal, Spider biofilm repressed	PIR1
C2_09420W	LELG_02527	CTRG_01868	CPAR2_406140	CLUG_03123	Cd36_23530	649.919	0.493656	0.000217849	857.009	0.738302	0.998678	663.222	0.269626	0.290821	826.419	0.881905	0.0354862	234.859	-1.01923	0.552109	2188.96	0.0211713	0.983582	Ortholog of C. dubliniensis CD36 : Cd36_23530, C. parapsilosis CDC317 : CPAR2_406140, Candida tenuis NRRL Y-1498 : CANTEDRAFT_116829 and Debaryomyces hansenii CBS767 : DEHA2B01826g	N/A
C2_09570C	LELG_02492	CTRG_02072	CPAR2_406120	CLUG_02365	Cd36_23650	257.468	0.0046146	0.983155	456.786	0.292234	0.998678	466.83	-0.342099	0.188073	359.454	1.13341	0.00189857	522.159	-0.563947	0.516385	236.941	-0.402218	0.752853	with predicted heme binding activity	N/A
C2_09880C	LELG_02392	CTRG_01985	CPAR2_407140	CLUG_03664	Cd36_23960	434.093	0.0501187	0.770586	428.446	-0.110225	0.998678	1876.11	0.873024	9.5657e-10	1238.14	1.42009	0.000417397	520.358	-1.24518	0.367306	38.5127	-1.15646	0.699361	Putative protein of unknown function; Plc1-regulated; transcript induced by Mnl1 under weak acid stress; flow model, rat catheter, Spider biofilm induced	N/A
C2_09990C	LELG_02386	CTRG_02100	CPAR2_407200	CLUG_04391	Cd36_24060	2106.04	-0.302409	0.000180831	922.262	0.0178755	0.998678	2274.62	0.217886	0.252288	4275.57	1.88614	1.20436e-15	1237.09	-0.867588	0.435015	1551.94	-0.0759649	0.949764	Protein similar to S. cerevisiae Yor1; ABC-type plasma membrane transporter involved in resistance to aureobasidin A; white cell type-specific transcript; Spider biofilm induced	YOR1
C2_10220C	LELG_02376	CTRG_02063	CPAR2_407350	CLUG_05145	Cd36_24280	766.477	0.215214	0.0712165	1383.75	-0.180312	0.998678	380.438	-0.319634	0.270356	1611.69	1.02413	1.67131e-05	695.471	-0.175465	0.827362	395.331	-0.720981	0.775145	have methylated histone binding activity	PHO23
C3_00310C	LELG_02295	CTRG_06176	CPAR2_504000	CLUG_03785	Cd36_80280	281.128	-0.158236	0.404189	245.234	0.162215	0.998678	167.436	-0.165754	0.750404	188.176	1.43889	0.000595864	88.1592	-0.385191	0.723308	479.077	0.22968	0.847904	Putative ubiquitin-protein ligase; role in protein sumoylation, protein ubiquitination; Spider biofilm induced	N/A
C3_00390W	LELG_02303	CTRG_06184	CPAR2_503090	CLUG_00596	Cd36_80360	73.8335	-0.456898	0.206842	150.003	-0.273436	0.998678	47.829	-0.526365	0.513133	494.462	1.21781	0.000109953	197.915	-0.115861	0.905971	87.8961	0.281485	0.904435	Putative Golgi membrane protein with a predicted role in manganese homeostasis; Hap43p-repressed gene; clade-associated gene expression	N/A
C3_00630W	LELG_02191	CTRG_02186	CPAR2_503830	CLUG_01329	Cd36_80580	757.689	-0.271804	0.0258695	368.291	0.000141955	0.999994	464.615	0.0980134	0.792507	1005.97	1.1514	0.000342006	152.062	-0.802189	0.633169	612.193	0.420039	0.856772	have role in early endosome to late endosome transport, regulation of protein complex assembly, vacuolar acidification and RAVE complex, extrinsic component of membrane localization	N/A
C3_00750W	LELG_02213	CTRG_05724	CPAR2_502960	CLUG_01340	Cd36_80680	331.192	-0.264449	0.115771	319.42	0.633805	0.998678	267.442	-0.998083	0.0149221	265.362	1.29574	0.000230587	360.796	0.418954	0.565505	431.994	-0.00260737	0.998901	Zn(II)2Cys6 transcription factor; has similarity to S. cerevisiae Lys14, involved in the regulation of lysine biosynthesis genes	LYS144
C3_01300C	LELG_02086	CTRG_02180	CPAR2_101880	CLUG_00372	Cd36_81230	4668.81	0.973585	1.20486e-48	4524.16	0.0242048	0.998678	5388.6	-0.417324	0.00552167	1793.78	1.34883	6.36944e-05	3427.73	1.01551	0.0340061	1503.56	-1.05098	0.0380858	Carbonic anhydrase; converts of CO2 to bicarbonate; essential for virulence in host niches with limited CO2, normal white-opaque switch; Mnl1-induced in weak acid stress; Hap43-induced gene; F-12/CO2, rat catheter, Spider biofilm induced	NCE103
C3_01960C	LELG_02931	CTRG_02377	CPAR2_807700	CLUG_00697	Cd36_81950	3050.09	2.49726	7.76654e-218	3268.84	2.72045	3.84027e-05	1290.72	1.89609	4.89793e-33	34102.5	13.0651	2.50832e-146	669.582	2.10171	0.00639324	21378.5	3.68295	5.37058e-06	Predicted acyl-CoA oxidase; farnesol regulated; stationary phase enriched protein; Spider biofilm induced	POX1-3
C3_02410C	LELG_02057	CTRG_02419	CPAR2_102900	CLUG_02595	Cd36_82370	784.647	0.283528	0.0149778	979.928	-0.211689	0.998678	548.303	0.441946	0.0672694	947.477	2.55386	1.04292e-21	458.952	-0.121964	0.881273	1523.63	0.973647	0.147903	have ubiquitin-protein transferase activity, role in ubiquitin-dependent protein catabolic process and chromosome, centromeric region, site of double-strand break localization	N/A
C3_02610C	LELG_02042	CTRG_02543	CPAR2_103080	CLUG_02395	Cd36_82570	3670.57	1.446	5.18699e-86	1707.45	-0.871463	0.763195	245.745	0.183828	0.646442	144.925	4.6336	5.08122e-21	45.1872	0.26488	0.867486	3441.23	2.04169	0.0108646	Glutathione-independent glyoxalase; binds human immunoglobulin E; alkaline, fluconazole, Hog1 repressed; hypoxia, oxidative stress via Cap1, Hap43 induced; stationary-phase enriched; rat catheter, Spider biofilm induced	GLX3
C3_03430C	LELG_02090	CTRG_02604	CPAR2_102770	CLUG_04255	Cd36_83400	42.2239	-0.789254	0.076933	155.684	-0.288842	0.998678	51.1054	0.454755	0.56749	238.785	1.21057	0.000813784	136.166	-0.189653	0.89865	192.854	0.0582568	0.975439	have role in ATP export, protein targeting to membrane, protein targeting to vacuole and ESCRT I complex localization	N/A
C3_03440C	LELG_02089	CTRG_02603	CPAR2_102760	CLUG_04254	Cd36_83410	665.015	0.251867	0.495439	152.923	2.27836	0.000120379	429.863	1.85964	1.10205e-16	1225.66	2.99161	2.33105e-27	22.6921	0.316713	0.91341	646.148	1.68124	0.00424941	Putative spermidine export pump; fungal-specific (no human or murine homolog)	N/A
C3_03710W	LELG_02764	CTRG_02287	CPAR2_405240	CLUG_01196	Cd36_83700	675.196	-0.394543	0.00386009	559.542	0.364092	0.998678	1883.1	0.240924	0.242669	851.368	1.09587	0.00153372	537.913	-0.968668	0.301083	349.918	0.179579	0.922405	Manganese transporter; required for normal filamentous growth; mRNA binds She3, localized to hyphal tips; repressed by NO, alkaline pH; colony morphology-related regulation by Ssn6; regulated by Sef1, Sfu1, Hap43; Spider biofilm induced	CCC1
C3_03800W	LELG_02246	CTRG_06212	CPAR2_503540	CLUG_02920	Cd36_83780	7871.29	1.1951	2.68444e-51	13961.2	-0.186669	0.998678	6801.84	-0.258512	0.0924072	3784.91	3.18318	1.2726e-21	4598.29	-0.608929	0.642532	5331.51	0.313923	0.777358	Oligopeptide transporter involved in uptake of di-/tripeptides; regulated by Stp2 and Stp3; transcript induced upon phagocytosis by macrophage; repressed by Rim101 at pH 8; flow model biofilm induced	PTR22
C3_04480C	LELG_02661	CTRG_02298	CPAR2_806010	CLUG_03889	Cd36_84420	404.464	-0.183833	0.242632	375.614	-0.814345	0.583598	2323.16	0.550738	0.0179185	1219.32	1.27501	7.49008e-08	407.327	-0.627968	0.518894	66.4271	0.20602	0.942168	Protein similar to S. cerevisiae Ras2; has opposite effects to Ras1; Tn mutation affects filamentous growth; rat catheter and Spider biofilm induced	RAS2
C3_04580C	LELG_02613	CTRG_02479	CPAR2_805900	CLUG_04689	Cd36_84540	622.214	2.24648	7.08758e-63	742.686	2.56287	0.00015881	1805.25	0.13372	0.520591	2036.16	3.39142	2.08845e-43	1473.8	-0.463341	0.51389	2182.62	0.710515	0.732155	Transcription factor; regulates SAP2, OPT1 expression and thereby protein catabolism for nitrogen source; activated via amino-acid-induced proteolytic processing; macrophage/pseudohyphal-repressed; Spider biofilm repressed	STP1
C3_05380W	LELG_00336	CTRG_02352	CPAR2_804280	CLUG_02690	Cd36_85360	288.446	-0.271874	0.127781	119.88	0.57271	0.998678	152.809	1.02777	0.00658808	224.161	1.5227	9.54971e-06	219.412	-0.671893	0.537351	638.797	0.291217	0.827657	Predicted MFS membrane transporter; member of the proton coupled folate transporter/heme carrier protein family; virulence-group-correlated expression; Spider biofilm induced	N/A
C3_05850W	LELG_02778	CTRG_02276	CPAR2_807170	CLUG_04768	Cd36_85780	140.658	0.0760646	0.787121	234.831	0.683398	0.998678	107.542	1.09347	0.015432	223.115	1.61717	4.80447e-06	50.3975	-0.138095	0.959722	485.898	1.05174	0.191227	have ubiquitin-protein transferase activity and role in negative regulation of apoptotic process, negative regulation of gluconeogenesis, proteasome-mediated ubiquitin-dependent protein catabolic process	N/A
C3_05920W	LELG_02768	CTRG_02269	CPAR2_807270	CLUG_00542	Cd36_85850	1064.57	-0.526451	1.07135e-07	492.541	-0.608807	0.966849	917.021	0.15677	0.571343	1045.89	1.02012	0.00035482	156.744	-0.0602225	0.961607	733.612	0.35206	0.778931	and multidrug resistance; Hap43-induced	MRR1
C3_06990W	LELG_03022	CTRG_05634	CPAR2_808840	CLUG_01756	Cd36_86920	227.338	0.068255	0.759366	155.231	-0.189627	0.998678	331.588	-0.17336	0.61503	424.133	1.60885	1.48208e-08	278.382	0.314592	0.731768	931.733	0.552777	0.633795	have palmitoyltransferase activity, role in protein palmitoylation, vacuole fusion, non-autophagic and fungal-type vacuole membrane localization	N/A
C3_07730W	LELG_02968	CTRG_05581	CPAR2_808100	CLUG_02259	Cd36_87600	1695.58	0.22769	0.0237253	346.18	0.102378	0.998678	315.165	-0.21959	0.515995	648.985	0.766961	0.0162161	548.216	-1.27414	0.292583	1193.92	-0.495841	0.843451	Predicted C2H2 zinc finger protein, involved in transcriptional regulation of white-opaque phenotypic switching; activator of the opaque cell type	WOR4
C4_00170W	LELG_04330	CTRG_00014	CPAR2_402690	CLUG_00268	Cd36_40240	2097.23	0.346863	4.75839e-05	2182.18	-0.0829697	0.998678	836.115	0.411094	0.0581531	1107.61	1.79957	1.72313e-10	1735.43	-0.368989	0.73274	622.12	0.14498	0.941523	Ortholog of S. cerevisiae Dif1; which regulates nuclear localization of Rnr2 and Rnr4; colony morphology-related gene regulation by Ssn6; induced in cyr1 mutant; Spider biofilm induced	N/A
C4_02300W	LELG_04390	CTRG_00164	CPAR2_401650	CLUG_04974	Cd36_42190	921.081	-0.218554	0.0631664	790.426	-0.14993	0.998678	647.446	-0.201021	0.447836	729.675	1.7021	9.17455e-12	856.157	-0.977433	0.166502	1292.76	0.411037	0.686569	Histone deacetylase; similar to S. cerevisiae Hos3p; greater expression and longer mRNA in white cells, compared to opaque cells; has conserved deacetylation motif	HOS3
C4_02450W	LELG_04475	CTRG_00147	CPAR2_403270	CLUG_04997	Cd36_42330	429.391	-0.347854	0.0167055	460.065	-0.423462	0.998678	377.447	-0.115362	0.747022	652.389	0.784291	0.00837435	252.899	-0.0663913	0.948682	679.652	0.980036	0.407628	with predicted role in cell redox homeostasis	N/A
C4_02630C	LELG_04170	CTRG_00253	CPAR2_400140	CLUG_01976	Cd36_42510	633.771	-0.263048	0.0423741	811.86	-0.308512	0.998678	654.827	0.419534	0.0930453	526.19	1.90521	2.93838e-10	563.459	-1.32391	0.137172	2418.76	-0.726516	0.488768	HAP5-like; ortholog of S. cerevisiae Bur6, a heterodimeric NC2 transcription regulator complex subunit; flucytosine induced	HFL2
C4_03550W	LELG_04499	CTRG_00480	CPAR2_403540	CLUG_01852	Cd36_43380	544.888	-0.171643	0.248561	2186.15	-0.244073	0.998678	490.243	-0.339879	0.22395	612.321	1.27195	4.69569e-06	199.16	-0.379879	0.650389	1862.55	0.0994208	0.93121	Ortholog of S. cerevisiae Rad2, a nucleotide excision repair nuclease; null mutant is extremely sensitive to UV irradiation; transcript induced by interaction with macrophages	RAD2
C4_03940C	LELG_04434	CTRG_00259	CPAR2_402090	CLUG_02542	Cd36_43660	7296.44	-0.761243	1.00562e-34	6374.08	0.443542	0.998678	4572.03	1.55046	8.25156e-25	24137.7	1.33104	1.24587e-07	4766.69	0.113916	0.911659	11179.2	-0.670098	0.514256	Putative pyruvate carboxylase; binds biotin cofactor; repressed by Ssk1 response regulator, by benomyl treatment, or in an azole-resistant strain overexpressing MDR1; stationary phase enriched protein; flow model biofilm repressed	PYC2
C4_05250W	LELG_04461	CTRG_03893	CPAR2_403150	CLUG_02570	Cd36_44910	424.91	-1.72352	8.42317e-24	116.148	0.0069432	0.999467	57.3267	0.43447	0.570755	275.315	2.7217	5.96007e-13	57.8213	1.22212	0.219747	382.793	-0.648662	0.655796	Putative ubiquitin-protein ligase; role in protein ubiquitination; Spider biofilm induced	N/A
C4_06820C	LELG_05736	CTRG_03771	CPAR2_501290	CLUG_03000	Cd36_46280	693.021	-0.669168	1.51391e-08	140.412	-0.0840004	0.998678	1062.86	0.788295	2.03269e-06	1147.12	1.05912	8.16105e-05	1335.4	-0.332027	0.73775	2028.42	1.00154	0.196104	Transcription factor; regulates white-opaque switch; hyphal growth regulator; expression in S. cerevisiae causes dominant-negative inhibition of pheromone response; required for yeast cell adherence to silicone; Spider biofilm induced	CZF1
C5_00670C	LELG_03737	CTRG_05284	CPAR2_303750	CLUG_04929	Cd36_50670	1355.41	0.328705	0.000618423	572.546	0.111103	0.998678	289.751	0.046166	0.917727	545.626	5.51296	8.75084e-53	474.333	-1.36915	0.128306	405.514	0.926345	0.470914	hLh domain Myc-type transcript factor; required for morphogenesis induced by elevated temperature or Hsp90 compromise; acts downstream of Pcl1; Spider biofilm induced	HMS1
C5_00880C	LELG_04117	CTRG_05345	CPAR2_100490	CLUG_01310	Cd36_51400	1060.64	0.969087	2.42943e-21	3048.16	-0.580732	0.998678	182.296	1.46027	8.1982e-06	496.468	1.38002	0.000660983	636.012	-0.486367	0.689203	1477.08	-1.2751	0.166193	Glycerophosphocholine permease; white cell specific transcript; fungal-specific; alkaline repressed; caspofungin, macrophage/pseudohyphal-repressed; flow model biofilm induced; Spider biofilm induced	GIT3
C5_01100C	LELG_03717	CTRG_05363	CPAR2_303840	CLUG_00861	Cd36_51220	1008.95	-0.253681	0.0195735	188.339	0.833018	0.998678	1025.08	0.593334	0.00112692	4134.46	1.19654	7.81549e-05	194.452	-1.42472	0.355718	2168.47	0.694986	0.653292	G1 cyclin; depletion abolishes budding and causes hyphal growth defects; farnesol regulated, functional in S. cerevisiae; possibly essential (UAU1 method); other biofilm induced; Spider biofilm induced	CLN3
C5_01400W	LELG_03781	CTRG_05472	CPAR2_303270	CLUG_04801	Cd36_50950	184.983	-0.172486	0.453656	115.372	0.78508	0.998678	1161.13	-0.60472	0.000621478	439.819	1.07419	0.000251897	132.643	-0.23882	0.810988	136.197	0.499484	0.827976	Zn(II)2Cys6 transcription factor, required for normal resistance to copper; repressed by Sfu1 in high-iron conditions; regulated by Sef1, Sfu1, and Hap43; rat catheter and Spider biofilm induced	SEF2
C5_02290W	LELG_04107	CTRG_05520	CPAR2_100370	CLUG_05557	Cd36_52100	326.17	0.574962	0.000378245	226.757	-0.494149	0.998678	629.465	0.572552	0.0130551	189.675	2.12542	9.97024e-08	132.242	-0.345136	0.826693	127.19	0.676087	0.708875	Low affinity cyclic nucleotide phosphodiesterase; mediates cAMP signaling in response to glucose or intracellular acidification; macrophage-repressed; Spider biofilm induced	PDE1
C5_02860C	LELG_01901	CTRG_01907	CPAR2_304270	CLUG_04746	Cd36_52640	2639.97	0.231204	0.0058698	2915.2	-1.60667	0.0979283	1995.09	0.136744	0.548515	22.0861	1.0379	0.290214	59.2224	0.0399746	0.978166	121.288	0.0919782	0.962752	NAD(H)-linked methylglyoxal oxidoreductase involved in regulation of methylglyoxal and pyruvate levels; regulation associated with azole resistance; induced in core stress response or by oxidative stress via Cap1, fluphenazine, benomyl	GRP2
C5_03150W	LELG_03800	CTRG_05553	CPAR2_302540	CLUG_01256	Cd36_52940	2448.28	-0.348777	1.25214e-05	634.907	0.487019	0.998678	826.64	-0.288266	0.193541	927.869	1.30568	9.52257e-06	1212.65	0.336866	0.741263	704.511	-0.354872	0.761265	Putative serine/threonine protein kinase; Hog1p-induced	N/A
C5_03460C	LELG_03886	CTRG_05439	CPAR2_502080	CLUG_02625	Cd36_53210	259.097	-0.267132	0.176769	430.897	0.0247399	0.998678	137.818	-0.839016	0.044435	56.2015	3.6979	2.31922e-07	249.345	0.419458	0.676867	217.213	-0.0723154	0.965311	Ortholog of C. dubliniensis CD36 : Cd36_53210, C. parapsilosis CDC317 : CPAR2_502080, Candida tenuis NRRL Y-1498 : CANTEDRAFT_115403 and Debaryomyces hansenii CBS767 : DEHA2E22638g	N/A
C5_03470C	LELG_03887	CTRG_05441	CPAR2_502090	CLUG_00822	Cd36_53220	1269.99	4.33347e-05	0.999628	2461.1	-0.454699	0.998678	1047.54	0.0858043	0.730791	332.552	1.00053	0.00183581	1102.36	0.439781	0.538427	158.375	-0.861571	0.670213	family, major facilitator superfamily (MFS)	N/A
C5_03980W	LELG_03916	CTRG_05436	CPAR2_502220	CLUG_01174	Cd36_53700	2390.44	-0.163893	0.0541789	674.203	0.210798	0.998678	709.539	-0.0170176	0.961612	1775.69	0.992277	0.000594329	1059.32	-0.879721	0.120323	1337.74	-0.162219	0.888336	Protein of unknown function; Spider biofilm induced	N/A
C5_04580C	LELG_04069	CTRG_06023	CPAR2_100630	CLUG_01906	Cd36_54200	123.547	-1.19711	4.80953e-06	1030	-0.451979	0.998678	555.268	0.709422	0.0015387	184.79	0.974235	0.0101272	68.5984	-0.910115	0.381519	517.518	-0.459924	0.655796	have structural molecule activity	N/A
C6_00790C	LELG_04702	CTRG_02941	CPAR2_602990	CLUG_03699	Cd36_60740	11969.9	1.05645	2.21123e-52	8235.71	1.17676	0.0152734	1617.9	0.459001	0.0140225	13212.1	2.7199	5.50409e-11	3746.87	-0.313235	0.626772	12896.7	0.865648	0.382544	Copper transporter; transcribed in low copper; induced Mac1, Tye7, macrophage interaction, alkaline pH via Rim101; 17-beta-estradiol repressed; complements S. cerevisiae ctr1 ctr3 copper transport mutant; flow model/Spider biofilm induced	CTR1
C6_00910C	LELG_04701	CTRG_02952	CPAR2_603000	CLUG_05923	Cd36_60930	2399.22	0.911418	6.38057e-28	2108.42	0.348971	0.998678	2051.9	0.183477	0.396607	3518.3	0.948193	8.85149e-05	545.604	-1.17473	0.482359	4052.53	1.22608	0.0419475	Protein with a predicted thioredoxin-like domain; Hap43-repressed; induced by prostaglandins	N/A
C6_01120C	LELG_04624	CTRG_02976	CPAR2_603740	CLUG_01581	Cd36_61230	206.069	0.19706	0.364791	169.424	0.0556518	0.998678	87.4599	0.494123	0.410938	124.268	0.784151	0.0796075	117.568	0.371184	0.713739	251.376	-0.961298	0.323639	have protein C-terminal S-isoprenylcysteine carboxyl O-methyltransferase activity	N/A
C6_01190C	LELG_04717	CTRG_02818	CPAR2_602810	CLUG_05741	Cd36_61300	352.75	0.103795	0.557474	338.584	0.0600058	0.998678	535.573	-0.859037	0.00581979	868.113	1.18998	2.95189e-06	405.978	-0.440959	0.66003	1178.13	0.786381	0.193591	Protein involved in retrograde endosome-to-Golgi protein transport; required for normal virulence	VPS15
C6_01470W	LELG_04740	CTRG_02843	CPAR2_602440	CLUG_01120	Cd36_61580	94.031	-0.457811	0.131804	121.52	0.481771	0.998678	286.53	0.0511545	0.908812	653.095	2.73652	2.03141e-26	85.7902	0.52846	0.744121	510.193	-0.102933	0.938826	with predicted serine-type endopeptidase activity and role in proteolysis	N/A
C6_01680C	LELG_04769	CTRG_02870	CPAR2_602270	CLUG_01917	Cd36_61780	51.6612	0.148728	0.734601	42.8361	-0.158755	0.998678	51.9438	0.481024	0.536745	384.937	1.07155	0.000436125	15.7751	-1.25798	0.511904	45.6169	0.517816	0.876525	bonds, in linear amidines, metal ion binding activity	N/A
C6_02520W	LELG_04819	CTRG_02774	CPAR2_601710	CLUG_00791	Cd36_62750	1441.6	0.447855	5.0136e-07	1344.91	-0.0522262	0.998678	1414.57	-0.0258731	0.919923	1850.44	1.46332	1.26079e-06	625.575	-0.51987	0.413542	1574.15	0.201551	0.932282	Putative mitochondrial iron-sulfur protein; alkaline repressed; induced in high iron; regulated by Sef1, Sfu1, Hap43; Spider biofilm induced	ISA1
C6_02660C	LELG_04572	CTRG_03939	CPAR2_301880	CLUG_01914	Cd36_62950	35.8812	1.46032	0.00348295	26.434	1.24919	0.998678	29.9137	1.40092	0.117755	4053.28	6.53802	1.6061e-06	19.5465	1.25549	0.440759	187.768	2.46201	0.0299261	with predicted amidase activity, carbon-nitrogen ligase activity, with glutamine as amido-N-donor activity	N/A
C6_03470W	LELG_04912	CTRG_02114	CPAR2_600610	CLUG_02733	Cd36_63460	1485.43	0.817259	5.28969e-20	1104.91	1.38484	0.215267	590.146	-0.0470093	0.890398	7278.61	2.57499	1.28866e-16	2688.5	-0.07304	0.951087	4160.28	1.45934	0.138782	Putative phosphatidylinositol transfer protein; possibly an essential gene, disruptants not obtained by UAU1 method	N/A
C6_03800C	LELG_04990	CTRG_05428	CPAR2_600260	CLUG_01021	Cd36_64310	1187.05	0.238958	0.0162624	1308.46	-0.05975	0.998678	354.5	-0.39721	0.186202	2897.16	1.39646	3.65309e-09	1878.49	-0.15043	0.84428	715.883	0.254751	0.811351	Putative membrane protein with a predicted role in zinc ion homeostasis; Hap43-induced; fluconazole-induced; rat catheter and Spider biofilm induced	N/A
C6_04140C	LELG_04976	CTRG_05403	CPAR2_600170	CLUG_04961	Cd36_64990	1825.22	-0.391373	1.16633e-05	694.301	0.379905	0.998678	1780.1	0.349583	0.028769	444.407	0.697775	0.036492	211.653	-1.44488	0.307034	2695.33	0.675389	0.649729	Ortholog of C. dubliniensis CD36 : Cd36_64990, C. parapsilosis CDC317 : CPAR2_600170, Candida tenuis NRRL Y-1498 : CANTEDRAFT_121753 and Debaryomyces hansenii CBS767 : DEHA2E19712g	N/A
C7_01360C	LELG_05472	CTRG_04858	CPAR2_300520	CLUG_05725	Cd36_71190	243.179	-0.478543	0.0110161	458.854	-0.825829	0.916746	646.335	0.815692	0.000216105	994.998	1.06908	0.000178921	180.835	0.133257	0.936829	2934.54	0.932502	0.197716	Putative heat shock protein with a zinc finger motif; required for protein import into mitochondria in S. cerevisiae; Spider biofilm induced	N/A
C7_01520W	LELG_05567	CTRG_04985	CPAR2_300730	CLUG_05825	Cd36_71360	1602.3	-0.606243	2.28739e-11	1817.86	0.174408	0.998678	1125.17	-0.0655347	0.799141	368.894	1.98525	1.11338e-07	404.732	-1.04066	0.443801	1242.96	-0.0851581	0.964589	of transporters; involved in histatin 5 efflux; fungal-specific (no human/murine homolog)	FLU1
C7_01940C	LELG_05142	CTRG_05169	CPAR2_703450	CLUG_05929	Cd36_71750	1988.21	-0.145438	0.103694	1110.35	0.0871785	0.998678	1250.47	-0.245628	0.277566	717.59	1.84735	7.41642e-13	1137.47	0.0794271	0.954605	2521	-1.00693	0.547863	of S. cerevisiae; colony morphology-related gene regulation by Ssn6; induced by Mnl1 under weak acid stress; possibly essential gene, disruptants not obtained by UAU1 method; Spider biofilm induced	N/A
C7_03340C	LELG_05158	CTRG_05140	CPAR2_703650	CLUG_02977	Cd36_72990	133.983	-0.671733	0.00796029	143.498	0.62319	0.998678	414.936	0.321382	0.278774	86.8522	0.397046	0.494096	40.3274	-1.23628	0.327443	371.193	0.776092	0.440846	Putative serine/threonine protein kinase; mutation confers resistance to 5-fluorocytosine (5-FC)	PRR2
C7_03530C	LELG_05169	CTRG_05149	CPAR2_703740	CLUG_01660	Cd36_73180	511.018	-0.377158	0.00552459	793.982	-0.869477	0.888076	576.971	-0.0191748	0.956953	513.616	0.820903	0.00505467	55.7562	-0.636323	0.638399	397.913	0.0153727	0.993411	Putative pre-mRNA-splicing factor; mutation confers resistance to 5-fluorocytosine (5-FC); rat catheter biofilm induced	ISY1
CR_00870C	LELG_00139	CTRG_00994	CPAR2_800900	CLUG_03042	Cd36_25920	105.581	-0.467973	0.102182	236.667	-0.391544	0.998678	227.114	0.125739	0.786457	340.824	1.17775	0.00355429	1038.18	-1.35407	0.00362769	268.522	0.380398	0.774425	have palmitoyltransferase activity and role in cortical actin cytoskeleton organization, establishment of cell polarity, protein palmitoylation, regulation of exocytosis, vacuole fusion, non-autophagic	N/A
CR_02960W	LELG_00119	CTRG_00803	CPAR2_801070	CLUG_05203	Cd36_28040	163.733	0.710456	0.0027976	161.591	-0.0401929	0.998678	476.976	0.33197	0.256619	137.217	1.60953	0.000590094	223.718	-0.411108	0.605872	602.607	0.956384	0.262673	Protein of unknown function; rat catheter biofilm induced	N/A
CR_03040C	LELG_00220	CTRG_00795	CPAR2_802600	CLUG_03829	Cd36_28130	305.614	0.900091	1.16825e-07	174.093	0.320787	0.998678	344.813	0.0764845	0.863837	589.408	1.80067	8.93779e-09	67.4146	-0.392463	0.853444	624.666	1.34378	0.203514	Putative glucose transporter of the major facilitator superfamily; the C. albicans glucose transporter family comprises 20 members; 12 probable membrane-spanning segments; expressed in rich medium with 2% glucose	HGT18
CR_03050C	LELG_00219	CTRG_00794	CPAR2_802610	CLUG_03828	Cd36_28150	568.542	0.130638	0.359007	356.852	-0.188843	0.998678	526.11	-0.321758	0.202391	531.917	1.12785	0.000447633	473.42	-0.821805	0.233883	550.677	1.1188	0.26208	Zn(II)2Cys6 transcription factor; required for wild-type filamentous growth; mRNA binds She3	ZCF11
CR_03490W	LELG_00279	CTRG_00748	CPAR2_802000	CLUG_03966	Cd36_28710	283.136	0.164292	0.408493	778.788	0.285213	0.998678	172.617	-0.202595	0.663358	833.395	1.53102	4.61657e-07	135.328	-0.57776	0.544651	797.675	0.52585	0.636769	Putative mitochondrial exonuclease; alpha-factor induced	DEM1
CR_05180C	LELG_03274	CTRG_00535	CPAR2_204580	CLUG_04005	Cd36_30410	2241.73	0.360042	3.40164e-05	2451.28	0.375641	0.998678	2217.2	0.0684017	0.788523	2044.9	1.51177	8.08972e-09	1841.02	-0.0843017	0.926201	3473.62	1.17642	0.15984	Succinate dehydrogenase, Fe-S subunit; localizes to surface of yeast cells, but not hyphae; induced in high iron and during log phase aerobic growth; repressed by nitric oxide, Hap43	SDH2
CR_06590C	LELG_03297	CTRG_00686	CPAR2_204350	CLUG_02540	Cd36_32130	84.9365	0.198144	0.562976	329.702	0.173561	0.998678	1522.64	0.373986	0.0357295	71.6567	3.70835	3.44526e-11	399.24	-2.02872	0.0199909	88.0015	0.299049	0.93121	Protein of RGS superfamily; mutants are viable; rat catheter and Spider biofilm induced	RGS2
CR_06830C	LELG_03444	CTRG_00678	CPAR2_203240	CLUG_04787	Cd36_32370	311.959	0.186462	0.318083	249.622	0.332245	0.998678	108.393	-0.667159	0.201133	459.526	0.911006	0.00676774	301.328	-0.580506	0.443484	1071.85	0.275982	0.793579	Putative protein phosphatase of the PTP family (tyrosine-specific), similar to S. cerevisiae Siw14p; mutant shows virulence defect; Hap43p-repressed gene	SIW14
CR_08420W	LELG_03122	CTRG_03078	CPAR2_206000	CLUG_03070	Cd36_34010	303.972	0.489989	0.00387369	197.909	0.8	0.805173	588.06	0.554848	0.0561162	430.625	1.2359	0.000335342	95.8952	-0.500558	0.626918	99.8733	-0.0751129	0.986476	Putative DnaJ-like heat shock/chaperone; Hap43-repressed; Spider and F-12/CO2 biofilm induced	N/A
CR_08450C	LELG_03117	CTRG_03081	CPAR2_205850	CLUG_03072	Cd36_34040	954.056	-0.327071	0.00187467	442.066	0.102763	0.998678	1013.86	-0.754236	0.000540856	576.429	0.953009	0.0013641	102.214	-0.166972	0.88685	540.793	-0.767458	0.619007	Ortholog of C. dubliniensis CD36 : Cd36_34040, C. parapsilosis CDC317 : CPAR2_205850, Candida tenuis NRRL Y-1498 : CANTEDRAFT_132607 and Debaryomyces hansenii CBS767 : DEHA2A11638g	N/A
CR_08990C	LELG_05386	CTRG_05951	CPAR2_701510	CLUG_01676	Cd36_34460	1450.42	1.55977	1.29696e-56	1003.58	1.09478	0.122014	366.742	-0.533871	0.0532899	2895.39	2.97386	3.13254e-34	4485.41	-0.0782275	0.926201	7612.72	0.316053	0.828937	Plasma membrane protein implicated in stress response; similar to stomatin mechanoreception proteins; overexpression induces apoptotic-like cell death; absent from hyphal cells; induced by Rgt1; rat catheter and Spider biofilm induced	SLP3
CR_10110W	LELG_05283	CTRG_05827	CPAR2_200660	CLUG_05786	Cd36_35130	3788.48	-0.923555	1.26171e-25	539.812	1.29406	0.475615	3455.53	0.178597	0.353611	1348.49	1.52507	2.89918e-06	694.605	0.431094	0.775256	1437.35	-1.68457	0.00018735	Major chitinase; secreted; functional homolog of S. cerevisiae Cts1p; 4 N-glycosylation motifs; possible O-mannosylation; putative signal peptide; hyphal-repressed; farnesol upregulated in biofilm; regulated by Efg1p, Cyr1p, Ras1p	CHT3
CR_10480W	LELG_05265	CTRG_05806	CPAR2_200370	CLUG_03484	Cd36_35332	595.435	0.482585	0.000111689	371.16	-0.0293183	0.998678	1348.38	0.114136	0.646442	1860.3	0.967986	0.000850011	287.422	-1.3188	0.36909	1408.25	1.05575	0.349107	Putative GPI-anchored protein; induced during cell wall regeneration; required for normal adhesion to host cells and for adherence during Sabouraud biofilm formation; Spider biofilm induced	PGA1
CR_10640W	LELG_05236	CTRG_05781	CPAR2_200150	CLUG_02272	Cd36_35440	390.609	0.997181	6.83849e-10	362.449	0.203696	0.998678	2477.87	-0.385915	0.00880178	53.8096	4.47233	8.09313e-10	475.841	-0.598329	0.355311	335.311	-0.236805	0.860301	with predicted antiporter activity, drug transmembrane transporter activity, role in drug transmembrane transport and membrane localization	N/A

## Sheet: Cluster 2 data
C. albicans	L. elongisporus	C. tropicalis	C. parapsilosis	C. lusitaniae	C. dubliniensis	C. albicans baseMean	C. albicans LFC	C. albicans padj	C. dubliniensis baseMean	C. dubliniensis LFC	C. dubliniensis padj	C. lusitaniae baseMean	C. lusitaniae LFC	C. lusitaniae padj	C. parapsilosis baseMean	C. parapsilosis LFC	C. parapsilosis padj	C. tropicalis baseMean	C. tropicalis LFC	C. tropicalis padj	L. elongisporus baseMean	L. elongisporus LFC	L. elongisporus padj	description	gene name
C1_00220W	LELG_01462	CTRG_04296	CPAR2_109660	CLUG_00399	Cd36_00220	1747.05	2.01659	1.12525e-94	733.688	2.58039	5.76007e-08	6300.01	1.03827	6.12122e-13	6909.3	2.10484	4.43601e-07	4449.23	0.72961	0.330701	21380	-0.891564	0.15765	Glycosidase; role in vaginal not systemic infection (low pH not neutral); low pH, high iron, fluconazole, Hap43-induced; Rim101-repressed at pH8; rat catheter biofilm induced; Bcr1-repressed in RPMI a/a biofilms	PHR2
C1_01340C	LELG_01408	CTRG_04435	CPAR2_109140	CLUG_03128	Cd36_01240	134.292	0.73606	0.0036969	70.6578	0.673884	0.998678	126.191	-1.11952	0.00836762	220.955	-0.163168	0.69756	73.9736	0.247315	0.864383	274.046	0.0219506	0.98896	Ortholog of C. dubliniensis CD36 : Cd36_01240, C. parapsilosis CDC317 : CPAR2_109140, Candida tenuis NRRL Y-1498 : CANTEDRAFT_114227 and Debaryomyces hansenii CBS767 : DEHA2D15026g	N/A
C1_01610C	LELG_01432	CTRG_04458	CPAR2_109380	CLUG_03632	Cd36_01480	79.0749	1.76032	4.30448e-07	58.9786	2.68367	0.0372454	229.73	0.398265	0.300291	540.364	2.01129	1.96241e-08	72.5168	2.13856	0.0317513	217.458	3.86351	5.78166e-06	Protein of unknown function; Hap43-induced; Spider biofilm induced	N/A
C1_01620C	LELG_01433	CTRG_04459	CPAR2_109390	CLUG_00749	Cd36_01490	508.108	1.93001	1.9346e-42	364.893	1.18548	0.0756167	323.073	0.143656	0.692844	622.417	-0.312748	0.369156	145.729	0.711602	0.493131	319.115	0.617168	0.58327	with predicted oxidoreductase activity and role in metabolic process	N/A
C1_01740W	LELG_01331	CTRG_04354	CPAR2_110400	CLUG_04482	Cd36_01580	1325.87	7.87104	1.39546e-114	1434.26	4.3486	3.55381e-19	870.691	2.6012	3.27286e-24	2627.72	4.19763	1.24951e-40	1149.07	3.0652	6.43925e-05	1663.47	4.90311	1.21633e-07	Carnitine acetyl transferase; required for growth on nonfermentable carbon sources, not for hyphal growth or virulence in mice; induced in macrophage; macrophage/pseudohyphal-repressed after 16 hr; rat catheter, Spider biofilm induced	CTN1
C1_02040C	LELG_01657	CTRG_04611	CPAR2_108180	CLUG_03258	Cd36_01900	1341.81	1.0893	1.67642e-28	1159.07	0.499442	0.998678	1283.38	-0.607576	0.000891985	1362.61	-0.64834	0.0224216	1376.73	0.800237	0.226652	7240.04	0.301035	0.772091	Putative deubiquitinating enzyme; induced by Mnl1 under weak acid stress	N/A
C1_02170C	LELG_01646	CTRG_04620	CPAR2_106160	CLUG_02291	Cd36_02020	46.8282	2.291	8.48015e-07	317.949	-0.351699	0.998678	180.921	0.149854	0.786457	804.084	-1.29209	0.0013577	17.5083	2.37645	0.137172	222.553	2.7328	0.000410742	UDP-glucose 4,6-dehydratase; role in mannosylation of cell wall proteins; mutation confers hypersensitivity to toxic ergosterol analog; overlaps orf19.3673; Spider biofilm induced	GAL102
C1_02270C	LELG_01635	CTRG_04642	CPAR2_106260	CLUG_01714	Cd36_02120	531.315	6.47227	9.1226e-78	276.717	2.48737	9.98669e-05	540.653	2.02383	1.66933e-23	3056.75	2.81757	1.03596e-13	99.1169	1.78525	0.0151256	960.005	3.76679	6.98876e-08	Putative oxidoreductase; Spider biofilm induced	N/A
C1_02390W	LELG_01626	CTRG_04631	CPAR2_106370	CLUG_01705	Cd36_02230	370.359	-0.0966211	0.597454	87.7108	1.16792	0.703013	576.506	-0.398078	0.0879311	307.482	-0.273527	0.535354	41.6333	-0.283053	0.841159	570.819	0.459548	0.611394	Putative nuclease required for DNA single- and double-strand break repair; rat catheter biofilm induced	N/A
C1_02910C	LELG_01508	CTRG_04324	CPAR2_106050	CLUG_04454	Cd36_02710	147.818	0.408187	0.0990416	208.979	0.122806	0.998678	165.528	-0.349627	0.410938	412.21	-0.0981638	0.78741	529.24	1.49416	0.00313425	676.559	0.6377	0.399106	have SNARE binding, protein kinase activator activity, protein-containing complex scaffold activity	N/A
C1_02970W	LELG_01502	CTRG_04329	CPAR2_105990	CLUG_04460	Cd36_02770	3695.24	-0.258266	0.000291416	632.258	2.07462	0.000354871	738.224	-0.195397	0.410776	553.093	1.06095	0.00211154	184.483	0.103483	0.922285	2050.85	2.46418	0.00033635	Predicted aminotransferase based on S. pombe ortholog SPBC660.12c; flow model biofilm induced	N/A
C1_03270W	LELG_01540	CTRG_04801	CPAR2_108640	CLUG_03591	Cd36_03070	176.329	2.26405	2.24156e-21	94.7313	0.661525	0.998678	342.569	0.145021	0.686159	548.717	0.52956	0.066977	26.5375	1.3699	0.386541	335.593	0.545175	0.66612	Putative protein of unknown function; Hap43-repressed gene; Spider biofilm induced	N/A
C1_03320C	LELG_01545	CTRG_04796	CPAR2_108690	CLUG_04032	Cd36_03120	797.786	4.0652	3.5324e-142	1160.85	1.76529	6.5193e-05	2447.68	0.138468	0.431729	3058.6	1.6924	7.25447e-09	490.784	2.30583	1.68579e-06	3042.2	1.64541	0.0028853	Predicted 3-hydroxyisobutyryl-CoA hydrolase; mitochondrially localized; Spider biofilm induced	EHD3
C1_04240C	LELG_01679	CTRG_04733	CPAR2_107020	CLUG_04785	Cd36_04000	15276.4	0.507449	1.68627e-11	25972.9	0.0358668	0.998678	19483.4	0.775688	0.000158107	4876.05	0.330876	0.485406	24058.6	1.9565	0.0566283	3384.44	-0.384586	0.796063	Putative histone H4; repressed in fkh2 mutant; regulated by Efg1; fluconazole induced; amphotericin B repressed; farnesol regulated; colony morphology-related gene regulation by Ssn6; Hap43-induced; rat catheter and Spider biofilm repressed	HHF1
C1_04500W	LELG_01826	CTRG_04702	CPAR2_105270	CLUG_01411	Cd36_04240	8160.47	5.77549	0	12126.5	4.94523	1.01345e-14	7173.85	7.41553	0	7523.11	3.67798	3.86219e-30	3090	5.2473	9.88959e-21	4010.82	2.31951	0.00655459	Isocitrate lyase; glyoxylate cycle enzyme; required for virulence in mice; induced upon phagocytosis by macrophage; farnesol regulated; Pex5-dependent peroxisomal localization; stationary phase enriched; rat catheter, Spider biofilm induced	ICL1
C1_05160C	LELG_01760	CTRG_04525	CPAR2_107950	CLUG_05536	Cd36_04900	934.751	1.88866	7.73497e-59	816.461	2.57456	2.11545e-08	550.975	0.0792429	0.805321	1239.64	0.0175803	0.959128	273.568	1.8355	0.00169769	648.189	-0.0876109	0.946757	Putative phosphatidyl synthase; stationary phase enriched protein; transcript repressed by yeast-hypha switch; Hap43-repressed; rat catheter, Spider and flow model biofilm induced	N/A
C1_05440C	LELG_01739	CTRG_04546	CPAR2_107690	CLUG_02207	Cd36_05170	364.067	2.45243	5.68252e-42	112.581	3.69045	1.42662e-07	806.345	0.814263	3.55846e-05	979.22	0.800992	0.00150084	73.0071	0.0684484	0.971333	511.485	1.71238	0.0105893	Protein of unknown function; flow model biofilm induced; Spider biofilm induced	N/A
C1_08770W	LELG_00334	CTRG_03229	CPAR2_804260	CLUG_05284	Cd36_08270	359.52	1.23133	3.45328e-15	300.915	1.21702	0.0784595	738.232	0.210784	0.405488	814.667	0.525639	0.10625	613.955	2.64872	1.53385e-06	2270.02	1.66812	0.000924729	Ornithine cyclodeaminase family protein; Sef1, Sfu1, and Hap43-regulated; ortholog of S. cerevisiae YGL159W and S. pombe SPAP11E10.01; rat catheter biofilm induced	N/A
C1_09290C	LELG_00689	CTRG_03432	CPAR2_207610	CLUG_04065	Cd36_08760	1735.59	-0.0460595	0.635917	1539.16	1.59194	0.0781449	2810.49	-0.426333	0.0155941	2225.62	0.428527	0.13712	415.134	0.215329	0.809671	1501.56	-1.41795	0.570867	activity; Gcn4 regulated; alkaline repressed; Spider biofilm induced	ARG5
C1_10060C	LELG_03598	CTRG_03352	CPAR2_700850	CLUG_04288	Cd36_09460	60.9413	4.01958	3.79146e-14	132.236	3.02906	4.88481e-07	69.1452	3.04988	1.92946e-07	737.933	3.60083	3.18761e-27	68.6054	2.10166	0.0716283	121.051	4.1624	0.00032171	Protein of unknown function; transcript regulated by white-opaque switch; flow model biofilm induced; Spider biofilm induced	N/A
C1_10240C	LELG_00458	CTRG_03313	CPAR2_805070	CLUG_00570	Cd36_09640	318.427	2.05161	2.36004e-32	318.827	1.22295	0.133688	154.78	2.7802	1.00169e-13	1032.32	1.10551	0.000910222	239.957	1.89813	0.0310811	166.433	1.79007	0.0472275	Protein with similarity to S. cerevisiae Yer010cp, a protein of unknown function belonging to the prokaryotic RraA family; repressed by benomyl; Hap43-induced; Spider biofilm induced	N/A
C1_10730W	LELG_03405	CTRG_03275	CPAR2_202760	CLUG_02046	Cd36_10060	961.65	0.668592	9.05473e-11	567.131	0.387913	0.998678	1695.17	0.0671286	0.831762	937.395	-0.149026	0.647045	169.184	1.93368	0.0309291	348.87	-0.0777088	0.957991	Putative protein of unknown function, transcription is positively regulated by Tbf1p	N/A
C1_10740C	LELG_03517	CTRG_03258	CPAR2_201810	CLUG_02044	Cd36_10070	226.479	1.23409	3.93112e-10	895.402	4.0817	5.0779e-25	980.441	2.86035	6.01888e-64	172.35	1.99276	0.00036039	16.3952	0.877889	0.765322	12261.9	2.04881	5.19203e-06	Heat shock protein; transcript regulated by cAMP, osmotic stress, ciclopirox olamine, ketoconazole; repressed by Cyr1, Ras1; colony morphology-related regulated by Ssn6; stationary phase enriched; Hap43-induced; Spider biofilm induced	ASR1
C1_11610C	LELG_03496	CTRG_03485	CPAR2_203640	CLUG_05907	Cd36_10900	822.201	1.03376	3.2141e-20	444.782	1.25592	0.0684999	1231.35	-0.425423	0.0129545	1244.33	-0.398522	0.225338	780.628	-0.13939	0.849426	1957.53	0.0764228	0.956354	pathway of sulfur assimilation; F-12/CO2 early biofilm induced; Spider biofilm induced	N/A
C1_11620W	LELG_03497	CTRG_03484	CPAR2_203630	CLUG_05906	Cd36_10910	79.7791	0.557937	0.0979037	89.9261	0.43506	0.998678	13.5013	-1.04457	0.493211	595.838	-0.441808	0.150047	141.787	0.447914	0.637745	230.974	0.257028	0.874524	Ortholog of S. cerevisiae Yft2 required for normal ER membrane biosynthesis; Hap43-repressed gene	N/A
C1_11630C	LELG_00547	CTRG_03483	CPAR2_206240	CLUG_02165	Cd36_10920	23.5034	0.992941	0.114799	190.713	0.132899	0.998678	137.611	0.294027	0.548515	426.705	0.831335	0.00644757	51.8582	0.483518	0.695519	10.8746	-1.09661	0.83471	Membrane protein required for mating; ortholog of S. cerevisiae Fus1; transcript induced by Cph1 in cells homozygous for the MTLa locus; alpha factor induced	FUS1
C1_11670W	LELG_00356	CTRG_03477	CPAR2_804590	CLUG_05893	Cd36_10980	1165.92	1.94637	7.19143e-77	714.949	1.50571	0.0064935	4907.87	0.55565	8.16545e-05	9856.17	1.60033	1.58694e-11	210.037	0.683134	0.398734	4055.78	1.89421	7.80247e-07	Protein of unknown function; induced in core stress response; Gcn2 and Gcn4 regulated; flow model biofilm induced; Spider biofilm induced	N/A
C1_11690W	LELG_00353	CTRG_03475	CPAR2_804580	CLUG_01695	Cd36_11000	617.92	0.742648	2.67433e-09	150.809	1.10463	0.998678	1356.31	-0.436763	0.010957	1069.8	-0.137542	0.679276	250.7	-0.476311	0.695519	797.065	-0.282328	0.88221	GATA-like transcription factor; oral infection induced; mutant has reduced capacity to damage oral epithelial cells; regulated by Gcn2 and Gcn4; Spider biofilm induced	N/A
C1_11850W	LELG_03483	CTRG_03464	CPAR2_203550	CLUG_03492	Cd36_11100	1206.42	2.46382	1.23339e-30	453.026	0.964096	0.26974	1030.28	0.399525	0.0553418	916.295	0.0853439	0.834736	2370.86	1.62013	0.000259399	1123.49	0.857226	0.729063	Protein of unknown function; Hap43-repressed gene; mRNA binds to She3; repressed in hyphae; Efg1 and Efh1 regulated; 5-prime -UTR intron; induced by Mnl1 under weak acid stress; rat catheter biofilm induced	N/A
C1_12140W	LELG_00657	CTRG_03437	CPAR2_207480	CLUG_00718	Cd36_11370	362.636	2.14884	2.00381e-39	157.932	2.08438	0.00425866	65.826	0.617771	0.340991	2212.89	0.91426	0.0178372	239.279	1.87533	0.076259	580.432	1.36766	0.0560668	with predicted cofactor binding activity	N/A
C1_12150C	LELG_00658	CTRG_03436	CPAR2_207470	CLUG_00717	Cd36_11380	53.8069	1.72008	2.06952e-05	29.1824	1.35644	0.89315	137.385	-0.526037	0.224258	495.139	-0.260374	0.4529	161.27	0.846244	0.36763	332.052	0.627341	0.55246	have role in macroautophagy and phagophore assembly site localization	N/A
C1_12160W	LELG_00692	CTRG_03435	CPAR2_207630	CLUG_04067	Cd36_11390	331.065	1.82919	1.118e-27	117.35	1.02989	0.844831	224.504	-0.514697	0.145105	344.8	0.229431	0.523193	255.645	0.781737	0.446683	264.834	0.468057	0.744138	Putative secretory protein involved in S. cerevisiae sporulation; repressed during pseudohyphal growth in the presence of lysed macrophages; Hap43-repressed; Spider biofilm induced	MSO1
C1_13470W	LELG_03420	CTRG_03622	CPAR2_202940	CLUG_00077	Cd36_12480	44.7948	0.763776	0.0807856	38.692	1.55276	0.998678	427.081	-0.566134	0.0347572	983.914	0.205144	0.504509	349.73	0.0990953	0.957507	238.227	0.408837	0.905909	Protein kinase involved in negative regulation of PolIII transcription; effector kinase of the TOR signaling pathway, phosphorylates Rpc53p to regulate ribosome and tRNA biosynthesis; Spider and flow model biofilm induced	KNS1
C1_13630W	LELG_03556	CTRG_03633	CPAR2_201500	CLUG_03251	Cd36_12610	843.487	4.07908	1.20111e-150	1807.46	3.6145	9.13305e-15	701.075	2.39026	5.57902e-28	1767.32	3.8346	2.74675e-25	223.789	3.15122	1.53385e-06	2116.19	2.47124	4.3799e-07	Putative cytochrome b2 precursor; induced in high iron; alkaline repressed; colony morphology-related gene regulation by Ssn6; Hap43-repressed; pider biofilm induced	CYB2
C1_13670W	LELG_03552	CTRG_03629	CPAR2_201540	CLUG_03242	Cd36_12650	1496.67	4.81313	1.6877e-274	1742.81	4.45734	1.26e-30	388.334	4.68999	6.23322e-53	1859.95	3.4902	7.05927e-25	183.501	3.1868	2.24028e-08	1564.54	2.29623	0.00474963	Putative mitochondrial fumarate reductase; regulated by Ssn6p, Gcn2p, and Gcn4p; Hog1p-downregulated; stationary phase enriched protein; Hap43p-repressed gene	OSM2
C1_13880C	LELG_03482	CTRG_03662	CPAR2_203540	CLUG_01374	Cd36_12870	1885.68	1.0252	6.38548e-35	675.452	2.36519	0.00105898	340.93	-0.288684	0.563706	3348.19	1.86989	1.86977e-17	1194.6	1.14374	0.211428	2391.04	1.03499	0.498077	C2H2 transcription factor; Spider biofilm induced	N/A
C1_13910C	LELG_03660	CTRG_03671	CPAR2_700240	CLUG_05673	Cd36_12890	633.35	0.884451	2.07584e-13	407.028	1.13864	0.133688	514.88	-0.911885	2.84742e-05	733.721	0.928414	0.00164049	458.148	-0.0101442	0.993481	3226.73	0.683604	0.5119	have mitochondrion localization	MODF
C2_00940W	LELG_01246	CTRG_01160	CPAR2_212900	CLUG_04377	Cd36_15880	367.489	2.11861	2.06779e-37	284.341	0.654712	0.998678	1424.58	0.241812	0.21315	481.99	0.602724	0.231253	236.449	1.55612	0.0168782	1255.58	0.86772	0.161659	Plasma membrane-associated protein; induced in cyr1 or ras1 mutant; induced by hypoxia, ketoconazole and during growth in the mouse cecum; induced in oralpharyngeal candidasis; Spider biofilm induced	N/A
C2_00960C	LELG_01249	CTRG_01162	CPAR2_212880	CLUG_04375	Cd36_15900	713.942	0.56617	1.22561e-06	1047.45	1.09518	0.27217	288.813	0.544477	0.0838124	1820.16	-0.572662	0.0299934	673.657	0.824718	0.343065	1312.32	-0.166258	0.899251	Putative methionine sulfoxide reductase; Plc1-regulated; induced by human neutrophils, flucytosine; macrophage regulated (gene induced, protein decreased); possibly adherence-induced; Spider biofilm induced	MXR1
C2_02980C	LELG_01095	CTRG_01343	CPAR2_212190	CLUG_00234	Cd36_17750	551.27	0.653037	4.91611e-07	1445.5	2.33872	2.67519e-09	400.001	1.32208	2.53891e-08	1208.51	0.379468	0.18139	626.237	1.61226	0.000362205	2321.4	0.699557	0.234848	Putative D-lactate dehydrogenase; white cell-specific trancript; colony morphology-related gene regulation by Ssn6; Hap43-repressed; rat catheter biofilm induced; Spider biofilm repressed	DLD1
C2_03600W	LELG_01124	CTRG_01211	CPAR2_211880	CLUG_01746	Cd36_18320	219.718	0.368022	0.0809287	138.098	0.727367	0.998678	7606.38	-0.766476	1.29035e-06	876.296	-0.036754	0.923807	323.683	0.896588	0.187557	680.53	-0.212153	0.866528	Putative beta-mannosyltransferase, member of a 9-gene family including characterized BMT genes with roles in beta-1,2-mannosylation of cell wall phosphopeptidomannan; transposon insertion in promoter region causes decreased colony wrinkling	BMT8
C2_03640W	LELG_01273	CTRG_01206	CPAR2_211400	CLUG_05140	Cd36_18350	815.07	2.60429	2.76349e-104	19.8622	3.72789	0.099615	66.3408	2.4093	1.36873e-05	2064.88	0.0103203	0.9749	76.4704	2.6298	0.00619553	763.971	0.434775	0.641467	transaminase; macrophage-induced; overlaps orf19.854.1, which is a region annotated as a blocked reading frame; Spider biofilm induced	UGA11
C2_04010C	LELG_01555	CTRG_01443	CPAR2_209280	CLUG_00157	Cd36_18660	901.756	6.81344	1.3507e-117	837.791	4.23562	2.13445e-16	84.2024	2.93362	8.89279e-09	107.508	1.0763	0.0305791	12.2214	1.98586	0.330324	12.2136	0.390984	0.937663	Small heat shock protein; role in stress response and virulence; fluconazole-downregulated; induced in cyr1 or ras1 mutant; stationary phase enriched protein; detected in some, not all, biofilm extracts; Spider biofilm induced	HSP21
C2_04180C	LELG_01026	CTRG_01570	CPAR2_211030	CLUG_01090	Cd36_18810	550.958	0.805515	2.64429e-10	426.58	1.35063	0.0170402	713.736	-0.541311	0.00978434	824.459	0.164881	0.685968	482.39	0.676362	0.285263	432.039	-0.154206	0.919353	Putative mitochondrial carrier family transporter; rat catheter biofilm induced	N/A
C2_04280W	LELG_01036	CTRG_01581	CPAR2_211130	CLUG_05116	Cd36_18930	367.698	2.28667	3.55347e-33	70.9083	1.36807	0.595134	48.0614	0.782337	0.427743	3086.01	1.53225	1.9765e-11	14.2612	1.15445	0.643703	255.925	2.86826	0.197716	have protein serine/threonine kinase activity, protein serine/threonine/tyrosine kinase activity, protein tyrosine kinase activity	N/A
C2_04480W	LELG_01971	CTRG_01595	CPAR2_103840	CLUG_05099	Cd36_19080	426.241	2.23574	4.62742e-45	74.0418	3.48478	4.24337e-05	143.956	3.76683	3.7495e-20	2830.77	3.81379	1.36993e-15	64.2144	1.94671	0.0343207	428.612	5.48786	3.4746e-14	with predicted oxidoreductase activity, zinc ion binding activity and role in oxidation-reduction process	N/A
C2_05180W	LELG_00631	CTRG_01660	CPAR2_206570	CLUG_00897	Cd36_19680	76.429	4.01405	1.21634e-17	1909.41	5.69769	5.38696e-17	2441.33	1.44846	1.3742e-20	998.389	3.84159	6.9588e-17	53.6108	2.02777	0.0590503	17827.8	2.08934	0.000254491	White-phase yeast transcript; expression in opaques increases virulence/switching; mutant switches as WT; Hap43, hypoxia, ketoconazol induced; required for RPMI biofilm; Bcr1-induced in RPMI a/a biofilm; rat catheter, Spider biofilm induced	WH11
C2_05990C	LELG_00986	CTRG_01510	CPAR2_209810	CLUG_02069	Cd36_20410	371.304	4.16987	3.34804e-79	41.8279	4.39317	0.00011386	14.1515	1.95103	0.140071	363.612	3.66904	3.44338e-19	12.0246	1.65796	0.419903	457.513	1.9133	0.00289021	Predicted thioesterase/thiol ester dehydrase-isomerase; Spider biofilm induced	N/A
C2_06690C	LELG_01911	CTRG_01794	CPAR2_104440	CLUG_01605	Cd36_20990	565.521	0.591124	5.1021e-06	139.401	0.709464	0.998678	1275.45	-1.05341	4.16245e-12	2479.95	-0.533862	0.113996	290.382	0.609572	0.394231	5591.03	0.0534904	0.961892	Putative peroxin	PEX22
C2_06880C	LELG_02417	CTRG_01885	CPAR2_406800	CLUG_01871	Cd36_21180	1515.29	1.88851	4.5624e-94	1292.28	1.19412	0.0176443	2149.95	-0.0189766	0.940198	7089.45	1.3827	2.3863e-08	2272.59	2.00845	0.00074453	1696.87	0.612203	0.531026	S. cerevisiae vacuolar B protease Prb1p; flow model biofilm induced; Spider biofilm induced	PRB1
C2_07630C	LELG_02485	CTRG_01691	CPAR2_406210	CLUG_04605	Cd36_21910	191.698	0.897593	1.76735e-05	477.342	2.70989	8.46024e-05	915.076	-0.0596273	0.851343	709.471	2.12589	1.47337e-12	557.091	1.40369	0.0125484	6259.55	1.67232	0.000849002	Possible stress protein; increased transcription associated with CDR1 and CDR2 overexpression or fluphenazine treatment; regulated by Sfu1, Nrg1, Tup1; stationary phase enriched protein; Spider biofilm induced	N/A
C2_07900W	LELG_01933	CTRG_01673	CPAR2_104190	CLUG_05473	Cd36_22140	18543.3	2.77552	0	6204.38	3.96313	1.66129e-10	4105.74	1.02247	2.15023e-10	19606	1.9039	1.43856e-19	13403.8	1.19935	0.153456	32314.1	1.70475	0.00765442	Putative NAD-specific glutamate dehydrogenase; fungal-specific; transcript regulated by Nrg1, Mig1, Tup1, and Gcn4; stationary phase enriched protein; flow model biofilm induced; Spider biofilm induced	GDH2
C2_08290C	LELG_02608	CTRG_01821	CPAR2_404240	CLUG_02423	Cd36_22420	2778.75	7.09892	2.58834e-305	1248.68	5.13607	1.28763e-21	511.882	1.05455	1.35289e-06	23597.3	5.31554	5.76366e-43	1599.51	4.0134	8.83595e-24	11669.6	2.69887	1.72972e-11	Upregulated by cAMP in filamentous growth; induced in high iron, decreased upon yeast-hypha switch; downregulation correlates with clinical fluconazole resistance; Ras1-regulated; Hap43-repressed; flow model biofilm induced	UCF1
C2_08460C	LELG_02407	CTRG_01840	CPAR2_406950	CLUG_02414	Cd36_22590	89.6522	1.33656	1.43755e-05	38.5963	1.72203	0.359878	198.492	0.306847	0.485122	518.109	1.13944	0.000114455	31.1982	-0.0038523	0.99825	165.891	0.90783	0.41439	have role in purine nucleobase catabolic process	N/A
C2_08510W	LELG_02411	CTRG_01845	CPAR2_406910	CLUG_00590	Cd36_22640	112.305	1.10178	4.30875e-05	160.679	2.80859	5.02223e-07	199.597	0.60914	0.0809782	763.209	0.731683	0.0176917	18.2609	2.15252	0.204809	99.6658	2.55164	0.168279	Ortholog of C. dubliniensis CD36 : Cd36_22640, C. parapsilosis CDC317 : CPAR2_406910, Candida tenuis NRRL Y-1498 : CANTEDRAFT_104937 and Debaryomyces hansenii CBS767 : DEHA2D02706g	N/A
C2_08850C	LELG_02350	CTRG_01808	CPAR2_407610	CLUG_02527	Cd36_23020	1091.67	0.280338	0.00525607	64.8769	2.24005	0.0159004	426.151	0.547266	0.033729	686.59	2.04382	3.41611e-12	434.592	1.82621	0.000539623	263.164	0.499778	0.690423	Predicted 2-hydroxyacid dehydrogenase; Hap43-repressed gene	N/A
C2_08970C	LELG_02555	CTRG_01961	CPAR2_806440	CLUG_04172	Cd36_23150	327.187	0.239155	0.178568	96.5826	1.09322	0.566226	52.29	-0.268272	0.797193	677.994	0.56182	0.118533	90.8256	1.35102	0.116698	443.086	0.240553	0.834649	have role in dolichol biosynthetic process, dolichol-linked oligosaccharide biosynthetic process, polyprenol catabolic process, pseudohyphal growth	DFG10
C2_09070C	LELG_02562	CTRG_01920	CPAR2_805890	CLUG_00532	Cd36_23250	1277.32	1.20507	1.63181e-37	476.041	0.920659	0.341714	899.296	-0.66073	0.00113358	4616.22	0.515798	0.0961175	857.412	1.60379	0.0162467	3581.68	0.640294	0.581984	Putative glycerol-3-phosphate acyltransferase; Hog1-repressed	N/A
C2_09220W	LELG_02587	CTRG_01916	CPAR2_806310	CLUG_00942	Cd36_23350	4659.94	4.07689	0	982.192	3.31075	3.1443e-12	777.249	1.40979	3.14267e-12	1194.5	1.21989	4.3923e-05	284.768	1.86448	0.136392	39.1225	1.29785	0.552158	Immunogenic stress-associated protein; filamentation regulated; induced by benomyl/caspofungin/ketoconazole or in azole-resistant strain; Hog1, farnesol, alkaline repressed; stationary phase enriched; Spider, flow model biofilm induced	DDR48
C2_09590C	LELG_02495	CTRG_02069	CPAR2_406100	CLUG_02362	Cd36_23670	206.401	0.779227	0.000103861	77.3252	2.76958	0.00015881	90.4829	1.58024	0.00098518	937.409	0.336556	0.32516	162.813	2.1273	0.000294034	1027.6	1.08584	0.133686	have copper ion transmembrane transporter activity, inorganic phosphate transmembrane transporter activity and role in cellular copper ion homeostasis, copper ion transmembrane transport, phosphate ion transmembrane transport	N/A
C2_09710C	LELG_02509	CTRG_02004	CPAR2_405980	CLUG_04178	Cd36_23790	789.028	2.28525	6.04359e-84	1045.05	0.313273	0.998678	434.462	0.174883	0.605155	1260.11	0.491072	0.0916437	1729.21	0.890035	0.104567	1785.75	1.5214	0.000607542	Ortholog of S. cerevisiae/S. pombe Lsb5; predicted role in actin cortical patch localization, actin filament organization, endocytosis; flow model biofilm induced; Spider biofilm repressed	N/A
C2_09750W	LELG_02424	CTRG_02008	CPAR2_806650	CLUG_00506	Cd36_23830	3450.6	1.02124	4.36742e-32	1878.9	1.28022	0.665204	2542.92	-0.411511	0.0194817	3848.51	-0.467556	0.0743706	3865.9	1.18261	0.122237	4211.62	0.292365	0.760813	Putative alpha-isopropylmalate synthase; fungal-specific; induced by human blood or polymorphonuclear cells; regulated by Gcn2 and Gcn4; stationary phase enriched protein; Spider biofilm induced	LEU42
C2_10300C	LELG_02523	CTRG_02017	CPAR2_405850	CLUG_00605	Cd36_24360	106.37	1.49238	3.17173e-07	42.8329	1.55616	0.528596	279.815	-0.769523	0.0153068	804.475	-0.241014	0.544275	45.8726	0.872024	0.490958	830.367	-0.882452	0.386473	Protein of unknown function; shows colony morphology-related gene regulation by Ssn6	N/A
C2_10350C	LELG_02490	CTRG_02032	CPAR2_405810	CLUG_00611	Cd36_24410	10388.4	2.48388	0	8287.03	2.29374	4.34259e-10	4279.13	4.95598	1.21048e-167	23428.4	2.62867	9.07524e-16	5106.28	2.10149	7.96994e-06	11981.4	4.66662	1.56421e-13	Acetyl-CoA synthetase; induced by human neutrophils; fluconazole-repressed; regulated by Nrg1/Mig1; colony morphology-related gene regulation by Ssn6; only in stationary phase cultures; rat catheter biofilm repressed, Spider biofilm induced	ACS1
C2_10480W	LELG_02620	CTRG_02024	CPAR2_404310	CLUG_05128	Cd36_24490	495.979	1.68112	3.62724e-34	961.947	0.418155	0.998678	560.558	0.297286	0.221559	4227.19	0.158852	0.593192	2753.26	1.43749	0.225444	1901.93	2.15593	6.17682e-06	Predicted malate dehydrogenase; farnesol regulated; protein present in exponential and stationary growth phase yeast; Hap43p-repressed gene	MDH1-3
C3_00180C	LELG_02280	CTRG_06165	CPAR2_504110	CLUG_00886	Cd36_80170	203.01	0.468103	0.0246986	79.5836	1.3297	0.329501	121.644	0.688417	0.140146	825.262	0.758481	0.00550749	191.843	0.969709	0.187651	876.975	-0.468789	0.603034	Putative allantoinase; transcript regulated by Nrg1 and Mig1; macrophage/pseudohyphal-repressed	DAL1
C3_00220W	LELG_02286	CTRG_06168	CPAR2_504080	CLUG_00890	Cd36_80200	423.415	4.76456	2.34283e-87	790.928	2.71517	2.53614e-11	1375.14	4.53972	6.36233e-103	1969.67	1.89293	1.31534e-05	1523.42	3.13782	1.37886e-07	4428.78	1.22378	0.46895	Putative MFS glucose/myo-inositol transporter; 20 member family; 12 transmembrane segments, extended N terminus; expressed in rich medium; Hap43, phagocytosis, rat catheter, Spider and flow model biofilm induced	HGT19
C3_00400C	LELG_02304	CTRG_06185	CPAR2_503050	CLUG_00597	Cd36_80370	300.839	2.78629	4.62392e-46	387.752	0.588336	0.998678	379.902	-0.227976	0.477417	368.968	1.45543	1.60169e-06	572.053	2.28466	7.62527e-07	1484.86	0.808033	0.379749	Putative patatin-like phospholipase; macrophage-regulated gene; fungal-specific (no human or murine homolog)	N/A
C3_00480C	LELG_02259	CTRG_06196	CPAR2_503420	CLUG_00604	Cd36_80440	1877.58	1.58752	2.42209e-80	1103.02	0.596548	0.998678	1318.24	-0.274285	0.166815	1693.78	0.569071	0.069409	571.749	1.16663	0.0962695	1449	0.682594	0.280975	Putative nuclear thiol peroxidase; alkaline downregulated; sumoylation target; Spider and flow model biofilm induced	DOT5
C3_00810C	LELG_02212	CTRG_05506	CPAR2_503040	CLUG_01348	Cd36_80740	2670.89	4.80705	0	1794.86	3.15917	2.23592e-09	1230.34	2.37875	8.97966e-34	17214.7	4.48262	2.39676e-44	1305.27	1.83261	0.00242936	10691.9	2.22722	0.00577773	3-hydroxyacyl-CoA epimerase; fatty acid beta-oxidation; induced by phagocytosis; regulated by Mig1, by white-opaque switch, by DNA methylation; transcriptional activation by oleate requires Ctf1; rat catheter and Spider biofilm induced	FOX2
C3_01130C	LELG_02162	CTRG_02627	CPAR2_502870	CLUG_04238	Cd36_81030	650.189	3.92532	9.97643e-129	84.8625	2.03974	0.00901358	311.919	3.01081	4.64135e-17	2428.33	2.71775	6.449e-24	709.176	2.10098	0.000339997	3144.64	2.56181	0.00177316	ZZ-type zinc finger protein; rat catheter and Spider biofilm induced	N/A
C3_01320C	LELG_02084	CTRG_02178	CPAR2_101910	CLUG_00374	Cd36_81250	589.149	1.04458	4.09813e-17	312.982	1.92677	0.00689788	451.053	0.952834	2.06322e-05	496.875	0.640736	0.0498248	106.134	2.20581	0.00368939	81.3533	1.899	0.193591	Putative glucoamylase; induced in oralpharyngeal candidasis; rat catheter and Spider biofilm induced	SGA1
C3_01930W	LELG_02916	CTRG_02374	CPAR2_807600	CLUG_00696	Cd36_81790	1146.12	6.34067	2.40261e-166	1314.46	9.05858	3.72605e-42	469.208	2.70057	1.7958e-29	14684.8	6.43792	8.13501e-70	433.754	5.37264	5.04962e-21	7408.63	3.92704	3.53975e-11	Putative acyl-CoA oxidase; enzyme of fatty acid beta-oxidation; induced during macrophage infection; opaque specific transcript; putative peroxisome targeting signal; Spider biofilm induced	PXP2
C3_02570W	LELG_02048	CTRG_02440	CPAR2_102970	CLUG_02399	Cd36_82530	109.395	1.48515	1.09117e-07	738.33	0.895483	0.797155	463.783	-0.312214	0.316615	2196.57	0.231765	0.419946	813.787	1.67766	0.000179525	1303.52	1.26844	0.00879257	Predicted metalloendopeptidase; Spider biofilm induced	N/A
C3_02850C	LELG_02004	CTRG_02561	CPAR2_103490	CLUG_03521	Cd36_82840	78.7834	0.0936178	0.801146	108.466	1.13819	0.485459	72.9724	-0.518511	0.400632	1312.21	-1.09926	3.62424e-05	127.436	0.485156	0.666781	185.061	1.78195	0.149249	Plasma membrane-associated protein; upregulated in an azole-resistant strain that overexpresses MDR1; Hap43-repressed; Spider biofilm induced	N/A
C3_03480C	LELG_02633	CTRG_02333	CPAR2_404100	CLUG_00723	Cd36_83480	1129.35	1.32685	3.4188e-38	749.784	1.24645	0.0170402	4379.7	0.451914	0.00154369	797.832	1.86579	4.57299e-12	593.307	2.55424	1.53385e-06	1219.04	1.33828	0.230336	Putative alanine transaminase; mutation confers hypersensitivity to 5-fluorocytosine (5-FC); rat catheter and flow model biofilm induced	ALT1
C3_03530W	LELG_02677	CTRG_02470	CPAR2_404520	CLUG_01190	Cd36_83540	24.0472	0.485324	0.437028	19.5945	1.87439	0.898447	94.3131	-0.795098	0.11035	600.097	0.218049	0.623572	24.4155	-0.0570028	0.979005	191.773	1.39602	0.162274	Ortholog of S. cerevisiae : MAY24, C. glabrata CBS138 : CAGL0L08382g, C. dubliniensis CD36 : Cd36_83540, C. parapsilosis CDC317 : CPAR2_404520 and Candida tenuis NRRL Y-1498 : CANTEDRAFT_115795	N/A
C3_03580C	LELG_02801	CTRG_02466	CPAR2_806910	CLUG_03155	Cd36_83590	23.8269	2.26381	0.000489437	38.0842	8.39017	1.88708e-05	28.5388	0.453113	0.679211	691.022	2.58339	1.38249e-09	11.8488	0.955651	0.6561	354.413	2.7395	0.00187161	Putative glutathione S-transferase; opaque-specific transcript; repressed by alpha pheromone in SpiderM medium; Spider biofilm induced	GTT13
C3_03640W	LELG_00174	CTRG_02527	CPAR2_209680	CLUG_00417	Cd36_83640	156.311	2.66436	8.4672e-25	158.004	4.4073	1.89497e-11	406.367	0.434453	0.14195	54.1594	4.43639	5.69418e-10	126.122	1.16698	0.120238	31.0532	1.06982	0.74092	Putative allantoate permease; fungal-specific (no human or murine homolog)	DAL9
C3_04000C	LELG_02011	CTRG_00457	CPAR2_103260	CLUG_05158	Cd36_83950	1105.12	7.35235	2.14149e-119	922.444	7.11773	3.35527e-43	1018.85	2.18187	3.1964e-27	2590.26	2.12236	6.36219e-16	1275.39	3.60933	1.35091e-14	3109.39	4.32787	4.35476e-06	Peroxisomal carnitine acetyl transferase; no obvious metabolic, hyphal, virulence defects in Ura+ strain; induced by macrophage engulfment, hyphal growth, starvation, nonfermentable carbon sources; rat catheter, Spider biofilm induced	CTN3
C3_04340W	LELG_02645	CTRG_02314	CPAR2_806130	CLUG_05502	Cd36_84280	932.948	-0.887604	5.99338e-18	108.251	3.87998	2.5477e-07	241.653	-0.220945	0.589047	687.37	0.00334393	0.995066	159.2	0.140361	0.884936	292.63	1.27233	0.166783	Putative alcohol acetyltransferase; caspofungin repressed; expression depends on Tac1p	ATF1
C3_04630W	LELG_02685	CTRG_02480	CPAR2_404290	CLUG_03021	Cd36_84580	770.429	1.53398	1.06267e-40	599.986	0.95931	0.211285	471.042	1.42019	1.3158e-10	1844.88	0.171957	0.566449	173.294	1.02711	0.143894	210.145	2.8836	0.000721382	have glyoxysome localization	N/A
C3_05360C	LELG_05024	CTRG_02620	CPAR2_102250	CLUG_02651	Cd36_85340	848.963	2.05758	6.7103e-69	335.443	3.09781	2.01209e-09	258.274	2.1201	5.06272e-13	1755.12	3.048	5.4165e-34	722.061	1.26813	0.0415898	2578.4	2.07532	0.00131546	ATP-dependent LON protease family member; Hap43-repressed gene; regulated by Gcn2 and Gcn4; Spider biofilm induced	N/A
C3_06000W	LELG_02810	CTRG_02263	CPAR2_806830	CLUG_02027	Cd36_85930	1663.97	-0.0325143	0.757571	211.442	1.75419	0.427218	778.632	-0.555601	0.0348286	21.7755	-0.296837	0.789897	21.0266	0.448759	0.842848	35.6154	0.171523	0.962752	Zn(II)2Cys6 transcription factor; involved in regulation of adhesion genes; involved in white-opaque switch; forms complex with Mcm1; mutant is sensetive to 5-fluorocytosine and lithium chloride; Spider biofilm induced	AHR1
C3_06860C	LELG_03011	CTRG_05665	CPAR2_808660	CLUG_04593	Cd36_86820	461.747	2.37937	2.77933e-56	481.049	0.790445	0.998678	290.592	-0.222439	0.525113	1243.5	0.22741	0.466779	377.829	2.38661	1.39629e-07	1227.77	0.88256	0.304973	Putative xylose and arabinose reductase; flow model biofilm induced; Spider biofilm repressed	N/A
C3_07850W	LELG_02956	CTRG_05569	CPAR2_807810	CLUG_02510	Cd36_87710	666.41	0.301828	0.0139053	314.387	1.14434	0.471297	330.906	-0.545643	0.0625335	779.003	-0.46972	0.190204	500.754	0.407735	0.564998	856.922	0.123224	0.935878	Protein similar to Pichia anomala YDL054c and S. cerevisiae Ydl054cp; transmembrane regions predicted; Hap43p-repressed gene	N/A
C4_00030C	LELG_04288	CTRG_00118	CPAR2_402320	CLUG_00249	Cd36_65610	580.23	0.843079	1.77769e-10	161.303	0.923297	0.771225	239.212	-0.312146	0.396596	335.001	-0.449516	0.20887	262.537	0.3268	0.698505	487.824	-0.69874	0.652978	have double-stranded DNA binding activity, role in DNA damage checkpoint, double-strand break repair, reciprocal meiotic recombination and checkpoint clamp complex localization	N/A
C4_00200C	LELG_04305	CTRG_00016	CPAR2_402160	CLUG_00271	Cd36_40270	4391.93	1.50737	4.89036e-101	13473.6	1.08191	0.159873	4362.97	-0.836536	6.56896e-12	3668.05	-0.799977	0.00167779	3876.07	0.797987	0.315803	3331.47	-0.117875	0.919441	medium a visual selection; chlamydospore formation induced, F-12/CO2 biofilm induced	MET15
C4_00650W	LELG_04294	CTRG_00103	CPAR2_402380	CLUG_00256	Cd36_40700	2184.61	-0.656591	2.00651e-17	673.534	0.864756	0.330019	349.069	-0.266942	0.405721	1357.71	-0.474206	0.0685399	1608.24	-0.0154681	0.987709	2389.03	0.646153	0.596695	Putative histidinol-phosphate aminotransferase; Gcn4p-regulated; protein present in exponential and stationary growth phase yeast cultures	HIS5
C4_00680W	LELG_04281	CTRG_00106	CPAR2_402410	CLUG_00259	Cd36_40730	396.347	1.05453	8.24272e-13	618.491	0.28688	0.998678	913.978	-0.461765	0.0148191	648.384	0.0213336	0.95528	515.153	1.49527	0.0208547	290.579	0.925729	0.271154	have nicotinamide riboside transmembrane transporter activity, nucleobase transmembrane transporter activity and role in nicotinamide riboside transport, nucleobase transport, transmembrane transport	N/A
C4_00950C	LELG_04245	CTRG_00057	CPAR2_401090	CLUG_04835	Cd36_40950	312.845	1.76221	3.69298e-24	232.281	0.405423	0.998678	94.5939	-0.765114	0.141874	815.017	0.856003	0.00252472	112.115	0.563808	0.583137	533.659	0.556056	0.543505	Putative phospholipase of patatin family; similar to S. cerevisiae Tgl3p; predicted Kex2p substrate	N/A
C4_01070W	LELG_04369	CTRG_00042	CPAR2_401450	CLUG_03971	Cd36_41060	928.999	9.62409	1.61654e-38	133.127	5.42257	2.41943e-13	620.982	6.85288	3.85532e-73	1764.37	7.8721	4.43601e-07	70.3196	2.97572	9.73164e-05	1945.4	6.08193	5.41004e-09	glucose in rich media; Spider biofilm induced	HGT17
C4_01970W	LELG_04203	CTRG_00238	CPAR2_400440	CLUG_00344	Cd36_41860	308.755	0.522557	0.00254196	235.245	0.339609	0.998678	62.8788	-0.614554	0.380797	344.415	0.0793338	0.852008	53.5589	1.59653	0.0908236	225.233	0.847072	0.420399	Ortholog of C. dubliniensis CD36 : Cd36_41860, C. parapsilosis CDC317 : CPAR2_400440, Candida tenuis NRRL Y-1498 : CANTEDRAFT_103033 and Debaryomyces hansenii CBS767 : DEHA2B03234g	N/A
C4_02020W	LELG_04352	CTRG_00243	CPAR2_401300	CLUG_01214	Cd36_41910	2765.31	2.34689	1.84695e-187	1952.76	3.21552	4.82719e-14	1262.74	3.32015	3.63445e-73	5780.27	0.505436	0.658978	1360.1	2.19667	0.0211988	7508.02	1.61887	0.0135715	Major carnitine acetyl transferase; intracellular acetyl-CoA transport; localized in peroxisomes and mitochondria; induced in macrophages; Hog1-repressed; stationary phase enriched; farnesol-upregulated in biofilm; Spider biofilm induced	CAT2
C4_02150C	LELG_04207	CTRG_00021	CPAR2_400590	CLUG_05022	Cd36_42040	76.8444	1.8254	6.43018e-08	107.185	1.39427	0.175897	949.744	-0.342642	0.193096	538.008	0.255278	0.484179	382.58	1.59898	0.0276035	839.203	0.414273	0.693202	have GTPase activating protein binding, cAMP-dependent protein kinase inhibitor activity, signal transducer activity	N/A
C4_02500C	LELG_04373	CTRG_00141	CPAR2_401470	CLUG_04828	Cd36_42380	654.475	3.06203	5.86414e-95	901.745	1.7167	0.158686	533.911	2.23979	1.61419e-14	2958.56	0.496986	0.0563065	932.416	0.451622	0.788949	607.735	1.97017	0.0201116	C2H2 transcription factor; ortholog of S. cerevisiae Adr1 but mutant phenotype suggests a different set of target genes; transposon mutation affects filamentous growth; Spider biofilm induced	ADR1
C4_02570C	LELG_04165	CTRG_00504	CPAR2_400090	CLUG_04831	Cd36_42460	141.241	1.26062	3.31136e-07	255.478	0.295132	0.998678	878.676	-0.476753	0.0179326	116.137	-0.550601	0.249959	323.053	-0.121802	0.901363	799.018	0.50262	0.686143	have histone demethylase activity (H3-K36 specific), histone demethylase activity (H3-K9 specific), sequence-specific DNA binding and transcriptional repressor activity, more	N/A
C4_03430W	LELG_04491	CTRG_00471	CPAR2_403470	CLUG_00191	Cd36_43220	86.0443	3.3862	4.88487e-18	15.3364	2.4906	0.644751	66.5596	2.5779	3.16292e-06	1262.41	3.92608	3.10601e-29	20.9737	0.647448	0.783859	179.441	0.963233	0.699886	Ortholog of S. cerevisiae Moh1, essential for staionary phase growth; induced by alpha pheromone in SpiderM medium and by Mnl1 under weak acid stress; possibly essential (UAU1 method); flow model biofilm induced; Spider biofilm induced	MOH1
C4_03710C	LELG_04526	CTRG_00328	CPAR2_403650	CLUG_00810	Cd36_43450	143.174	2.04639	2.24774e-15	44.2885	1.63859	0.505953	520.016	0.377073	0.130157	101.743	2.39878	9.0888e-08	172.271	0.159311	0.870141	100.329	0.674248	0.715676	Predicted membrane protein; rat catheter biofilm induced	N/A
C4_03820C	LELG_04543	CTRG_00318	CPAR2_403920	CLUG_03861	Cd36_43560	229.139	2.60021	3.33902e-27	592.407	-0.0530169	0.998678	33.0097	0.533864	0.58727	1176.42	0.473325	0.1713	98.7416	0.0135493	0.991888	1525.65	0.333117	0.783641	Protein of unknown function; mutants are viable; rat catheter and Spider biofilm induced	HRQ2
C4_04030W	LELG_05707	CTRG_00301	CPAR2_402040	CLUG_05468	Cd36_43830	3888.07	12.7012	4.42195e-34	2404.62	6.64201	7.53546e-36	294.718	3.59694	3.38922e-36	3149.54	9.36185	3.44607e-22	1228.57	4.4009	1.44223e-20	1830.18	1.59475	0.0491184	Dicarboxylic acid transporter; regulated by glucose repression; induced by Rgt1; disruptants not obtained by UAU1 method; rat catheter and Spider biofilm induced	JEN2
C4_04140W	LELG_04424	CTRG_00488	CPAR2_401990	CLUG_05466	Cd36_43730	277.244	1.89162	1.61381e-25	314.651	2.38063	1.13988e-05	762.968	-0.171619	0.52345	708.931	1.43244	8.31505e-06	358.939	2.84366	2.24028e-08	257.364	2.27859	0.006261	Protein with a predicted endonuclease/exonuclease/phosphatase family domain and a carbon catabolite repressor protein 4 domain; induced by alpha pheromone in SpiderM medium	N/A
C4_04250W	LELG_04548	CTRG_00275	CPAR2_101830	CLUG_03871	Cd36_43920	284.155	1.1272	1.24309e-09	101.19	1.40833	0.387401	960.546	-0.541867	0.0114857	520.549	1.46735	1.86419e-07	74.587	-0.0656147	0.961607	750.501	0.111	0.932858	family, major facilitator superfamily (MFS)	N/A
C4_04270W	LELG_04394	CTRG_00273	CPAR2_401690	CLUG_03873	Cd36_43940	42.3852	0.805507	0.0784297	74.9822	1.28097	0.56091	95.0036	0.583409	0.292049	581.858	0.207832	0.56057	27.0436	1.96766	0.178524	195.692	-0.148015	0.926211	have ureidoglycolate lyase activity	N/A
C4_05070C	LELG_04450	CTRG_02210	CPAR2_403030	CLUG_02552	Cd36_44690	378.866	1.01269	4.46078e-11	555.171	1.62733	0.000478343	1093.31	-0.374647	0.0478043	2282.86	0.118679	0.71293	123.458	0.568864	0.521694	2623.47	0.789	0.36477	Putative acetylornithine aminotransferase; Gcn2, Gcn4 regulated; rat catheter biofilm induced; Spider biofilm induced	ARG8
C4_05130C	LELG_05618	CTRG_03950	CPAR2_500880	CLUG_04511	Cd36_44770	1101.84	5.55135	2.39943e-194	1018.1	5.1035	8.50468e-23	195.453	2.80755	1.79344e-16	1437.81	1.5969	3.7361e-07	800.835	3.97919	7.80109e-20	503.565	0.625994	0.496518	Putative aldehyde dehydrogenase; stationary phase enriched protein; expression regulated upon white-opaque switch; rat catheter biofilm induced; rat catheter and Spider biofilm induced	ALD6
C4_05300W	LELG_05622	CTRG_03873	CPAR2_500850	CLUG_04509	Cd36_44960	628.725	0.716815	1.13981e-08	495.77	0.84879	0.65741	890.148	0.123987	0.636726	7180.79	-0.350223	0.312485	885.733	1.4357	0.00365073	1309.12	0.834301	0.377593	Putative xylulokinase; Hap43-repressed; induced by prostaglandins; rat catheter biofilm repressed	XKS1
C4_05320W	LELG_05624	CTRG_03875	CPAR2_500810	CLUG_04507	Cd36_44980	3146.56	0.0486307	0.563444	2272.5	1.93734	1.18818e-06	1637.16	-0.186422	0.318004	3586.98	-0.985309	4.11452e-05	1197.54	0.68532	0.281012	5630.86	0.564455	0.540927	Saccharopine dehydrogenase (biosynthetic); enzyme of alpha-aminoadipate lysine biosynthesis pathway; functionally complements S. cerevisiae lys1 mutation; fungal-specific (no human or murine homolog)	LYS1
C4_05880W	LELG_05650	CTRG_03831	CPAR2_500590	CLUG_05531	Cd36_45460	212.674	1.8424	5.88045e-19	135.217	2.74586	6.89201e-06	230.098	0.0508603	0.92787	145.288	2.98465	2.17742e-12	54.0815	1.29788	0.347929	145.921	2.50448	0.000806881	GATA-type transcription factor; regulator of nitrogen utilization; required for nitrogen catabolite repression and utilization of isoleucine, tyrosine and tryptophan N sources; required for virulence in a mouse systemic infection model	GAT1
C4_06120W	LELG_04591	CTRG_04035	CPAR2_501380	CLUG_04306	Cd36_45660	4173.97	4.11988	0	4070.34	1.40804	0.210355	137.289	1.92281	7.98385e-07	8695.2	0.974509	0.000130437	4653.79	0.771492	0.151554	10265.9	0.12687	0.913239	NADP-glutamate dehydrogenase; Nrg1, Plc1 regulated; hypha, hypoxia, Efg1-repressed; Rim101-induced at pH 8; GlcNAc, ciclopirox, ketoconazole induced; exp and stationary phase protein; Spider biofilm repressed; rat catheter biofilm induced	GDH3
C4_06390W	LELG_05725	CTRG_03801	CPAR2_501140	CLUG_03744	Cd36_45880	253.606	1.60142	9.52351e-18	604.265	0.548431	0.998678	779.379	0.0328123	0.929304	2808.73	-0.451791	0.159299	117.366	0.954714	0.27177	2914.49	-0.342998	0.778931	Enzyme involved in utilization of L-sorbose; has sorbitol dehydrogenase, fructose reductase, and sorbose reductase activities; NAD-binding site motif; transcriptional regulation affected by chromosome 5 copy number; Hap43p-induced gene	SOU1
C4_06510C	LELG_05664	CTRG_03813	CPAR2_501000	CLUG_00369	Cd36_46000	297.257	1.63924	8.6775e-21	393.077	0.529613	0.998678	92.9026	-0.228466	0.730791	884.067	0.274335	0.406157	243.929	1.53691	0.00824824	733.55	1.91655	0.000101347	Protein of unknown function; Hap43-repressed gene; protein not conserved in S. cerevisiae	CSO99
C4_07010C	LELG_05617	CTRG_03756	CPAR2_302400	CLUG_02722	Cd36_46480	147.338	1.60281	3.73569e-11	98.0652	0.616466	0.998678	72.9858	-0.185194	0.824707	413.577	-0.0607709	0.903058	13.6062	-0.437902	0.841159	55.3031	0.355559	0.891963	Putative DNA repair methyltransferase; induced by nitric oxide independent of Yhb1; Spider biofilm induced	N/A
C5_00100C	LELG_03911	CTRG_05231	CPAR2_502310	CLUG_05803	Cd36_50140	317.5	0.594097	0.000478107	497.62	0.802581	0.998678	238.131	0.343209	0.349147	7031.86	1.13787	9.5896e-06	92.9921	2.1276	0.0119701	2070.9	0.852346	0.117718	Protein of unknown function; Spider biofilm induced	N/A
C5_02000C	LELG_03976	CTRG_05320	CPAR2_101620	CLUG_02878	Cd36_51850	11745.3	0.601385	2.80374e-23	4193.87	1.90209	0.00972431	1821.01	0.434632	0.0564923	18221.2	0.284901	0.442391	13825.1	0.901286	0.152312	18069.1	0.339821	0.67534	Acetyl-coA hydrolase; acetate utilization; nonessential; soluble protein in hyphae; antigenic in human; induced on polystyrene adherence; farnesol-, ketoconazole-induced; no human or murine homolog; stationary phase-enriched protein	ACH1
C5_02220C	LELG_04111	CTRG_05405	CPAR2_100420	CLUG_05560	Cd36_52040	308.868	2.23278	2.39593e-35	298.731	0.554148	0.998678	312.134	0.0881715	0.834127	709.191	0.849355	0.00652028	265.405	1.14876	0.198005	283.742	0.675486	0.53638	Putative polyphosphate phosphatase; role in hydrolysis of diphosphorylated inositol polyphosphates and diadenosine polyphosphates; Spider biofilm induced	N/A
C5_03240W	LELG_03803	CTRG_02701	CPAR2_302510	CLUG_01259	Cd36_52990	629.021	1.37413	1.41967e-29	401.964	0.732843	0.808826	122.429	-0.303812	0.593377	1299.54	0.814726	0.0048554	641.895	3.04949	0.000101938	1053.71	1.13418	0.0572254	Protein similar to S. cerevisiae Bub3; a kinetochore checkpoint component; induced by hydroxyurea treatment; flow model biofilm induced; Spider biofilm induced	BUB3
C5_03490C	LELG_03933	CTRG_05514	CPAR2_101740	CLUG_05156	Cd36_53240	901.516	0.687244	5.04489e-11	2823.99	0.466506	0.998678	1400.83	-0.318452	0.153099	1225.36	0.247281	0.430288	980.416	3.09663	1.36297e-12	1905.59	0.51217	0.729056	Stationary phase enriched protein; predicted ORF from Assembly 19; removed from Assembly 20; subsequently reinstated in Assembly 21 based on comparative genome analysis	N/A
C5_03590W	LELG_03688	CTRG_05533	CPAR2_304280	CLUG_03302	Cd36_53340	257.405	0.796133	1.18296e-05	77.4457	0.595731	0.998678	130.972	-0.669499	0.140881	845.258	0.148023	0.693587	222.43	0.717586	0.337407	528.32	1.08117	0.121974	Protein similar to aminopeptidase I; mutation confers hypersensitivity to amphotericin B; transcript regulated in macrophage response; flow model biofilm induced	LAP4
C5_03870C	LELG_03870	CTRG_03187	CPAR2_303010	CLUG_03621	Cd36_53600	688.297	2.03777	3.59718e-59	949.203	0.789032	0.725737	1206.92	0.143394	0.529777	855.87	1.26298	1.37304e-05	1627.52	0.524392	0.379431	748.603	1.4045	0.0953329	Protein of unknown function; Spider biofilm induced	N/A
C5_04440C	LELG_04055	CTRG_06032	CPAR2_100870	CLUG_01867	Cd36_54090	1681.61	4.34592	2.03144e-263	2022.01	4.97856	1.79972e-26	656.007	7.56226	4.18449e-64	2551.34	3.89246	2.37482e-31	1652.88	3.94221	7.80109e-20	511.418	5.19624	4.26489e-07	Putative succinate-fumarate transporter; involved in repression of growth on sorbose; alkaline induced; rat catheter biofilm induced; Spider biofilm induced	SFC1
C5_04470C	LELG_04056	CTRG_06031	CPAR2_100850	CLUG_01881	Cd36_54110	911.896	2.51077	1.8339e-102	1042.45	0.579317	0.998678	918.812	1.33456	1.06524e-14	6922.07	0.0199124	0.95654	897.974	3.1381	7.63179e-11	3409.39	2.9706	9.13909e-08	Predicted RNA binding protein; stationary phase enriched; induced in core caspofungin response; induced by nitric oxide independent of Yhb1; repressed in ssr1 null; ketoconazole, hypoxia induced; Spider biofilm induced	N/A
C5_04490C	LELG_04059	CTRG_06030	CPAR2_100820	CLUG_02762	Cd36_54130	2818.12	1.63159	2.05054e-91	1748.05	0.643192	0.748289	6562.65	0.375531	0.0101727	4718.12	1.56411	2.48863e-08	4633.52	1.61096	0.00399641	2376.54	0.212056	0.909815	Arginase; arginine catabolism; transcript regulated by Nrg1, Mig1, Tup1; colony morphology-related regulation by Ssn6; alkaline induced; protein decreased in stationary phase; sumoylation target; flow model biofilm induced	CAR1
C5_04880C	LELG_03981	CTRG_06088	CPAR2_101480	CLUG_01816	Cd36_54480	1959.89	1.5987	2.46147e-82	1303.68	0.756232	0.748289	675.526	0.857323	3.94406e-05	4446.91	-0.331422	0.387711	1098.93	0.866376	0.229827	11789.3	0.263167	0.7636	Putative delta-1-pyrroline-5-carboxylate dehydrogenase; alkaline upregulated; protein present in exponential and stationary growth phase yeast cultures; flow model biofilm induced; Spider biofilm induced	PUT2
C5_05430W	LELG_04081	CTRG_06148	CPAR2_100100	CLUG_01423	Cd36_55020	230.747	2.52669	9.61139e-31	165.284	1.18593	0.490489	459.768	-0.601167	0.0447407	983.607	2.23783	1.26977e-15	568.612	3.3366	4.85258e-12	544.625	1.04503	0.486882	Putative peroxisomal ubiquitin conjugating enzyme; regulated by Sef1, Sfu1, and Hap43; rat catheter biofilm induced; Spider biofilm induced	PEX4
C6_00150W	LELG_04668	CTRG_03026	CPAR2_603350	CLUG_00380	Cd36_60100	10313.8	0.822711	1.45535e-31	9290.27	-0.373589	0.998678	7777.54	0.945412	6.97533e-12	17037.4	0.453538	0.0706429	2417.38	1.64219	7.70323e-05	8004.59	-0.12883	0.935907	D-arabitol dehydrogenase, NAD-dependent (ArDH); enzyme of D-arabitol and D-arabinose catabolism; D-arabitol is a marker for active infection in humans; rat catheter and Spider biofilm induced	ARD
C6_00930C	LELG_04699	CTRG_02955	CPAR2_603030	CLUG_01456	Cd36_60970	907.457	2.78487	2.96258e-123	959.909	1.1112	0.0808973	522.009	1.10901	8.1862e-08	1896.19	0.855532	0.00262914	1090.53	3.15465	5.22346e-08	3473.39	0.211537	0.848841	Protein of unknown function; Spider biofilm induced	N/A
C6_02030C	LELG_04815	CTRG_02900	CPAR2_601790	CLUG_03344	Cd36_62160	241.463	0.814774	2.73612e-05	218.78	0.983513	0.411101	109.135	0.958651	0.0397457	803.378	1.38023	1.50801e-06	332.549	2.31579	1.98842e-06	1402.83	0.519826	0.730917	Putative protein of unknown function; stationary phase enriched protein	N/A
C6_02160W	LELG_04777	CTRG_02913	CPAR2_602210	CLUG_01533	Cd36_62350	279.745	0.479064	0.00712933	215.617	0.748227	0.930725	634.513	-0.207267	0.407413	456.216	-1.22443	0.000282131	144.418	0.203397	0.837417	557.547	0.414916	0.672214	Protein with a predicted serine/threonine kinase and tyrosine kinase domain; possibly an essential gene, disruptants not obtained by UAU1 method	N/A
C6_02450W	LELG_04795	CTRG_02802	CPAR2_602000	CLUG_03795	Cd36_62680	724.551	3.71948	9.76925e-133	101.387	2.73846	0.00370036	142.439	1.53284	5.11947e-05	725.638	1.83965	1.25222e-06	678.265	1.87297	0.00355613	223.529	1.38232	0.121679	Ortholog of S. pombe SPCC550.08, an N-acetyltransferase; transcript induced during growth in the mouse cecum	N/A
C6_02790C	LELG_04892	CTRG_05762	CPAR2_600880	CLUG_04952	Cd36_63350	181.046	1.76238	9.05468e-16	157.669	0.460345	0.998678	297.11	-0.123111	0.755874	1336.22	0.840288	0.000882989	90.2532	0.516208	0.659565	600.539	-0.369742	0.84297	Putative transcriptional regulator of ribonucleotide reductase genes; Spider biofilm induced	N/A
C6_02890C	LELG_04908	CTRG_05388	CPAR2_601180	CLUG_05312	Cd36_63190	292.986	6.95054	6.3799e-38	1339.04	7.74662	4.68808e-51	107.699	6.31968	5.73137e-16	3149.04	5.40146	2.62762e-49	51.6134	6.61209	1.15014e-05	1622.08	6.3892	1.18645e-32	3-hydroxypropionate dehydrogenase; involved in degradation of toxic propionyl-CoA; rat catheter and Spider biofilm induced	HPD1
C6_03050C	LELG_04909	CTRG_02735	CPAR2_600950	CLUG_05420	Cd36_64010	246.481	1.9618	4.53826e-24	54.9494	1.61607	0.303475	528.817	0.0461426	0.89578	594.763	0.979072	0.00168964	482.352	0.99468	0.0883084	1102.85	1.46039	0.00146832	Protein of unknown function; transcript is upregulated in clinical isolates from HIV+ patients with oral candidiasis	N/A
C6_03790C	LELG_04949	CTRG_05416	CPAR2_600450	CLUG_01020	Cd36_64300	925.148	2.25459	7.40581e-75	1720.32	2.59325	0.000333876	3933.04	-0.0569308	0.85534	3700.24	-0.249997	0.377859	986.11	1.55738	0.00129289	17526	-0.967781	0.360942	Glycerol permease involved in glycerol uptake; member of the major facilitator superfamily; induced by osmotic stress, at low glucose in rich media, during cell wall regeneration; 12 membrane spans; Hap43p-induced gene	HGT10
C6_04310W	LELG_04882	CTRG_02756	CPAR2_601120	CLUG_05322	Cd36_64640	819.542	2.11894	1.97197e-73	890.192	0.884737	0.275175	438.221	1.26903	8.89336e-07	2193.57	2.42648	2.39931e-18	321.993	1.30432	0.0216254	1780.09	0.753044	0.240565	Putative peroxisomal membrane protein; role in fatty acid oxidation; expression is Tac1-regulated; Hms1p-dependent induction by geldamycin; Spider biofilm induced	PEX11
C7_00290C	LELG_05548	CTRG_05662	CPAR2_301390	CLUG_03661	Cd36_70500	256.017	3.27538	2.70196e-48	204.331	4.30476	1.58405e-13	179.016	3.17915	1.30914e-18	204.073	2.83844	5.63563e-15	16.5658	4.89613	0.018398	1258.31	2.7588	0.0134937	Predicted sugar transporter, involved in glycerol utilization; member of the major facilitator superfamily; 12 transmembrane; gene has intron; oxidative stress-induced via Cap1p; expressed in rich medium, 2% glucose	HGT13
C7_00310C	LELG_05552	CTRG_04915	CPAR2_301630	CLUG_04731	Cd36_70520	223.277	1.00421	2.42433e-07	201.196	0.962304	0.998678	146.37	-0.0736122	0.901442	461.396	0.329033	0.301032	274.775	0.985878	0.121824	388.372	1.99249	0.00125681	Protein of unknown function; induced by nitric oxide; Spider biofilm repressed	N/A
C7_01910C	LELG_05139	CTRG_05172	CPAR2_703420	CLUG_01454	Cd36_71720	363.206	1.11361	6.51837e-13	410.728	0.19754	0.998678	150.773	-0.0784175	0.891991	336.248	-0.670546	0.049445	111.426	0.551195	0.540357	202.244	0.120334	0.95108	Similar to bacterial DnaJ; transcript upregulated in low iron; flow model biofilm induced; Spider biofilm induced	N/A
C7_02150C	LELG_05508	CTRG_05048	CPAR2_301210	CLUG_03318	Cd36_71970	819.307	0.361126	0.00106554	502.448	0.812873	0.980731	530.705	-0.265252	0.297332	837.713	0.393336	0.20931	89.1117	1.58464	0.0490131	1392.81	0.631614	0.47252	Ornithine acetyltransferase; Gcn2, Gcn4-regulated; clade-specific gene expression; possibly essential gene, disruptants not obtained by UAU1 method; Spider biofilm induced	ECM42
C7_02220C	LELG_05503	CTRG_05043	CPAR2_301160	CLUG_03333	Cd36_72030	422.692	1.00839	1.00765e-11	218.575	0.28847	0.998678	101.549	-0.71667	0.140881	454.72	-0.297953	0.53026	238.627	0.498546	0.768283	803.11	1.15596	0.0780321	Predicted protein serine/threonine kinase and/or protein tyrosine kinase; Spider biofilm induced	N/A
C7_02920W	LELG_05157	CTRG_04986	CPAR2_703580	CLUG_02409	Cd36_72580	566.347	4.34432	5.9483e-117	79.307	2.88298	7.75402e-05	601.289	-0.0297693	0.938761	1327.22	3.1644	3.36818e-17	114.812	1.16786	0.171372	142.603	4.86684	3.18323e-07	with predicted amidase activity, carbon-nitrogen ligase activity, with glutamine as amido-N-donor activity	N/A
C7_03280C	LELG_05201	CTRG_05203	CPAR2_704080	CLUG_05399	Cd36_72930	731.374	4.09258	6.98211e-140	275.006	2.92718	1.2708e-07	1334.88	0.543707	0.0026804	3269.97	1.20384	5.69077e-08	524.167	0.498351	0.679194	1858.77	3.34784	2.60731e-05	Protein of unknown function; induced by ketoconazole; Spider, F-12/CO2 and flow model biofilm induced	N/A
C7_03360W	LELG_05162	CTRG_05137	CPAR2_703710	CLUG_02976	Cd36_73010	4308.62	0.838359	3.62724e-34	3971.46	1.41845	0.000830381	6585.78	-0.00401678	0.987179	9228.65	1.60439	3.67259e-09	2814	0.0231281	0.981203	4966.74	0.623668	0.48505	Carboxypeptidase Y; transcript regulated at yeast-hypha transition or macrophage response; induced human neutrophils; regulated by Gcn2 and Gcn4; putative N-glycosylation	CPY1
C7_03860W	LELG_05185	CTRG_05182	CPAR2_703940	CLUG_00086	Cd36_73550	1981.66	2.42818	8.09054e-166	1941.24	1.64557	0.00113145	5367.76	-0.0379938	0.867225	8380.25	2.11099	1.40509e-12	2892.2	1.61094	0.000227564	4255.31	1.02535	0.277073	Putative vacuolar protease; upregulated in the presence of human neutrophils; Spider biofilm induced	N/A
C7_04310C	LELG_05147	CTRG_04972	CPAR2_703500	CLUG_05930	Cd36_73970	696.164	1.08258	1.34628e-19	731.479	1.05661	0.621585	133.936	1.72824	1.00223e-05	2766	0.0750488	0.84412	515.373	2.8016	2.24028e-08	2549.61	1.13691	0.0147251	Butyrobetaine dioxygenase, the fourth enzyme of the carnitine biosynthesis pathway	N/A
CR_00050W	LELG_00036	CTRG_01051	CPAR2_800440	CLUG_02646	Cd36_25070	533.873	0.926291	9.20459e-11	345.769	1.53152	0.00488864	531.164	0.629591	0.00587688	849.365	1.56374	3.28026e-09	448.823	-0.210996	0.856066	510.177	0.599631	0.571532	Transcriptional activator that forms a heterodimer with Ino4p; likely regulates genes involved in phosphatidylcholine and phosphatidylinositol biosynthesis, fatty acid beta-oxidation, and peroxisome biogenesis	INO2
CR_00150C	LELG_05753	CTRG_01068	CPAR2_800020	CLUG_04882	Cd36_25170	1933.7	3.29041	2.18922e-265	1794.74	2.64933	2.33204e-12	983.339	2.15776	1.84408e-39	6316.2	3.48852	3.70684e-32	445.819	1.47539	0.00717226	3691.48	3.99772	2.02637e-11	Putative peroxisomal 3-oxoacyl CoA thiolase; transcript regulated by Nrg1 and Mig1; farnesol regulated; Hap43-repressed	POT1
CR_00200W	LELG_00055	CTRG_01062	CPAR2_800530	CLUG_03985	Cd36_25230	9954.94	5.97421	0	8707.26	8.3456	5.93695e-52	8136.58	8.33322	0	8197.55	1.26626	0.000286152	3661.84	5.12144	7.40315e-35	24414.8	2.16762	0.0151639	Phosphoenolpyruvate carboxykinase; glucose, C-source, yeast-hypha, Hap43 regulated; fluconazole, phagocytosis, H2O2, oral candidasis, Spider/rat catheter/flow model biofilm induced; repressed in biofilm by Bcr1, Tec1, Ndt80, Rob1, Brg1	PCK1
CR_00300W	LELG_05778	CTRG_01049	CPAR2_800420	CLUG_02351	Cd36_25340	916.323	0.495901	2.54839e-06	70.9334	1.68123	0.429403	14.6202	0.468593	0.775034	365.138	-0.0575174	0.882204	62.6758	1.79166	0.035699	228.132	0.890126	0.596695	Putative chitin deacetylase; transcription is positively regulated by Tbf1p	CDA2
CR_00360C	LELG_00027	CTRG_01045	CPAR2_800360	CLUG_05286	Cd36_25490	2993.16	1.94383	6.52175e-07	2217.73	0.681472	0.998678	4948.8	0.426361	0.000942012	2079.2	0.624149	0.0249072	4233.53	0.48206	0.494968	9303.05	-0.23618	0.83471	3-isopropylmalate dehydratase; antigenic in humans; repressed in hyphae; alkaline repressed; upregulated by human whole blood or PMNs; regulated by Sef1, Sfu1, and Hap43; rat catheter biofilm induced, Spider biofilm repressed	LEU1
CR_00620C	LELG_00525	CTRG_01005	CPAR2_804120	CLUG_04362	Cd36_25720	1419.42	2.87963	1.89964e-180	1627.36	2.78071	9.30736e-14	1864.13	-0.02258	0.927179	5235.13	3.09271	1.25732e-18	341.207	0.673098	0.449121	7979.1	0.308591	0.727872	Argininosuccinate synthase; arginine synthesis; Gcn4, Rim101 regulated; induced by amino acid starvation (3-AT), benomyl treatment; stationary phase enriched protein; repressed in alkalinizing medium; rat catheter, Spider biofilm induced	ARG1
CR_01470W	LELG_00185	CTRG_00940	CPAR2_803090	CLUG_00286	Cd36_26450	1044.09	2.51413	2.39228e-112	1617.86	1.89052	7.74832e-05	3818.38	1.7457	1.12062e-43	6589.61	-0.478291	0.282606	366.889	2.00471	0.00285259	15934	1.27373	0.105272	Hyphal cell wall protein; role in progression of mouse systemic infection; predicted P-loop, divalent cation binding, N-glycosylation sites; expressed in yeast and hyphae; hyphal downregulated; stationary-phase enriched; GlcNAc-induced	CSP37
CR_02360W	LELG_00093	CTRG_00909	CPAR2_801250	CLUG_01682	Cd36_27320	2378.13	3.45047	5.54578e-258	1356.71	3.3999	3.20959e-19	868.826	2.64197	4.01144e-49	3318.9	2.90361	5.54082e-40	1024.24	2.69555	4.66575e-09	2696.88	1.62915	0.006261	Isocitrate dehydrogenase; white-opaque switch regulated; morphology-regulation by Ssn6; protein in exponential and stationary phase yeast; Hap43-repressed; Spider biofilm repressed by Bcr1, Tec1, Ndt80, Rob1, Brg1; Spider biofilm induced	IDP2
CR_02800C	LELG_00106	CTRG_00832	CPAR2_801130	CLUG_01745	Cd36_27860	33.526	1.40311	0.0062555	47.3184	1.85532	0.214145	101.062	0.222727	0.749541	509.994	-0.151311	0.662897	193.522	0.794046	0.384087	275.269	2.08756	0.00278284	Protein of unknown function; mutation confers hypersensitivity to amphotericin B; flow model biofilm induced	N/A
CR_03450W	LELG_00272	CTRG_00741	CPAR2_802070	CLUG_03956	Cd36_28770	458.908	2.74732	1.20939e-68	254.064	1.82253	0.000819017	313.212	1.19179	3.77248e-05	128.724	1.68544	4.50673e-05	3062.68	2.34963	0.000316161	4815.05	2.97521	4.52389e-06	Putative sugar transporter; induced by ciclopirox olamine; Snf3-induced; alkaline repressed; colony morphology-related gene regulation by Ssn6; possibly essential gene	HXT5
CR_03500W	LELG_00278	CTRG_00747	CPAR2_802010	CLUG_03965	Cd36_28700	13624.1	2.70616	0	8897.84	2.60805	2.88404e-08	2782.3	2.5941	2.46134e-63	12031.8	2.21525	2.48056e-21	2153.17	2.53248	6.91424e-05	13181.1	1.01307	0.294063	Citrate synthase; induced by phagocytosis; induced in high iron; Hog1-repressed; Efg1-regulated under yeast, not hyphal growth conditions; present in exponential and stationary phase; Spider biofilm repressed; rat catheter biofilm induced	CIT1
CR_03690W	LELG_00310	CTRG_00729	CPAR2_801690	CLUG_02336	Cd36_28890	364.976	1.31188	1.66601e-17	522.953	1.19788	0.0383062	451.904	-0.6581	0.0283541	1740.73	0.438653	0.139701	362.375	0.271467	0.776385	586.82	0.592574	0.55246	with predicted hydrolase activity and role in cellular process	N/A
CR_03730C	LELG_03386	CTRG_00722	CPAR2_202580	CLUG_02108	Cd36_28940	200.168	1.71655	1.01577e-15	127.084	1.02935	0.503144	1367.79	-0.191123	0.357297	108.24	0.857588	0.0685269	123.98	0.669043	0.505431	1389.58	0.793162	0.427246	Predicted transmembrane transporter; rat catheter and Spider biofilm induced	N/A
CR_04490C	LELG_01936	CTRG_00395	CPAR2_104150	CLUG_02601	Cd36_29840	180.331	1.18021	9.11203e-08	214.973	1.10945	0.214145	175.889	0.360847	0.388733	158.059	0.641395	0.208615	65.5997	1.56709	0.0943156	48.3428	2.04363	0.281842	hydrolase activity and role in cellular protein modification process	N/A
CR_04870C	LELG_03249	CTRG_00532	CPAR2_203980	CLUG_03192	Cd36_30260	1804.82	2.5242	9.6477e-156	893.795	1.5614	0.00522438	612.547	1.80016	2.808e-17	2008.29	1.83783	4.59594e-08	1105.33	-0.209215	0.767138	609.827	2.30252	7.48103e-07	Trimethylaminobutyraldehyde dehydrogenase, the third enzyme of the carnitine biosynthesis pathway	N/A
CR_05020W	LELG_03464	CTRG_00559	CPAR2_203330	CLUG_00454	Cd36_30550	199.011	1.13123	4.20595e-08	82.2524	1.59552	0.18869	360.701	-0.152526	0.684575	347.338	0.530363	0.136724	158.458	1.90672	0.00368939	30.2346	1.22143	0.732451	Putative permease; amphotericin B induced; flucytosine repressed; possibly an essential gene, disruptants not obtained by UAU1 method	LYP1
CR_05170C	LELG_03473	CTRG_00534	CPAR2_203450	CLUG_04004	Cd36_30420	3655.49	8.30938	2.39235e-258	7905.34	8.17666	6.37109e-92	183.052	4.61588	3.69846e-29	28809	0.898901	0.0017047	36.6263	1.73937	0.122237	509.969	2.41327	0.00158759	Formate dehydrogenase; oxidizes formate to CO2; Mig1 regulated; induced by macrophages; fluconazole-repressed; repressed by Efg1 in yeast, not hyphal conditions; stationary phase enriched; rat catheter and Spider biofilm induced	FDH1
CR_05610C	LELG_03238	CTRG_00590	CPAR2_204630	CLUG_02461	Cd36_30940	718.692	2.31883	3.88809e-57	113.258	0.929162	0.767176	907.542	1.13644	3.43876e-11	2995.82	-0.212619	0.592722	1323.23	-0.365815	0.636649	475.671	2.0878	0.000946431	Two-component system response regulator; involved in stress response; Plc1-regulated; upregulated in cyr1 null mutant; flow model biofilm induced; Spider biofilm induced	SRR1
CR_05750W	LELG_03164	CTRG_00646	CPAR2_205350	CLUG_00738	Cd36_31150	793.452	2.16871	1.07884e-76	336.874	2.53933	1.57185e-06	215.801	0.717367	0.0414942	1162.47	2.54797	1.84403e-16	794.15	2.60484	0.000718419	450.377	1.54778	0.0323651	Predicted glycosyl hydrolase; hypoxia induced; flow model biofilm induced	N/A
CR_07170W	LELG_03159	CTRG_03131	CPAR2_205820	CLUG_03390	Cd36_32760	919.21	2.54642	1.69698e-80	1963.96	-0.849733	0.339886	4855.36	0.675507	1.79402e-05	10115	-0.460695	0.202347	563.229	3.1518	3.99163e-14	6652.94	0.518005	0.729063	Possible dehydrogenase; flow model biofilm induced; rat catheter biofilm induced; Spider biofilm induced	N/A
CR_07250C	LELG_03289	CTRG_03063	CPAR2_204430	CLUG_01505	Cd36_32890	858.622	2.56475	6.18058e-96	239.087	2.45663	1.06223e-05	195.755	1.21523	0.00029548	311.989	2.27143	9.77658e-10	326.852	0.96337	0.171819	1271.96	3.219	0.00032171	Predicted long-chain-alcohol oxidase; Spider biofilm induced	N/A
CR_07790C	LELG_05409	CTRG_02659	CPAR2_101680	CLUG_04007	Cd36_33450	4423.12	3.55179	0	3821.7	0.89679	0.172396	1239	0.02128	0.946168	6151.37	0.14753	0.708761	772.148	1.3208	0.00496314	7016.91	2.05712	0.00040308	Nitric oxide dioxygenase; acts in nitric oxide scavenging/detoxification; role in virulence in mouse; transcript activated by NO, macrophage interaction; Hap43, hypha repressed; mRNA binds She3	YHB1
CR_08650C	LELG_03088	CTRG_03041	CPAR2_205540	CLUG_01009	Cd36_34240	718.906	0.799925	2.33119e-12	834.91	0.531681	0.998678	1037.33	-0.127393	0.587343	1413.96	0.381767	0.148353	1689.57	1.71847	0.0152895	1821.55	0.685877	0.255523	have ubiquitin-protein transferase activity, role in cellular response to amino acid stimulus, transcription factor catabolic process and Asi complex localization	N/A
CR_08840C	LELG_05331	CTRG_05966	CPAR2_200900	CLUG_01103	Cd36_34360	219.49	1.20195	5.82744e-10	218.816	0.630426	0.998678	188.717	-0.146007	0.762182	245.458	0.423593	0.34066	342.2	1.6198	0.0102703	736.032	-0.0354164	0.976713	Putative carbon-nitrogen hydrolase; rat catheter biofilm repressed	NIT2
CR_09170C	LELG_05360	CTRG_05905	CPAR2_701220	CLUG_03368	Cd36_34560	128.144	1.5139	6.3825e-09	63.5638	2.33863	0.00901358	458.655	0.738759	0.00325514	1182.68	2.14438	1.36993e-15	55.2288	0.628551	0.663188	3380.74	0.758266	0.532847	Protein similar to S. cerevisiae Ssu1 sulfite transport protein; Tn mutation affects filamentous growth; regulated by Gcn2 and Gcn4; induced by nitric oxide; Hap43-repressed; Spider and flow model biofilm induced	SSU1
CR_09210W	LELG_03671	CTRG_05931	CPAR2_700130	CLUG_00305	Cd36_34590	77.8986	1.04351	0.00152497	29.8354	1.9681	0.303475	976.24	-0.0913353	0.736767	299.498	0.152567	0.7312	727.953	0.439386	0.513453	78.2281	2.30237	0.0664084	Zinc-finger transcription factor; regulates alpha-glucosidase exression; complements S. cerevisiae suc2 for sucrose utilization and mal13 maltase defect; required for yeast cell adherence to silicone substrate; rat catheter biofilm induced	SUC1
CR_09920W	LELG_05297	CTRG_05872	CPAR2_200830	CLUG_04139	Cd36_35020	7140.44	1.76495	4.96933e-176	3464.71	0.503454	0.998678	11528.3	0.265047	0.0393879	7602.57	1.49088	1.18935e-11	4158.67	0.880703	0.135671	3377.11	-0.416356	0.699361	Predicted amino acid transport domain; transcript upregulated in clinical strains from HIV+ patients with oral candidiasis; alkaline upregulated by Rim101; rat catheter, Spider and flow model biofilm induced	N/A
CR_10100C	LELG_05282	CTRG_05828	CPAR2_200650	CLUG_05787	Cd36_35120	715.246	2.0881	1.42541e-60	539.92	8.45284	1.07572e-25	1950.72	7.93308	9.32664e-156	2984.57	0.724982	0.0102745	315.17	2.11231	7.48887e-06	596.371	3.93953	5.33257e-06	Inositol-1-phosphate synthase; antigenic in human; repressed by farnesol in biofilm or by caspofungin; upstream inositol/choline regulatory element; glycosylation predicted; rat catheter, flow model induced; Spider biofilm repressed	INO1
CR_10840C	LELG_05256	CTRG_05796	CPAR2_200280	CLUG_02658	Cd36_35570	7669.76	1.99421	2.41759e-187	3218.18	0.779455	0.640182	1150.25	1.01271	2.69453e-10	19604.4	-0.151885	0.697908	856.727	1.31229	0.0051343	14382.9	1.40096	0.00221609	D-xylulose reductase; immunogenic in mice; soluble protein in hyphae; induced by caspofungin, fluconazole, Hog1 and during cell wall regeneration; Mnl1-induced in weak acid stress; stationary phase enriched; flow model biofilm induced	XYL2

## Sheet: Cluster 3 data
C. albicans	L. elongisporus	C. tropicalis	C. parapsilosis	C. lusitaniae	C. dubliniensis	C. albicans baseMean	C. albicans LFC	C. albicans padj	C. dubliniensis baseMean	C. dubliniensis LFC	C. dubliniensis padj	C. lusitaniae baseMean	C. lusitaniae LFC	C. lusitaniae padj	C. parapsilosis baseMean	C. parapsilosis LFC	C. parapsilosis padj	C. tropicalis baseMean	C. tropicalis LFC	C. tropicalis padj	L. elongisporus baseMean	L. elongisporus LFC	L. elongisporus padj	description	gene name
C1_00490C	LELG_01489	CTRG_04311	CPAR2_105790	CLUG_02102	Cd36_00420	1141.43	0.260755	0.0127257	1913.41	-0.527655	0.998678	325.536	0.414981	0.20989	3073.81	0.156368	0.766782	1424.44	0.841798	0.423006	6602.11	1.36528	0.12093	Putative glutaredoxin; described as a glutathione reductase; induced by human neutrophils and benomyl treatment; alkaline repressed; regulated by Gcn2 and Gcn4; required for virulence in mouse model; Spider biofilm induced	TTR1
C1_00580W	LELG_01327	CTRG_04370	CPAR2_110420	CLUG_04476	Cd36_00510	252.221	1.63167	1.17451e-17	160.744	0.319153	0.998678	431.544	-0.36659	0.194378	406.627	2.07826	1.10469e-10	252.189	2.22899	0.00399641	283.553	1.75631	0.0224678	Protein of unknown function; Spider biofilm induced	N/A
C1_00860W	LELG_01362	CTRG_04389	CPAR2_109910	CLUG_00974	Cd36_00810	209.043	0.0799573	0.725072	211.602	0.209795	0.998678	343.919	-0.695508	0.00790443	1199.22	0.747507	0.00393315	215.075	0.600586	0.454176	1297.86	1.93327	0.000189114	have Atg8 ligase activity and role in C-terminal protein lipidation, autophagosome assembly, autophagy of mitochondrion, late nucleophagy, piecemeal microautophagy of the nucleus, protein localization by the Cvt pathway	N/A
C1_01140C	LELG_01391	CTRG_04414	CPAR2_109800	CLUG_01442	Cd36_01070	473.6	-0.365	0.0106423	397.232	-0.0472869	0.998678	1654.72	-0.900588	3.34596e-06	2138.71	1.37792	5.07151e-09	243.284	0.520756	0.718796	2890.09	2.03996	0.0107127	Putative type-1 protein phosphatase targeting subunit; transcript repressed by yeast-hyphal switch; transcript induced by Mnl1p under weak acid stress; flow model biofilm induced	N/A
C1_01800W	LELG_01583	CTRG_04586	CPAR2_106830	CLUG_00096	Cd36_01640	472.499	-0.310113	0.0270059	634.428	-0.661152	0.998678	854.044	-0.606827	0.00126426	1990.16	0.782831	0.00971067	699.532	1.94415	0.131354	1184.35	-0.112069	0.922405	Ortholog of C. dubliniensis CD36 : Cd36_01640, C. parapsilosis CDC317 : CPAR2_106830, Candida tenuis NRRL Y-1498 : cten_CGOB_00039 and Debaryomyces hansenii CBS767 : DEHA2B06578g	N/A
C1_02000W	LELG_01660	CTRG_04614	CPAR2_108240	CLUG_03255	Cd36_01860	930.661	0.0875905	0.452086	755.134	-0.297907	0.998678	448.742	-0.142131	0.649083	1371.23	-0.366648	0.190568	235.403	0.509349	0.521312	1181.22	1.55832	0.0151639	have endoplasmic reticulum, nuclear pore localization	N/A
C1_02280C	LELG_01636	CTRG_04641	CPAR2_106270	CLUG_01713	Cd36_02130	339.716	-0.411988	0.0125623	143.617	0.0400261	0.998678	262.955	-1.00435	0.0116584	860.522	0.257819	0.40235	540.99	1.04227	0.159475	439.64	0.520199	0.699886	Putative protein phosphatase PP4 complex subunit; macrophage-induced gene	PSY2
C1_02530C	LELG_01596	CTRG_04646	CPAR2_106690	CLUG_04119	Cd36_02390	10799.1	1.12298	2.54007e-69	3914.38	0.222287	0.998678	18407.3	-0.550222	2.61304e-05	7187.16	2.32331	6.78882e-18	10232.7	0.877531	0.102488	9877.1	0.830408	0.472221	Dicarboxylic amino acid permease; mutation confers hypersensitivity to toxic ergosterol analog; induced upon phagocytosis by macrophage; Gcn4-regulated; upregulated by Rim101 at pH 8; rat catheter and Spider biofilm induced	DIP5
C1_02940C	LELG_01505	CTRG_04332	CPAR2_106020	CLUG_04457	Cd36_02740	291.252	-0.447121	0.0116876	451.727	-0.267034	0.998678	298.705	-0.691352	0.0131438	741.517	0.662423	0.0722182	506.508	0.489891	0.607039	636.187	0.802998	0.550278	Protein of unknown function; Hap43-repressed gene	N/A
C1_02990C	LELG_01501	CTRG_04334	CPAR2_106000	CLUG_04461	Cd36_02790	503.453	0.734927	3.64693e-08	477.363	0.0471095	0.998678	3219.55	0.164255	0.340991	660.779	0.989909	0.00143452	250.329	0.100775	0.912736	1509.68	1.92851	0.00235188	Exo-1,3-beta-glucanase; 5 glycosyl hydrolase family member; affects sensitivity to chitin and glucan synthesis inhibitors; not required for yeast-to-hypha transition or for virulence in mice; Hap43-induced; Spider biofilm induced	XOG1
C1_03240W	LELG_01537	CTRG_04787	CPAR2_108610	CLUG_03885	Cd36_03040	677.884	-0.0345991	0.813323	734.765	-0.534138	0.998678	340.17	0.663406	0.0251739	324.241	0.716029	0.0297797	523.928	0.361304	0.698623	1663.94	1.1935	0.166193	Ortholog of C. dubliniensis CD36 : Cd36_03040, C. parapsilosis CDC317 : CPAR2_108610, Debaryomyces hansenii CBS767 : DEHA2G16500g and Pichia stipitis Pignal : PICST_32835	N/A
C1_03250C	LELG_01538	CTRG_04788	CPAR2_108620	CLUG_03884	Cd36_03050	407.092	-0.256306	0.0953065	273.907	-0.00924206	0.999467	311.206	-0.987215	0.00381193	476.756	0.339953	0.294165	321.337	0.762466	0.4778	547.46	0.643408	0.631367	Putative histone methyltransferase; induced by nitric oxide independent of Yhb1p; cell-cycle regulated periodic mRNA expression	SPP1
C1_03670C	LELG_01575	CTRG_04578	CPAR2_108910	CLUG_00102	Cd36_03420	906.088	1.73969	6.30085e-57	619.946	0.90676	0.274448	101.752	-0.288485	0.624437	1957.71	1.6086	4.96456e-09	830.221	0.835306	0.179737	561.538	2.48041	4.63529e-06	Putative D-amino acid oxidase; transcription is regulated upon yeast-hyphal switch	DAO1
C1_03990W	LELG_01700	CTRG_04761	CPAR2_107250	CLUG_00935	Cd36_03710	502.479	0.130527	0.381804	203.362	0.00366715	0.999467	91.9814	-0.352039	0.573433	1040.83	0.285618	0.366447	159.523	1.46029	0.0282372	529.514	1.70797	0.000924729	have proteasome binding activity and role in cellular response to arsenic-containing substance, proteasome-mediated ubiquitin-dependent protein catabolic process	N/A
C1_04150C	LELG_01691	CTRG_04743	CPAR2_107140	CLUG_02487	Cd36_03910	100.969	-0.250873	0.415189	164.75	-0.354583	0.998678	399.947	0.123379	0.745181	301.474	1.24275	0.00106285	51.3104	1.06091	0.330324	141.431	0.473856	0.772091	Predicted NUDIX hydrolase domain; Hap43-induced	N/A
C1_04220C	LELG_01682	CTRG_04735	CPAR2_107050	CLUG_01397	Cd36_03980	439.049	0.203639	0.182298	301.82	-0.141286	0.998678	248.796	-0.731833	0.0200569	435.533	1.09127	0.00322985	226.537	0.333857	0.759169	572.896	1.30357	0.0635329	Ortholog of C. dubliniensis CD36 : Cd36_03980, C. parapsilosis CDC317 : CPAR2_107050, Candida tenuis NRRL Y-1498 : CANTEDRAFT_113999 and Debaryomyces hansenii CBS767 : DEHA2D12518g	N/A
C1_04460C	LELG_01817	CTRG_04712	CPAR2_105480	CLUG_00706	Cd36_04200	571.722	2.71183	1.21969e-81	974.438	1.51003	0.00444899	726.46	1.47661	1.35994e-14	2135.88	3.06049	8.26684e-25	163.646	0.979946	0.183738	1285.74	3.52054	1.69224e-11	Putative protein of unknown function, transcript upregulated in clinical isolates from HIV+ patients with oral candidiasis; Spider biofilm induced	N/A
C1_04550W	LELG_01832	CTRG_04707	CPAR2_105220	CLUG_01416	Cd36_04290	206.536	0.318603	0.129512	69.0169	0.09205	0.998678	154.707	-0.719988	0.0777397	223.461	1.14844	0.0177155	74.6755	0.556594	0.664128	251.202	0.425182	0.737618	Putative elongin C; transcript regulated by Nrg1 and Mig1; regulated by Gcn2 and Gcn4	ELC1
C1_04660W	LELG_01799	CTRG_04692	CPAR2_105520	CLUG_00442	Cd36_04410	843.174	1.86249	1.80443e-58	267.497	0.474627	0.998678	5383.6	0.951348	9.02394e-10	1575.87	3.1007	2.34376e-30	180.405	1.82693	0.00746018	3534.95	2.15228	2.47426e-06	Urea amidolyase; hydrolyzes urea to CO2; use of urea as N source and for hyphal switch in macrophage; regulated by Nrg1/Hap43; required for virulence; promotes mouse kidney and brain colonization; rat catheter and flow model biofilm induced	DUR1
C1_05080W	LELG_01777	CTRG_04501	CPAR2_108060	CLUG_01098	Cd36_04840	123.859	2.64271	2.50353e-19	119.991	0.579805	0.998678	330.498	0.323217	0.352083	158.369	2.01275	1.92761e-06	133.116	0.489788	0.694322	159.897	0.995236	0.33672	GABA/polyamine transporter; 9 to 11 membrane spanning segments; complements GABA uptake defect of an S. cerevisiae uga4 put4 gap1 triple mutant; complements growth of an S. cerevisiae spe1 mutant under polyamine limitation	GPT1
C1_05410C	LELG_01743	CTRG_04543	CPAR2_107720	CLUG_02210	Cd36_05140	819.604	0.751717	4.76844e-12	2150.53	-0.443741	0.998678	488.414	0.579069	0.0304059	2427.29	0.861642	0.0091423	479.594	1.5294	0.178895	5995.13	1.30662	0.112155	Putative thioredoxin peroxidase/alkyl hydroperoxide reductase; induced in low iron; regulated by Gcn4; induced in response to amino acid starvation (3-AT treatment)	TRP99
C1_05420W	LELG_01742	CTRG_04544	CPAR2_107710	CLUG_02209	Cd36_05150	555.54	0.0951904	0.539142	514.695	-0.461786	0.998678	335.792	-0.665102	0.0136564	527.91	-0.357021	0.252694	515.787	0.820511	0.420727	739.408	0.811361	0.377225	have enzyme activator activity, mRNA binding activity, role in deadenylation-dependent decapping of nuclear-transcribed mRNA and Dcp1-Dcp2 complex, P-body, cytoplasmic side of membrane, nucleus localization	N/A
C1_06570W	LELG_00556	CTRG_04232	CPAR2_206730	CLUG_03340	Cd36_06160	502.782	2.0247	1.61647e-46	521.534	1.10252	0.147835	102.361	1.01226	0.0265622	1354.37	2.14212	3.38905e-14	120.268	0.795213	0.385477	670.886	2.76784	0.000184958	Peroxisomal adenine nucleotide transporter; role in beta-oxidation of medium-chain fatty acid and peroxisome proliferation; rat catheter biofilm induced	ANT1
C1_06650W	LELG_00614	CTRG_04220	CPAR2_206840	CLUG_03758	Cd36_06230	418.707	0.540388	0.000231146	389.877	-0.591404	0.998678	136.116	-0.710792	0.0888219	370.177	0.905616	0.00381791	354.605	0.95281	0.213061	536.728	0.165085	0.907539	have peptide alpha-N-acetyltransferase activity and role in N-terminal peptidyl-methionine acetylation, mitochondrion inheritance, regulation of actin cytoskeleton organization, ubiquitin-dependent ERAD pathway	N/A
C1_06660W	LELG_00606	CTRG_04219	CPAR2_206830	CLUG_03757	Cd36_06240	1105.12	-0.0858056	0.431986	1836.7	-0.0975916	0.998678	1410.48	0.130321	0.558235	1749.72	1.20139	1.95359e-06	1698.18	0.98929	0.0621051	4508.29	-0.138344	0.922405	Protein of unknown function; regulated by osmotic stress via Hog1 and oxidative stress (Hog1- and Cap1-independent); induced by alpha pheromone in SpiderM medium; Spider biofilm induced	N/A
C1_06810W	LELG_00917	CTRG_04203	CPAR2_207780	CLUG_05766	Cd36_06380	4162.44	3.67621	0	2498.77	2.95677	3.25078e-13	335.158	1.39909	1.81445e-08	13697.1	5.50307	5.43554e-48	591.066	1.76925	0.00126701	19517.5	2.78389	0.00107952	Catalase; resistance to oxidative stress, neutrophils, peroxide; role in virulence; regulated by iron, ciclopirox, fluconazole, carbon source, pH, Rim101, Ssn6, Hog1, Hap43, Sfu1, Sef1, farnesol, core stress response; Spider biofilm induced	CAT1
C1_08030W	LELG_00519	CTRG_03999	CPAR2_804400	CLUG_03540	Cd36_07550	3890.63	0.45411	2.61801e-10	4094.14	-0.348422	0.998678	1549.64	0.439009	0.0489211	1983.33	1.03417	0.384438	1270.47	-0.257921	0.842848	6510.01	1.3536	0.224072	Profilin; functional homolog of S. cerevisiae Pfy1; hyphae, macrophage/pseudohyphal-induced; regulated by Nrg1, Tup1; gene lacks intron (unlike S. cerevisiae PFY1); complements growth of S. cerevisiae srv2 mutant; nonessential	PFY1
C1_08400C	LELG_00578	CTRG_03178	CPAR2_207080	CLUG_00179	Cd36_07910	13856	-0.529417	9.80707e-20	16828.9	0.691269	0.998678	6585.34	0.136562	0.474538	8915.64	0.175227	0.601768	15400.9	-0.810124	0.1364	4105.94	2.35706	4.74061e-05	Glycine decarboxylase P subunit; protein of glycine catabolism; repressed by Efg1; Hog1-induced; induced by Rim101 at acid pH; transcript induced in elevated CO2; stationary phase enriched protein	GCV2
C1_08470W	LELG_00654	CTRG_03160	CPAR2_207240	CLUG_03900	Cd36_07980	599.287	0.66882	3.66057e-07	1079.34	-0.799059	0.998678	296.558	0.306317	0.356911	1205.23	0.335317	0.40235	798.613	1.12765	0.241271	620.181	0.24188	0.888634	have role in mitochondrial respiratory chain complex III assembly and integral component of mitochondrial membrane localization	N/A
C1_08650C	LELG_00461	CTRG_03217	CPAR2_803930	CLUG_01280	Cd36_08160	300.139	0.803024	3.70732e-06	634.413	0.128828	0.998678	165.916	-0.293428	0.540927	412.662	0.108094	0.790732	158.284	0.463834	0.580857	431.48	1.4644	0.0485811	have ATP binding, FMN adenylyltransferase activity, magnesium ion binding activity, role in FAD biosynthetic process and cytoplasm localization	FAD1
C1_08690W	LELG_00550	CTRG_03221	CPAR2_803970	CLUG_01286	Cd36_08200	568.184	0.975774	9.18194e-15	457.837	-0.233445	0.998678	423.715	-0.312943	0.339127	1193.04	0.442664	0.126656	529.849	0.936622	0.143469	2127.09	0.981675	0.260648	have role in mitochondrial respiratory chain complex II assembly, protein-FAD linkage, tricarboxylic acid cycle and mitochondrial matrix localization	N/A
C1_09000W	LELG_00317	CTRG_03248	CPAR2_801590	CLUG_01868	Cd36_08490	253.629	1.23868	1.32342e-11	483.099	0.469799	0.998678	145.496	-1.01757	0.0220499	1193.77	0.555802	0.1367	113.04	1.14547	0.165359	571.763	0.778577	0.397179	Ortholog of S. cerevisiae : YTP1, C. dubliniensis CD36 : Cd36_08490, C. parapsilosis CDC317 : CPAR2_801590, Candida tenuis NRRL Y-1498 : CANTEDRAFT_109732 and Debaryomyces hansenii CBS767 : DEHA2C10384g	N/A
C1_09180W	LELG_03592	CTRG_03268	CPAR2_700930	CLUG_05047	Cd36_08660	630.845	-0.191959	0.136054	508.513	-0.468655	0.998678	667.016	-0.647365	0.00192069	1122.35	0.971639	0.00224692	291.09	1.3222	0.0211988	986.989	0.395186	0.653292	Zn(II)2Cys6 transcription factor; ortholog of S. cerevisiae Lys14 involved in the regulation of lysine biosynthesis genes	LYS143
C1_09340C	LELG_00686	CTRG_03420	CPAR2_207520	CLUG_04062	Cd36_08810	396.446	1.56414	2.01495e-21	172.791	1.62068	0.0271128	545.831	0.066814	0.868205	1214.73	1.59185	3.7086e-08	104.643	0.358762	0.737249	195.8	2.92121	0.00416086	Protein of unknown function; Sef1-, Sfu1-, and Hap43 regulated; Spider biofilm induced	N/A
C1_10140C	LELG_00541	CTRG_03346	CPAR2_403960	CLUG_00580	Cd36_09530	566.115	1.9509	1.08287e-43	368.13	0.309311	0.998678	1089.65	-0.443137	0.0436681	1468.14	1.52989	2.50425e-11	2602.91	0.584057	0.370378	678.139	1.45882	0.0482066	Protein of unknown function; S. cerevisiae ortholog Cos111 confers resistance to the antifungal drug ciclopirox olamine; constitutive expression independent of MTL or white-opaque status; Spider biofilm induced	N/A
C1_10310W	LELG_00669	CTRG_03323	CPAR2_207380	CLUG_01304	Cd36_09710	261.532	1.5541	8.6424e-17	271.909	0.544248	0.998678	163.18	0.165273	0.747022	1256.66	3.6838	1.68633e-22	262.524	2.14667	0.000711442	495.306	1.77958	0.00635261	Predicted methyltransferase; Spider biofilm induced	N/A
C1_10690W	LELG_03560	CTRG_03285	CPAR2_201460	CLUG_01366	Cd36_10020	894.084	0.129549	0.263003	709.185	-0.526084	0.998678	668.518	0.0258471	0.943851	1298.79	-0.0863269	0.816681	212.611	0.403485	0.728741	1458.88	1.25793	0.117735	have mitochondrion localization	N/A
C1_10780C	LELG_00390	CTRG_04066	CPAR2_804180	CLUG_03534	Cd36_10110	1136.33	0.175441	0.0889063	2707.53	-1.01224	0.998678	1128.51	0.544301	0.0163674	2452.95	0.772183	0.0125023	1373.61	1.03475	0.315588	1642.04	0.550837	0.422021	Protein with similarity to protein kinase C inhibitor-I; protein level decreases in stationary phase cultures	HNT1
C1_11010C	LELG_01064	CTRG_04087	CPAR2_212530	CLUG_05068	Cd36_10330	412.312	0.925425	1.02749e-09	347.5	0.247868	0.998678	387.563	-0.235925	0.525202	304.414	2.26743	1.8253e-12	554.357	0.878203	0.167402	652.255	2.0597	0.000361064	Putative ortholog of S. cerevisiae Pex32 a peroxisomal integral membrane protein with a role in negative regulation of peroxisome size; Hap43-repressed gene	N/A
C1_11340W	LELG_00907	CTRG_04109	CPAR2_207890	CLUG_02159	Cd36_10640	19.9804	1.07339	0.115771	166.367	0.182463	0.998678	10.6668	0.319392	0.872631	20.5134	1.9628	0.0499925	16.9793	1.7748	0.305864	194.866	0.143941	0.939589	Putative membrane protein with a predicted role in membrane fusion during mating; Hap43p-repressed gene; protein induced during the mating process	PRM1
C1_11510C	LELG_00888	CTRG_04136	CPAR2_208100	CLUG_02902	Cd36_10800	554.188	1.05246	2.59299e-16	207.096	0.590135	0.998678	115.387	1.0047	0.0300538	379.543	1.42667	3.50785e-05	317.497	1.25226	0.122491	1369.81	2.43466	4.26489e-07	Putative DnaJ-like molecular chaperone; Spider biofilm induced	N/A
C1_11580W	LELG_03493	CTRG_03488	CPAR2_203710	CLUG_05910	Cd36_10870	377.423	0.228268	0.174991	163.75	-0.13459	0.998678	109.446	0.158165	0.799141	233.829	1.30505	0.00138202	90.7297	-0.0641431	0.959722	132.322	2.42564	0.0114126	Protein of unknown function; transcript upregulated by benomyl treatment	N/A
C1_11660W	LELG_00357	CTRG_03478	CPAR2_804600	CLUG_05892	Cd36_10950	2154.08	0.40077	4.01344e-07	3229.92	0.158491	0.998678	525.138	1.32526	2.35203e-07	9804.18	1.7809	1.83336e-12	1138.39	0.545344	0.372077	3460.12	1.70304	0.000361064	Putative glutamate decarboxylase; alkaline, macrophage-downregulated gene; amphotericin B induced; induced by Mnl1 under weak acid stress; stationary phase enriched protein; rat catheter biofilm repressed	GAD1
C1_11890W	LELG_00435	CTRG_03459	CPAR2_805010	CLUG_00821	Cd36_11140	832.791	2.14888	2.74108e-79	444.315	0.136522	0.998678	703.487	0.464839	0.023838	366.4	2.96753	0.472982	318.51	1.09672	0.075739	864.811	1.81723	0.000358561	Protein of unknown function; Spider biofilm induced	N/A
C1_12250C	LELG_03583	CTRG_03513	CPAR2_701040	CLUG_04715	Cd36_11490	1894.36	0.0592932	0.546421	1832.38	0.23844	0.998678	1756.44	-0.674224	6.67326e-06	1819.18	-0.245036	0.380812	1055.36	-0.193043	0.835169	17.9529	2.5442	0.410772	Ortholog of C. dubliniensis CD36 : Cd36_11490, C. parapsilosis CDC317 : CPAR2_701040, Candida tenuis NRRL Y-1498 : CANTEDRAFT_104365 and Debaryomyces hansenii CBS767 : DEHA2G09790g	N/A
C1_12370W	LELG_03610	CTRG_03520	CPAR2_700740	CLUG_04727	Cd36_11590	226.077	-0.11536	0.592356	361.782	-0.580848	0.998678	76.9167	0.43175	0.50535	295.415	0.280131	0.451711	171.514	1.24988	0.165984	137.569	0.669435	0.699886	Chaperone component; involved in assembly of alpha subunits into the 20S proteasome; flow model biofilm induced	N/A
C1_13270W	LELG_03393	CTRG_03601	CPAR2_202640	CLUG_04819	Cd36_12310	1051.73	0.444825	8.22435e-06	434.052	0.0554922	0.998678	383.419	-0.0647318	0.863923	2140.32	1.04989	1.19856e-05	152.131	1.11107	0.343826	1858.89	1.72567	0.00110855	Putative ATPase; predicted role in ER-associated protein catabolism; induced during chlamydospore formation in both C. albicans and C. dubliniensis; rat catheter biofilm repressed	N/A
C1_13290W	LELG_03394	CTRG_03600	CPAR2_202650	CLUG_04818	Cd36_12330	13.0987	0.11322	0.899406	19.8301	-0.631907	0.998678	34.6182	0.563553	0.551834	40.016	0.983887	0.187636	48.3385	1.12519	0.325255	36.1732	-0.758076	0.796003	have role in ascospore wall assembly and ascospore wall, mitochondrion, prospore membrane localization	N/A
C1_13680C	LELG_03551	CTRG_03628	CPAR2_201550	CLUG_03235	Cd36_12660	6972.32	0.211874	0.00165697	5867.45	-0.627538	0.998678	2342.66	0.177471	0.398953	5214.73	0.404171	0.110619	5445.57	0.287787	0.751468	6394.44	1.43772	0.00453724	Glycine decarboxylase, subunit H; protein level decrease in stationary phase cultures	GCV3
C2_00180C	LELG_01182	CTRG_01093	CPAR2_213600	CLUG_05509	Cd36_15160	390.566	1.64471	1.78651e-26	271.027	1.14121	0.341714	729.162	0.332229	0.150042	2027.19	2.52349	3.41256e-15	105.073	1.01176	0.30366	1027.05	0.779063	0.311053	Predicted uricase; ortholog of S. pombe SPCC1223.09; Spider biofilm induced	N/A
C2_00500W	LELG_01214	CTRG_01124	CPAR2_213280	CLUG_00327	Cd36_15470	641.23	0.542824	1.01804e-05	487.248	-0.00940619	0.999467	359.718	0.296084	0.324562	286.068	0.985896	0.00508324	189.577	1.41741	0.0607853	66.2207	1.51947	0.283668	Putative Zn(II)2Cys6 transcription factor; hypersensitive to toxic ergosterol analog ECC69 and/or ECC1384	ZCF9
C2_01150W	LELG_01161	CTRG_01296	CPAR2_213810	CLUG_05853	Cd36_16040	564.699	1.68203	5.8075e-32	922.165	0.266975	0.998678	77.1095	0.0572006	0.953342	729.163	0.687474	0.0224246	123.471	0.793245	0.35487	1040.34	1.85375	0.000371524	have ubiquitin-protein transferase activity, role in protein import into peroxisome matrix, protein monoubiquitination and integral component of peroxisomal membrane, peroxisomal importomer complex localization	PEX12
C2_01540W	LELG_01128	CTRG_01245	CPAR2_214150	CLUG_03270	Cd36_16390	1020.58	1.07115	8.7007e-23	351.023	2.00744	3.23235e-05	88.176	2.22334	9.05027e-06	1680.48	5.59717	1.50548e-53	45.9998	2.084	0.10318	369.6	4.08373	4.26489e-07	S. pombe ortholog SPCC576.01c is a predicted sulfonate dioxygenase; possibly transcriptionally regulated upon hyphal formation; Spider biofilm induced	N/A
C2_01550W	LELG_01127	CTRG_01246	CPAR2_214160	CLUG_01747	Cd36_16400	6038	0.751044	5.1619e-29	1248.84	-0.26342	0.998678	161.468	-1.07447	0.0107704	1748.81	1.32368	5.43421e-09	1117.59	1.13122	0.0323655	2198.38	0.925072	0.170057	Putative Mg2+-dependent phosphatidate phosphatase; transcript regulated by Nrg1	SMP2
C2_02620W	LELG_00733	CTRG_01370	CPAR2_210730	CLUG_00633	Cd36_17410	611.762	-0.088215	0.524783	364.183	-0.0667254	0.998678	387.99	0.491268	0.0925079	925.599	0.604681	0.130603	549.802	0.991404	0.347929	943.323	1.59648	0.0410375	Putative mitochondrial protein of unknown function; regulated by Sef1p-, Sfu1p-, and Hap43p	N/A
C2_02840C	LELG_01076	CTRG_01358	CPAR2_212430	CLUG_00946	Cd36_17530	286.249	0.145728	0.445487	477.768	0.0526448	0.998678	269.679	-0.345143	0.43026	851.788	1.06828	2.4042e-05	475.788	0.827595	0.27619	1450.36	1.33215	0.00604787	Ortholog of S. cerevisiae : YML002W, C. dubliniensis CD36 : Cd36_17530, C. parapsilosis CDC317 : CPAR2_212430 and Candida tenuis NRRL Y-1498 : CANTEDRAFT_128807	N/A
C2_02970C	LELG_01093	CTRG_01342	CPAR2_212210	CLUG_04537	Cd36_17740	62712.4	1.30787	1.77298e-116	31619.4	0.964117	0.0929996	97638.7	-0.725732	1.83214e-11	18138.9	3.54881	6.88942e-16	22.1914	1.25919	0.452437	20727.6	3.6141	2.14282e-10	NAD-aldehyde dehydrogenase; decreased expression in fluconazole-resistant isolate, or in hyphae; biofilm induced; fluconazole-downregulated; protein abundance is affected by URA3 expression in the CAI-4 strain; stationary phase enriched	ALD5
C2_03120W	LELG_01290	CTRG_01313	CPAR2_211650	CLUG_05800	Cd36_17890	420.798	2.94756	3.05763e-69	228.629	2.65837	1.28036e-06	917.594	1.86723	3.68382e-19	1355.04	3.48307	2.46091e-20	27.0461	1.56469	0.269914	2558.29	4.32251	1.76436e-08	Putative peroxisomal copper amine oxidase	AMO1
C2_03290W	LELG_01312	CTRG_01173	CPAR2_211790	CLUG_01888	Cd36_18040	481.273	2.27857	1.57443e-54	698.528	0.0815559	0.998678	247.313	1.96942	1.96532e-12	1412.28	2.26889	1.58694e-11	194.375	2.05052	0.00709799	1130.25	1.19372	0.0217791	Ortholog of C. dubliniensis CD36 : Cd36_18040, C. parapsilosis CDC317 : CPAR2_211790, Candida tenuis NRRL Y-1498 : CANTEDRAFT_109928 and Debaryomyces hansenii CBS767 : DEHA2E21010g	N/A
C2_03520C	LELG_01275	CTRG_01202	CPAR2_211420	CLUG_05138	Cd36_18250	4056.76	-0.267021	0.000142066	1572.14	0.126965	0.998678	26837.5	0.00191972	0.992601	2180.77	0.933146	0.00163254	2937.48	1.48806	0.203324	45558.3	-0.213299	0.926005	Protein of unknown function; transcription is specific to white cell type	ADAEC
C2_03620W	LELG_00577	CTRG_01212	CPAR2_207100	CLUG_03373	Cd36_18330	381.266	0.721027	2.88181e-06	85.2348	1.615	0.0954002	99.1652	0.894144	0.0630731	84.2699	2.24882	0.000785087	58.8959	2.59549	0.000955298	658.155	3.86997	0.000198547	Putative thiol-specific monooxygenase; mutant is viable; flow model biofilm induced	IFK2
C2_05060C	LELG_00954	CTRG_01656	CPAR2_210130	CLUG_02779	Cd36_19570	46.942	1.8265	2.43869e-05	59.6116	0.656653	0.998678	148.255	0.191557	0.70838	504.324	0.900093	0.00480587	203.179	1.51683	0.178524	745.355	3.21552	0.00119685	Putative sulfiredoxin; regulated by Tsa1, Tsa1B in minimal media at 37 degrees C; flow model biofilm induced; Spider biofilm induced	N/A
C2_05150W	LELG_00634	CTRG_01657	CPAR2_206600	CLUG_05329	Cd36_19650	610.068	1.40373	9.32906e-29	976.621	0.0390108	0.998678	241.769	0.0502521	0.915397	874.162	2.1577	2.072e-12	627.292	1.66888	0.0239068	761.754	2.27683	9.54352e-06	have ubiquitin-protein transferase activity, role in fatty acid metabolic process, protein import into peroxisome matrix, protein polyubiquitination and peroxisomal importomer complex, peroxisomal membrane localization	PEX2
C2_05440W	LELG_00767	CTRG_01462	CPAR2_209400	CLUG_00149	Cd36_19900	800.64	1.97636	6.43374e-57	952.345	0.324095	0.998678	607.502	0.391414	0.129275	2155.86	1.56702	4.2192e-11	435.723	0.347481	0.668988	1335.73	2.01464	0.00812176	have ATPase activity, protein heterodimerization activity, role in fatty acid metabolic process, protein import into peroxisome matrix, receptor recycling, replicative cell aging and cytosol, peroxisome localization	PEX6
C2_05480C	LELG_01068	CTRG_01458	CPAR2_212490	CLUG_02756	Cd36_19940	108.216	0.908913	0.00107898	141.809	-0.193057	0.998678	100.284	0.290839	0.618287	161.434	-0.153708	0.740706	60.6247	1.37725	0.325255	113.83	1.23053	0.47193	have mitochondrial intermembrane space localization	N/A
C2_05970C	LELG_00984	CTRG_01512	CPAR2_209830	CLUG_02070	Cd36_20390	292.463	-0.209182	0.2519	291.153	-0.149851	0.998678	337.655	0.443615	0.171684	383.556	1.46079	7.23833e-06	18.5138	0.96407	0.57322	215.083	2.16694	0.0249829	Putative acyl-CoA thioesterase	TES1
C2_06510W	LELG_01927	CTRG_01914	CPAR2_104250	CLUG_02065	Cd36_20860	195.505	0.819773	8.96379e-05	368.638	9.03812e-05	0.999994	223.864	0.109477	0.813379	406.561	1.24806	0.000241157	159.758	1.35013	0.127475	96.3149	2.44203	0.0276502	Ortholog of C. dubliniensis CD36 : Cd36_20860, C. parapsilosis CDC317 : CPAR2_104250, Candida tenuis NRRL Y-1498 : CANTEDRAFT_115100 and Debaryomyces hansenii CBS767 : DEHA2E10450g	N/A
C2_06680W	LELG_01910	CTRG_01795	CPAR2_104450	CLUG_02051	Cd36_20980	7002.01	1.19992	1.12979e-60	1436.57	0.628189	0.998678	2928.06	0.676629	9.64027e-07	11463.6	2.63609	1.10665e-17	4023.6	0.167532	0.89955	1181.52	3.97318	5.92471e-05	Putative ammonium transporter; upregulated in the presence of human neutrophils; fluconazole-downregulated; repressed by nitric oxide; Spider biofilm induced; rat catheter biofilm repressed	FRP3
C2_06700W	LELG_01912	CTRG_01793	CPAR2_104430	CLUG_00771	Cd36_21000	1844.24	1.85318	3.36292e-82	143.541	1.69697	0.0803678	860.504	0.326064	0.154696	3068.06	2.74192	2.00816e-18	1209.35	0.980315	0.163677	260.97	2.35082	0.0390643	Protein similar to A. niger predicted peroxisomal copper amino oxidase; mutation confers hypersensitivity to toxic ergosterol analog; F-12/CO2 early biofilm induced	AMO2
C2_07430C	LELG_01855	CTRG_01682	CPAR2_104990	CLUG_02523	Cd36_21700	352.143	0.47427	0.00301795	223.791	0.907043	0.575537	932.94	0.281889	0.161146	692.89	1.51937	2.97551e-07	1197.43	2.67875	1.29027e-06	677.259	1.48861	0.131948	Putative nicotinamide riboside hydrolase; cleaves N-glycosidic bonds in nucleosides; pyrimidine salvage and nicotinamide riboside salvage pathways; Spider biofilm induced	N/A
C2_08420W	LELG_02403	CTRG_01837	CPAR2_406980	CLUG_02411	Cd36_22560	234.37	0.30104	0.132462	138.211	0.0193353	0.998678	1195.54	0.519134	0.00599357	538.345	0.0750596	0.880028	84.9986	1.5527	0.0463459	807.529	1.20025	0.168609	have DNA-3-methyladenine glycosylase activity, damaged DNA binding activity, role in DNA dealkylation involved in DNA repair, base-excision repair, AP site formation and cytoplasm, nucleus localization	N/A
C2_08620W	LELG_02429	CTRG_01859	CPAR2_406770	CLUG_00484	Cd36_22750	546.139	0.615196	3.51946e-05	108.44	0.131955	0.998678	794.388	0.570702	0.018086	1010.31	1.39828	3.25467e-08	230.804	1.15377	0.133231	1993.71	-0.218501	0.822536	Protein of unknown function; induced in core caspofungin response; expression upregulated in an ssr1 null mutant; induced by nitric oxide independent of Yhb1p	N/A
C2_09980W	LELG_02755	CTRG_02094	CPAR2_405150	CLUG_02953	Cd36_24050	546.415	0.628061	8.85143e-07	547.253	0.255697	0.998678	180.095	0.132353	0.790632	2110.71	1.6461	9.02629e-13	1126.46	1.37434	0.145514	2504.05	1.14684	0.0107444	Protein with a PI31 proteasome regulator domain; Hap43-repressed; flow model biofilm induced	N/A
C2_10060C	LELG_02364	CTRG_02091	CPAR2_407440	CLUG_02962	Cd36_24110	156.48	0.7112	0.00248918	125.418	-0.370667	0.998678	167.184	-0.501197	0.210438	836.138	0.901924	0.00994182	56.1012	1.15975	0.315588	376.918	0.445363	0.783641	Putative pantetheine-phosphate adenylyltransferase (PPAT); which catalyzes 4th step in coenzyme A biosynthesis from pantothenate; rat catheter biofilm repressed	N/A
C2_10580W	LELG_02335	CTRG_01929	CPAR2_407970	CLUG_00202	Cd36_24750	269.493	0.142827	0.478008	94.0111	0.758193	0.998678	157.749	-1.53339	0.00107404	693.233	0.279793	0.373262	154.455	0.926427	0.213061	318.78	1.41834	0.0334702	Putative E2 ubiquitin-conjugating enzyme	UBC15
C3_00210C	LELG_02282	CTRG_06167	CPAR2_504090	CLUG_00889	Cd36_80190	150.912	1.52883	5.43245e-10	369.156	0.721234	0.998678	43.5168	1.56925	0.034973	871.979	2.4778	1.6629e-12	25.2614	2.91975	0.0688611	133.872	1.34658	0.35566	Predicted integral membrane protein; Spider biofilm induced	N/A
C3_00540C	LELG_02265	CTRG_06198	CPAR2_503360	CLUG_02939	Cd36_80500	202.853	0.538225	0.009433	728.843	-0.366535	0.998678	533.859	-0.0392856	0.910427	664.154	0.552817	0.0473641	401.13	2.34669	0.0121227	716.389	0.611153	0.420399	Protein with a positive role in the multivesicular body sorting pathway; rat catheter biofilm repressed	IST1
C3_00650W	LELG_02172	CTRG_02217	CPAR2_503880	CLUG_01330	Cd36_80600	539.712	4.00828	2.92514e-108	656.927	1.11649	0.198273	338.467	0.211478	0.535311	819.636	2.79338	2.67754e-13	214.542	2.24161	7.63193e-05	3155.18	3.65934	0.00124282	induced hyphal growth; localizes to plasma membrane; induced by GlcNAc, macrophage engulfment; 12 transmembrane, major facilitator superfamily	NGT1
C3_00700W	LELG_02199	CTRG_05720	CPAR2_503920	CLUG_01336	Cd36_80640	393.517	0.0676537	0.689739	334.351	0.0937662	0.998678	296.361	-1.1357	0.00100529	1026.06	0.608882	0.0272404	123.326	0.554296	0.516385	1469.88	1.21571	0.0587408	Putative vacuolar sorting protein; downregulated upon adherence to polystyrene	VPS8
C3_00900C	LELG_02144	CTRG_04029	CPAR2_101810	CLUG_04223	Cd36_80820	899.696	0.639907	2.61871e-09	897.717	0.422004	0.998678	597.382	0.183426	0.487551	951.361	1.94599	6.63256e-14	1347.41	0.839864	0.324669	1498.66	1.42673	0.0669769	Putative oxidoreductase; transcriptionally induced by interaction with macrophage; rat catheter biofilm repressed	AYR1
C3_01080W	LELG_02033	CTRG_02635	CPAR2_103030	CLUG_02655	Cd36_80990	478.949	0.577426	2.18068e-05	971.471	-0.698989	0.998678	203.248	-0.86282	0.0106508	1339.66	-0.172626	0.667945	406.405	0.727286	0.467107	1058.32	0.497579	0.767789	Putative mitochondrial ribosomal protein of the large subunit; Ssr1-repressed; rat catheter biofilm induced	MRPL33
C3_01280W	LELG_02087	CTRG_02181	CPAR2_101920	CLUG_00371	Cd36_81220	882.731	0.130292	0.277014	729.892	-0.435513	0.998678	471.804	0.0609778	0.879894	1265.13	0.673766	0.0144743	699.335	1.24261	0.0102703	894.355	1.36096	0.0612998	have role in response to purine-containing compound	N/A
C3_01420C	LELG_02188	CTRG_02171	CPAR2_503800	CLUG_02788	Cd36_81350	978.482	2.17397	3.58368e-83	974.658	0.738584	0.998678	433.476	1.06313	1.19147e-05	10142.7	3.23412	1.62759e-18	616.148	2.38788	0.00136046	2911.4	3.08671	5.57275e-06	Sterol carrier domain protein; alkaline downregulated; colony morphology-related gene regulation by Ssn6; Spider biofilm induced	N/A
C3_01620W	LELG_02226	CTRG_02149	CPAR2_503590	CLUG_01994	Cd36_81530	136.43	0.810382	0.000905144	271.854	0.297992	0.998678	244.178	0.991569	0.00178909	648.21	2.1603	8.57218e-12	26.0137	1.27979	0.381363	460.83	0.608417	0.654563	Ortholog of C. dubliniensis CD36 : Cd36_81530, C. parapsilosis CDC317 : CPAR2_503590, Candida tenuis NRRL Y-1498 : CANTEDRAFT_115755 and Debaryomyces hansenii CBS767 : DEHA2D15334g	N/A
C3_01900C	LELG_02914	CTRG_02370	CPAR2_807520	CLUG_00694	Cd36_81770	437.968	-0.071903	0.651647	43.3586	0.104686	0.998678	129.33	0.0947327	0.881847	445.018	0.736189	0.0235425	134.03	0.675387	0.488763	86.4939	1.79627	0.229563	Protein with a predicted FYVE/PHD zinc finger domain; Hap43-repressed; Spider biofilm induced	N/A
C3_02090C	LELG_03408	CTRG_02390	CPAR2_202790	CLUG_00457	Cd36_82070	324.938	0.0376963	0.850338	389.638	-0.153908	0.998678	100.924	0.165185	0.799141	601.622	0.445174	0.152608	207.982	0.937154	0.259641	1206.7	1.5888	0.00177316	Ortholog of C. dubliniensis CD36 : Cd36_82070, C. parapsilosis CDC317 : CPAR2_202790, Candida tenuis NRRL Y-1498 : CANTEDRAFT_114065 and Debaryomyces hansenii CBS767 : DEHA2D17468g	N/A
C3_02120W	LELG_02739	CTRG_02393	CPAR2_404880	CLUG_02676	Cd36_82100	807.191	-0.146094	0.217265	556.22	-0.29149	0.998678	311.773	0.340456	0.273835	1682.38	1.02482	3.71857e-05	533.381	0.394045	0.659544	1124.34	1.22641	0.134027	with predicted fatty-acyl-CoA binding activity	N/A
C3_02870C	LELG_02101	CTRG_02558	CPAR2_102480	CLUG_01925	Cd36_82860	233.744	0.716324	0.000135591	63.5973	0.65726	0.998678	2040.03	0.0462206	0.852353	1119.11	1.71627	5.4936e-07	17.4608	0.76107	0.67459	720.848	0.100057	0.949764	Protein of unknown function; required for adhesion to abiotic substrate; Spider biofilm induced	N/A
C3_02970C	LELG_02002	CTRG_02571	CPAR2_103470	CLUG_03523	Cd36_82950	881.889	0.324861	0.00262938	1337.63	0.0857069	0.998678	242.785	-0.620614	0.113287	302.628	1.25363	0.000297298	535.138	0.673412	0.462276	242.334	0.772875	0.496518	have SUMO binding, SUMO ligase activity, metalloendopeptidase activity	N/A
C3_04320W	LELG_02644	CTRG_02315	CPAR2_806150	CLUG_05503	Cd36_84260	309.241	0.519613	0.0018636	139.399	-0.091086	0.998678	60.3083	-0.984192	0.133043	470.502	-0.234438	0.537575	126.281	0.363197	0.693233	313.439	1.10684	0.178359	Predicted syntaxin-like vacuolar t-SNARE, involved in vacuolar inheritance	VAM3
C3_04650W	LELG_02687	CTRG_02482	CPAR2_404550	CLUG_03019	Cd36_84610	222.647	1.41434	6.34456e-12	158.7	0.357311	0.998678	867.917	0.310681	0.130092	213.768	1.92813	1.224e-06	105.816	0.822173	0.385864	1008.87	0.47673	0.699886	Ortholog of S. cerevisiae : AIM6, C. glabrata CBS138 : CAGL0C05533g, C. dubliniensis CD36 : Cd36_84610, C. parapsilosis CDC317 : CPAR2_404550 and Candida tenuis NRRL Y-1498 : CANTEDRAFT_115337	N/A
C3_04800C	LELG_02895	CTRG_02499	CPAR2_807430	CLUG_00712	Cd36_84760	411.279	1.15212	3.05379e-15	628.242	-0.0182045	0.998678	450.409	0.147662	0.634039	650.512	2.79585	4.31742e-18	688.344	0.723022	0.274389	1669.72	1.57291	0.0165002	have role in peroxisome organization and peroxisomal membrane localization	N/A
C3_05180W	LELG_02862	CTRG_02520	CPAR2_405410	CLUG_04770	Cd36_85160	531.823	0.421876	0.00183334	179.907	-0.562466	0.998678	988.665	0.50767	0.0157323	639.211	0.579649	0.10399	252.688	-0.147605	0.877642	160.9	2.30318	0.0127808	Putative small G protein from the Ras superfamily involved in cell wall integrity and control of filamentous growth under nitrogen starvation; involved in activation of TOR1C during starvation response	RHB1
C3_05270C	LELG_02879	CTRG_02506	CPAR2_807300	CLUG_05247	Cd36_85250	250.083	0.631525	0.000604789	302.43	0.932281	0.379163	240.191	0.792337	0.0359645	1171.22	1.98856	3.14648e-16	86.2348	1.92897	0.0738341	1731.9	0.808456	0.269681	Putative glucose transporter of the major facilitator superfamily; the C. albicans glucose transporter family comprises 20 members; 12 probable membrane-spanning segments, extended N terminus; expressed in rich medium; Hap43p-repressed	HGT5
C3_05710W	LELG_02790	CTRG_02456	CPAR2_807040	CLUG_03952	Cd36_85650	13515.2	1.00526	1.27073e-69	836.031	-0.0703511	0.998678	243.093	0.923746	0.00596749	2849.05	3.01819	6.25403e-28	8157.24	2.43143	0.000801576	17110.2	0.94556	0.0578104	Fluconazole-induced protein; Ras1, Cyr1 repressed and Efg1 induced; regulated by Nrg1, Tup1, Tbf1, Ssn6; induced in oralpharyngeal candidasis; rat catheter biofilm repressed	RCT1
C3_06290W	LELG_02706	CTRG_02232	CPAR2_404740	CLUG_01247	Cd36_86190	764.985	0.421082	0.000203008	1618.44	0.148799	0.998678	491.764	-0.532127	0.0633893	1409.77	1.17704	5.51589e-06	804.097	1.42531	0.0907769	1149.32	1.34034	0.0148973	Ortholog of S. cerevisiae : YML020W, C. glabrata CBS138 : CAGL0G07062g, C. dubliniensis CD36 : Cd36_86190, C. parapsilosis CDC317 : CPAR2_404740 and Candida tenuis NRRL Y-1498 : CANTEDRAFT_107670	N/A
C3_06490W	LELG_02696	CTRG_05716	CPAR2_404210	CLUG_00217	Cd36_86460	483.097	1.77111	5.78619e-36	981.179	-0.380483	0.998678	132.901	0.852094	0.0476997	407.242	1.73229	1.46169e-07	235.965	1.29077	0.0908236	388.97	1.08965	0.161071	Putative protein of unknown function; Hap43p-repressed gene; ortholog of S. cerevisiae YJL218W	N/A
C3_06550C	LELG_02691	CTRG_05706	CPAR2_805810	CLUG_04198	Cd36_86520	419.297	0.15098	0.343138	164.402	0.182199	0.998678	464.311	0.0429819	0.906805	383.729	-0.110659	0.777683	626.745	1.24358	0.102231	869.804	1.21776	0.0474341	have holo TFIIH complex localization	N/A
C3_07380W	LELG_02934	CTRG_05602	CPAR2_807760	CLUG_03677	Cd36_87290	496.757	0.561134	3.2756e-05	372.926	-0.184973	0.998678	160.474	0.00183762	0.996541	864.438	0.990778	0.00493402	413.513	1.75548	0.0769629	442.478	0.7555	0.465213	Protein with a predicted RING-type zinc finger; possibly an essential gene, disruptants not obtained by UAU1 method	N/A
C3_07760C	LELG_02965	CTRG_05578	CPAR2_808070	CLUG_01152	Cd36_87630	153.882	1.37582	3.3361e-09	80.1211	0.11904	0.998678	115.931	-0.40002	0.443189	68.4127	2.42519	5.16171e-05	48.7751	2.16067	0.0952042	739.42	1.72511	0.000721382	Predicted alpha/beta hydrolase; Spider biofilm induced	N/A
C4_00080C	LELG_04283	CTRG_00113	CPAR2_402270	CLUG_05129	Cd36_40140	618.595	3.29176	1.37178e-110	319.429	0.560964	0.998678	171.634	-0.0390723	0.946711	538.442	2.70284	5.69868e-11	69.965	2.0983	0.0177994	439.292	2.10879	0.00177316	Protein of unknown function; Hap43-repressed; Spider biofilm induced	N/A
C4_00150C	LELG_04329	CTRG_00123	CPAR2_402710	CLUG_05131	Cd36_40220	1320.52	2.13705	8.98463e-97	1224.75	0.83267	0.43943	875.846	-0.0124738	0.969103	1513.14	2.76886	3.04027e-18	1664.24	2.14849	2.62632e-05	1990.29	1.64517	0.0485861	Pex5p family protein; required for PTS1-mediated peroxisomal protein import, fatty acid beta-oxidation; similar to S. cerevisiae Pas10p peroxisomal targeting receptor; macrophage/pseudohyphal-repressed; Hap43p-repressed	PEX5
C4_00160C	LELG_04331	CTRG_00013	CPAR2_402700	CLUG_00267	Cd36_40230	4811.46	1.02366	5.08557e-48	7025.28	-0.134824	0.998678	5429.62	0.395362	0.0037747	11176.9	1.67914	3.0966e-13	6985.23	0.612891	0.42626	8273.35	0.645483	0.407136	Ornithine aminotransferase; arginine metabolism; alkaline induced; mutant sensitivite to toxic ergosterol analog, to amphotericin B; exponential and stationary phase yeast; flow model biofilm induced; rat catheter, Spider biofilm repressed	CAR2
C4_00180W	LELG_05801	CTRG_00015	CPAR2_110460	CLUG_00269	Cd36_40250	338.125	-0.00317864	0.986555	423.781	0.00124955	0.999879	701.698	-1.11546	3.31058e-06	658.49	0.190403	0.58174	940.361	0.640804	0.512375	218.299	1.10398	0.421426	Protein involved in control of calcium homeostasis and oxidative stress response; mutants show defects in hyphal growth	ECM7
C4_00260W	LELG_04300	CTRG_00126	CPAR2_402210	CLUG_00277	Cd36_40320	1253.52	0.318952	0.0007669	874.041	-0.109425	0.998678	825.909	-0.506839	0.0179185	1240.17	0.992543	0.000179871	352.178	0.963387	0.106835	1383.15	0.680845	0.302996	activity	N/A
C4_00350W	LELG_04318	CTRG_03498	CPAR2_402790	CLUG_05396	Cd36_40410	286.66	0.543317	0.00248311	460.211	-0.380156	0.998678	41.9467	-0.271606	0.799141	767.226	-0.10163	0.789908	229.179	1.20406	0.142773	642.836	0.524846	0.518142	Vesicle transport protein; acts in endosomal transport; roles in metal ion resistance, virulence, adhesion, hyphal growth, chlamydospore formation; similar to S. cerevisiae Pep7p	PEP7
C4_00430W	LELG_04310	CTRG_00004	CPAR2_402870	CLUG_02311	Cd36_40490	26.7687	3.23452	2.34041e-06	29.8178	-1.54543	0.998678	706.416	1.24565	9.48871e-09	65.802	2.80167	7.05252e-07	14.316	0.852232	0.708332	57.3705	2.42104	0.244834	Ammonium permease and regulator of nitrogen starvation-induced filamentation; 11 predicted transmembrane regions; in low nitrogen cytoplasmic C-terminus activates Ras/cAMP and MAPK signal transduction pathways to induce filamentation	MEP2
C4_00630C	LELG_04292	CTRG_00101	CPAR2_402360	CLUG_00254	Cd36_40680	1179.8	0.129401	0.216786	2057.81	-0.753757	0.998678	1273.43	0.202901	0.38678	1618.24	0.811749	0.00967557	1070.83	0.238652	0.841159	2126.17	1.07453	0.373478	ER protein-translocation complex component; regulated by Gcn4p; repressed in response to amino acid starvation (3-aminotriazole treatment); sumoylation target	SEC72
C4_00830W	LELG_04242	CTRG_00064	CPAR2_401110	CLUG_03177	Cd36_40880	344.276	1.43536	3.08486e-18	62.1806	1.87781	0.195277	171.976	1.6217	1.56706e-06	953.739	3.71272	2.12023e-34	148.041	2.70818	0.000528045	713.917	4.29093	1.58423e-19	Peroxisomal 2,4-dienoyl-CoA reductase; stationary phase enriched protein; Spider biofilm induced	SPS20
C4_01200C	LELG_04194	CTRG_00179	CPAR2_400400	CLUG_04333	Cd36_41200	1362.8	0.270402	0.00435063	1096	-0.366281	0.998678	2546.61	1.13209	8.1467e-17	3466.79	1.73642	2.91224e-09	2172.94	0.294905	0.648359	7928.51	1.11148	0.0853708	Aspartate aminotransferase; nitrogen metabolism; similar but not orthologous to S. cerevisiae Aat2; clade-associated gene expression; protein levels decrease in stationary phase yeast; mutant is viable; flow model biofilm repressed	AAT22
C4_01230C	LELG_04549	CTRG_00030	CPAR2_403860	CLUG_04661	Cd36_41220	337.304	0.456742	0.00520771	465.107	-0.405348	0.998678	217.937	-0.68303	0.0376981	174.261	0.86067	0.0764361	191.962	0.754198	0.531425	377.678	-0.52151	0.82753	Protein of unknown function; hyphal-induced expression, regulated by Cyr1, Ras1, Efg1; Spider biofilm induced	N/A
C4_01320C	LELG_04573	CTRG_00039	CPAR2_301860	CLUG_03426	Cd36_41310	292.887	0.481507	0.00510359	71.5061	0.40125	0.998678	118.525	0.25043	0.6595	536.863	1.45244	2.61796e-07	43.4095	0.235031	0.875133	473.204	1.54656	0.00950887	Putative oligopeptide transporter; fungal-specific (no human or murine homolog); expression of OPT6, OPT7, or OPT8 does not suppress defect of mutant lacking Opt1p, Opt2p, and Opt3p; alleles are nonidentical	OPT6
C4_02530W	LELG_04176	CTRG_00138	CPAR2_400180	CLUG_04671	Cd36_42420	248.839	0.444728	0.0211189	448.849	-0.00791327	0.999467	379.377	-0.0159832	0.971836	686.96	1.30218	6.30605e-06	299.353	0.920235	0.235336	477.38	1.32774	0.058287	GAL4-like Zn(II)2Cys6 transcription factor; clade-associated expression; null shows abnormal regulation of invasive colony growth, is unable to utilize proline as a nitrogen source; flow model biofilm induced	ARG83
C4_02860W	LELG_04220	CTRG_00305	CPAR2_400740	CLUG_05028	Cd36_42730	965.135	0.781119	1.17724e-13	1237.99	0.0616619	0.998678	1185.49	0.314189	0.099441	1362.62	0.736051	0.0139794	945.085	2.06597	0.0765138	1969.34	1.04205	0.0327399	have enzyme activator activity and role in chromosome segregation	N/A
C4_02920W	LELG_04229	CTRG_00290	CPAR2_400870	CLUG_04981	Cd36_42780	863.169	0.0803991	0.506125	585.964	0.282038	0.998678	1005.4	0.16632	0.496835	1266	1.55014	1.70772e-08	401.312	1.36093	0.0329782	1766.06	0.612223	0.42453	Specificity factor required for ubiquitination and sorting of specific cargo proteins at the multivesicular body; ortholog of S. cerevisiae Ear1; transcript regulated by iron; Ssr1-represssed; Spider biofilm induced	N/A
C4_02950C	LELG_04226	CTRG_00341	CPAR2_400840	CLUG_04986	Cd36_42820	165.372	0.483314	0.0397145	286.073	-0.835549	0.998678	171.218	-0.533739	0.168983	314.621	0.538261	0.159049	252.239	0.99918	0.377913	181.238	1.78137	0.136776	have role in protein folding in endoplasmic reticulum and ER membrane protein complex localization	N/A
C4_03600C	LELG_04504	CTRG_00344	CPAR2_403580	CLUG_00807	Cd36_43330	585.67	1.56868	1.10429e-28	275.199	-0.169664	0.998678	803.685	0.105852	0.710029	809.481	1.5066	1.60263e-06	262.557	1.88063	0.000154387	2875.85	1.6624	0.00177316	Protein of unknown function; planktonic growth-induced gene	N/A
C4_03810W	LELG_04544	CTRG_00319	CPAR2_403910	CLUG_03860	Cd36_43550	404.453	1.23683	2.21924e-15	489.993	-0.0074056	0.999467	310.014	-0.843241	0.017661	1208.86	0.45256	0.105588	95.6857	1.22462	0.142773	905.927	0.892891	0.534711	have phosphatidylinositol-3-phosphate binding activity and role in autophagy of mitochondrion, early endosome to Golgi transport, macroautophagy, protein localization by the Cvt pathway	N/A
C4_04550C	LELG_04574	CTRG_03920	CPAR2_302280	CLUG_05458	Cd36_44240	475.981	1.10199	6.86894e-16	860.546	-0.332222	0.998678	140.251	-0.821922	0.0616721	536.576	-0.0218829	0.954578	206.037	0.166987	0.860744	473.834	0.409688	0.684947	Putative metalloendopeptidase of mitochondrial inner membrane, involved in TOR-mediated signaling	OMA1
C4_04750W	LELG_04586	CTRG_00436	CPAR2_302010	CLUG_04368	Cd36_44390	662.467	0.51239	5.83659e-05	374.463	0.0534138	0.998678	303.042	0.242402	0.536745	604.749	-0.328522	0.337786	624.107	1.06015	0.0950395	567.086	2.22214	0.000369455	have role in negative regulation of gluconeogenesis, proteasome-mediated ubiquitin-dependent protein catabolic process, traversing start control point of mitotic cell cycle and GID complex localization	N/A
C4_05390W	LELG_05668	CTRG_03881	CPAR2_500830	CLUG_03091	Cd36_45050	1707.39	0.652836	4.55404e-13	1180.16	0.408772	0.998678	370.243	0.0208997	0.962041	1281.91	-0.189113	0.5251	445.204	0.721962	0.276646	931.048	1.73187	0.028713	Putative glyoxylate reductase; acts on glyoxylate and hydroxypyruvate substrates; Spider biofilm repressed	N/A
C4_05440C	LELG_05682	CTRG_03866	CPAR2_500960	CLUG_04498	Cd36_45100	356.518	0.987568	8.19878e-10	839.223	0.0589325	0.998678	1600.22	-0.332122	0.0836127	696.524	1.18762	0.000551463	292.085	2.50286	2.62568e-07	492.017	0.247115	0.861333	Protein of unknown function; Spider biofilm induced	N/A
C4_05560C	LELG_05645	CTRG_03861	CPAR2_500520	CLUG_04493	Cd36_45160	301.117	0.970259	9.86681e-08	288.824	0.0178689	0.998678	511.591	0.81552	0.000622516	1006.57	2.13892	4.93319e-19	80.4573	0.919939	0.343682	533.617	0.528346	0.596695	Aromatic transaminase; Ehrlich fusel oil pathway of aromatic alcohol biosynthesis; Rim101-dependent pH-regulation (alkaline induced); Hap43-induced gene	ARO9
C4_05960W	LELG_04507	CTRG_03898	CPAR2_501520	CLUG_04309	Cd36_45520	1172.1	0.0105008	0.930345	1237.22	-0.745574	0.998678	791.045	-0.0473047	0.892852	896.684	-0.309269	0.282625	475.007	0.622153	0.642106	643.48	1.24387	0.245281	Protein of unknown function; ortholog of S. cerevisiae Nif3; rat catheter biofilm repressed	NIF3
C4_06030W	LELG_04513	CTRG_03904	CPAR2_501460	CLUG_01320	Cd36_45580	6014.39	0.38562	2.05037e-09	6085.05	-0.592647	0.998678	2652.41	0.346237	0.0641641	4979.76	0.480701	0.107734	4555.54	1.5013	0.193987	4030.02	0.828983	0.339056	Calmodulin; calmodulin inhibitors cause a defect in hyphal growth; transcript not regulated by yeast-hyphal transition; mutation confers hypersensitivity to cytochalasin D and high concentrations of tunicamycin; gene has intron	CMD1
C4_06440C	LELG_02197	CTRG_03806	CPAR2_503660	CLUG_03749	Cd36_45930	525.968	0.410934	0.00219111	307.603	0.0721027	0.998678	968.905	0.114522	0.656538	1081.1	0.0932505	0.766214	621.632	1.47966	0.0343207	1269.69	1.66047	0.0151388	with predicted carbohydrate:proton symporter activity, pyrimidine nucleotide-sugar transmembrane transporter activity and role in carbohydrate transport, pyrimidine nucleotide-sugar transmembrane transport	N/A
C4_06450W	LELG_05720	CTRG_03807	CPAR2_501090	CLUG_00232	Cd36_45940	170.111	-0.134347	0.59629	192.37	-0.312793	0.998678	291.182	-0.706729	0.0150181	174.793	-0.0101518	0.987624	275.173	1.00101	0.207686	366.113	0.749149	0.36606	have role in ATP-dependent chromatin remodeling, positive regulation of cellular response to phosphate starvation, regulation of chromosome segregation, regulation of nucleosome density and Ino80 complex localization	N/A
C4_06530C	LELG_05663	CTRG_03823	CPAR2_501010	CLUG_03816	Cd36_46010	117.702	0.485546	0.0774059	398.71	0.220696	0.998678	1184.26	0.700708	0.00137679	837.208	3.52396	4.02608e-44	32.5345	2.4735	0.0411239	621.405	0.250815	0.817311	family; rat catheter biofilm induced	XUT1
C4_06710W	LELG_00636	CTRG_01653	CPAR2_206620	CLUG_05326	Cd36_46170	409.13	-0.113814	0.488479	1273.04	-0.304313	0.998678	580.085	0.491237	0.0343023	1333.1	1.25623	3.27157e-07	391.458	0.258442	0.740009	4093.23	1.14242	0.0333751	Putative NADP-dependent oxidoreductase; Hap43-repressed; induced by benomyl treatment; oxidative stress-induced via Cap1; rat catheter biofilm repressed	N/A
C5_00060C	LELG_03990	CTRG_05228	CPAR2_502420	CLUG_00726	Cd36_50100	727.707	-0.520808	8.28e-06	235.733	-0.0072721	0.999467	479.893	-0.121187	0.723064	342.882	-0.121769	0.770417	327.992	1.15992	0.219237	304.481	0.750871	0.572791	have ubiquitin-protein transferase activity, role in anaphase-promoting complex-dependent catabolic process, protein ubiquitination and anaphase-promoting complex, nuclear periphery localization	N/A
C5_00140C	LELG_03860	CTRG_05236	CPAR2_302700	CLUG_01922	Cd36_50170	234.528	0.839315	8.18549e-06	647.886	-0.015398	0.998678	398.25	0.399644	0.195899	629.923	0.543766	0.0761768	510.423	2.01124	0.0105708	440.784	0.657208	0.623601	Putative integral membrane protein of unknown function; clade-associated gene expression; Spider biofilm induced	N/A
C5_00440C	LELG_03707	CTRG_05263	CPAR2_304070	CLUG_05226	Cd36_50450	651.596	0.758431	4.89676e-10	1694.33	-0.411595	0.998678	619.964	0.162731	0.550905	1975.05	0.298302	0.397278	2658.51	1.32462	0.21955	1561.83	1.41549	0.0738823	have role in ATP export, intralumenal vesicle formation, protein retention in Golgi apparatus, protein transport to vacuole involved in ubiquitin-dependent protein catabolic process via the multivesicular body sorting pathway	VPS2
C5_01200W	LELG_03724	CTRG_05372	CPAR2_303910	CLUG_00853	Cd36_51150	149.905	0.310897	0.22453	198.653	-0.59059	0.998678	181.355	0.437903	0.294026	183.238	0.73595	0.0638053	398.869	0.85813	0.200741	408.398	2.28072	3.37068e-05	have ADP-ribosyl-[dinitrogen reductase] hydrolase activity, phosphatase activity	N/A
C5_01440C	LELG_03778	CTRG_05469	CPAR2_303240	CLUG_04670	Cd36_50910	443.266	1.11511	1.62972e-13	813.41	0.162943	0.998678	255.069	-0.645413	0.0654174	794.811	0.284167	0.350662	61.0558	-0.13774	0.926201	891.583	0.676123	0.519592	have palmitoyltransferase activity, role in protein palmitoylation and plasma membrane localization	N/A
C5_02920W	LELG_04133	CTRG_05994	CPAR2_101360	CLUG_01134	Cd36_52680	969.256	0.494238	4.03647e-06	458.501	0.440337	0.998678	257.9	1.15241	0.000179576	800.684	2.13627	2.80172e-11	1195.03	2.17497	0.00141463	873.351	0.952858	0.212457	Trimethyllysine dioxygenase, the first enzyme in the carnitine biosynthesis pathway; hypha-induced expression, regulated by Cyr1, Ras1, Efg1; rat catheter biofilm repressed	N/A
C5_03670C	LELG_03881	CTRG_05543	CPAR2_302890	CLUG_05939	Cd36_53420	367.351	0.658734	2.68681e-05	192.252	-0.417636	0.998678	464.866	-0.250726	0.374009	2723.02	2.63279	1.77363e-17	105.376	0.665614	0.488587	848.384	1.36337	0.0146238	with predicted metal ion binding activity	N/A
C5_03710C	LELG_03880	CTRG_05540	CPAR2_302910	CLUG_03827	Cd36_53450	98.3245	3.69388	2.34584e-21	303.523	-0.079463	0.998678	15.8621	2.30456	0.0642468	992.984	2.49778	4.6417e-10	27.2967	1.90341	0.195955	598.488	5.4635	1.07757e-08	Protein of unknown function; flow model biofilm induced; Spider biofilm induced	N/A
C5_04770W	LELG_04043	CTRG_06097	CPAR2_101110	CLUG_03262	Cd36_54380	518.258	0.135274	0.358281	579.504	0.348019	0.998678	467.571	-0.448408	0.0706259	983.278	0.817083	0.00288168	782.693	1.4373	0.0774177	1495.39	0.208939	0.891726	Ortholog of S. cerevisiae : FMP10, C. glabrata CBS138 : CAGL0F09163g, C. dubliniensis CD36 : Cd36_54380, C. parapsilosis CDC317 : CPAR2_101110 and Candida tenuis NRRL Y-1498 : CANTEDRAFT_123298	N/A
C5_04930C	LELG_01361	CTRG_06081	CPAR2_109920	CLUG_00304	Cd36_54530	966.21	4.23256	8.38243e-170	81.0638	0.23656	0.998678	193.74	2.53007	1.38514e-12	813.333	1.69523	3.11155e-08	90.967	3.07068	0.000159083	472.396	3.21429	6.64018e-05	Putative high-affinity maltose transporter; transcript is upregulated in clinical isolates from HIV+ patients with oral candidiasis; alkaline induced; Spider biofilm induced	MAL31
C5_04940W	LELG_01359	CTRG_06099	CPAR2_109930	CLUG_03471	Cd36_54540	200.897	2.59055	1.71401e-29	26.7125	-0.272656	0.998678	329.233	0.686534	0.018146	550.263	1.36953	1.58763e-06	840.645	1.53964	0.0075217	911.27	1.30666	0.0672185	Maltase; induced during growth on sucrose; induced by alpha pheromone in SpiderM medium; early-stage flow model biofilm indced	N/A
C5_05130C	LELG_04010	CTRG_06121	CPAR2_502760	CLUG_03006	Cd36_54730	447.387	0.140703	0.36156	651.929	-0.149137	0.998678	272.669	0.0653363	0.886628	550.154	-0.0169939	0.969089	315.42	0.39063	0.63939	171.531	1.73651	0.0328518	Putative dephospho-CoA kinase; protein likely to be essential for growth, based on an insertional mutagenesis strategy	N/A
C6_00740W	LELG_04707	CTRG_02936	CPAR2_602940	CLUG_03694	Cd36_60660	2139.68	0.732906	2.20733e-17	1231.4	1.12965	0.0411783	751.785	-0.311757	0.224621	1568.66	1.58188	4.60595e-08	496.582	1.18222	0.120144	2692.36	1.22219	0.0745384	Predicted enzyme of sphingolipid biosynthesis; upregulated in biofilm	FAT1
C6_00850W	LELG_04681	CTRG_02947	CPAR2_603150	CLUG_05152	Cd36_60860	1186.46	0.815942	1.08566e-14	2353.62	-0.527526	0.998678	3045.82	0.668029	2.69367e-05	2486.62	1.29356	1.19856e-05	910.987	0.864097	0.326468	1755.32	0.540405	0.701025	Putative glutathione peroxidase; induced by peroxide, exposure to neutrophils and macrophage blood fractions; repressed during infection of macrophages; Spider biofilm induced; flow model biofilm repressed	N/A
C6_00890W	LELG_04692	CTRG_02950	CPAR2_603130	CLUG_01477	Cd36_60900	928.491	1.14802	9.53856e-23	544.438	0.334146	0.998678	1619.15	0.45807	0.0335075	726.097	-0.0714503	0.855695	390.117	1.13585	0.0428267	2061.61	2.26586	2.52162e-08	Ortholog of C. dubliniensis CD36 : Cd36_60900, C. parapsilosis CDC317 : CPAR2_603130, Candida tenuis NRRL Y-1498 : CANTEDRAFT_125757 and Debaryomyces hansenii CBS767 : DEHA2F09636g	N/A
C6_00980C	LELG_04688	CTRG_02964	CPAR2_603220	CLUG_04650	Cd36_61100	226.1	1.21578	5.08728e-10	242.842	0.492441	0.998678	71.0849	-0.560923	0.367609	190.688	-0.203515	0.701659	146.573	3.22392	1.11789e-08	136.45	5.1383	2.83134e-08	Alpha/beta hydrolase and lipase domain protein; Hap43-repressed; Spider and flow model biofilm induced	N/A
C6_01070C	LELG_05532	CTRG_04900	CPAR2_301450	CLUG_03124	Cd36_61180	294.329	2.31537	1.64581e-35	268.847	0.52686	0.998678	756.656	1.33593	2.80344e-13	201.177	3.45518	3.33205e-14	112.16	1.26669	0.0892493	974.221	3.57648	0.000231056	Possible oxidoreductase; transcript induced by cadmium but not other heavy metals, heat shock, yeast-hypha switch, oxidative stress (via Cap1), or macrophage interaction; stationary phase enriched protein; Spider biofilm induced	CIP1
C6_01140C	LELG_04622	CTRG_02978	CPAR2_603760	CLUG_01579	Cd36_61250	292.35	0.608674	0.000389575	693.707	-0.521129	0.998678	796.493	-0.174946	0.489745	1670.9	1.39665	1.3899e-06	624.167	0.61542	0.530446	2303.96	1.33621	0.0782547	Putative ARP2/3 complex subunit; mutation confers hypersensitivity to cytochalasin D	ARC18
C6_01420C	LELG_04733	CTRG_02834	CPAR2_602390	CLUG_04363	Cd36_61530	1010.27	0.248961	0.0192596	48.7689	1.36047	0.5957	116.593	0.122278	0.846367	339.42	1.55468	0.00019222	499.928	1.40608	0.0372502	792.657	1.84801	0.0405638	Putative oxidoreductase; Hap43-repressed gene	N/A
C6_02020C	LELG_04816	CTRG_02899	CPAR2_601780	CLUG_03345	Cd36_62150	354.951	0.875434	6.15433e-08	433.782	0.660106	0.857911	558.473	0.0456188	0.894519	753.059	3.4486	4.21861e-41	311.211	1.91021	0.000311063	1049.78	0.854738	0.384174	Protein of unknown function; Hap43-repressed gene; rat catheter and Spider biofilm induced	N/A
C6_02500C	LELG_04801	CTRG_02795	CPAR2_601860	CLUG_03792	Cd36_62730	2482.02	-0.127839	0.119765	2652.28	0.739547	0.736889	3367.98	-0.380265	0.0550979	3439.85	0.361315	0.362248	2883.49	-0.367072	0.561312	3361.42	1.9367	0.000161443	Putative T subunit of glycine decarboxylase; transcript negatively regulated by Sfu1; Spider biofilm repressed	GCV1
C6_03230W	LELG_04841	CTRG_05401	CPAR2_601520	CLUG_05305	Cd36_63830	608.217	2.20393	1.93475e-63	443.759	1.831	0.00066551	611.795	0.797338	8.26683e-05	710.878	3.95752	3.80496e-22	117.952	0.969733	0.236649	2258.94	1.03835	0.131136	Putative ornithine carbamoyltransferase; Gcn4-regulated; Hap43-induced; repressed in alkalinizing medium; rat catheter and Spider biofilm induced	ARG3
C6_03590C	LELG_04906	CTRG_02724	CPAR2_601230	CLUG_00836	Cd36_64130	276.868	0.419706	0.0230741	361.654	-0.161058	0.998678	90.5421	0.374487	0.555308	4080.29	2.02188	6.4092e-07	47.2595	1.19379	0.385864	753.241	0.31405	0.777074	Ortholog of C. dubliniensis CD36 : Cd36_64130, C. parapsilosis CDC317 : CPAR2_601230, Candida tenuis NRRL Y-1498 : CANTEDRAFT_115908 and Debaryomyces hansenii CBS767 : DEHA2E12540g	N/A
C6_03780C	LELG_04939	CTRG_05417	CPAR2_600510	CLUG_02099	Cd36_64290	488.844	1.00862	3.51058e-13	602.753	-0.315077	0.998678	247.563	0.260906	0.486755	594.429	1.27183	1.65497e-06	284.572	2.90105	4.04833e-07	1480.74	0.914295	0.0954323	have ubiquitin-protein transferase activity, role in SCF-dependent proteasomal ubiquitin-dependent protein catabolic process and SCF ubiquitin ligase complex localization	N/A
C6_03920W	LELG_04980	CTRG_05427	CPAR2_600120	CLUG_00122	Cd36_64440	1995.97	0.364818	1.24475e-05	1625.81	-0.0301083	0.998678	641.62	-0.33716	0.132476	2313.39	1.09927	0.000216588	786.892	-0.0847906	0.925512	2931.37	1.04879	0.203151	Transcription factor; ortholog of S. cerevisiae Snf4; caspofungin repressed; transposon mutation affects filamentation	SNF4
C6_03960W	LELG_04984	CTRG_05410	CPAR2_600190	CLUG_00118	Cd36_64480	5543.53	0.525984	6.10142e-15	4282.65	0.326248	0.998678	1192.33	0.595187	0.00289309	5298.16	2.13514	2.85532e-12	2083.26	0.415301	0.551534	2449.26	0.957145	0.126333	Putative dipeptidyl-peptidase III; protein detected by mass spec in exponential and stationary phase cultures; Hog1p-induced; clade-associated gene expression	N/A
C6_04580W	LELG_03676	CTRG_03726	CPAR2_700080	CLUG_02911	Cd36_65510	1354.3	0.652627	3.19563e-12	712.811	0.494054	0.998678	164.186	-0.259279	0.615427	468.697	1.01497	0.00428055	488.339	0.622613	0.342623	1230.61	2.05782	0.16777	kinase; involved in GlcNAc utilization; required for wild-type hyphal growth and mouse virulence; GlcNAc-induced transcript; induced by alpha pheromone in SpiderM medium	HXK1
C6_04600W	LELG_03674	CTRG_03728	CPAR2_700100	CLUG_02904	Cd36_65550	424.919	1.27825	8.53392e-19	627.335	0.475233	0.998678	58.3014	0.521727	0.472595	532.309	2.25207	1.64542e-10	688.593	0.747119	0.283138	934.677	2.3819	0.00106659	deacetylase; N-acetylglucosamine utilization; required for wild-type hyphal growth and virulence in mouse systemic infection; gene and protein are GlcNAc-induced; Spider biofilm induced	DAC1
C7_00060C	LELG_02312	CTRG_04957	CPAR2_300080	CLUG_05077	Cd36_70270	1099.38	1.05336	8.56785e-27	1000.45	-0.546445	0.998678	400.328	0.61371	0.0140718	449.181	1.16292	0.0033855	1336.11	1.3017	0.150455	430.27	0.268442	0.842537	have adenylate kinase activity, nucleoside triphosphate adenylate kinase activity, role in nucleotide metabolic process and mitochondrial inner membrane, mitochondrial matrix localization	N/A
C7_00240W	LELG_05462	CTRG_04932	CPAR2_300660	CLUG_04849	Cd36_70450	525.187	0.476757	0.000474417	153.826	0.157171	0.998678	98.539	0.966795	0.0456984	188.073	0.930697	0.0469885	182.846	1.13141	0.225444	100.338	2.8287	0.00591644	Putative protein of unknown function; Hap43-repressed; repressed by nitric oxide; Spider biofilm induced	N/A
C7_00420C	LELG_05561	CTRG_04926	CPAR2_805430	CLUG_05356	Cd36_65270	125.773	-0.126457	0.674987	108.271	0.608177	0.998678	53.7349	-0.37359	0.646442	241.447	0.876869	0.0101283	214.152	0.751106	0.297368	616.525	1.42755	0.111575	Ortholog of S. cerevisiae : YCL012C, C. dubliniensis CD36 : Cd36_65270, C. parapsilosis CDC317 : CPAR2_805430, Candida tenuis NRRL Y-1498 : CANTEDRAFT_96597 and Debaryomyces hansenii CBS767 : DEHA2G11022g	N/A
C7_00850W	LELG_05526	CTRG_04901	CPAR2_301530	CLUG_02170	Cd36_70790	294.489	-0.0152826	0.938857	202.04	0.41807	0.998678	265.512	-0.552715	0.182217	620.927	0.22593	0.51513	138.637	0.729429	0.42185	941.292	1.32057	0.0450483	Ortholog of C. dubliniensis CD36 : Cd36_70790, C. parapsilosis CDC317 : CPAR2_301530, Candida tenuis NRRL Y-1498 : CANTEDRAFT_94947 and Debaryomyces hansenii CBS767 : DEHA2A05258g	N/A
C7_01150W	LELG_05454	CTRG_04847	CPAR2_300350	CLUG_04279	Cd36_71010	185.767	0.50076	0.0227949	321.305	-0.333623	0.998678	145.066	-0.750353	0.0623025	827.023	0.639874	0.035157	208.123	1.03331	0.261042	655.939	1.21135	0.05908	Protein similar to S. pombe SPBC1709.16c a predicted aromatic ring-opening dioxygenase; induced by benomyl treatment or in azole-resistant strain that overexpresses MDR1; Spider biofilm induced	N/A
C7_01160C	LELG_05455	CTRG_04848	CPAR2_300360	CLUG_04278	Cd36_71020	942.579	0.242963	0.0335012	1660.39	-0.617954	0.998678	658.926	0.123897	0.730467	1368.42	0.921946	0.00439036	1087.45	1.07562	0.343826	746.254	-0.116536	0.9229	have mitochondrion localization	N/A
C7_01700W	LELG_05071	CTRG_05078	CPAR2_702620	CLUG_02221	Cd36_71540	1057.39	1.31248	2.20755e-31	792.851	-0.0988451	0.998678	1010.13	-0.574184	0.00433493	1893.09	1.27059	8.09095e-08	403.735	0.782297	0.241271	2872.12	0.35608	0.656676	Regulator of calcineurin; regulated by calcineurin-Crz1 pathway; feedback regulator of calcineurin-dependent signaling; Hap43-repressed; induced by ketoconazole, hypoxia, during growth in the mouse cecum; Spider biofilm induced	N/A
C7_02170C	LELG_05506	CTRG_05046	CPAR2_301190	CLUG_03324	Cd36_71990	872.216	0.72778	2.27514e-10	1286.17	0.137596	0.998678	653.675	-0.0356299	0.919197	1038.1	0.176244	0.578187	1611.85	1.63177	0.00226934	792.313	1.16321	0.0509074	have role in protein import into nucleus and DNA-directed RNA polymerase II, holoenzyme, cytoplasm localization	N/A
C7_02390W	LELG_05089	CTRG_05019	CPAR2_702750	CLUG_03064	Cd36_72180	1503.57	1.05965	5.80327e-34	1064.98	0.537498	0.998678	4220.51	0.568228	0.000413564	675.745	2.41465	7.09789e-08	923.757	1.68317	0.00807377	238.934	1.55624	0.0405638	Putative thiol-specific peroxiredoxin; macrophage-downregulated gene	AHP2
C7_02500C	LELG_05588	CTRG_00229	CPAR2_300920	CLUG_05720	Cd36_72240	948.339	1.62184	2.51311e-10	664.339	-0.62585	0.998678	400.393	0.135202	0.686159	592.066	0.892209	0.00581982	298.169	0.694847	0.333568	663.632	0.968425	0.296039	Protein similar to S. cerevisiae pyrophosphate phosphatase Dpp1; required for farnesol biosynthesis; repressed by 17-beta-estradiol, ethynyl estradiol; Spider biofilm induced	DPP3
C7_03520W	LELG_05168	CTRG_05150	CPAR2_703730	CLUG_01659	Cd36_73170	158.999	-0.342975	0.150194	219.239	0.376028	0.998678	393.595	0.972532	6.09711e-05	434.396	1.39907	6.54154e-05	455.668	1.08963	0.145514	1307.5	1.96168	7.01201e-05	Putative nicotinamidase, involved in NAD salvage pathway; decreased transcription is observed in an azole-resistant strain that overexpresses MDR1	PNC1
C7_03780C	LELG_05126	CTRG_06226	CPAR2_703310	CLUG_04008	Cd36_73440	88.0303	2.43021	2.38156e-11	202.96	0.195656	0.998678	219.258	0.218315	0.633267	414.566	1.42938	6.01663e-07	35.3134	0.901542	0.482366	655.541	0.698619	0.36861	have glyoxysome localization	N/A
C7_04180W	LELG_05035	CTRG_05500	CPAR2_805420	CLUG_00982	Cd36_73850	911.522	2.78087	1.89552e-123	828.802	0.792742	0.505953	1229.58	1.99495	5.80064e-23	651.734	1.86011	3.42288e-09	75.2884	4.65068	9.77978e-09	1049.4	3.13373	1.67511e-07	Predicted acyl CoA synthetase	FAA2-3
C7_04280C	LELG_05152	CTRG_04975	CPAR2_703530	CLUG_04020	Cd36_73940	688.867	0.651699	2.44584e-08	1078.31	-0.243954	0.998678	241.32	1.24691	2.28677e-05	1221.02	1.56694	4.52349e-06	329.391	2.2933	0.00238087	443.445	0.93529	0.282111	Putative catechol o-methyltransferase; stationary phase enriched protein; transcription upregulated in clinical isolates from HIV+ patients with oral candidiasis; Spider biofilm repressed	N/A
CR_00120C	LELG_00002	CTRG_01071	CPAR2_800090	CLUG_03997	Cd36_25140	1891.01	0.00477774	0.962779	1345.3	-0.03923	0.998678	1915.8	-0.937726	2.88271e-08	1132.55	-0.0483243	0.882204	1430.28	0.912548	0.122194	2936.57	0.82674	0.287752	MAP kinase; role in biofilm formation, contact-induced invasive filamentation, systemic virulence in mouse, cell wall structure/maintenance, caspofungin response; phosphorylated on surface contact, membrane perturbation, or cell wall stress	MKC1
CR_00160C	LELG_05752	CTRG_01067	CPAR2_800030	CLUG_04880	Cd36_25180	356.849	0.319922	0.0592337	802.575	-0.615069	0.998678	420.396	0.17392	0.618287	820.352	0.658444	0.0577959	598.543	0.953195	0.315588	345.412	1.02977	0.411512	Ortholog of C. dubliniensis CD36 : Cd36_25180, C. parapsilosis CDC317 : CPAR2_800030, Candida tenuis NRRL Y-1498 : CANTEDRAFT_125790 and Debaryomyces hansenii CBS767 : DEHA2E18260g	N/A
CR_00210W	LELG_00044	CTRG_01061	CPAR2_800510	CLUG_03984	Cd36_25250	504.677	1.08278	5.23996e-15	529.857	1.47409	0.010182	48.7738	0.09448	0.924013	822.613	2.97062	1.5039e-21	10.8659	3.19522	0.149371	1006.51	1.9919	0.0360371	N-Alkane inducible cytochrome P450	ALK2
CR_00510C	LELG_05695	CTRG_02104	CPAR2_500190	CLUG_05228	Cd36_25620	4096.27	0.0288004	0.72304	5792.16	-0.31745	0.998678	6751.64	0.0301822	0.919073	3967.66	-0.35508	0.19357	4480.28	0.225611	0.760805	4708.24	1.33553	0.00293297	Phosphoribosylaminoimadazole succinocarboxamide synthetase, enzyme of adenine biosynthesis; not induced in GCN response, unlike the S. cerevisiae ortholog; fungal-specific (no human or murine homolog); levels decrease in stationary phase	ADE1
CR_01090W	LELG_00153	CTRG_00969	CPAR2_801510	CLUG_03950	Cd36_26090	312.117	0.0398414	0.836275	369.477	-0.049559	0.998678	240.177	0.0284289	0.956953	644.869	0.483446	0.133914	348.733	0.347638	0.746917	558.702	1.64638	0.00673627	Ortholog of C. dubliniensis CD36 : Cd36_26090, C. parapsilosis CDC317 : CPAR2_801510, Candida tenuis NRRL Y-1498 : CANTEDRAFT_137093 and Debaryomyces hansenii CBS767 : DEHA2F20548g	N/A
CR_01280C	LELG_00178	CTRG_00955	CPAR2_803110	CLUG_00438	Cd36_26290	518.289	1.02321	7.33242e-15	1022.5	0.274737	0.998678	2546.32	0.160346	0.390021	1680.08	0.890892	0.00140943	1000.63	1.77748	0.0164385	739.87	1.20608	0.0348623	have role in intracellular sterol transport and extracellular region, fungal-type vacuole lumen localization	N/A
CR_02260C	LELG_00085	CTRG_00916	CPAR2_801320	CLUG_04022	Cd36_27230	96.7673	0.346907	0.275947	109.653	0.625566	0.998678	98.0186	0.187419	0.802352	1222.44	1.40874	0.000624312	170.477	1.73449	0.00366626	114.112	0.652113	0.684483	Ortholog of C. dubliniensis CD36 : Cd36_27230, C. parapsilosis CDC317 : CPAR2_801320, Candida tenuis NRRL Y-1498 : CANTEDRAFT_113198 and Debaryomyces hansenii CBS767 : DEHA2E23782g	N/A
CR_02270C	LELG_00086	CTRG_00915	CPAR2_801310	CLUG_05932	Cd36_27240	73.8859	0.561308	0.105236	61.4611	0.22578	0.998678	172.587	-0.303058	0.486347	741.55	1.36577	5.99759e-07	437.982	1.75242	0.00225655	605.47	0.0611878	0.972271	Protein of unknown function; Spider biofilm induced; upregulated in a cyr1 null mutant	N/A
CR_02280W	LELG_00087	CTRG_00914	CPAR2_801300	CLUG_04073	Cd36_27260	152.999	2.51037	8.62708e-22	63.9044	-0.230281	0.998678	4476.7	0.367203	0.0528378	501.397	4.17778	1.83817e-20	6201.09	1.18647	0.0081025	2189.92	0.979374	0.266504	Putative GPI-anchored protein of unknown function; Rim101-repressed; Cyr1-regulated; colony morphology-related gene regulation by Ssn6	PGA23
CR_02380C	LELG_00076	CTRG_00907	CPAR2_801400	CLUG_00375	Cd36_27340	531.094	0.753107	9.44818e-09	357.935	-0.404495	0.998678	274.096	0.0940543	0.830782	442.382	-0.136045	0.716949	182.216	1.3263	0.271591	235.673	0.752392	0.616445	Protein similar to S. cerevisiae Kre27p, which has a role in resistance to killer toxin; predicted Kex2p substrate	N/A
CR_02570C	LELG_00116	CTRG_00842	CPAR2_801040	CLUG_05199	Cd36_27530	139.181	2.71671	1.27887e-22	75.2851	0.619877	0.998678	145.625	1.7007	1.3777e-05	342.984	3.42503	1.53737e-15	40.0787	1.13139	0.339988	1059.3	4.67831	3.65783e-14	have triglyceride lipase activity, role in triglyceride catabolic process and peroxisomal matrix localization	N/A
CR_03220C	LELG_00250	CTRG_00779	CPAR2_802300	CLUG_00291	Cd36_28350	83.7605	0.311316	0.356143	49.9524	0.592642	0.998678	144.434	-0.652069	0.125139	209.848	0.325528	0.449307	160.108	1.41404	0.0536238	263.673	2.01615	0.00112007	have Atg8-specific protease activity	N/A
CR_03260W	LELG_00257	CTRG_00775	CPAR2_802220	CLUG_00016	Cd36_28400	280.516	0.660334	0.000164186	59.8373	0.828421	0.998678	286.148	-0.117091	0.783603	768.272	3.49745	5.59389e-21	261.494	2.63673	6.30627e-07	588.07	2.27983	4.17865e-05	Putative aminotransferase; Hap43-repressed; homozygous Tn insertion decreases colony wrinkling in filament-inducing conditions, does not block true hypha formation in liquid media; rat catheter and Spider biofilm induced	N/A
CR_03710C	LELG_00306	CTRG_00727	CPAR2_801710	CLUG_02105	Cd36_28920	194.794	0.0392011	0.871459	313.066	0.296091	0.998678	286.379	0.144228	0.709337	1044.69	0.11773	0.730444	137.223	0.335849	0.723299	1545.85	1.64756	0.00192809	Protein of unknown function; induced by nitric oxide; oxidative stress-induced via Cap1; fungal-specific (no human or murine homolog)	N/A
CR_04060C	LELG_03356	CTRG_00370	CPAR2_202280	CLUG_03707	Cd36_29350	1025.67	0.742551	7.35229e-14	1477.11	-0.265268	0.998678	104.706	-0.32331	0.560722	955.108	0.805039	0.00223206	764.97	1.18667	0.257061	706.423	0.835913	0.334641	Similar to mammalian membrane-associated progesterone receptors involved in DNA damage response; induced in core stress response; Hog1 regulated; clade-associated expression; Hap43-repressed	DAP1
CR_04150W	LELG_03347	CTRG_00379	CPAR2_202190	CLUG_03927	Cd36_29460	474.697	0.972083	7.06968e-13	479.929	0.0732892	0.998678	231.167	0.287646	0.441374	810.567	1.11166	0.000236014	220.08	2.10692	0.0236788	216.086	0.215189	0.887893	have S-adenosylmethionine-dependent methyltransferase activity and role in translational readthrough	N/A
CR_04500C	LELG_01905	CTRG_00413	CPAR2_104530	CLUG_02063	Cd36_29850	953.14	0.455319	1.08835e-05	459.038	0.801187	0.621585	1782.26	-0.851423	5.19409e-09	733.579	1.22103	0.000201865	336.99	0.789371	0.254994	392.377	0.647616	0.465065	with predicted oxidoreductase activity, acting on paired donors, with incorporation or reduction of molecular oxygen, 2-oxoglutarate as one donor, and incorporation of one atom each of oxygen into both donors activity	N/A
CR_04630C	LELG_03266	CTRG_00514	CPAR2_203860	CLUG_02306	Cd36_30030	94.4916	0.336452	0.28113	41.2871	-0.280802	0.998678	24.6842	0.843723	0.426794	522.243	0.49618	0.116458	11.979	1.82202	0.388356	222.176	0.785328	0.53638	Monooxygenase of the cytochrome P450 family; produces N,N'-bisformyl dityrosine from N-formyltyrosine; regulated by Nrg1, Mig1, and Tup1; role in chlamydospore formation; Spider biofilm induced	DIT2
CR_04960C	LELG_03240	CTRG_00537	CPAR2_204610	CLUG_02139	Cd36_30360	246.711	2.02881	8.29383e-25	507.697	-0.156355	0.998678	300.55	0.286988	0.379679	2164.65	0.563352	0.0688167	166.14	3.25788	1.39423e-06	898.731	1.17024	0.0433168	Methyltransferase involved in sphingolipid homeostasis, methylates a drug cantharidin; decreased expression in hyphae compared to yeast; expression regulated during planktonic growth; flow model biofilm induced; Hap43-repressed gene	CRG1
CR_05540C	LELG_03277	CTRG_00573	CPAR2_204550	CLUG_02456	Cd36_30890	460.392	0.525836	0.000190998	182.824	0.19236	0.998678	140.939	0.123509	0.829034	123.514	2.13491	4.7658e-07	329.901	0.43163	0.608842	167.377	1.44509	0.283114	RING-type zinc finger protein; upregulated during oral infection; mutants have reduced ability to damage oral epithelial cells; Spider and flow model biofilm induced	N/A
CR_06010W	LELG_03191	CTRG_00653	CPAR2_205100	CLUG_03614	Cd36_31420	203.868	0.436695	0.0341499	166.38	0.330427	0.998678	39.3868	-0.743928	0.407213	548.284	0.789995	0.00743302	427.946	1.54838	0.0838638	320.174	1.23923	0.0752197	Ortholog of C. dubliniensis CD36 : Cd36_31420, C. parapsilosis CDC317 : CPAR2_205100, Debaryomyces hansenii CBS767 : DEHA2G10648g and Pichia stipitis Pignal : PICST_32997	N/A
CR_06770C	LELG_03451	CTRG_00672	CPAR2_203180	CLUG_04782	Cd36_32320	508.485	-0.375819	0.00533441	343.034	0.315141	0.998678	962.351	0.0285135	0.92992	2488.7	0.573867	0.0648534	358.394	1.43332	0.078976	750.194	0.222623	0.900576	Putative L-azetidine-2-carboxylic acid acetyltransferase; mutants are viable	N/A
CR_06860C	LELG_03441	CTRG_00680	CPAR2_203270	CLUG_00983	Cd36_32400	2461.8	3.28848	7.12708e-227	1641.83	6.05925	4.68808e-51	1457.69	2.05827	3.5557e-42	7449.78	11.1363	7.91127e-31	22.3494	4.03701	0.00438696	7161.31	7.68958	3.32797e-14	Aromatic decarboxylase; Ehrlich fusel oil pathway of aromatic alcohol biosynthesis; alkaline repressed; protein abundance affected by URA3 expression in CAI-4 strain; Spider biofilm induced	ARO10
CR_08200C	LELG_03093	CTRG_03034	CPAR2_205610	CLUG_01003	Cd36_33830	1231.7	-0.00190433	0.987001	623.193	0.25236	0.998678	287.292	-0.904899	0.0108373	1067.23	1.08775	1.94831e-05	788.949	1.00192	0.271591	1587.31	0.481564	0.504522	subfamily of ABC family; similar to S. cerevisiae Bpt1p	N/A
CR_08870W	LELG_05336	CTRG_05964	CPAR2_201180	CLUG_01101	Cd36_34380	650.187	1.06695	8.82345e-19	1396.89	-0.135152	0.998678	530.695	0.291146	0.247652	1208.59	-0.211336	0.504509	605.513	0.215953	0.837377	1399.51	1.18766	0.115674	Protein required for peroxisomal protein import mediated by PTS1 and PTS2 targeting sequences; transcript induced in an RHE model of oral candidiasis; Hap43-repressed gene	PEX13
CR_09180W	LELG_05361	CTRG_05906	CPAR2_701230	CLUG_03367	Cd36_34565	599.088	0.635207	2.65183e-07	636.948	-0.218656	0.998678	829.663	1.65824	2.69573e-16	2108.32	4.6795	5.74691e-62	456.081	0.279322	0.723299	2557.91	4.50927	1.21305e-06	Putative cysteine dioxygenases; role in conversion of cysteine to sulfite; transcript regulated upon white-opaque switch; rat catheter, Spider and flow model biofilm induced	CDG1
CR_09190C	LELG_04064	CTRG_05907	CPAR2_701240	CLUG_02206	Cd36_34570	227.811	1.2001	4.57306e-10	621.901	-0.0910359	0.998678	331.356	0.515778	0.0652902	382.465	0.701474	0.0459132	391.218	0.725395	0.278299	312.061	1.88024	0.00305186	Putative phytanoyl-CoA dioxygenase family protein; mutation confers hypersensitivity to 5-fluorocytosine (5-FC), 5-fluorouracil (5-FU), and tubercidin (7-deazaadenosine); induced by nitric oxide	N/A
CR_09710W	LELG_05353	CTRG_05886	CPAR2_701150	CLUG_03348	Cd36_34880	524.332	0.414481	0.00281386	403.838	-0.383475	0.998678	820.197	-0.164858	0.590003	847.316	0.776113	0.00282351	688.636	1.29512	0.165984	1564.88	0.349701	0.715175	have 8-oxo-7,8-dihydroguanosine triphosphate pyrophosphatase activity, role in DNA repair and peroxisome localization	PCD1
CR_09750C	LELG_05357	CTRG_05882	CPAR2_701190	CLUG_03352	Cd36_34910	621.66	1.48138	3.64723e-30	118.192	0.0217812	0.998678	162.584	-0.119173	0.829034	254.841	0.560583	0.199984	227.531	1.18285	0.0902366	102.494	0.513199	0.803425	have phosphatidylinositol-3-phosphate binding, ubiquitin protein ligase activity and role in cytoplasm protein quality control by the ubiquitin-proteasome system, protein ubiquitination	N/A
CR_10020C	LELG_05290	CTRG_05857	CPAR2_200720	CLUG_05778	Cd36_35085	194.347	0.711242	0.000597836	438.057	-0.0701177	0.998678	341.299	-0.125939	0.735703	832.388	-0.314512	0.270453	182.77	0.302086	0.723299	970.627	1.26284	0.0636627	have oligosaccharide binding activity and role in endoplasmic reticulum unfolded protein response, retrograde protein transport, ER to cytosol, ubiquitin-dependent glycoprotein ERAD pathway	N/A
CR_10260W	LELG_05276	CTRG_05839	CPAR2_200570	CLUG_00829	Cd36_35230	433.169	-0.781238	3.30156e-08	561.562	-0.594821	0.998678	574.069	0.141039	0.646442	549.51	0.800247	0.00953685	395.003	0.797854	0.364147	364.484	0.411962	0.735467	in 21S rRNA; Spider biofilm induced	N/A

## Sheet: Cluster 4 data
C. albicans	L. elongisporus	C. tropicalis	C. parapsilosis	C. lusitaniae	C. dubliniensis	C. albicans baseMean	C. albicans LFC	C. albicans padj	C. dubliniensis baseMean	C. dubliniensis LFC	C. dubliniensis padj	C. lusitaniae baseMean	C. lusitaniae LFC	C. lusitaniae padj	C. parapsilosis baseMean	C. parapsilosis LFC	C. parapsilosis padj	C. tropicalis baseMean	C. tropicalis LFC	C. tropicalis padj	L. elongisporus baseMean	L. elongisporus LFC	L. elongisporus padj	description	gene name
C1_01040W	LELG_05599	CTRG_04405	CPAR2_110090	CLUG_00021	Cd36_00980	355.492	0.310619	0.0560059	1138.52	-0.464233	0.998678	385.773	1.45394	2.98449e-09	504.608	0.306098	0.578187	668.019	0.727637	0.567303	465.92	1.12332	0.286043	have peptide-methionine (R)-S-oxide reductase activity, role in cellular response to oxidative stress and mitochondrion localization	N/A
C1_01360C	LELG_01410	CTRG_04437	CPAR2_109160	CLUG_01980	Cd36_01260	3235.85	-0.333226	1.59766e-05	249.856	-0.273096	0.998678	345.013	2.02746	6.00145e-14	1763.18	0.322714	0.245497	755.953	-0.520375	0.700108	2498.65	0.200858	0.853341	Putative glycogen synthesis initiator; regulated by Efg1 and Efh1; Hog1-repressed; colony morphology-related gene regulation by Ssn6; induced by prostaglandins; flow model biofilm induced	N/A
C1_01490W	LELG_01420	CTRG_04446	CPAR2_109260	CLUG_00925	Cd36_01370	2919.09	0.877418	8.41716e-32	3628.86	0.293511	0.998678	3496.62	1.59729	8.57355e-29	8873.14	-0.532553	0.0209092	1168.23	1.04286	0.0674829	12415.6	0.466953	0.484769	Plasma membrane protein of unknown function; colony morphology-related gene regulation by Ssn6; repressed by nitric oxide	N/A
C1_01930W	LELG_01663	CTRG_04599	CPAR2_108280	CLUG_02851	Cd36_01770	985.217	0.591717	2.32185e-07	1182.98	-0.308305	0.998678	475.134	1.30717	2.52663e-08	7159.67	-0.549297	0.023138	264.292	0.280844	0.826693	1773.41	-0.0499011	0.972288	Protein of unknown function; regulated by Nrg1, Tup1; Spider and flow model biofilm induced	N/A
C1_02130C	LELG_01649	CTRG_04617	CPAR2_106130	CLUG_02294	Cd36_01990	641.324	2.17895	9.97099e-65	172.88	1.8651	0.00235361	139.633	9.03851	2.40781e-08	2186.29	-0.297917	0.572034	39.1509	1.12708	0.345024	5545.85	3.07144	4.3799e-07	Galactokinase; galactose, Mig1, Tup1, Hap43 regulated; fluconazole, ketoconazole-induced; stationary phase enriched protein; GlcNAc-induced protein; farnesol, hypoxia-repressed in biofilm; rat catheter and Spider biofilm induced	GAL1
C1_02150W	LELG_01648	CTRG_04618	CPAR2_106140	CLUG_02292	Cd36_02000	761.548	1.64142	5.24455e-45	202.366	2.26599	8.91846e-05	181.138	7.41999	2.01537e-19	6004.67	-0.635561	0.105744	62.1049	3.2835	2.37492e-05	6590.69	2.10987	0.000152182	UDP-glucose 4-epimerase; galactose utilization; mutant has cell wall defects and increased filamentation; GlcNAc-, fluconazole- and ketoconazole-induced; stationary phase enriched protein; rat catheter and flow model biofilm induced	GAL10
C1_02180W	LELG_01645	CTRG_04621	CPAR2_106170	CLUG_02289	Cd36_02030	575.596	0.722465	2.10049e-08	406.105	0.0464963	0.998678	23.6486	3.55037	0.00538962	1743.29	-0.570116	0.651915	305.582	1.24883	0.0247471	2391.81	2.41776	0.00213345	Putative galactose-1-phoshphate uridyl transferase; downregulated by hypoxia, upregulated by ketoconazole; macrophage/pseudohyphal-repressed	GAL7
C1_02310C	LELG_01639	CTRG_04638	CPAR2_106300	CLUG_01710	Cd36_02160	229.752	-0.0698275	0.751129	1035.88	-1.36619	0.806784	302.703	0.363405	0.248584	259.571	-0.327064	0.509279	304.001	-0.419377	0.61799	529.572	0.377797	0.783604	have chromatin DNA binding activity and role in cell wall mannoprotein biosynthetic process, positive regulation of transcription by RNA polymerase II, telomere maintenance via recombination	N/A
C1_02500W	LELG_01615	CTRG_04656	CPAR2_106480	CLUG_02632	Cd36_02360	195.822	0.00204344	0.992797	225.972	-0.0617672	0.998678	415.848	0.35364	0.20101	599.886	-0.436746	0.317818	194.421	0.768918	0.307034	992.374	1.22712	0.137559	have role in mitochondrial respiratory chain complex IV assembly and mitochondrion localization	N/A
C1_03440C	LELG_01559	CTRG_04561	CPAR2_108810	CLUG_03439	Cd36_03230	1834.75	0.0521618	0.583142	1835.36	-0.153945	0.998678	498.007	1.16299	1.8382e-06	674.935	-0.234947	0.455659	555.872	0.264396	0.711005	503.94	1.08432	0.445354	Predicted aldehyde dehydrogenase domain; virulence-group-correlated expression	N/A
C1_04270C	LELG_01677	CTRG_04731	CPAR2_107000	CLUG_01404	Cd36_04020	31.3264	0.195846	0.728885	75.007	-0.356145	0.998678	2184.6	1.40006	1.03199e-23	555.689	-0.255279	0.431388	99.0369	0.350562	0.715995	84.506	0.145726	0.958107	Ortholog of C. dubliniensis CD36 : Cd36_04020, C. parapsilosis CDC317 : CPAR2_107000, Candida tenuis NRRL Y-1498 : CANTEDRAFT_113990 and Pichia stipitis Pignal : PICST_32780	N/A
C1_04820C	LELG_01791	CTRG_04487	CPAR2_105600	CLUG_04291	Cd36_04570	390.26	0.062686	0.729188	731.561	-0.550753	0.998678	692.648	1.1443	4.41964e-06	654.976	-1.29235	1.10959e-05	116.652	-0.311947	0.73775	863.236	0.513352	0.760589	have role in ribosome biogenesis	N/A
C1_04910C	LELG_01783	CTRG_04483	CPAR2_105680	CLUG_04604	Cd36_04650	1268.36	0.0665816	0.547054	599.624	0.413066	0.998678	75.5093	1.44793	0.00734108	769.557	0.386937	0.209745	151.255	0.168396	0.856068	599.608	2.32272	7.66931e-05	with predicted methyltransferase activity and role in metabolic process	N/A
C1_04950C	LELG_01782	CTRG_04496	CPAR2_109090	CLUG_02742	Cd36_04680	1007.11	-0.526455	2.68738e-06	701.489	0.155743	0.998678	1325.84	0.808352	2.88489e-06	1126.41	0.122666	0.713169	878.158	-0.700571	0.62281	1009.15	0.611466	0.496504	Mitochondrial RNase P subunit; roles in nuclear transcription, cytoplasmic and mitochondrial RNA processing, mitochondrial translation; virulence-group-correlated expression; likely essential (UAU1 method); rat catheter biofilm induced	RPM2
C1_05370C	LELG_01747	CTRG_04535	CPAR2_107760	CLUG_02214	Cd36_05100	278.1	0.551551	0.00156387	396.573	0.137394	0.998678	172.349	1.89945	4.05835e-06	1069.1	0.572707	0.0294578	260.798	1.51828	0.00719192	595.616	0.688883	0.659227	Putative serine/threonine kinase; induced during planktonic growth; rat catheter biofilm repressed	N/A
C1_08190C	LELG_00667	CTRG_03210	CPAR2_207400	CLUG_01305	Cd36_07720	183.703	0.463578	0.0326418	624.053	0.24723	0.998678	55.9718	1.7872	0.00717763	437.224	0.590724	0.0612999	103.565	-0.282463	0.911659	681.831	-0.19729	0.906473	Zn(II)2Cys6 transcription factor; similar to S. cerevisiae Cat8 but mutant phenotype suggests different target genes; mutant displays increased filamentous/invasive growth; flucytosine repressed; rat catheter biofilm induced	CAT8
C1_09400C	LELG_00958	CTRG_03418	CPAR2_210100	CLUG_02780	Cd36_08870	344.841	0.574917	0.000440605	68.111	0.187478	0.998678	63.7948	2.36408	4.63845e-05	597.892	-0.27913	0.421281	98.5662	-1.10115	0.367765	230.507	-0.0220409	0.991287	Protein similar to S. cerevisiae Fth1p, a high affinity iron transporter for intravacuolar stores of iron; repressed by Sfu1p, amphotericin B, caspofungin; induced by alkaline pH, ciclopirox olamine; regulated by Sef1p, Sfu1p, and Hap43p	FTH1
C1_10230C	LELG_00459	CTRG_03314	CPAR2_805080	CLUG_00571	Cd36_09630	634.162	0.148581	0.293393	899.844	-0.177905	0.998678	177.028	1.25799	0.000903797	1175.22	0.141981	0.631869	1433.66	0.657149	0.351075	1031.78	1.18989	0.0782355	Ortholog of C. dubliniensis CD36 : Cd36_09630, C. parapsilosis CDC317 : CPAR2_805080, Candida tenuis NRRL Y-1498 : CANTEDRAFT_136811 and Debaryomyces hansenii CBS767 : DEHA2B12364g	N/A
C1_13480W	LELG_03645	CTRG_03648	CPAR2_700380	CLUG_03234	Cd36_12490	4403.02	0.956924	2.85868e-37	1054.11	0.0108167	0.999467	1327.52	2.80993	5.84704e-43	48020.4	1.10493	2.08521e-07	466.953	-0.785716	0.536923	17778.5	0.355983	0.815899	Putative hsp70 chaperone; role in entry into host cells; heat-shock, amphotericin B, cadmium, ketoconazole-induced; surface localized in yeast and hyphae; antigenic in host; farnesol-downregulated in biofilm; Spider biofilm induced	HSP70
C1_14270W	LELG_03632	CTRG_03703	CPAR2_700520	CLUG_01742	Cd36_13240	271.339	-0.168378	0.392375	216.491	0.184673	0.998678	687.808	1.3647	3.92308e-12	468.149	0.288146	0.382567	233.171	-0.641377	0.402652	162.817	-0.525311	0.722833	have arylformamidase activity and role in NAD biosynthetic process	N/A
C2_00630C	LELG_01225	CTRG_01131	CPAR2_213150	CLUG_03400	Cd36_15580	442.944	0.502579	0.000374187	443.699	0.444202	0.998678	148.059	1.81004	7.84552e-06	1140.73	0.717006	0.0288185	98.7541	1.4288	0.0867719	67.1576	0.345929	0.889827	have role in allantoin catabolic process	N/A
C2_00880W	LELG_01244	CTRG_01154	CPAR2_212940	CLUG_03826	Cd36_15820	614.571	0.551892	9.95414e-06	289.921	0.185969	0.998678	47.4783	2.37453	0.000418623	1254.42	0.761098	0.0123071	676.415	0.140864	0.867486	2418.51	1.62835	0.000361064	Predicted dihydrodiol dehydrogenase; ortholog of S. pombe SPAC513.06c; flow model and rat catheter biofilm repressed	N/A
C2_01000W	LELG_01251	CTRG_01164	CPAR2_212860	CLUG_00419	Cd36_15920	56469.9	-0.238664	0.214305	17581.2	-0.391354	0.998678	245.118	2.3656	1.43086e-16	9508.99	-2.37525	0.0493214	30681.9	-0.66608	0.63252	12067.9	-0.38311	0.757887	Putative MFS glucose transporter; glucose, fluconazole, Snf3 induced, expressed at high glucose; 20 member C. albicans glucose transporter family; 12 TM regions predicted; flow model biofilm induced; Spider biofilm repressed	HGT7
C2_01270W	LELG_01148	CTRG_01216	CPAR2_213940	CLUG_02858	Cd36_16150	2024.72	0.613431	5.35845e-14	667.007	-0.101309	0.998678	17.3345	1.17186	0.338597	7110.06	0.427949	0.176492	141.767	-0.83356	0.289026	1183.34	4.29979	4.80625e-15	Similar to catabolic ser/thr dehydratases; repressed by Rim101; induced in low iron; regulated on white-opaque switch; filament induced; Tn mutation affects filamentation; flow model biofilm induced; Spider biofilm repressed	CHA1
C2_02190C	LELG_01104	CTRG_01412	CPAR2_212090	CLUG_04567	Cd36_16970	125.47	-0.913653	0.000356964	61.672	0.609351	0.998678	128.846	2.04867	9.48247e-05	1645.94	-0.0965532	0.828259	221.784	-0.778622	0.269914	1547.39	-0.426583	0.820907	Protein of unknown function; Hap43-induced gene	N/A
C2_03320W	LELG_00701	CTRG_01180	CPAR2_210430	CLUG_03903	Cd36_18070	375.65	0.084935	0.627338	358.291	0.267977	0.998678	720.938	1.75872	8.45861e-22	1960.2	0.813259	0.000922227	978.262	-0.00572569	0.996525	3255.06	0.0354682	0.971756	Histidine kinase; 2-component signaling, cell wall synthesis; hyphal growth defect; avirulent in mouse, not rat vaginal infection; phagocytosis rate increased; Spider biofilm induced; required for RPMI biofilm; Bcr1-induced in a/a biofilm	CHK1
C2_03690C	LELG_00918	CTRG_01210	CPAR2_207770	CLUG_03086	Cd36_18380	76.669	0.11792	0.748786	115.99	-0.353452	0.998678	1121.26	2.58304	5.76047e-50	2313.11	0.12288	0.70696	127.658	0.117515	0.928498	1580.46	-0.337879	0.735025	in a calcineurin-dependent manner; Spider biofilm induced	MNN42
C2_04940C	LELG_00960	CTRG_01635	CPAR2_210080	CLUG_02782	Cd36_19460	456.642	1.6187	2.57337e-30	650.978	1.29055	0.0216455	189.314	4.56459	1.6528e-27	448.217	2.83459	8.84135e-23	397.224	0.0170078	0.987922	687.783	2.88719	4.35476e-06	MFS inositol transporter; uptake of exogenous inositol; 12 transmembrane motifs; expressed in rich medium; fluconazole, caspofungin repressed; possibly essential (UAU1 method); flow model, rat catheter and Spider biofilm induced	ITR1
C2_05250C	LELG_00624	CTRG_01484	CPAR2_206490	CLUG_00422	Cd36_19740	10299.9	0.293432	6.53113e-05	3731.86	0.506297	0.998678	1651.21	1.62348	2.71612e-29	10229.2	0.106172	0.773593	4235.18	-0.337253	0.636649	14898.3	-0.192834	0.826372	Aspartate aminotransferase; soluble protein in hyphae; macrophage-induced protein; alkaline upregulated; amphotericin B repressed; gene used for strain identification by multilocus sequence typing; farnesol-, Hap43p-induced; GlcNAc-induced	AAT1
C2_05860C	LELG_00975	CTRG_01522	CPAR2_209930	CLUG_02082	Cd36_20300	244.79	0.295155	0.128899	13.1355	-0.1425	0.998678	364.937	1.92741	8.99374e-15	12.9348	1.36658	0.284114	240.94	-0.0559313	0.974936	62.964	1.03347	0.549944	Putative Xbp1 transcriptional repressor; binds to cyclin gene promoters in S. cerevisiae; Hap43-repressed; possibly essential, disruptants not obtained by UAU1 method	N/A
C2_08960C	LELG_02554	CTRG_01960	CPAR2_806430	CLUG_04171	Cd36_23140	111.279	-0.808798	0.00320648	60.3643	0.0782066	0.998678	183.529	0.346361	0.418484	206.16	-0.26344	0.547804	294.842	0.753739	0.255168	903.025	0.803881	0.283668	have role in division septum assembly, protein localization to bud neck and cytoplasm, division septum localization	N/A
C2_09460C	LELG_02619	CTRG_01992	CPAR2_805700	CLUG_02809	Cd36_23560	1350.45	-0.36459	6.67525e-05	476.421	-0.133847	0.998678	1798.29	0.627777	1.7822e-05	924.238	-0.457325	0.107782	827.711	-0.572576	0.385581	1120.92	0.996501	0.162501	Predicted Gal4-like DNA-binding transcription factor; Spider biofilm induced	N/A
C3_00880W	LELG_02067	CTRG_04027	CPAR2_102800	CLUG_04220	Cd36_80800	10406.6	0.515325	1.84765e-18	4877.03	0.597889	0.998678	6512.65	0.714065	2.47476e-09	10074.6	-0.947039	0.000431854	1690.28	-0.251388	0.835908	19810.9	-0.00221448	0.998901	Putative 2-oxoglutarate dehydrogenase; regulated by Efg1 under yeast but not hyphal growth conditions; transcript induced in an RHE model of oral candidiasis; stationary phase enriched protein; Hap43-repressed; rat catheter biofilm induced	KGD1
C3_01590W	LELG_02218	CTRG_02152	CPAR2_503620	CLUG_01988	Cd36_81500	653.483	-0.0961229	0.486657	484.079	0.398302	0.998678	400.495	0.365798	0.175523	914.916	-0.732342	0.021128	435.408	-0.501441	0.815052	1052.44	0.86221	0.471438	Ortholog of C. dubliniensis CD36 : Cd36_81500, C. parapsilosis CDC317 : CPAR2_503620, Candida tenuis NRRL Y-1498 : CANTEDRAFT_93693 and Debaryomyces hansenii CBS767 : DEHA2D15268g	N/A
C3_01780C	LELG_02237	CTRG_02137	CPAR2_503120	CLUG_02008	Cd36_81670	140.951	0.287431	0.266308	121.5	-0.317266	0.998678	237.508	0.987154	0.00243324	279.187	-0.258588	0.5251	155.975	1.30037	0.279851	72.2956	0.343189	0.911467	have role in mitochondrial respiratory chain complex IV assembly and mitochondrial intermembrane space localization	N/A
C3_04020C	LELG_01997	CTRG_02593	CPAR2_103550	CLUG_02659	Cd36_83960	361.232	1.48213	4.28679e-20	518.703	1.97426	0.000390177	50.1201	3.15103	3.3233e-06	360.766	1.92599	1.17015e-09	350.215	0.34138	0.831613	551.998	1.90273	0.0541753	Predicted Zn(II)2Cys6 transcription factor; mutants are viable; rat catheter biofilm induced	ZCF16
C3_04930C	LELG_02850	CTRG_02338	CPAR2_405530	CLUG_01957	Cd36_84900	1054.86	0.756773	2.2757e-11	770.086	-0.164257	0.998678	457.472	0.857321	0.0158913	1022.49	0.022192	0.951012	291.681	-0.749185	0.57322	476.903	-0.467052	0.73688	Glucose and galactose sensor; fermentation, filamentation, virulence roles; 20-member glucose transporter family; extended C terminus; high-glucose repressed; macrophage induced; flow model biofilm repressed; Spider biofilm induced	HGT4
C3_04950W	LELG_02848	CTRG_02340	CPAR2_405560	CLUG_01960	Cd36_84920	11226.9	0.104613	0.107609	12083.3	-0.602748	0.998678	2345.4	0.941449	1.11838e-06	8768.75	-0.389171	0.208118	11093.1	0.702497	0.431124	9246.07	0.657819	0.649729	Essential protein, putative ADP-ribosylation factor; involved in invasive growth; mutation confers hypersensitivity to Brefeldin A; Spider biofilm repressed	ARF2
C3_05130C	LELG_02871	CTRG_02525	CPAR2_405360	CLUG_04547	Cd36_85100	186.748	0.228381	0.30948	338.285	0.162499	0.998678	87.9016	2.18428	6.73065e-06	540.796	0.375204	0.251356	144.429	0.263041	0.794782	15.1329	-0.195134	0.969444	Thiamine biosynthetic enzyme precursor; repressed during the mating process; stationary phase enriched protein; Spider biofilm induced	THI4
C3_05220W	LELG_02875	CTRG_02606	CPAR2_405290	CLUG_03113	Cd36_85210	7968.33	-0.269452	0.000177192	1055.49	-1.31799	0.998678	1986.38	1.27246	9.22138e-18	2626.76	-1.03492	0.000202927	3264.94	-1.45276	0.208808	3656.77	0.463084	0.797052	Multidrug transporter of ABC superfamily; transports phospholipids in an in-to-out direction; induced by beta-estradiol, progesterone, corticosteroid, or cholesterol; Spider biofilm induced	CDR1
C3_05350C	LELG_02834	CTRG_02350	CPAR2_405670	CLUG_00385	Cd36_85330	404.759	0.173719	0.296954	268.121	0.507242	0.998678	284.766	1.19523	2.29628e-05	1407.27	-0.682803	0.021425	364.75	0.363058	0.732042	1273.61	0.244708	0.832683	Putative cell wall assembly regulatory protein; Rim101-repressed; possibly an essential gene, disruptants not obtained by UAU1 method	SMI1B
C3_05450C	LELG_02826	CTRG_02358	CPAR2_405750	CLUG_01055	Cd36_85440	690.316	0.214347	0.0963089	197.043	-0.961338	0.998678	1415.69	-0.0260402	0.92366	1770.59	-1.63978	2.43086e-06	1193.74	-1.42237	0.267005	232.708	3.69442	0.03856	Protein of unknown function; Hap43-repressed gene; repressed by nitric oxide; Spider biofilm induced	N/A
C3_06470W	LELG_02697	CTRG_05717	CPAR2_404190	CLUG_02360	Cd36_86430	944.256	0.0866566	0.507605	906.859	-0.237481	0.998678	12.2531	2.26127	0.107199	343.831	-1.04963	0.00926261	319.318	-0.798025	0.623754	145.246	1.00659	0.666103	Possible regulatory protein; possible adhesin-like; Glu-rich domain; production in S. cerevisiae increases endothelial cell adherence and flocculence; flow model biofilm, alkaline or caspofungin induced	AAF1
C3_06570C	LELG_02689	CTRG_05708	CPAR2_805790	CLUG_04200	Cd36_86550	952.976	0.153795	0.180628	751.347	-0.0704867	0.998678	159.921	1.65343	3.0645e-06	1382.16	-0.0383365	0.922084	520.279	0.141575	0.877499	1137.53	0.683651	0.370174	Phosphatidylethanolamine N-methyltransferase; phosphatidylcholine biosynthesis; downregulation correlates with clinical development of fluconazole resistance; amphotericin B, caspofungin repressed; Hap43-induced; Spider biofilm repressed	OPI3
C3_06870W	LELG_03012	CTRG_05666	CPAR2_808670	CLUG_03499	Cd36_86830	440094	-0.473927	5.7565e-11	331934	-0.381865	0.998678	1784.68	2.65649	1.97026e-52	234901	0.170263	0.606338	528221	0.400549	0.664547	375407	0.335915	0.817747	NAD-linked glyceraldehyde-3-phosphate dehydrogenase; binds fibronectin, laminin; at cell surface; antigenic in infection; farnesol-repressed; stationary phase-enriched; GlcNAc-induced; flow model biofilm induced; Spider biofilm repressed	TDH3
C3_07340W	LELG_05392	CTRG_05616	CPAR2_808750	CLUG_00218	Cd36_87250	482.975	1.93185	5.3751e-41	2095.34	0.211478	0.998678	376.438	2.90632	2.03385e-32	10621.8	0.118976	0.754285	3200.47	0.56853	0.488763	10752.3	0.791611	0.328071	Aldo/keto reductase; mutation confers hypersensitivity to toxic ergosterol analog; farnesol-repressed; stationary phase enriched protein; flow model biofilm induced; Spider biofilm repressed	GCY1
C3_07830W	LELG_02957	CTRG_05570	CPAR2_808060	CLUG_02511	Cd36_87700	3249.35	1.87485	3.4375e-127	2932.41	2.25437	0.000461564	1396.19	5.9466	2.76529e-147	6660.69	1.25707	2.81509e-07	4501.39	2.9778	1.16604e-12	7278.42	0.969598	0.21027	Fructose-1,6-bisphosphatase; key gluconeogenesis enzyme; regulated by Efg1, Ssn6; induced by phagocytosis; effects switch from glycolysis to gluconeogenesis in macrophage; rat flow model biofilm induced; overlaps orf19.6179	FBP1
C4_06140C	LELG_04587	CTRG_04052	CPAR2_302090	CLUG_01385	Cd36_45680	344.765	-0.482892	0.00240907	209.745	-0.0449639	0.998678	113.794	0.544222	0.25971	655.372	-1.06498	0.000225158	209.095	-0.527598	0.63361	524.667	1.2561	0.203296	family, MFS superfamily; induced by alpha pheromone in SpiderM medium	N/A
C5_03020W	LELG_03928	CTRG_05969	CPAR2_303120	CLUG_05334	Cd36_52780	2804.29	-0.0669335	0.448851	709.431	-0.352224	0.998678	1178.54	2.02289	3.67795e-39	1544.04	-1.0086	5.03458e-05	847.16	-1.18641	0.235336	1468.72	0.118171	0.921299	Copper-transporting P-type ATPase of Golgi; required for wild-type iron assimilation (indirect effect via Fet3p); induced by iron starvation, ciclopirox olamine; caspofungin repressed; not required for virulence in mouse systemic infection	CCC2
C5_03060C	LELG_04088	CTRG_05562	CPAR2_100300	CLUG_03949	Cd36_52840	517.317	4.4065	2.64593e-13	544.066	2.26622	0.000354759	235.378	6.76279	1.04226e-29	483.745	0.497893	0.228443	124.632	2.98181	0.00283148	1234.45	-0.860056	0.150357	Putative nicotinic acid transporter; detected at germ tube plasma membrane by mass spectrometry; transcript induced upon phagocytosis by macrophage; rat catheter biofilm induced	TNA1
C5_03130W	LELG_03797	CTRG_05555	CPAR2_302555	CLUG_02693	Cd36_52920	44.9332	1.39222	0.00276923	58.1896	0.898945	0.998678	413.315	0.842208	0.000687621	383.849	-2.02067	5.06512e-06	264.956	-1.78061	0.0962695	187.826	3.35761	0.0329339	Zn2Cys6 transcription factor involved in sterol uptake; flow model biofilm induced; Spider biofilm repressed	SUT1
C5_05270C	LELG_04094	CTRG_06133	CPAR2_100250	CLUG_00637	Cd36_54870	1536.1	-0.372617	4.14635e-05	2353.35	-0.298406	0.998678	339.277	1.32155	4.12603e-07	3087.43	0.530484	0.0449049	1378.96	0.214212	0.836523	4715.23	-0.0105404	0.991287	Ortholog of C. dubliniensis CD36 : Cd36_54870, C. parapsilosis CDC317 : CPAR2_100250, Debaryomyces hansenii CBS767 : DEHA2D13992g and Pichia stipitis Pignal : PICST_40400	N/A
C6_01500C	LELG_04741	CTRG_02844	CPAR2_602450	CLUG_01121	Cd36_61610	224.615	2.65319	1.17227e-30	357.157	2.56253	1.26213e-05	214.375	6.83285	1.61995e-26	988.143	3.42045	1.32217e-27	201.635	2.27784	0.00289448	1815.99	1.23833	0.180033	Zn(II)2Cys6 transcription factor; regulator of yeast form adherence; required for yeast cell adherence to silicone substrate	TRY5
C6_01620W	LELG_04750	CTRG_02851	CPAR2_602540	CLUG_05754	Cd36_61710	767.415	0.897259	1.442e-14	658.009	-0.270848	0.998678	778.552	1.21154	1.64748e-10	4830.86	0.0621854	0.860151	1051.4	0.32111	0.710427	2116.64	1.41702	0.0433168	RING/FYVE/PHD zinc finger protein; Spider biofilm induced	N/A
C6_01650C	LELG_04752	CTRG_02858	CPAR2_602570	CLUG_03907	Cd36_61740	1021.38	-0.134407	0.287459	748.645	-0.206125	0.998678	705.917	1.35826	4.06739e-13	1439.24	0.402282	0.131298	78.2675	-1.04641	0.493131	2167.69	-0.438301	0.617946	Putative mitochondrial protein; mRNA binds She3	FMP27
C6_02560W	LELG_04823	CTRG_02777	CPAR2_601670	CLUG_04736	Cd36_62800	1339.88	-0.00853196	0.939214	1535.38	-1.16027	0.431079	1156.28	0.517563	0.00659303	6673.58	-0.822115	0.00860015	1208.89	-0.239423	0.728847	1492.21	1.2248	0.0776066	Putative oxidoreductase; protein levels affected by URA3 expression in CAI-4 strain background; Efg1, Efh1 regulated; Rgt1-repressed; protein present in exponential and stationary growth phase yeast; rat catheter biofilm repressed	N/A
C6_03270C	LELG_04948	CTRG_02102	CPAR2_600270	CLUG_02052	Cd36_63750	1318.42	1.26439	1.53795e-41	542.678	0.564302	0.998678	195.427	3.62806	1.47289e-22	728.534	2.72692	7.85004e-09	81.8903	0.632809	0.555681	2433.8	1.6552	0.00067325	Putative NADPH-dependent 1-acyl dihydroxyacetone phosphate reductase; shows colony morphology-related gene regulation by Ssn6p	AYR2
C6_04220C	LELG_04960	CTRG_02765	CPAR2_600400	CLUG_05523	Cd36_64910	1522.2	1.03245	9.26876e-29	2753.82	1.6183	8.68775e-05	557.644	3.89461	3.52147e-64	8238.66	1.28964	2.54156e-07	1383.08	2.97511	6.87958e-10	6108.19	0.836842	0.123027	Putative alanine glyoxylate aminotransferase; regulated by Gcn4p and hemoglobin; stationary phase enriched protein	HBR2
C7_00200W	LELG_05485	CTRG_04936	CPAR2_301010	CLUG_05579	Cd36_70410	286.979	-0.632789	0.000266044	175.049	0.101985	0.998678	140.819	0.716344	0.077321	1013.12	0.047877	0.882605	370.523	-1.13538	0.253996	1011.83	0.339606	0.730917	Predicted exonuclease; Spider biofilm induced	N/A
C7_00350C	LELG_05554	CTRG_04919	CPAR2_301610	CLUG_01114	Cd36_70560	1082.73	1.13389	1.87838e-26	1943.13	-0.293751	0.998678	832.327	2.63593	1.11326e-28	1667.88	0.264661	0.456584	402.628	1.60915	0.00759893	1136	1.16379	0.128662	Protein of unknown function; induced in core stress response; induced by cadmium stress via Hog1; oxidative stress-induced via Cap1; induced by Mnl1 under weak acid stress; macrophage-repressed; rat catheter and Spider biofilm induced	N/A
C7_00740W	LELG_05057	CTRG_05071	CPAR2_702250	CLUG_04432	Cd36_70680	1181.46	0.258646	0.0123728	1109.39	0.17439	0.998678	179.775	1.90437	6.43127e-07	1426.05	0.855142	0.000988782	1977.05	1.00549	0.259641	1881.43	0.228437	0.798615	have protein serine/threonine kinase activity, signal transducer, downstream of receptor, with serine/threonine kinase activity	RIM15
C7_00880C	LELG_05533	CTRG_04897	CPAR2_301430	CLUG_04434	Cd36_70820	189.37	-0.561478	0.0089297	139.424	0.0940207	0.998678	617.953	1.27246	2.10054e-06	731.938	0.456765	0.140147	572.483	0.255872	0.8387	772.354	-0.780434	0.599714	Protein of unknown function; Spider biofilm induced	N/A
C7_01430C	LELG_05081	CTRG_05031	CPAR2_702640	CLUG_05368	Cd36_71260	353.589	0.0922961	0.610388	258.494	0.841511	0.998678	19.4025	2.37781	0.0309904	489.712	0.574272	0.187636	92.664	-1.6248	0.348858	481.024	-1.18943	0.48505	Protein of unknown function; transcript induced by benomyl or in azole-resistant strain overexpressing MDR1; Ssn6 colony morphology-related regulation; induced by NO; Hap43-repressed; rat catheter and flow model biofilm induced	N/A
C7_02650W	LELG_05111	CTRG_04999	CPAR2_703100	CLUG_03642	Cd36_72340	114.371	0.280573	0.34779	109.177	-0.389953	0.998678	61.9344	1.86319	0.00141864	925.415	-0.597316	0.107094	213.182	0.679374	0.531087	38.6638	0.0946106	0.976796	Putative protein phosphatase of the PTP family (tyrosine-specific), similar to S. cerevisiae Tep1p	TEP1
C7_03030W	LELG_05219	CTRG_05222	CPAR2_704260	CLUG_00448	Cd36_72690	327.068	1.09582	1.59621e-11	467.635	0.262397	0.998678	302.411	4.27564	6.19462e-41	4229.18	0.397051	0.180365	157.96	2.02359	0.00521678	1711.47	1.54526	0.0104142	Protein with similarity to a human gene associated with colon cancer and to orf19.5158; regulated by Gcn4, Cyr1; induced by amino acid starvation; macrophage-induced protein, macrophage-repressed; Spider biofilm induced	N/A
CR_00660W	LELG_04877	CTRG_01010	CPAR2_804040	CLUG_03659	Cd36_25760	35.2654	1.31094	0.00792458	149.179	-0.053569	0.998678	568.787	1.94994	3.75114e-21	44.1026	-1.50207	0.0345919	42.8701	1.30243	0.249247	116.747	0.127663	0.957991	have role in ascospore wall assembly and ascospore wall, nuclear envelope localization	N/A
CR_02540W	LELG_00214	CTRG_00924	CPAR2_802660	CLUG_02238	Cd36_27490	1693.21	-0.122972	0.18398	1055.32	0.342857	0.998678	220.718	2.03333	1.83214e-11	2553.01	-0.303375	0.31598	1294.21	-0.404958	0.615709	1033.16	1.08268	0.0543814	Putative phosphatidyl-ethanolamine N-methyltransferase; fungal-specific (no human or murine homolog); amphotericin B repressed; Hap43p-induced gene	CHO2
CR_04930W	LELG_03244	CTRG_00541	CPAR2_203910	CLUG_03188	Cd36_30330	1149.04	0.523339	1.72849e-07	1039.94	0.0255125	0.998678	706.234	0.736075	0.000239749	2777.2	-0.53048	0.0641457	562.051	0.960078	0.116207	2033.97	1.18293	0.0131729	have peroxisome matrix targeting signal-1 binding, peroxisome matrix targeting signal-2 binding, protein binding, bridging activity	PEX14
CR_06230W	LELG_03209	CTRG_00631	CPAR2_204940	CLUG_01143	Cd36_31720	1292.91	-0.268715	0.00554426	1156.94	-0.20697	0.998678	71.4452	2.03314	0.000408939	494.47	-0.0550512	0.893724	332.611	-0.0631925	0.957507	954.333	-0.331544	0.750717	Predicted cation transmembrane transporter; Spider biofilm induced	N/A
CR_06820W	LELG_03445	CTRG_00677	CPAR2_203230	CLUG_04786	Cd36_32360	275.01	0.29431	0.116006	187.597	0.276615	0.998678	331.638	0.624791	0.0230214	557.585	-0.570483	0.0478405	200.615	0.763969	0.382904	864.417	1.67956	0.0457232	have mitochondrion localization	N/A
CR_08110W	LELG_03103	CTRG_03106	CPAR2_205650	CLUG_02823	Cd36_33750	188.598	-1.14632	3.07388e-08	146.187	-0.182161	0.998678	67.4382	0.0315374	0.972966	228.662	-0.617716	0.151514	80.7711	-0.219884	0.841124	208.547	1.10743	0.209709	Ortholog of C. dubliniensis CD36 : Cd36_33750, C. parapsilosis CDC317 : CPAR2_205650, Candida tenuis NRRL Y-1498 : cten_CGOB_00253 and Debaryomyces hansenii CBS767 : DEHA2A11088g	N/A
CR_08250C	LELG_03298	CTRG_03067	CPAR2_204330	CLUG_01501	Cd36_33850	2205.6	0.0191546	0.849016	2034.85	-0.375275	0.998678	3102.04	3.56443	1.42378e-11	4669.14	0.844941	0.000267939	906.51	0.37955	0.566054	6127.72	1.2017	0.0623305	Heat-shock protein; roles in biofilm and virulence; complements chaperone, prion activity in S. cerevisiae; guanidine-insensitive; heat shock/stress induced; repressed in farnesol-treated biofilm; sumoylation target; Spider biofilm induced	HSP104
CR_09970W	LELG_05292	CTRG_05864	CPAR2_200780	CLUG_05769	Cd36_35055	4714.1	-0.0410988	0.63536	4517.27	-0.357025	0.998678	2433.45	0.47255	0.0180155	5623.38	-0.101599	0.75819	5040.83	-0.62064	0.37936	9357.51	1.05042	0.369728	have protein binding, bridging, ubiquitin binding, ubiquitin conjugating enzyme activity	UBC4

## Sheet: Cluster 5 data
C. albicans	L. elongisporus	C. tropicalis	C. parapsilosis	C. lusitaniae	C. dubliniensis	C. albicans baseMean	C. albicans LFC	C. albicans padj	C. dubliniensis baseMean	C. dubliniensis LFC	C. dubliniensis padj	C. lusitaniae baseMean	C. lusitaniae LFC	C. lusitaniae padj	C. parapsilosis baseMean	C. parapsilosis LFC	C. parapsilosis padj	C. tropicalis baseMean	C. tropicalis LFC	C. tropicalis padj	L. elongisporus baseMean	L. elongisporus LFC	L. elongisporus padj	description	gene name
C1_00180W	LELG_01459	CTRG_04292	CPAR2_109630	CLUG_03440	Cd36_00190	39890.4	-0.359425	1.13489e-09	47028.8	-0.536351	0.998678	45046.7	0.350627	0.0133118	15568.2	-1.1779	6.3758e-07	72463.7	0.548489	0.604424	23101.5	-1.15611	0.0219506	Ribosomal protein; transposon mutation affects filamentous growth; repressed upon phagocytosis by murine macrophages; Hap43-induced; Spider biofilm repressed	RPL16A
C1_00350C	LELG_01470	CTRG_04302	CPAR2_105690	CLUG_04138	Cd36_00290	16792.6	0.518039	8.80584e-17	7452.11	-0.943364	0.332488	2195.72	0.769597	1.19854e-06	11510.2	0.191345	0.542806	7253.52	0.946016	0.137172	4292.26	-0.33038	0.756634	Heme oxygenase; utilization of hemin iron; transcript induced by heat, low iron, or hemin; repressed by Efg1; induced by low iron; upregulated by Rim101 at pH 8; Hap43-induced; Spider and flow model biofilm induced	HMX1
C1_01030W	LELG_05598	CTRG_04404	CPAR2_110080	CLUG_00020	Cd36_00970	6506.29	-0.315453	2.84745e-06	5806.08	-0.256936	0.998678	14296.3	-0.285712	0.0744766	3292.73	-1.41247	7.45562e-11	5007.09	0.569682	0.552659	1514.74	-1.00079	0.204806	Major type I protein arginine methyltransferase (PRMT); involved in asymmetric dimethylation of arginine residues; involved in nuclear export of Npl3p; Spider biofilm repressed	HMT1
C1_02380C	LELG_01627	CTRG_04632	CPAR2_106360	CLUG_01706	Cd36_02220	63.4133	-0.277964	0.478611	83.5681	0.372687	0.998678	102.17	0.39841	0.481609	78.5273	-0.521586	0.40235	45.8604	1.13605	0.39201	568.741	-0.513053	0.643821	have role in protein folding, tubulin complex assembly	N/A
C1_03010W	LELG_01500	CTRG_04336	CPAR2_105980	CLUG_04463	Cd36_02810	8575.09	-0.26181	0.000225412	13739.5	-0.549557	0.998678	5723.13	0.932596	1.15782e-07	2806.96	-0.329637	0.48541	15821	1.2155	0.347921	8814.61	-0.181423	0.922405	Conserved acidic ribosomal protein; likely role in regulation of translation elongation; interacts with Rpp2B; 1 of 4 similar C. albicans ribosomal proteins (Rpp1A, Rpp1Bp, Rpp2A, Rpp2B); Hap43-induced; Spider biofilm repressed	RPP1A
C1_03020C	LELG_01499	CTRG_04337	CPAR2_105970	CLUG_04464	Cd36_02820	48861.2	-0.163811	0.0124814	54995.6	-0.642651	0.998678	36470.9	0.205808	0.246584	18589.9	-1.52031	1.08542e-12	69666.1	0.586342	0.575158	26914.9	-0.803158	0.391667	Putative ribosomal subunit; antigenic during murine infection; downregulated upon phagocytosis by murine macrophage; Spider biofilm repressed	RPL13
C1_04070C	LELG_01696	CTRG_04754	CPAR2_107190	CLUG_03158	Cd36_03830	400.135	0.00280059	0.987105	128.983	0.116209	0.998678	111.634	-0.928774	0.0548867	238.734	-0.997354	0.0187591	313.058	0.765798	0.485795	655.688	0.0998983	0.938526	have Rab geranylgeranyltransferase activity, role in ER to Golgi vesicle-mediated transport, protein geranylgeranylation, protein targeting to membrane and Rab-protein geranylgeranyltransferase complex, peroxisome localization	BET4
C1_04110W	LELG_01688	CTRG_04750	CPAR2_107110	CLUG_02491	Cd36_03870	287.978	0.0226228	0.913427	17.3919	0.896159	0.998678	451.529	0.621886	0.0139619	888.312	-0.865632	0.000786547	983.05	0.762222	0.405533	858.243	0.0249486	0.987885	have lysophosphatidic acid acyltransferase activity, role in cellular triglyceride homeostasis, lipid particle organization and endoplasmic reticulum, lipid droplet localization	N/A
C1_04170C	LELG_01687	CTRG_04741	CPAR2_107100	CLUG_02492	Cd36_03930	13188.9	0.240283	0.00170776	21530.9	0.149378	0.998678	25972.3	0.242233	0.252528	12907.5	-1.03804	0.00723679	22861.9	0.63038	0.306853	8200.44	-0.954717	0.214991	Putative histone H2A; farnesol regulated; rat catheter biofilm repressed; Spider biofilm repressed; Hap43-induced	HTA2
C1_04180W	LELG_01686	CTRG_04739	CPAR2_107090	CLUG_02493	Cd36_03940	13486.9	0.0766631	0.347715	20985.2	-0.0347776	0.998678	29637.7	0.292343	0.129957	16169.2	-0.865512	0.00990439	21980.1	0.321038	0.607039	6141.25	-1.27275	0.00444198	Predicted histone H2B; Hap43-induced gene; Spider biofilm repressed	N/A
C1_04580C	LELG_01816	CTRG_04700	CPAR2_105370	CLUG_01228	Cd36_04330	317.957	0.618333	0.000184688	411.361	-0.204572	0.998678	198.974	-0.130147	0.795683	624.112	-0.775265	0.0119242	66.22	1.37009	0.203856	235.248	-0.0363341	0.986443	Ortholog of Rmd6 involved in S. cerevisiae sporulation; flow model biofilm induced	N/A
C1_05540C	LELG_01730	CTRG_04555	CPAR2_107600	CLUG_02439	Cd36_05260	1320.36	0.843996	2.5326e-17	770.38	0.304795	0.998678	366.713	0.609859	0.0202097	1233.21	-1.46467	2.47565e-06	536.076	0.987735	0.117183	1184.85	0.178284	0.940003	Protein similar to GTPase regulators; induced in low iron; transcript activated by Mnl1 under weak acid stress; Hap43-, Sfu1- and Sef1-regulated; flow model biofilm induced, Spider biofilm induced	N/A
C1_05760C	LELG_01718	CTRG_04820	CPAR2_107500	CLUG_00472	Cd36_05430	304.675	-0.887159	7.09193e-08	212.118	0.36235	0.998678	78761.6	0.609631	0.000924776	53729.1	-0.928499	3.65963e-05	12.2871	1.30963	0.531087	681.7	-1.17421	0.261779	GPI-anchored adhesin-like protein of the cell wall; role in cell wall integrity; required for normal virulence; induced in high iron and during cell wall regeneration; Hap43-repressed	PGA26
C1_06460C	LELG_00407	CTRG_04242	CPAR2_803410	CLUG_03557	Cd36_06050	23192.5	-0.219242	0.000167242	33176	-0.927472	0.998678	14887	0.0867126	0.709583	4858.74	-0.545983	0.128916	38398.6	1.182	0.355311	10258	-0.574443	0.722726	Predicted ribosomal protein; repressed upon phagocytosis by murine macrophage; Spider biofilm repressed	RPS22A
C1_07470C	LELG_00838	CTRG_04156	CPAR2_208630	CLUG_02579	Cd36_06970	286.575	-0.82501	1.20779e-06	378.459	-0.600565	0.998678	406.48	0.920261	0.000171277	882.462	-0.293121	0.365001	97.9209	0.436036	0.653382	313.768	-0.28792	0.816689	Putative helicase; fungal-specific (no human or murine homolog)	N/A
C1_07500C	LELG_00836	CTRG_04154	CPAR2_208650	CLUG_02581	Cd36_06990	4567.72	-0.204482	0.00292154	4970.05	-0.120712	0.998678	3563.18	-0.182201	0.277667	3512.9	-0.841976	0.000335419	5162.72	0.381635	0.666071	3246.9	-1.34623	0.00879233	have RNA strand annealing activity, tRNA binding activity, role in tRNA 3-prime -trailer cleavage, endonucleolytic, tRNA folding and nucleolus, nucleoplasm localization	LHP1
C1_07830C	LELG_00863	CTRG_03982	CPAR2_208350	CLUG_05879	Cd36_07350	156.298	0.772811	0.00101311	112.653	0.138389	0.998678	354.395	-0.209267	0.545159	217.747	-0.510299	0.170091	109.351	0.957988	0.313226	62.8595	-0.501449	0.831248	have acetyltransferase activity, chromatin binding activity	N/A
C1_08440C	LELG_00647	CTRG_03157	CPAR2_207160	CLUG_01129	Cd36_07950	200.968	-0.301626	0.152173	304.997	-0.651242	0.998678	83.2143	-1.41715	0.00640358	280.219	-1.53095	1.85364e-06	560.272	0.806965	0.500432	137.929	-0.768055	0.595765	Protein of unknown function; Hap43-induced gene	N/A
C1_08910C	LELG_00516	CTRG_03255	CPAR2_301700	CLUG_05628	Cd36_08410	299.905	-0.457097	0.00671919	99.8133	0.0655299	0.998678	552.614	-0.27814	0.347355	276.764	-1.51595	0.00181106	280.147	0.149097	0.873531	1190.29	0.0514605	0.96747	Ortholog of C. dubliniensis CD36 : Cd36_08410, C. parapsilosis CDC317 : CPAR2_301700, Candida tenuis NRRL Y-1498 : cten_CGOB_00267 and Debaryomyces hansenii CBS767 : DEHA2C10560g	N/A
C1_08980C	LELG_00511	CTRG_03250	CPAR2_301770	CLUG_01870	Cd36_08460	6539.33	0.574564	5.36394e-18	4123.46	0.443343	0.998678	5733.85	-0.051655	0.787967	6142.34	-1.1415	8.97892e-06	2939.25	0.47731	0.42213	10174.6	-0.20446	0.81671	Glucose-6-phosphate dehydrogenase; antigenic in mice; activity induced by O2 or oxidizing agents H2O2, menadione, macrophage; caspofungin repressed; induced in core stress response; regulated by Gcn2, Gcn4; rat catheter biofilm repressed	ZWF1
C1_09670C	LELG_00477	CTRG_03391	CPAR2_803660	CLUG_00558	Cd36_09110	402.411	0.247781	0.132614	332.046	-0.529799	0.998678	196.147	0.59405	0.0897704	567.989	-0.819382	0.00543909	251.96	0.825937	0.499329	537.03	0.218625	0.913239	with predicted DNA binding activity, role in DNA recombination, DNA repair, DNA replication and nucleus localization	N/A
C1_10030W	LELG_03601	CTRG_03355	CPAR2_700820	CLUG_05054	Cd36_09430	6672.61	-0.611395	2.19797e-21	7046.49	-0.510052	0.998678	12267	-0.146679	0.30809	5624.15	-1.06874	2.18684e-06	9691.17	1.17674	0.301474	1811.62	-2.47552	0.000547173	Putative ATP-dependent DEAD-box RNA helicase; Hap43-induced; repressed by prostaglandins; Spider biofilm induced	DBP3
C1_10080W	LELG_00537	CTRG_03350	CPAR2_404010	CLUG_00585	Cd36_09480	173.267	-1.07967	6.66741e-07	350.783	-0.194518	0.998678	317.902	-0.423152	0.148906	601.515	-0.20973	0.523449	59.0912	0.735172	0.658981	307.976	0.214898	0.900912	have role in mRNA splicing, via spliceosome and U2-type spliceosomal complex localization	N/A
C1_10620W	LELG_01058	CTRG_03289	CPAR2_212590	CLUG_05058	Cd36_09950	13674.2	-0.551075	3.10002e-17	22453	-1.05869	0.380072	37658	0.195938	0.144559	10098.7	-0.554837	0.0257116	52896.6	2.06426	0.131354	7592.39	-0.833494	0.285564	have pseudouridine synthase activity	N/A
C1_11650W	LELG_00545	CTRG_03480	CPAR2_206220	CLUG_04079	Cd36_10940	10851.4	0.124596	0.0643151	7368.91	-0.100385	0.998678	7052.99	0.219076	0.280839	5360.77	-1.22353	3.24582e-08	16533.5	0.888758	0.413512	10083.3	0.297156	0.864913	Putative GAL4 DNA-binding enhancer protein; soluble protein in hyphae; biofilm induced; macrophage/pseudohyphal-induced; equal level of protein in exponential and stationary growth phase yeast cultures; Spider biofilm repressed	EGD1
C1_11910W	LELG_00562	CTRG_03457	CPAR2_206740	CLUG_00547	Cd36_11160	416.844	-0.575057	0.000132377	32.622	-1.47343	0.998678	1001.37	-0.100558	0.69162	680.55	-0.249763	0.435354	289.586	0.877938	0.367692	413.945	-0.83874	0.543538	Putative nuclear pore-associated protein; Hap43p-induced gene; induced upon low-level peroxide stress; possibly an essential gene, disruptants not obtained by UAU1 method	N/A
C1_12280C	LELG_03586	CTRG_03509	CPAR2_701010	CLUG_04716	Cd36_11520	388.405	0.227063	0.165217	1014.75	-1.26596	0.806784	1333.1	0.0503423	0.863782	1789.41	-0.804547	0.00262914	792.788	-0.0270892	0.981203	1651.59	-0.770971	0.362997	Putative mitochondrial ribosomal protein of the large subunit; Hap43-induced; mutants are viable; protein level decreases in stationary phase	N/A
C1_13870W	LELG_03481	CTRG_03661	CPAR2_203530	CLUG_04243	Cd36_12860	824.436	0.9356	1.47723e-15	3925.61	1.64132	0.00776375	10160.6	-0.305563	0.0174765	1757.66	-2.86643	2.67249e-15	654.578	1.20234	0.035699	2354.71	-1.39606	0.00881243	ATP sulfurlyase; sulfate assimilation; repressed by Met, Cys, Sfu1, or in fluconazole-resistant isolate; Hog1, caspofungin, white phase-induced; induced on biofilm formation, even in presence of Met and Cys; Spider, F-12/CO2 biofilm induced	MET3
C1_14250C	LELG_03630	CTRG_03701	CPAR2_700540	CLUG_01740	Cd36_13220	781.539	0.353667	0.00237493	367.083	0.256456	0.998678	766.396	0.367983	0.144582	959.636	-0.846213	0.0502954	652.861	1.22007	0.0247471	1460.49	0.00792618	0.998459	Putative protein of unknown function; mutation confers hypersensitivity to amphotericin B	N/A
C2_00280C	LELG_01192	CTRG_01084	CPAR2_213500	CLUG_01324	Cd36_15260	247.769	-0.322419	0.0924702	56.8659	-0.317244	0.998678	247.845	0.147253	0.720717	225.619	-1.16216	0.00817508	328.197	0.615232	0.506718	97.4277	-0.688971	0.686143	Putative pre-mRNA-splicing factor; possibly an essential gene, disruptants not obtained by UAU1 method	N/A
C2_00970C	LELG_01250	CTRG_01163	CPAR2_212870	CLUG_04374	Cd36_15910	662.225	0.166068	0.217255	789.941	-0.257566	0.998678	381.607	0.335873	0.273178	2483.11	-1.39048	0.177886	594.183	0.733243	0.343243	1381.04	0.0392866	0.969444	Ortholog of S. cerevisiae Ubp13; putative ubiquitin carboxyl-terminal hydrolase; flow model biofilm induced; rat catheter biofilm repressed	UBP13
C2_01610C	LELG_00921	CTRG_01252	CPAR2_207720	CLUG_03089	Cd36_16470	24869.2	-0.0783753	0.312333	39712.6	-0.92062	0.976732	28809.1	0.189187	0.426472	13790	-1.27149	1.41584e-07	37091.7	0.426857	0.67289	22633.2	0.147043	0.949431	Ribosomal protein; regulated by Nrg1, Tup1; repressed upon phagocytosis by murine macrophage; alternatively spliced intron in 5-prime -UTR; Spider biofilm repressed	RPS26A
C2_02360C	LELG_00751	CTRG_01384	CPAR2_210850	CLUG_00136	Cd36_17230	264.247	0.395484	0.0297544	306.805	-0.0475671	0.998678	237.003	-0.0589401	0.900775	423.123	-0.316143	0.482971	30.7237	1.81817	0.196763	94.6571	-0.727805	0.655796	have S-adenosylmethionine-dependent methyltransferase activity and role in protein methylation	N/A
C2_02820C	LELG_01078	CTRG_01356	CPAR2_212410	CLUG_04520	Cd36_17550	1104.08	-0.198764	0.0732943	658.216	0.0282168	0.998678	1655.44	-0.748246	8.8795e-07	535.871	0.0245225	0.95577	971.468	2.15083	0.000873153	450.296	-0.30055	0.778931	Protein of unknown function; rat catheter and Spider biofilm induced	N/A
C2_02940W	LELG_00730	CTRG_01367	CPAR2_210690	CLUG_05537	Cd36_17710	1114.28	0.370781	0.000207184	2972.85	0.489497	0.998678	1273.41	-0.641559	0.000202743	914.312	-0.521212	0.0611322	428.998	0.543664	0.485993	758.902	-1.1988	0.121832	cells; Hog1p-induced; fungal-specific (no human or murine homolog); Hap43p-repressed	MET1
C2_03020C	LELG_01099	CTRG_01326	CPAR2_212150	CLUG_00949	Cd36_17790	4060.5	0.127235	0.0887865	3933.57	-0.114636	0.998678	4685.27	-0.481255	0.000544409	1311.09	-1.20323	7.16107e-05	1022.62	0.32092	0.7486	2987.89	-1.32591	0.209442	Ortholog of S. cerevisiae : TPH3, C. dubliniensis CD36 : Cd36_17790, C. parapsilosis CDC317 : CPAR2_212150, Candida tenuis NRRL Y-1498 : CANTEDRAFT_128815 and Debaryomyces hansenii CBS767 : DEHA2G04246g	N/A
C2_03810C	LELG_01259	CTRG_01288	CPAR2_211210	CLUG_05376	Cd36_18480	32062.5	-0.270865	3.70393e-05	52340.4	-1.09731	0.769767	3906.67	0.4965	0.0113304	15137	-1.51486	1.49805e-10	37024.5	0.477173	0.643452	14786.6	-0.135427	0.949764	Putative ribosomal protein; repressed upon phagocytosis by murine macrophage; Spider biofilm repressed	RPL21A
C2_04230W	LELG_01031	CTRG_01575	CPAR2_211080	CLUG_00446	Cd36_18880	2700.56	-0.864923	1.92924e-32	2290.09	0.266944	0.998678	8680.63	0.564426	3.1042e-05	4879.79	-0.865697	0.0042554	3182.64	0.124781	0.873531	3476.77	0.0353675	0.976932	Putative branched chain amino acid aminotransferase; regulated by Gcn4, Gcn2; induced in response to amino acid starvation (3-aminotriazole treatment); early-stage flow model biofilm formation	BAT21
C2_04770W	LELG_01000	CTRG_01623	CPAR2_209650	CLUG_00043	Cd36_19340	278.809	-1.07101	0.00848329	2671.67	-1.23202	0.270542	906.192	0.113945	0.65422	853.714	-0.00701365	0.988171	2648.62	1.12094	0.363874	1715.36	-0.215136	0.859228	have role in endoplasmic reticulum organization, histone exchange and Swr1 complex localization	N/A
C2_05410W	LELG_00768	CTRG_01463	CPAR2_209410	CLUG_00148	Cd36_19890	19048.1	-0.00848936	0.900875	22593.4	-0.97076	0.997517	8526.74	0.0656958	0.813379	10030.3	-0.662727	0.00650324	41060.4	0.952424	0.423006	14918.7	0.601754	0.744202	Ribosomal 60S subunit protein L31B; Spider biofilm repressed	N/A
C2_05890C	LELG_00976	CTRG_01521	CPAR2_209910	CLUG_02078	Cd36_20310	3706.07	-0.246664	0.00107995	3007.3	0.364614	0.998678	2070.65	0.818869	5.18468e-08	5146.49	-0.697894	0.00562359	4950.08	0.75415	0.378072	6900.03	-0.489719	0.654563	Putative isocitrate dehydrogenase; transcriptionally induced by interaction with macrophage; alkaline induced; Spider biofilm repressed	IDP1
C2_06960W	LELG_02419	CTRG_01762	CPAR2_406730	CLUG_01000	Cd36_21250	5040.33	-0.234049	0.00205349	8141.77	-0.691101	0.998678	2723.13	-0.0818242	0.751016	4012.99	-1.13885	1.86419e-07	6434.76	0.972602	0.315588	8721.2	-0.373065	0.778931	Putative spermidine synthase; predicted role in pantothenate and spermidine biosynthesis; Spider biofilm repressed	SPE3
C2_07500C	LELG_02474	CTRG_01689	CPAR2_406310	CLUG_04617	Cd36_21770	624.592	0.227825	0.073661	512.377	-0.684579	0.998678	331.665	0.0651462	0.874837	248.943	-0.535006	0.18053	531.524	0.945157	0.35215	1127.07	0.797267	0.447032	RNA polymerase II core mediator complex subunit	MED4
C2_07820C	LELG_01859	CTRG_01678	CPAR2_104950	CLUG_02520	Cd36_22080	1765.12	0.879797	2.66463e-25	2399.79	0.478858	0.998678	4647.76	-0.277794	0.0607132	2548.9	-0.613758	0.0512246	3346.62	0.449778	0.457203	1595.34	-0.939357	0.233325	Putative endoplasmic reticulum protein; possibly adherence-induced	PHO86
C2_08100W	LELG_02567	CTRG_01809	CPAR2_806210	CLUG_01912	Cd36_22280	690	0.465538	8.08336e-05	1732.27	-0.396642	0.998678	88.2154	0.251676	0.724579	1595.59	-0.388268	0.166399	87.2855	1.08459	0.246513	909.177	0.7886	0.288196	Mitochondrial apoptosis-inducing factor; induced by nitric oxide; Spider biofilm induced; rat catheter biofilm repressed	N/A
C2_08110W	LELG_02578	CTRG_01810	CPAR2_806220	CLUG_00514	Cd36_22290	343.843	0.709756	1.0012e-05	365.244	0.37915	0.998678	332.435	-0.551631	0.145208	984.019	-1.01176	0.00018688	103.404	0.274591	0.820051	642.078	-0.250749	0.845622	Putative DNA recombination and repair protein; induced by interaction with macrophage; transcript is regulated by Nrg1, Mig1, and Tup1; essential protein; S. cerevisiae ortholog is essential	RAD57
C2_08810C	LELG_02577	CTRG_01937	CPAR2_806200	CLUG_00512	Cd36_22980	19075.4	0.147724	0.0323496	22770.1	-0.376248	0.998678	20765.4	0.481838	0.00275708	12098.2	-0.760092	0.000659385	25233.9	1.09755	0.316358	12454.9	-0.0679033	0.962752	Putative inorganic pyrophosphatase; antigenic; soluble protein in hyphae; macrophage-induced protein; protein present in exponential and stationary phase yeast; possibly essential (UAU1 method); sumoylation target; Spider biofilm repressed	IPP1
C2_09140C	LELG_02560	CTRG_01925	CPAR2_806380	CLUG_00239	Cd36_23290	2055.6	0.349139	3.01539e-05	5457.39	0.754347	0.457293	4381.84	0.786192	3.26653e-06	2127	-1.17383	1.9352e-05	2556.31	0.119264	0.875133	1922.66	-0.922402	0.164107	Sulfite reductase; role in sulfur amino acid metabolism; induced by human whole blood or PMNs; Hog1-induced; possibly adherence-induced; flow model, Spider model, F-12/CO2 biofilm induced	MET10
C2_09290W	LELG_02516	CTRG_01880	CPAR2_405920	CLUG_03120	Cd36_23415	219.02	0.113643	0.6001	360.23	-0.716464	0.998678	59.2938	-0.102938	0.911109	320.337	-0.0194513	0.964333	229.916	0.623743	0.579252	30.1808	-1.27894	0.655796	have role in vacuolar proton-transporting V-type ATPase complex assembly and endoplasmic reticulum membrane localization	N/A
C2_09640W	LELG_02500	CTRG_01997	CPAR2_406050	CLUG_04184	Cd36_23720	5177.76	-0.614121	4.40982e-19	3815.71	-0.152749	0.998678	5542.65	0.654183	2.04701e-06	6411.57	-1.19912	3.73007e-06	4573.42	0.0123294	0.989558	4998.51	-0.162792	0.922405	Phosphomannose isomerase; cell wall biosynthesis enzyme; drug target; functional homolog of S. cerevisiae, E. coli phosphomannose isomerase; Gcn4-regulated; induced on adherence to polystyrene, phagocytosis; 3-AT, Spider biofilm repressed	PMI1
C2_09730C	LELG_02511	CTRG_02006	CPAR2_405960	CLUG_04176	Cd36_23810	866.996	0.965344	2.95644e-14	899.043	-0.501261	0.998678	570.263	-0.682312	0.00340649	327.67	-0.259715	0.539977	584.171	0.601292	0.344177	1179.06	-0.574316	0.48505	Putative inositol polyphosphate multikinase; involved in regulation of calcium homeostasis, secretion and hyphal growth	IPK2
C3_00510W	LELG_02262	CTRG_06193	CPAR2_503390	CLUG_02951	Cd36_80470	327.029	-0.0990412	0.584827	361.148	-0.399538	0.998678	114.524	-0.833763	0.0922502	219.572	-0.424712	0.282428	204.125	0.660229	0.426256	428.936	0.681222	0.476552	Ortholog of S. cerevisiae : ECM9, C. glabrata CBS138 : CAGL0L02255g, C. dubliniensis CD36 : Cd36_80470, C. parapsilosis CDC317 : CPAR2_503390 and Candida tenuis NRRL Y-1498 : CANTEDRAFT_133107	N/A
C3_02460C	LELG_02062	CTRG_02425	CPAR2_102850	CLUG_04213	Cd36_82420	410.864	-0.185926	0.259907	425.68	-0.364786	0.998678	240.977	0.495941	0.133298	730.494	-1.397	1.38174e-07	188.109	0.355449	0.723299	351.301	0.240842	0.909815	Putative prephenate dehydratase; Hap43p-repressed gene; expression downregulated in an ssr1 null mutant	PHA2
C3_02470C	LELG_02063	CTRG_02426	CPAR2_102840	CLUG_04216	Cd36_82430	24858.4	-0.324932	9.83419e-08	31783.9	-0.653622	0.998678	19727.1	0.137004	0.520152	16052.9	-1.55719	3.43707e-12	36973.2	0.289963	0.78079	18200.3	-0.153903	0.935907	Ribosomal protein L9; repressed upon phagocytosis by murine macrophages; repressed by nitric oxide; protein levels decrease in stationary phase; Hap43-induced; Spider biofilm repressed	RPL9B
C3_03320W	LELG_02099	CTRG_00453	CPAR2_102660	CLUG_02776	Cd36_83270	487.049	0.224322	0.116541	1142.57	-1.00154	0.998678	173.996	0.286511	0.560722	523.227	0.0764756	0.861203	428.49	1.27473	0.325255	382.487	0.138382	0.935218	modulates the ubiquitin ligase activity of the SCF complexes	RUB1
C3_04120C	LELG_02092	CTRG_00444	CPAR2_102730	CLUG_04252	Cd36_84060	716.378	-0.165385	0.187864	462.6	0.021155	0.998678	544.955	0.18356	0.50906	807.261	-0.967032	0.00503034	848.429	1.14125	0.219747	443.407	-0.394472	0.735025	Membrane-localized protein of unknown function	N/A
C3_04140C	LELG_02094	CTRG_00446	CPAR2_102710	CLUG_04250	Cd36_84080	11860.3	0.410833	6.2242e-10	18256.9	-1.02168	0.838362	6463.94	0.396077	0.0156395	5446.85	-0.738226	0.0084586	16813.6	1.05202	0.416481	7375	0.479003	0.761265	Nascent polypeptide associated complex protein alpha subunit; soluble protein in hyphae; macrophage/pseudohyphal-induced; protein level decrease in stationary phase cultures; GlcNAc-induced protein; Spider biofilm repressed	EGD2
C3_04670C	LELG_02908	CTRG_02485	CPAR2_807560	CLUG_03015	Cd36_84630	24333.9	-0.246174	0.000378245	26701.8	-0.510462	0.998678	16292.4	0.149199	0.549819	11406.6	-1.33772	3.36613e-09	29051.8	0.322603	0.700108	18280.7	-0.608743	0.651066	Putative ribosomal protein; macrophage/pseudohyphal-induced after 16 h; repressed upon phagocytosis by murine macrophage; Spider biofilm repressed	RPS15
C3_05150W	LELG_02873	CTRG_02523	CPAR2_405380	CLUG_04544	Cd36_85120	3943.66	-0.291975	2.42617e-05	2914.26	-0.344027	0.998678	3411.45	-0.295394	0.0462928	2880.21	-0.979403	0.000402614	1328.55	0.929669	0.23797	2738.04	-0.43825	0.580179	Putative cleavage factor I subunit; required for the cleavage and polyadenylation of pre-mRNA 3-prime ends; Spider biofilm repressed	N/A
C3_05240C	LELG_02877	CTRG_02516	CPAR2_807280	CLUG_01760	Cd36_85230	32179.9	-0.264986	1.66185e-05	47640.5	-0.628875	0.972307	14845.7	0.429667	0.0149221	19230.9	-1.48769	1.00724e-09	50736.8	0.0883033	0.926998	29647.7	0.0854246	0.965499	Predicted ribosomal protein; regulated upon yeast-hypha switch; repressed upon phagocytosis by murine macrophage; Spider biofilm repressed	RPL8B
C3_06150W	LELG_02729	CTRG_02252	CPAR2_404980	CLUG_00063	Cd36_86080	866.362	0.0956624	0.426996	431.926	0.086218	0.998678	585.72	-0.130962	0.7219	776.825	-0.627341	0.0449656	776.283	0.327193	0.657616	1589.76	-1.2869	0.329979	have role in negative regulation of transcription by RNA polymerase II, positive regulation of transcription by RNA polymerase II, regulation of fungal-type cell wall organization and nuclear chromatin, nucleolus localization	N/A
C3_06220C	LELG_02713	CTRG_02239	CPAR2_404450	CLUG_01239	Cd36_86260	172.724	1.05555	1.30075e-05	582.981	0.0994562	0.998678	610.746	-0.67478	0.00101834	273.105	-0.596743	0.111066	917.18	0.463438	0.500779	910.52	-0.445834	0.728339	Putative mitochondrial inner membrane transporter; rat catheter biofilm induced	OAC1
C3_07450C	LELG_02941	CTRG_05609	CPAR2_807970	CLUG_03684	Cd36_87360	65.0203	0.0609932	0.880692	217.9	-0.899034	0.998678	85.3639	-0.351001	0.575912	387.088	-0.569197	0.105555	33.7773	1.06474	0.446683	193.917	0.991474	0.316928	with predicted endodeoxyribonuclease activity, producing 5-prime -phosphomonoesters activity	N/A
C3_07790W	LELG_02961	CTRG_05575	CPAR2_808020	CLUG_01691	Cd36_87660	440.796	0.930117	5.58007e-11	163.616	0.167815	0.998678	755.478	0.219124	0.344356	6170.96	-1.02553	7.06308e-05	947.932	1.10536	0.129489	3323.72	0.235061	0.833542	Putative transcription factor; involved in control of glucose-regulated gene expression; repressed by Rgt1; Spider biofilm induced	STD1
C4_00230W	LELG_04302	CTRG_00128	CPAR2_402190	CLUG_00274	Cd36_40300	1221.5	0.0201701	0.86344	1766.68	-0.936634	0.998678	499.621	0.304416	0.252226	1243.89	-0.332446	0.24669	188.308	1.49141	0.0569361	1315.14	0.2162	0.915449	Ortholog of C. dubliniensis CD36 : Cd36_40300, C. parapsilosis CDC317 : CPAR2_402190, Candida tenuis NRRL Y-1498 : cten_CGOB_00197 and Debaryomyces hansenii CBS767 : DEHA2F06160g	N/A
C4_01100C	LELG_04361	CTRG_00040	CPAR2_101860	CLUG_03982	Cd36_41090	6817.21	0.0185919	0.808927	4655.76	-0.630393	0.743306	10857.7	-0.666131	1.88374e-08	2486.85	0.407574	0.150313	371.524	1.23596	0.0917335	1670.69	-0.169921	0.951999	Amino acid permease; hyphal repressed; white-opaque switch regulated; induced in core caspofungin response, during cell wall regeneration, by flucytosine; regulated by Sef1, Sfu1, and Hap43; rat catheter and Spider biofilm induced	AGP2
C4_01370W	LELG_04231	CTRG_00181	CPAR2_400910	CLUG_01967	Cd36_41380	3548.67	-0.194182	0.0120636	3812.11	0.107089	0.998678	1757.05	0.239644	0.16143	2318.76	-0.648235	0.00929919	5996.64	0.562855	0.495503	2676	-1.20244	0.0106321	Putative regulatory subunit of acetolacetate synthase; alkaline induced; regulated by Gcn2 and Gcn4; protein present in exponential and stationary growth phase yeast; Spider biofilm repressed	ILV6
C4_01990W	LELG_04355	CTRG_00240	CPAR2_401330	CLUG_03077	Cd36_41880	58.3078	0.196191	0.630564	228.933	-1.08001	0.771225	43.9001	-0.624079	0.434694	110.955	-0.563227	0.256146	17.8824	0.396162	0.841124	80.4266	0.783537	0.6585	Protein with a predicted role in mitochondrial respiratory chain complex II assembly; rat catheter biofilm induced	N/A
C4_02130W	LELG_04209	CTRG_00019	CPAR2_400610	CLUG_05021	Cd36_42020	356.678	0.648954	2.99577e-05	643.015	0.197207	0.998678	490.583	0.598075	0.0192511	1150.26	-0.806983	0.00115161	213.102	0.192646	0.84428	756.84	-0.621251	0.408906	Cytochrome c1 heme lyase; transcript regulated by Nrg1; induced in high iron	CYT2
C4_02590C	LELG_00668	CTRG_00257	CPAR2_207390	CLUG_04832	Cd36_42550	745.147	-0.418274	0.000252821	523.395	-0.205802	0.998678	195.147	-0.369866	0.339127	372.727	-1.04366	0.00421319	290.417	1.45716	0.150906	70.1877	-0.345447	0.904435	have 5-prime -flap endonuclease activity	N/A
C4_02610C	LELG_04168	CTRG_00255	CPAR2_400120	CLUG_01978	Cd36_42530	54.5755	1.07298	0.00621578	263.508	2.02645	0.124986	16802.3	-0.372378	0.00180344	318.241	-1.14116	0.00495422	103.163	2.09414	0.0323655	606.234	-1.81021	0.00067325	Putative sulfate transporter; transcript negatively regulated by Sfu1; amphotericin B induced; F-12/CO2 and Spider biofilm induced	SUL2
C4_03200C	LELG_04465	CTRG_00509	CPAR2_403390	CLUG_05035	Cd36_43050	447.823	0.187122	0.238766	201.419	0.281128	0.998678	63.134	-1.24389	0.0426423	514.713	-0.540483	0.0713315	140.281	1.10975	0.216934	304.548	0.172909	0.916591	have 3-hydroxyacyl-[acyl-carrier-protein] dehydratase activity, role in fatty acid biosynthetic process and mitochondrion localization	N/A
C4_04000W	LELG_04433	CTRG_00304	CPAR2_402070	CLUG_02541	Cd36_43860	270.981	0.547305	0.00231386	113.41	0.487804	0.998678	651.965	0.0481697	0.895131	219.195	-2.75448	5.56666e-13	43.5959	0.881977	0.494968	328.388	-1.09828	0.122199	Putative transcription coactivator; predicted role in sulfur amino acid metabolism; required for yeast cell adherence to silicone substrate; Spider biofilm induced	MET4
C4_04700W	LELG_05616	CTRG_03925	CPAR2_302390	CLUG_05446	Cd36_44350	16138.1	-0.58252	5.0445e-20	16166	-0.632779	0.998678	11700	0.679012	8.19802e-06	8150.06	-0.895464	7.46836e-05	14257.1	0.383721	0.727756	10313.2	-0.652088	0.420625	Putative HSP70 chaperone; protein level decreases in stationary phase cultures; Spider biofilm repressed	SSZ1
C4_05230C	LELG_05685	CTRG_03895	CPAR2_500370	CLUG_02572	Cd36_44890	2386.75	-0.816998	5.99705e-25	3972.58	-0.688512	0.964673	2256.53	-1.06675	5.81568e-10	3080.17	-1.33731	2.03433e-07	4266.84	0.613797	0.544277	1941.62	-1.15345	0.0261992	Hap43-induced gene; mutation confers hypersensitivity to 5-fluorocytosine (5-FC), 5-fluorouracil (5-FU), and tubercidin (7-deazaadenosine)	N/A
C4_05620C	LELG_04597	CTRG_03854	CPAR2_500450	CLUG_00876	Cd36_45230	171.102	-0.154294	0.543251	231.133	-0.457712	0.998678	94.3954	-0.49813	0.35767	320.592	-0.742208	0.101387	355.42	0.799236	0.325255	268.311	0.66421	0.523016	Ortholog of C. dubliniensis CD36 : Cd36_45230, C. parapsilosis CDC317 : CPAR2_500450, Candida tenuis NRRL Y-1498 : CANTEDRAFT_103249 and Debaryomyces hansenii CBS767 : DEHA2C07524g	N/A
C4_06240W	LELG_04415	CTRG_04044	CPAR2_401920	CLUG_01049	Cd36_45760	321.867	-0.316417	0.0645836	207.196	-0.0314421	0.998678	212.804	-0.425044	0.258274	422.44	0.122314	0.750847	228.066	1.51359	0.0129569	215.315	-0.128202	0.935878	Ortholog of C. dubliniensis CD36 : Cd36_45760, C. parapsilosis CDC317 : CPAR2_401920, Candida tenuis NRRL Y-1498 : CANTEDRAFT_126814 and Debaryomyces hansenii CBS767 : DEHA2D16742g	N/A
C4_06670W	LELG_05731	CTRG_03783	CPAR2_501210	CLUG_03746	Cd36_46140	330.223	-0.757791	2.5429e-06	292.577	0.518209	0.998678	52.9094	-0.122405	0.897536	31.1497	-1.07082	0.269413	85.5606	0.355102	0.765403	713.331	0.932052	0.16777	Ortholog of C. dubliniensis CD36 : Cd36_46140, C. parapsilosis CDC317 : CPAR2_501210, Candida tenuis NRRL Y-1498 : CANTEDRAFT_97195 and Debaryomyces hansenii CBS767 : DEHA2E08800g	N/A
C4_07030W	LELG_05701	CTRG_03759	CPAR2_500130	CLUG_02703	Cd36_46500	266.887	-0.108884	0.603978	1327.24	0.811203	0.360826	698.353	-0.0689822	0.829034	775.345	-1.50402	3.35926e-09	389.507	0.837619	0.464554	673.385	-0.847546	0.50465	Putative 3-prime -phosphoadenylsulfate reductase; sulfur amino acid metabolism; reports differ on regulation during biofilm formation; fungal-specific; possibly an essential gene, disruptants not obtained by UAU1 method; Hap43p-repressed gene	MET16
C4_07180W	LELG_04607	CTRG_03742	CPAR2_500090	CLUG_03584	Cd36_46640	52550.2	-0.286217	5.9196e-06	89940.5	-1.35807	0.747789	38357.8	0.153911	0.49493	23788.7	-0.299055	0.37518	90419.2	1.56364	0.253996	34301.2	-0.199633	0.922405	Fusion of ubiquitin with the S34 protein of the small ribosomal subunit; mRNA decreases upon heat shock, appears to be degraded; functional homolog of S. cerevisiae RPS31; Hap43-induced; Spider biofilm repressed	UBI3
C5_00430W	LELG_03706	CTRG_05262	CPAR2_304080	CLUG_05227	Cd36_50440	404.251	1.42196	8.77078e-22	1755.71	1.17988	0.0807765	3278.75	-0.115234	0.577375	822.711	-2.44423	2.17511e-13	523.643	1.32614	0.148797	818.033	-0.278812	0.860911	Putative adenylylsulfate kinase; predicted role in sulfur metabolism; possibly adherence-induced; protein present in exponential and stationary growth phase yeast; F-12/CO2 biofilm induced	MET14
C5_02990W	LELG_03907	CTRG_05431	CPAR2_303160	CLUG_03780	Cd36_52750	137.883	0.581475	0.0185598	315.255	-0.499869	0.998678	282.9	-0.242474	0.510674	413.196	-1.49313	8.16105e-05	340.009	0.591903	0.544277	931.603	0.367117	0.715676	activity, electron transfer activity and membrane localization	N/A
C5_04350C	LELG_04050	CTRG_06041	CPAR2_100920	CLUG_01864	Cd36_54010	947.612	-0.659463	2.81174e-08	1470.35	-0.831997	0.998678	2025.41	0.164618	0.425715	1075.73	-0.888112	0.00129109	1007.01	0.557344	0.634562	954.229	0.0938814	0.951854	Ortholog of S. cerevisiae : FSH3, C. glabrata CBS138 : CAGL0L11044g, C. dubliniensis CD36 : Cd36_54010, C. parapsilosis CDC317 : CPAR2_100920 and Candida tenuis NRRL Y-1498 : CANTEDRAFT_111820	N/A
C5_04990W	LELG_04015	CTRG_06108	CPAR2_502440	CLUG_01822	Cd36_54590	452.597	-0.652446	3.26487e-05	444.797	-0.563336	0.998678	1037.24	0.0210578	0.954142	598.679	-1.05292	0.000317899	216.283	0.405854	0.707954	537.854	-1.3767	0.12093	have DNA-directed 5-prime -3-prime RNA polymerase activity, RNA polymerase III activity and role in tRNA transcription by RNA polymerase III, transcription initiation from RNA polymerase III promoter	N/A
C5_05440C	LELG_04080	CTRG_06149	CPAR2_100090	CLUG_02719	Cd36_55030	2271.79	-0.856809	1.18029e-27	630.569	-0.827383	0.874762	1726.3	-0.543147	0.00113734	5963.28	-1.41307	2.004e-05	1304.87	0.75266	0.216934	7291.2	-0.0270311	0.977962	Protein with a predicted pleckstrin homology domain; induced by alpha pheromone in SpiderM medium	N/A
C6_00370C	LELG_04648	CTRG_03008	CPAR2_603490	CLUG_00761	Cd36_60320	15045.9	-0.43313	2.43971e-10	46050.4	-1.68369	0.303475	24720.1	0.312914	0.0120823	8491.86	-1.22759	2.20601e-08	22662.9	0.900005	0.402652	11392.6	-0.143388	0.905018	Ortholog of S. cerevisiae Nop58; involved in pre-rRNA process; Tn mutation affects filamentous growth; macrophage/pseudohyphal-induced; physically interacts with TAP-tagged Nop1; Spider biofilm repressed	NOP5
C6_00620W	LELG_04716	CTRG_02927	CPAR2_602820	CLUG_05740	Cd36_60530	1166.76	0.200721	0.0484857	2802.8	-0.676884	0.998678	1088.85	0.33289	0.148383	685.094	-0.987396	0.00257152	533.895	0.439587	0.639739	552.425	0.535169	0.760813	in a clinical isolate; hyphal downregulated; gene has intron	FCA1
C6_00870C	LELG_04680	CTRG_02949	CPAR2_603140	CLUG_01479	Cd36_60880	13164.9	0.45279	0.00506482	13371.2	0.72639	0.980731	41321.1	-1.01653	1.54596e-14	7189.91	-1.30777	6.51977e-06	41047.2	0.513515	0.377373	42969.1	0.149541	0.934723	Ketol-acid reductoisomerase; antigenic; regulated by Gcn4; GlcNAc, amino acid starvation (3-AT)-induced; macrophage-repressed protein; protein present in exponential and stationary phase; flow model and Spider biofilm repressed	ILV5
C6_01080C	LELG_04689	CTRG_02973	CPAR2_603230	CLUG_04647	Cd36_61190	225.258	-0.195951	0.344374	701.037	-0.0390964	0.998678	321.37	0.564704	0.0509741	925.434	-0.628854	0.0384585	472.669	1.05657	0.301219	1191.2	-0.53635	0.501549	Ortholog of C. dubliniensis CD36 : Cd36_61190, C. parapsilosis CDC317 : CPAR2_603230, Candida tenuis NRRL Y-1498 : cten_CGOB_00054 and Debaryomyces hansenii CBS767 : DEHA2E21142g	N/A
C6_02170C	LELG_04779	CTRG_02914	CPAR2_602200	CLUG_01532	Cd36_62360	479.668	-0.339898	0.0140618	545.1	-0.147055	0.998678	825.147	0.153354	0.523961	536.256	-0.388669	0.234087	264.996	0.545957	0.55411	116.66	-1.37596	0.504272	activity and role in chromatin silencing at telomere, histone H3-K4 methylation, regulation of meiotic DNA double-strand break formation, telomere maintenance	SWD3
C6_02490C	LELG_04800	CTRG_02796	CPAR2_601850	CLUG_03793	Cd36_62720	587.239	-0.0956021	0.497525	311.902	0.354428	0.998678	301.745	0.370491	0.24341	843.534	-0.636176	0.0184619	925.705	2.03864	1.53385e-06	405.325	-0.70242	0.430746	Protein of unknown function; Spider biofilm induced	N/A
C6_02780C	LELG_04973	CTRG_05763	CPAR2_600540	CLUG_04953	Cd36_63360	788.953	-0.0107373	0.936985	847.416	0.0882757	0.998678	284.144	-0.0856149	0.840941	628.246	-1.15392	0.00125228	728.773	0.631117	0.315588	604.823	-0.502191	0.817707	Centromere-associated protein; similar to CENP-C proteins; Cse4p and Mif2p colocalize at C. albicans centromeres	MIF2
C6_03110C	LELG_04987	CTRG_05413	CPAR2_600230	CLUG_05522	Cd36_63960	449.512	-0.696671	5.85537e-07	472.113	-0.542386	0.998678	398.301	0.131255	0.736245	261.382	-1.42502	0.000200595	289.074	-0.283637	0.734985	317.773	0.49949	0.652491	Ortholog of S. cerevisiae : ASA1, C. glabrata CBS138 : CAGL0K07920g, C. dubliniensis CD36 : Cd36_63960, C. parapsilosis CDC317 : CPAR2_600230 and Candida tenuis NRRL Y-1498 : CANTEDRAFT_136384	N/A
C7_00130W	LELG_05434	CTRG_04943	CPAR2_300150	CLUG_01062	Cd36_70340	495.795	0.497493	0.000212839	482.939	0.270338	0.998678	537.316	-0.223618	0.39217	456.383	-0.534513	0.106849	860.155	2.12106	0.0589422	394.178	0.287897	0.844896	have tRNA-specific adenosine-37 deaminase activity and role in tRNA modification	N/A
C7_00680W	LELG_05134	CTRG_05774	CPAR2_703280	CLUG_02862	Cd36_70630	292.177	-0.153164	0.423912	536.861	-0.622824	0.998678	319.784	0.709149	0.0159415	151.864	-1.76639	0.000603492	355.243	0.698683	0.385864	473.55	0.354344	0.742708	Maf-like protein; rat catheter biofilm induced	N/A
C7_00990W	LELG_05445	CTRG_04885	CPAR2_300270	CLUG_04273	Cd36_70930	50798	-0.345494	5.82825e-06	81841.2	-1.02498	0.873795	38827.6	0.478354	0.00647111	13087.4	-0.593964	0.177567	92109.5	0.907276	0.44371	36906.1	-0.216189	0.913239	Putative ribosomal protein; antigenic in mouse; repressed upon phagocytosis by murine macrophage; induced by Tbf1; overlaps orf19.7014; Spider biofilm repressed	RPP0
C7_01620C	LELG_05580	CTRG_05090	CPAR2_300840	CLUG_05708	Cd36_71450	757.34	-0.902633	6.06547e-15	729.746	-0.206096	0.998678	133.167	-0.183739	0.735703	770.896	-0.561017	0.0685269	702.468	1.4372	0.122194	1076.03	0.414707	0.718747	Ortholog of Kch1 a potassium transporter; mediates K+ influx and activates high-affinity Ca2+ influx system during mating pheromone response in S. cerevisiae; induced by alpha pheromone in SpiderM medium	KCH1
C7_01640W	LELG_05020	CTRG_05084	CPAR2_805290	CLUG_02864	Cd36_71470	16575.4	-0.285588	1.7293e-06	13426.5	-0.484302	0.998678	9972.93	0.324628	0.0284856	12015.8	-0.881811	0.000378156	10708.6	0.897669	0.455953	6166.04	-0.524996	0.578699	of pyruvate dehydrogenase complex; sumoylation target; Spider biofilm repressed	LAT1
C7_03920C	LELG_05063	CTRG_05192	CPAR2_702440	CLUG_05370	Cd36_73600	5139.28	-0.0586704	0.451537	8917.77	-0.596321	0.998678	5961.44	0.981394	2.9296e-07	1926.3	-0.771927	0.0106438	10979.3	0.763355	0.505842	4685.05	0.0866632	0.966381	Conserved acidic ribosomal protein, likely involved in regulation of translation elongation; interacts with Rpp2A; 1 of 4 similar C. albicans ribosomal proteins (Rpp1A, Rpp1B, Rpp2A, Rpp2B); induced by Tbf1; Spider biofilm repressed	RPP1B
C7_04290W	LELG_05151	CTRG_04974	CPAR2_703520	CLUG_04021	Cd36_73950	356.909	0.409604	0.0113563	622.561	-0.501439	0.998678	320.105	-0.635877	0.0196129	233.227	0.100135	0.821394	200.017	0.415592	0.669097	163.281	-1.06534	0.291992	have role in mRNA splicing, via spliceosome	N/A
CR_00070W	LELG_00051	CTRG_01075	CPAR2_800590	CLUG_03992	Cd36_25090	371.016	0.0530705	0.766014	207.155	-0.500522	0.998678	393.136	-0.433664	0.126498	846.526	0.252485	0.442391	786.155	1.15359	0.321408	164.671	-1.40873	0.634038	Formin; probable role in hyphal cytoskeletal polarity; synthetic lethality if Bnr1p and Bni1p are absent	BNR1
CR_00860C	LELG_00232	CTRG_00995	CPAR2_802460	CLUG_03053	Cd36_25910	26666.6	-0.0753677	0.295893	27909.4	-0.446887	0.998678	21606.7	0.240446	0.258019	9772.41	-0.929339	0.00017952	42421.1	0.98858	0.373566	9770.15	-0.356023	0.825853	Cell wall protein, ortholog of S. cerevisiae Tma19p (Ykl065cp)	TMA19
CR_01710W	LELG_00208	CTRG_00848	CPAR2_802740	CLUG_00663	Cd36_26690	619.819	-1.06526	2.17011e-17	1643.74	-0.783507	0.516052	2751.08	0.357295	0.0170629	881.064	0.110356	0.759108	1858.32	1.01956	0.451713	801.497	-1.568	0.00761421	Putative nucleolar protein; implicated in ribosome biogenesis; rat catheter biofilm repressed	N/A
CR_03080C	LELG_00227	CTRG_00791	CPAR2_802530	CLUG_03823	Cd36_28190	235.559	-0.0162638	0.943437	258.075	-0.66821	0.998678	272.867	0.0355313	0.946469	335.753	-0.128082	0.748675	238.859	1.45424	0.162716	260.908	-0.539768	0.655796	Ortholog of C. dubliniensis CD36 : Cd36_28190, C. parapsilosis CDC317 : CPAR2_802530, Candida tenuis NRRL Y-1498 : CANTEDRAFT_109615 and Debaryomyces hansenii CBS767 : DEHA2A12650g	N/A
CR_03270W	LELG_00255	CTRG_00773	CPAR2_802240	CLUG_00018	Cd36_28410	1297.03	-0.564863	4.78884e-09	358.1	0.256548	0.998678	116.934	1.38989	0.00123205	340.337	-0.896464	0.0118602	145.779	0.264157	0.81249	2112.4	-0.717105	0.584905	family, major facilitator superfamily (MFS); amphotericin B, caspofungin repressed; Hap43p-repressed	N/A
CR_03310C	LELG_00259	CTRG_00769	CPAR2_802200	CLUG_00014	Cd36_28450	1990.58	-0.108574	0.221921	1186.84	-0.546388	0.998678	192.909	-0.703867	0.0417001	2750.54	-0.00563574	0.988702	762.849	1.16752	0.370823	932.475	-0.164112	0.877216	Putative transcription factor with zinc finger DNA-binding motif	N/A
CR_03430W	LELG_00274	CTRG_00757	CPAR2_802050	CLUG_03958	Cd36_28590	288.723	-0.126767	0.527614	479.876	-0.415237	0.998678	252.265	0.186789	0.656576	513.016	-0.429097	0.228495	515.503	0.843804	0.519464	170.647	-1.21806	0.495749	have role in syncytium formation by plasma membrane fusion, vacuolar proton-transporting V-type ATPase complex assembly and integral component of endoplasmic reticulum membrane localization	N/A
CR_03640C	LELG_00287	CTRG_00753	CPAR2_801930	CLUG_02340	Cd36_28840	828.051	0.376804	0.000597836	1018.55	-0.42692	0.998678	870.024	0.10602	0.691753	1106.77	-0.350343	0.2263	2849.74	2.00893	0.0377825	910.698	0.184026	0.905909	have role in protein targeting to mitochondrion and mitochondrial outer membrane, peroxisomal membrane localization	N/A
CR_04170W	LELG_03345	CTRG_00381	CPAR2_202170	CLUG_03925	Cd36_29480	8872.24	-0.564239	6.25389e-19	11967.1	-0.560362	0.909076	13260.7	-0.027862	0.889376	5177.78	-1.2089	1.04551e-06	10194.6	0.405353	0.667914	2587.99	-1.69774	0.000144739	have rRNA (cytosine-C5-)-methyltransferase activity and role in assembly of large subunit precursor of preribosome, maturation of LSU-rRNA from tricistronic rRNA transcript (SSU-rRNA, 5.8S rRNA, LSU-rRNA), rRNA base methylation	N/A
CR_04300W	LELG_03182	CTRG_00396	CPAR2_205180	CLUG_05640	Cd36_29640	8085.39	-0.222922	0.000563926	9388.89	-0.607196	0.998678	9978.05	0.1124	0.468209	6147.07	-1.04817	1.84286e-06	8454.22	0.320778	0.761706	3433.21	-1.2674	0.00275004	have tRNA (cytosine-5-)-methyltransferase activity, tRNA binding activity, role in cellular response to hydrogen peroxide, tRNA wobble base cytosine methylation and nucleus localization	N/A
CR_04310C	LELG_03181	CTRG_00397	CPAR2_205190	CLUG_05641	Cd36_29650	419.6	0.0648666	0.693405	351.236	-0.711791	0.998678	398.885	0.0314832	0.938773	513.188	-0.573244	0.106755	456.271	1.79246	0.127823	236.321	0.784268	0.474719	have RNA polymerase I upstream control element sequence-specific DNA binding, transcription factor activity, RNA polymerase I upstream control element sequence-specific binding activity	N/A
CR_04460C	LELG_03127	CTRG_00411	CPAR2_206030	CLUG_05572	Cd36_29810	160.898	0.322062	0.191504	171.103	-0.815068	0.998678	125.03	-0.868259	0.0375964	301.534	-0.559332	0.0950498	197.283	0.801264	0.568795	307.429	0.41366	0.744202	Ortholog of C. dubliniensis CD36 : Cd36_29810, C. parapsilosis CDC317 : CPAR2_206030, Candida tenuis NRRL Y-1498 : CANTEDRAFT_102086 and Debaryomyces hansenii CBS767 : DEHA2F14014g	N/A
CR_04650W	LELG_03264	CTRG_00516	CPAR2_203840	CLUG_02876	Cd36_30060	691.505	-0.191294	0.119765	545.009	-0.104857	0.998678	219.506	-0.186206	0.656029	926.487	-1.2468	0.00434546	147.555	0.816438	0.580857	393.152	0.331832	0.79251	Protein involved in microtubule morphogenesis; required for protection from excess free beta-tubulin; possibly involved the beta-tubulin folding; Spider biofilm repressed	N/A
CR_05010W	LELG_00046	CTRG_01064	CPAR2_800550	CLUG_03987	Cd36_30560	263.848	-0.0696154	0.73637	555.283	0.0385122	0.998678	486.125	-0.256683	0.334124	323.06	-1.01257	0.0225066	528.798	0.830466	0.235957	267.562	0.729887	0.571544	have crossover junction endodeoxyribonuclease activity, role in DNA repair and cytoplasm, nucleus localization	N/A
CR_05310W	LELG_03458	CTRG_00568	CPAR2_203120	CLUG_04542	Cd36_30650	1006.73	0.0631662	0.58686	771.128	0.0674964	0.998678	521.896	0.637005	0.0072063	1348.22	0.462762	0.081568	540.997	1.17855	0.293957	390.789	-0.593835	0.528531	have clathrin binding activity, role in Golgi to vacuole transport, endosomal transport and AP-1 adaptor complex, endosome localization	N/A
CR_05800C	LELG_03168	CTRG_00641	CPAR2_205310	CLUG_05400	Cd36_31210	529.595	-0.333271	0.0129716	639.653	-0.376281	0.998678	152.331	-0.785033	0.0528629	369.49	-0.635939	0.0639753	273.871	0.821231	0.505695	354.35	0.558536	0.734516	have role in ubiquitin-dependent ERAD pathway	N/A
CR_06290C	LELG_03213	CTRG_00599	CPAR2_204900	CLUG_01141	Cd36_31790	415.962	0.0359319	0.837314	190.323	0.101282	0.998678	142.049	0.795748	0.0513006	335.919	-0.491644	0.134491	249.126	1.93881	0.000159083	589.145	0.223135	0.865542	Ortholog of C. dubliniensis CD36 : Cd36_31790, C. parapsilosis CDC317 : CPAR2_204900, Candida tenuis NRRL Y-1498 : CANTEDRAFT_136864 and Debaryomyces hansenii CBS767 : DEHA2F13200g	N/A
CR_06800C	LELG_03448	CTRG_00675	CPAR2_203210	CLUG_01406	Cd36_32340	9197.03	0.239423	0.00107995	17313	0.0202536	0.998678	13405.3	0.936941	2.53891e-08	9493.99	-0.242013	0.607139	18006.2	1.13364	0.152487	4391.72	-0.754511	0.574325	Putative histone H4; regulated by Efg1; flucytosine, fluconazole-induced; amphotericin B, caspofungin repressed; colony morphology-related gene regulation by Ssn6; Hap43-induced; rat catheter and Spider biofilm repressed	HHF22
CR_06810W	LELG_03447	CTRG_00676	CPAR2_203220	CLUG_01405	Cd36_32350	10549.7	-0.0049685	0.977728	23167.6	-0.481893	0.998678	65060.6	0.717486	3.41363e-05	10327.9	-0.306043	0.503804	14184	0.723641	0.378884	3004.19	-0.709124	0.589551	Putative histone H3; farnesol regulated; Hap43-induced; rat catheter and Spider biofilm repressed	HHT2
CR_06970C	LELG_03149	CTRG_00702	CPAR2_205420	CLUG_00746	Cd36_32500	640.749	-0.599435	2.00397e-06	458.019	0.114184	0.998678	662.76	0.289095	0.217303	357.713	-1.45462	0.000939673	336.713	0.122415	0.914725	636.146	0.128049	0.928076	Predicted component of U5 snRNP; Spider biofilm induced	N/A
CR_07230W	LELG_03332	CTRG_03124	CPAR2_202030	CLUG_00363	Cd36_32860	1983.52	-0.280057	0.000697551	2220.4	-0.650133	0.998678	2319.41	0.614044	1.97645e-05	3143.35	0.216811	0.476335	4765.21	1.75035	0.149371	6620.14	0.394637	0.670883	Putative histone chaperone; role in chromatin remodeling; rat catheter and Spider biofilm repressed	N/A
CR_07370W	LELG_05403	CTRG_03068	CPAR2_701740	CLUG_01516	Cd36_33000	937.72	0.696584	1.9128e-11	1487.01	-0.515397	0.998678	390.176	0.00297484	0.994691	1414.66	-0.520265	0.0842222	735.356	0.916961	0.384783	1219.55	0.376079	0.76788	Ortholog of C. dubliniensis CD36 : Cd36_33000, C. parapsilosis CDC317 : CPAR2_701740, Candida tenuis NRRL Y-1498 : CANTEDRAFT_93887 and Debaryomyces hansenii CBS767 : DEHA2E04554g	N/A
CR_08020C	LELG_05406	CTRG_02648	CPAR2_701770	CLUG_01481	Cd36_33650	1478.27	-0.3274	0.00056036	1655.62	-0.643691	0.998678	1267.17	0.488798	0.0528885	747.402	-1.14805	0.0178182	2002.46	0.649851	0.461307	360.032	-0.633374	0.662629	Small nucleolar ribonucleoprotein; flucytosine induced	NOP10
CR_08100C	LELG_03099	CTRG_03107	CPAR2_205660	CLUG_02822	Cd36_33740	5713.98	-0.275776	2.77536e-05	5985.77	-0.65068	0.998678	3033.63	-0.428986	0.00223937	2353.11	-0.239974	0.399472	4170.89	0.597913	0.619089	421.146	-1.88945	0.0249829	Putative serine kinase with a predicted role in the processing of the 20S pre-rRNA into mature 18S rRNA; null mutants are hypersensitive to caspofungin	RIO2
CR_08280W	LELG_03287	CTRG_03065	CPAR2_204450	CLUG_01503	Cd36_33870	354.903	-0.882017	2.5209e-07	1145.65	-0.430692	0.998678	369.37	-0.0302384	0.944291	537.652	-0.706771	0.0284614	300.32	0.698393	0.325255	366.815	-0.916981	0.29559	Ortholog of C. dubliniensis CD36 : Cd36_33870, C. parapsilosis CDC317 : CPAR2_204450, Candida tenuis NRRL Y-1498 : CANTEDRAFT_113827 and Debaryomyces hansenii CBS767 : DEHA2E04158g	N/A
CR_08340W	LELG_03059	CTRG_03091	CPAR2_702140	CLUG_02784	Cd36_33930	10176.9	0.139708	0.0699756	11297.1	0.45391	0.998678	23752.5	-0.748375	9.34101e-12	6485.95	-1.36901	3.81897e-10	4264.97	0.112307	0.879615	5522.94	-0.519827	0.526406	Cystathionine gamma-lyase; induced by alkaline, amphotericin B, cadmium stress, oxidative stress via Cap1; possibly adherence-induced; Hog1 regulated; reduced levels in stationary phase yeast cells; Spider and flow model biofilm induced	CYS3
CR_09640C	LELG_05347	CTRG_05892	CPAR2_701090	CLUG_01519	Cd36_34817	520.73	-0.0262731	0.865118	1352.32	-0.599524	0.998678	1650.71	0.445276	0.0558416	840.149	-0.31967	0.268603	2185.4	1.29178	0.302959	784.546	-0.213352	0.890387	have role in cytoplasmic translation	N/A
CR_09950C	LELG_05294	CTRG_05866	CPAR2_200800	CLUG_05764	Cd36_35040	19756.4	-0.284507	5.30146e-06	40486.1	-1.55317	0.303475	34368.5	-0.0448831	0.795107	10633.3	-0.742421	0.00372442	31316.2	1.33445	0.283438	9624.09	-0.721031	0.46852	Putative U3 snoRNP protein; Hap43p-induced gene; physically interacts with TAP-tagged Nop1p	SIK1

## Sheet: Cluster 6 data
C. albicans	L. elongisporus	C. tropicalis	C. parapsilosis	C. lusitaniae	C. dubliniensis	C. albicans baseMean	C. albicans LFC	C. albicans padj	C. dubliniensis baseMean	C. dubliniensis LFC	C. dubliniensis padj	C. lusitaniae baseMean	C. lusitaniae LFC	C. lusitaniae padj	C. parapsilosis baseMean	C. parapsilosis LFC	C. parapsilosis padj	C. tropicalis baseMean	C. tropicalis LFC	C. tropicalis padj	L. elongisporus baseMean	L. elongisporus LFC	L. elongisporus padj	description	gene name
C1_00610W	LELG_01495	CTRG_04366	CPAR2_105940	CLUG_04473	Cd36_00540	2642.07	0.0728105	0.395246	2520.62	-0.0220305	0.998678	1184.84	-0.0840146	0.735703	3731.46	0.498972	0.0464945	1055.17	-1.49061	0.141656	3741.17	0.398722	0.77904	Phosphatidylserine decarboxylase; involved in phosphatidylethanolamine synthesis; Spider biofilm repressed	PSD1
C1_01260C	LELG_01400	CTRG_04428	CPAR2_109740	CLUG_03136	Cd36_01170	119.714	0.418586	0.138745	80.8823	-0.0268549	0.999279	133.677	-0.83009	0.0414942	236.942	0.243236	0.67216	46.0624	-1.43081	0.244622	66.3452	-0.187483	0.961892	have role in ER to Golgi vesicle-mediated transport, cellular protein-containing complex assembly and TRAPPI protein complex, TRAPPII protein complex, TRAPPIII protein complex localization	TRS20
C1_01750W	LELG_01579	CTRG_04581	CPAR2_108880	CLUG_01150	Cd36_01590	211.929	-0.129425	0.56995	586.848	-0.139872	0.998678	139.127	-0.795882	0.0587588	542.443	-0.415815	0.220519	306.079	-0.279191	0.739586	152.081	1.05552	0.393781	family; flow model biofilm induced	N/A
C1_02420C	LELG_01623	CTRG_04661	CPAR2_106400	CLUG_01698	Cd36_02270	9202.39	-0.657157	1.63658e-17	7003.13	0.0517339	0.998678	6176.33	-1.66824	0.0971166	21222.2	0.0936584	0.825893	6520.22	-1.2946	0.426256	15900.9	-0.661084	0.377593	Essential beta-1,3-glucan synthase subunit; gsc1 allele determines resistance/sensitivity to echinocandins; 16 predicted membrane-spanning regions; mRNA abundance declines after yeast-to-hypha transition; Spider biofilm induced	GSC1
C1_03040W	LELG_01352	CTRG_04339	CPAR2_110230	CLUG_00963	Cd36_02840	308.848	-0.454891	0.00778437	377.614	-1.20074	0.689458	121.903	-1.71211	0.00223937	505.873	0.27214	0.437166	194.894	-1.10869	0.172798	956.504	0.261282	0.857765	Protein of unknown function; induced by nitric oxide; rat catheter and Spider biofilm induced	N/A
C1_03080C	LELG_01356	CTRG_04343	CPAR2_110280	CLUG_00958	Cd36_02880	196.752	-0.508425	0.0237253	502.064	-0.546798	0.998678	96.5349	-0.451246	0.403592	529.499	0.629337	0.103332	94.15	-1.38935	0.0718147	441.86	0.622192	0.622786	Putative GTPase involved in mitotic exit and cytokinesis; induced under Cdc5p depletion	TEM1
C1_03430W	LELG_01558	CTRG_04560	CPAR2_108800	CLUG_03438	Cd36_03220	177.724	-0.375899	0.0917147	104.318	0.644828	0.998678	602.188	-0.252148	0.302509	458.839	-0.547973	0.0990728	140.913	-0.222503	0.815052	662.54	1.11836	0.0538572	have triglyceride lipase activity, role in triglyceride catabolic process and mitochondrion localization	N/A
C1_03490W	LELG_01564	CTRG_04566	CPAR2_109030	CLUG_00113	Cd36_03280	3417.12	0.884962	7.82754e-37	1705.68	0.457569	0.998678	1299.7	-1.56494	3.62092e-25	351.055	0.721501	0.0201108	1912.2	-0.225998	0.772783	1337.82	0.508386	0.615125	Protein of unknown function; S. pombe ortholog SPAC17A2.02c plays a role in resistance to cadmium; colony morphology-related gene regulation by Ssn6; Spider biofilm repressed	N/A
C1_03870C	LELG_01839	CTRG_04767	CPAR2_105070	CLUG_00928	Cd36_03600	1214.8	-0.288763	0.00273356	1276.09	-0.462332	0.998678	340.449	-0.718587	0.00587086	4153.82	1.27463	6.39104e-08	545.009	-1.10997	0.183988	3546.99	-0.126027	0.915401	Predicted heme-binding stress-related protein; Tn mutation affects filamentous growth; induced during chlamydospore formation in C. albicans and C. dubliniensis; Spider biofilm induced	N/A
C1_05010C	LELG_01771	CTRG_04529	CPAR2_108000	CLUG_00528	Cd36_04740	2051.02	0.0488303	0.598762	1371.22	-0.204394	0.998678	1049.9	-1.52908	2.06705e-21	1076	0.545261	0.115217	868.99	-0.15768	0.834581	948.815	0.135769	0.928691	have role in cellular zinc ion homeostasis	N/A
C1_06020W	LELG_01972	CTRG_04265	CPAR2_103830	CLUG_03735	Cd36_05690	870.544	0.113889	0.358697	1532.73	-0.202241	0.998678	975.176	-1.2405	1.91718e-06	985.798	0.132472	0.723247	1175.76	0.530563	0.423006	1663.06	-0.424844	0.733613	GTPase activator protein; transcript induced in low iron; alkaline upregulated; localized to the bud emergence area in G1 phase and in the bud tip during S and G2 phases	RGD1
C1_07100C	LELG_00876	CTRG_03967	CPAR2_208220	CLUG_04085	Cd36_06640	77.7946	-0.864672	0.00689447	156.708	-0.051785	0.998678	56.7137	-1.03345	0.11116	116.68	0.900494	0.0727299	94.6246	0.632926	0.553644	296.275	0.407789	0.803425	Ortholog of C. dubliniensis CD36 : Cd36_06640, C. parapsilosis CDC317 : CPAR2_208220, Candida tenuis NRRL Y-1498 : CANTEDRAFT_136902 and Debaryomyces hansenii CBS767 : DEHA2F26730g	N/A
C1_07590C	LELG_00828	CTRG_04169	CPAR2_208730	CLUG_02591	Cd36_07070	1003.32	0.193933	0.0819027	451.152	0.131567	0.998678	257.532	-0.896211	0.00221085	812.204	0.617843	0.0224246	803.093	-0.533364	0.544277	2286.91	0.638344	0.348233	have AP-2 adaptor complex, cellular bud neck localization	N/A
C1_08020W	LELG_00520	CTRG_03998	CPAR2_804390	CLUG_03541	Cd36_07540	1023.23	-0.350788	0.000626714	1116.49	-0.170838	0.998678	428.717	-0.77149	0.0067639	1224.72	0.857031	0.00184888	844.867	0.0439926	0.965606	1663.73	0.684209	0.591228	have SUMO activating enzyme activity, role in protein sumoylation and SUMO activating enzyme complex localization	UBA2
C1_08140W	LELG_00696	CTRG_04009	CPAR2_207670	CLUG_05423	Cd36_07670	266.76	0.393817	0.0305851	262.189	-0.225364	0.998678	143.625	-1.61293	1.26213e-05	547.505	-0.605635	0.0419436	195.003	0.237015	0.841379	345.711	-0.469234	0.722833	have tRNA-specific adenosine deaminase activity, tRNA-specific adenosine-34 deaminase activity, role in tRNA wobble adenosine to inosine editing and tRNA-specific adenosine-34 deaminase complex localization	N/A
C1_08460C	LELG_00655	CTRG_03159	CPAR2_207280	CLUG_03901	Cd36_07970	1305.9	0.411684	1.962e-05	1983.57	-0.31916	0.998678	1023.22	-1.24187	1.216e-13	1510.01	0.386902	0.1713	2878.38	-0.265331	0.734985	2540.48	-0.316762	0.74454	Zn2-Cys6 transcript factor; regulator of ergosterol biosynthetic genes and sterol uptake; binds ERG2 promoter; induced by ergosterol depletion, by azoles, anaerobicity; macrophage/pseudohyphal-repressed; flow model biofilm induced	UPC2
C1_10320W	LELG_00670	CTRG_03326	CPAR2_207370	CLUG_01303	Cd36_09720	1274.18	0.0957077	0.391701	662.511	-0.115868	0.998678	1531.84	-1.72934	1.08837e-27	633.707	-0.0603911	0.86223	1420.47	0.189206	0.781472	933.079	0.235489	0.864173	have N-acetylglucosaminylphosphatidylinositol deacetylase activity	N/A
C1_11750W	LELG_00348	CTRG_03461	CPAR2_804540	CLUG_03485	Cd36_11040	714.74	0.174655	0.155165	1736.26	0.257508	0.998678	119.224	-1.30618	0.00330838	685.047	0.236379	0.487487	245.374	0.253173	0.865913	788.232	0.491523	0.719706	Putative vacuolar transporter of large neutral amino acids; induced by alpha pheromone in SpiderM medium	AVT4
C1_12120W	LELG_00684	CTRG_03439	CPAR2_207500	CLUG_00713	Cd36_11350	465.859	0.587825	2.76572e-05	272.86	0.710434	0.998678	142.966	-0.880612	0.024903	825.695	-0.367345	0.256146	313.545	-0.253531	0.807203	424.293	0.183255	0.890387	with predicted ATP binding, protein kinase activity, protein tyrosine kinase activity and role in protein phosphorylation	N/A
C1_13950C	LELG_03438	CTRG_03667	CPAR2_202960	CLUG_00079	Cd36_12930	74.6724	-0.040189	0.914334	80.5833	0.300371	0.998678	28.0813	-0.345358	0.775084	148.539	0.620116	0.140203	41.1822	-0.686486	0.621506	89.2338	1.27785	0.414941	have Atg8 ligase activity, enzyme activator activity, protein tag activity	N/A
C2_01260W	LELG_01155	CTRG_01217	CPAR2_213870	CLUG_02856	Cd36_16140	634.729	-0.198398	0.119054	114.387	-0.372873	0.998678	190.445	-1.34979	0.000740388	588.107	0.40654	0.216083	660.052	-0.28662	0.698007	475.179	0.121765	0.93121	Ortholog of C. dubliniensis CD36 : Cd36_16140, C. parapsilosis CDC317 : CPAR2_213870, Candida tenuis NRRL Y-1498 : CANTEDRAFT_92202 and Debaryomyces hansenii CBS767 : DEHA2A01980g	N/A
C2_01780W	LELG_00938	CTRG_01272	CPAR2_210290	CLUG_03106	Cd36_16640	3332.69	-0.370197	4.94727e-05	2248.31	-0.119344	0.998678	2531.37	-0.512205	0.0118911	7383.73	-0.827957	0.00375829	2467.88	-1.22707	0.166502	375.851	0.594707	0.509192	Mucin family adhesin-like protein; cell wall damage sensor; required for Cek1 phosphorylation by cell wall stress; Rim101-repressed; activation releases extracellular domain into medium; Spider biofilm induced	MSB2
C2_01900C	LELG_00945	CTRG_01281	CPAR2_210210	CLUG_02330	Cd36_16720	648.504	-0.533542	2.7632e-05	661.524	0.110254	0.998678	394.382	-0.40705	0.145115	541.846	-0.407256	0.2136	209.313	-0.742807	0.385179	954.96	0.967056	0.178359	Ortholog of C. dubliniensis CD36 : Cd36_16720, C. parapsilosis CDC317 : CPAR2_210210, Candida tenuis NRRL Y-1498 : CANTEDRAFT_128446 and Debaryomyces hansenii CBS767 : DEHA2B04092g	N/A
C2_02040W	LELG_01116	CTRG_01424	CPAR2_211980	CLUG_04556	Cd36_16840	668.847	-0.845649	1.47616e-12	1098.7	-0.282045	0.998678	293.139	-0.457797	0.155292	798.674	0.488259	0.0854177	384.846	-0.711247	0.348463	642.245	0.712206	0.310286	Protein of unknown function; Hap43-repressed gene	N/A
C2_02110C	LELG_01112	CTRG_01419	CPAR2_212020	CLUG_04561	Cd36_16900	196.302	-0.0382174	0.878693	260.178	0.221523	0.998678	128.727	-1.15294	0.00458613	477.05	0.943536	0.00893029	43.5667	-0.100397	0.951294	79.7068	0.570581	0.772237	Protein of unknown function; Spider biofilm induced	N/A
C2_04100W	LELG_01067	CTRG_01457	CPAR2_212500	CLUG_02757	Cd36_18740	265.444	-0.216971	0.260582	169.884	0.0636841	0.998678	279.414	-0.592333	0.05686	758.184	0.513524	0.0598459	106.914	-0.138979	0.89955	866.452	1.13547	0.0424753	Protein of unknown function; mutant is viable; Hap43-repressed	N/A
C2_04500W	LELG_01966	CTRG_01597	CPAR2_103860	CLUG_05096	Cd36_19100	1827.56	0.0406086	0.671898	913.194	-0.376012	0.998678	1116.23	-1.209	0.0803794	2660.85	0.528565	0.0957927	232.586	-1.71658	0.27647	1855.4	0.64045	0.579299	have ATPase activity, DNA binding, TBP-class protein binding activity	N/A
C2_05140W	LELG_00635	CTRG_01654	CPAR2_206610	CLUG_05328	Cd36_19640	439.817	-0.024503	0.882178	337.106	0.313328	0.998678	76.08	-1.43886	0.00833855	575.716	0.277976	0.521645	769.29	0.129183	0.894976	708.574	-0.714269	0.485071	have protein serine/threonine kinase activity	CDC15
C2_05450C	LELG_00781	CTRG_01461	CPAR2_209230	CLUG_00150	Cd36_19910	128.094	0.0283124	0.921828	101.569	0.16128	0.998678	38.7415	-2.03968	0.00772536	542.336	0.518576	0.0736415	39.1075	-0.173368	0.910494	273.332	0.561408	0.686982	Predicted component of the mitochondrial import motor; involved in protein import into mitochondrial matrix; early-stage flow model biofilm induced	MDJ2
C2_05810W	LELG_01010	CTRG_01527	CPAR2_209550	CLUG_02086	Cd36_20250	341.516	-0.0438339	0.808994	148.823	0.411053	0.998678	151.936	-0.609962	0.168453	255.079	0.646341	0.155197	257.679	-0.976817	0.454232	795.862	-0.298163	0.848004	have role in cellular response to methylmercury	N/A
C2_06220C	LELG_01876	CTRG_01664	CPAR2_104780	CLUG_04550	Cd36_20610	300.599	0.031291	0.873172	111.946	-0.662462	0.998678	154.781	-0.132814	0.803966	353.801	0.146656	0.720458	54.6774	-0.435796	0.755268	250.866	1.29989	0.169257	Putative DNA damage and meiotic pachytene checkpoint protein; increased transcription is observed upon benomyl treatment	MEC3
C2_07410W	LELG_01844	CTRG_01725	CPAR2_105120	CLUG_03202	Cd36_21680	609.251	-0.115245	0.444549	262.948	0.720159	0.923425	238.925	-1.41973	0.000132032	1842.51	-0.0052588	0.988171	542.452	0.599887	0.378081	2983.22	0.268434	0.833542	have acylglycerol lipase activity, triglyceride lipase activity and role in medium-chain fatty acid biosynthetic process, triglyceride metabolic process	N/A
C2_07880W	LELG_01862	CTRG_01675	CPAR2_104920	CLUG_05472	Cd36_22120	516.331	-0.0720384	0.630171	527.682	-0.41969	0.998678	146.429	-1.17167	0.00207969	624.849	0.118404	0.723469	665.667	0.511338	0.495503	814.005	0.388367	0.660707	Cargo-binding subunit of the clathrin associated protein complex (AP-2), involved in endocytosis	APM4
C2_09030W	LELG_05082	CTRG_01971	CPAR2_404680	CLUG_04164	Cd36_23210	86.8104	0.233047	0.508377	111.028	0.0511788	0.998678	55.928	-0.504139	0.49724	80.6804	-0.0298621	0.966978	17.5928	-1.5693	0.349919	79.995	1.54305	0.258683	Protein of unknown function; unmerged from orf19.202 in a revision of Assembly 21	N/A
C2_10530C	LELG_05696	CTRG_01934	CPAR2_500180	CLUG_05229	Cd36_31650	1588.98	0.189813	0.0544134	407.205	-0.0476541	0.998678	328.567	-1.44557	1.47702e-08	851.919	-0.0188284	0.95709	533.431	-0.337635	0.636455	528.762	0.185643	0.89382	Protein similar to S. cerevisiae Kin3p; induced under Cdc5p depletion; shows Mob2p-dependent hyphal regulation; mutants are hypersensitive to caspofungin	KIN3
C2_10560C	LELG_02333	CTRG_01931	CPAR2_407950	CLUG_00199	Cd36_24770	2373.43	0.19368	0.0166293	1236.17	-0.261412	0.998678	1116.57	-0.661233	0.000116823	811.288	0.669045	0.0123336	1915.65	-0.850625	0.536641	3390.82	0.369402	0.754129	Ortholog od S. cerevisiae Tis11, a mRNA-binding protein; transcription regulated by yeast-hyphal switch; flow model biofilm induced; Spider biofilm repressed	ZSF1
C3_00710W	LELG_02210	CTRG_05721	CPAR2_502940	CLUG_01337	Cd36_80650	4151.81	-0.769272	8.64495e-26	2642.99	-0.205987	0.998678	3095.86	-0.355735	0.0161789	3821.49	0.292601	0.283594	1477.48	-0.775513	0.21471	2831.26	0.756497	0.496518	Chitin synthase required for synthesis of long-chitin fibrils; nonessential; 8 or 9 membrane spanning regions; mRNA present in yeast and hyphae; induced during cell wall regeneration; flow model biofilm repressed	CHS8
C3_01250W	LELG_02177	CTRG_02183	CPAR2_503860	CLUG_02785	Cd36_81200	3408.29	0.484874	7.10346e-08	1521.37	0.362537	0.998678	19815.9	-1.15172	6.5238e-28	3688.85	0.0303438	0.93507	2168.23	-1.16321	0.537351	4680.41	-0.381859	0.788078	Vacuolar calcium P-type ATPase; transcript regulated by calcineurin and fluconazole; mutant shows increased resistance to fluconazole, lithium; increased sensitivity to calcium; Spider biofilm induced	PMC1
C3_02440C	LELG_02060	CTRG_02423	CPAR2_102870	CLUG_04211	Cd36_82400	172.204	-1.23721	9.35084e-09	160.837	-0.124392	0.998678	238.287	-0.488543	0.163992	514.804	0.257877	0.452586	397.274	0.56025	0.473616	554.084	0.0352162	0.976724	Subunit of the RNA polymerase II mediator complex	MED7
C3_02830W	LELG_02006	CTRG_02564	CPAR2_103510	CLUG_02384	Cd36_82820	801.613	-0.16142	0.17605	660.992	-0.0273106	0.998678	819.616	-0.928019	0.000352864	735.794	0.567258	0.0396028	338.951	-0.95857	0.544277	596.304	0.48192	0.667228	subunit; induced by Mnl1 under weak acid stress; possibly essential gene, disruptants not obtained by UAU1 method	TFC4
C3_03060W	LELG_02008	CTRG_02551	CPAR2_103430	CLUG_03397	Cd36_83040	187.57	-0.0469261	0.847704	88.3554	0.0863384	0.998678	53.077	-1.62375	0.0140028	455.919	0.526732	0.111429	116.202	0.384217	0.666781	231.271	0.172649	0.912421	have Rab guanyl-nucleotide exchange factor activity, role in ER to Golgi vesicle-mediated transport and TRAPPI protein complex, TRAPPII protein complex, TRAPPIII protein complex localization	N/A
C3_04640W	LELG_02686	CTRG_02481	CPAR2_404560	CLUG_03020	Cd36_84590	385.154	0.174297	0.297167	324.622	-0.00312074	0.999879	1012.77	-0.9021	0.00196391	508.655	0.443708	0.190735	629.902	-1.47732	0.090159	2065.78	0.864186	0.341281	Zn(II)2Cys6 transcription factor of unknown function; mutant is sensitive to copper and SDS, and resistant to Calcofluor White; required for yeast cell adherence to silicone substrate	ZCF31
C3_04710W	LELG_02896	CTRG_02489	CPAR2_807500	CLUG_03011	Cd36_84670	57.2385	-0.859951	0.0226291	18.1915	0.236922	0.998678	449.537	-0.618257	0.0108563	173.061	0.155237	0.764085	21.7664	-1.11845	0.570504	286.783	0.263199	0.874915	Lipid transporter involved in sterol trafficking and transport of glycosylphosphatidylinositol and sphingolipid precursors	ARV1
C3_05250C	LELG_02878	CTRG_02515	CPAR2_807290	CLUG_01759	Cd36_85240	992.68	0.22338	0.0429993	499.532	-0.457365	0.998678	105.714	-0.0183268	0.980541	563.525	-0.700328	0.0300086	337.471	-1.04886	0.0893116	2140.07	0.87131	0.23469	Protein of unknown function; role in intracellular signal transduction; Spider biofilm induced	N/A
C3_05940C	LELG_02765	CTRG_02267	CPAR2_405250	CLUG_05304	Cd36_85870	117.046	-0.419485	0.130663	177.382	-0.763487	0.998678	207.388	-0.131944	0.786457	337.042	0.159245	0.67216	38.9836	-1.80837	0.204809	229.7	0.702803	0.630154	Putative U1A component of the U1 snRNP, involved in splicing; contains two RNA recognition motifs (RRMs); ortholog of S. cerevisiae MUD1	N/A
C3_06360C	LELG_02723	CTRG_02246	CPAR2_404810	CLUG_03600	Cd36_86340	1666.36	-0.748174	9.33608e-16	2336.07	-0.734681	0.998678	2005.01	-0.210574	0.241358	3580.18	0.393764	0.216083	989.37	-0.0506077	0.959722	1052.7	1.37842	0.159329	localization	CYP5
C3_06850W	LELG_03010	CTRG_05664	CPAR2_808620	CLUG_03494	Cd36_86810	595.371	-1.13759	2.3498e-20	417.658	1.06189	0.998678	413.825	-0.0536194	0.894955	1869.7	0.187191	0.546517	233.094	-1.08536	0.575668	87.711	3.17561	0.16829	Transcription factor; repressor of fluconazole/ketoconazole/brefeldin A resistance; Tn mutation enhances filamentation; partially rescues S. cerevisiae pdr1 pdr3 fluconazole sensitivity; rat catheter biofilm induced/Spider biofilm repressed	FCR1
C3_07080W	LELG_00048	CTRG_03815	CPAR2_800570	CLUG_03988	Cd36_87010	556.751	1.07066	1.90159e-16	146.854	0.258086	0.998678	135.71	-0.925175	0.0281088	543.672	0.158897	0.67264	419.24	-0.308083	0.671579	1024.03	0.127458	0.913239	Putative peptidyl-prolyl cis/trans-isomerase; caspofungin induced	RRD1
C3_07320W	LELG_03051	CTRG_05617	CPAR2_809050	CLUG_00220	Cd36_87230	1053.13	-0.173697	0.107653	1365.85	-0.217774	0.998678	331.683	-1.03706	0.0299123	567.685	0.79748	0.00595964	1354.13	0.0507013	0.964121	1552.94	0.359988	0.816091	TOR signaling pathway component; required for growth and hyphal formation at alkaline pH, for full virulence in a mouse model of systemic infection and for SD and Spider medium biofilm formation; role in chlamydospore formation	MDS3
C3_07370W	LELG_02933	CTRG_05601	CPAR2_807750	CLUG_03676	Cd36_87280	301.503	-0.178951	0.378998	530.826	-0.282679	0.998678	376.34	-1.35001	1.10446e-07	463.783	-0.0446506	0.905503	692.179	-0.759774	0.307034	1051.15	0.448748	0.628279	Protein of unknown function; Spider biofilm induced	N/A
C4_01430C	LELG_04238	CTRG_00189	CPAR2_401030	CLUG_04419	Cd36_41440	889.226	-0.151562	0.206548	486.146	-0.283879	0.998678	188.714	-1.30731	0.00488603	1485.81	0.42555	0.145558	92.9151	-0.679511	0.642705	603.643	0.363006	0.785399	Protein of unknown function; Hap43-induced gene	N/A
C4_01530C	LELG_04249	CTRG_00198	CPAR2_400970	CLUG_02113	Cd36_41530	8561.44	0.185161	0.0061867	10828.7	-1.03585	0.644751	2935.19	-1.63422	4.89793e-33	8422.82	-0.420133	0.151147	3562.07	-0.671539	0.416171	9567.72	0.492793	0.792509	C-4 sterol methyl oxidase; role in ergosterol biosynthesis; Hap43-induced; ketoconazole-induced; amphotericin B, caspofungin repressed; possibly essential gene, disruptants not obtained by UAU1 method; Spider biofilm repressed	ERG251
C4_02740W	LELG_04181	CTRG_00500	CPAR2_400250	CLUG_00356	Cd36_42610	1962.58	0.672792	1.14247e-15	500.915	-0.668991	0.828557	528.26	-0.636513	0.0123238	3536.22	0.491835	0.063929	178.363	-2.41724	0.115307	1848.43	0.107738	0.961892	Protein of unknown function; flow model, rat catheter and Spider biofilm induced; Hap43-repressed	N/A
C4_03120C	LELG_04567	CTRG_00429	CPAR2_301900	CLUG_01846	Cd36_42970	1156.93	-0.618922	3.37385e-10	337.521	-0.186592	0.998678	108.056	-1.85411	9.87676e-06	1372.4	-0.576908	0.0744943	1099.32	-0.132812	0.857027	817.649	-0.363642	0.742073	Putative cell cycle checkpoint kinase; mutation confers increased sensitivity to nocodazole	BUB1
C4_03690C	LELG_04524	CTRG_00332	CPAR2_403630	CLUG_00812	Cd36_43290	161.091	0.403179	0.0844617	192.77	-0.209053	0.998678	112.755	-0.777628	0.124357	230.376	0.797869	0.045837	70.1465	-0.033382	0.981203	193.863	-0.746368	0.556329	with predicted role in RNA catabolic process and ribonuclease H2 complex localization	N/A
C4_04560C	LELG_04575	CTRG_03919	CPAR2_302170	CLUG_05459	Cd36_44250	702.084	0.592612	1.09571e-06	382.654	-0.15705	0.998678	213.632	-1.41134	6.10312e-06	2513.4	-0.145952	0.643253	560.367	-0.811797	0.398734	1398.01	0.235449	0.893596	Predicted transmembrane protein with a role in cell wall polymer composition; Plc1-regulated; Spider biofilm induced	N/A
C4_05210W	LELG_05687	CTRG_04055	CPAR2_500260	CLUG_02098	Cd36_44870	524.179	0.0928864	0.530547	139.073	0.424413	0.998678	551.181	-0.891717	3.57477e-05	468.757	0.669268	0.0913798	518.845	-0.752859	0.423582	633.138	0.305816	0.849957	have CDP-diacylglycerol-inositol 3-phosphatidyltransferase activity, role in phosphatidylinositol biosynthetic process and Golgi apparatus, integral component of membrane, mitochondrial outer membrane localization	N/A
C4_06420W	LELG_05722	CTRG_03804	CPAR2_501110	CLUG_05288	Cd36_45910	897.329	-0.375399	0.000543103	1015.34	-0.123957	0.998678	2154.37	-0.755028	5.96877e-06	2006.64	0.421027	0.129912	389.825	-2.049	0.0247471	3739.48	-0.193989	0.913239	Ortholog of C. dubliniensis CD36 : Cd36_45910, C. parapsilosis CDC317 : CPAR2_501110, Candida tenuis NRRL Y-1498 : CANTEDRAFT_119393 and Debaryomyces hansenii CBS767 : DEHA2E08976g	N/A
C5_00550C	LELG_03731	CTRG_05271	CPAR2_303970	CLUG_00846	Cd36_50550	241.518	0.221484	0.274001	304.007	-0.173227	0.998678	80.4658	-1.33017	0.0321292	303.098	0.618771	0.0709623	41.6861	-0.374997	0.77328	247.828	-0.144689	0.949431	Predicted ORF from Assembly 19; removed from Assembly 20; subsequently reinstated in Assembly 21 and merged with orf19.2224, based on comparative genome analysis; flow model biofilm repressed	N/A
C5_01170W	LELG_03721	CTRG_05368	CPAR2_303880	CLUG_00856	Cd36_51180	116.358	-0.587358	0.0302232	59.5222	-0.229072	0.998678	264.902	-1.02255	0.00610563	1167.29	0.301343	0.311595	21.5477	-1.43726	0.506718	170.854	-0.182855	0.920562	have palmitoyltransferase activity, role in protein palmitoylation, protein targeting to membrane and endoplasmic reticulum palmitoyltransferase complex, extrinsic component of endoplasmic reticulum membrane localization	N/A
C5_01470C	LELG_03815	CTRG_05317	CPAR2_501600	CLUG_01266	Cd36_50880	278.488	0.686118	0.000117402	145.178	0.14999	0.998678	286.455	-0.979242	0.000361417	850.638	0.901664	0.00405208	343.077	-0.221731	0.847814	827.654	0.62849	0.559417	Putative transporter; decreased transcription is observed upon fluphenazine treatment	N/A
C5_05210W	LELG_03966	CTRG_06127	CPAR2_100720	CLUG_00645	Cd36_54810	567.725	0.385452	0.00299812	363.698	-0.177995	0.998678	149.199	-1.19235	0.00486224	1541.81	0.0848954	0.781515	196.693	-1.72636	0.283098	898.006	0.5905	0.667053	Planktonic growth-induced gene	N/A
C6_00420W	LELG_04641	CTRG_02998	CPAR2_603570	CLUG_01563	Cd36_60365	1360.09	-0.0221862	0.848648	845.088	-0.503539	0.998678	304.596	-0.348419	0.299768	463.956	0.46568	0.31393	450.312	-0.345769	0.719929	510.135	1.08386	0.245515	Dolichol-phosphate mannose synthase subunit, not essential for enzyme activity; flow model and Spider biofilm repressed	DPM2
C6_01670W	LELG_04771	CTRG_02875	CPAR2_602260	CLUG_05483	Cd36_61770	931.69	0.152934	0.177615	2683.58	0.101026	0.998678	3832.32	-0.564645	0.00283217	10942.9	-0.714964	0.00572893	2488.67	-0.972858	0.087341	777.312	0.639491	0.470942	Malic enzyme, mitochondrial; transcription regulated by Mig1, Tup1; colony morphology-related gene regulation by Ssn6; Hap43-repressed; Spider biofilm repressed	MAE1
C6_01880W	LELG_04762	CTRG_02885	CPAR2_602340	CLUG_03918	Cd36_62010	442.875	-0.0338283	0.837314	187.511	-0.331821	0.998678	108.122	-0.00681131	0.992601	218.853	0.221096	0.589201	276.587	-1.20805	0.304619	236.621	1.10344	0.193032	Predicted membrane protein; induced by alpha pheromone in SpiderM medium	N/A
C6_02010C	LELG_04817	CTRG_02898	CPAR2_601770	CLUG_03347	Cd36_62130	64426.7	-0.779287	2.57064e-43	12311.8	-0.974474	0.08525	47466	-0.669884	5.72452e-08	16191.2	0.451069	0.0593728	6035.16	0.102625	0.911659	41675.1	-0.948194	0.148949	Surface protein similar to glycerol 3-P dehydrogenase; binds host Factor H, FHL-1, plasminogen; regulated by Ssn6, Nrg1, Efg1; induced by cell wall regeneration, macrophage/pseudohyphal growth, core stress response; Spider biofilm induced	GPD2
C6_02430W	LELG_04792	CTRG_02804	CPAR2_602020	CLUG_03798	Cd36_62640	2533.38	-0.575025	1.20298e-14	1368.3	-0.358617	0.998678	320.198	-1.71212	0.105206	1660.73	-0.184744	0.521113	1711.39	-0.326789	0.641494	526.574	-1.17862	0.45091	have role in chromatin silencing at telomere, negative regulation of transcription from RNA polymerase II promoter by pheromones and CHRAC localization	N/A
C6_02540C	LELG_04821	CTRG_02775	CPAR2_601690	CLUG_00794	Cd36_62780	125.855	-0.599534	0.0209513	135.763	0.542402	0.998678	72.8042	-1.04763	0.071667	325.513	-0.863737	0.022374	50.8744	-1.31415	0.392347	285.78	0.989583	0.250917	Ortholog of C. dubliniensis CD36 : Cd36_62780, C. parapsilosis CDC317 : CPAR2_601690, Candida tenuis NRRL Y-1498 : CANTEDRAFT_113271 and Debaryomyces hansenii CBS767 : DEHA2A06644g	N/A
C6_03550C	LELG_04897	CTRG_02720	CPAR2_600840	CLUG_05219	Cd36_64090	2104.49	-0.155439	0.0688491	915.74	-1.1366	0.622665	556.656	-1.71597	7.75629e-08	495.748	-0.556701	0.150032	550.8	-0.627549	0.315803	902.77	-0.0766155	0.946757	have DNA binding activity and role in chromatin silencing at rDNA, negative regulation of extrachromosomal rDNA circle accumulation involved in replicative cell aging, termination of RNA polymerase I transcription	N/A
C6_03830W	LELG_04928	CTRG_05499	CPAR2_600760	CLUG_04642	Cd36_64340	4210.92	-0.104949	0.216491	632.712	-0.413303	0.998678	4588.31	-0.411887	0.0106064	4007.31	0.709482	0.0154205	951.42	-1.1379	0.496767	2812.77	-0.232771	0.792231	Putative protein phosphatase of the Type 1 family; serine/threonine-specific; similar to S. cerevisiae Ppq1; mutant has virulence defect; Spider biofilm induced	SAL6
C6_04120C	LELG_04860	CTRG_02743	CPAR2_601010	CLUG_05324	Cd36_64607	347.271	-1.16966	4.8965e-12	213.337	-0.699151	0.998678	538.699	-0.817172	0.00100962	1022.43	0.0857315	0.812296	283.244	-1.77774	0.0908236	1143.39	0.088786	0.95108	have microtubule binding, structural constituent of cytoskeleton activity and role in microtubule nucleation, mitotic spindle assembly checkpoint, protein localization to kinetochore, sister chromatid biorientation	N/A
C6_04480C	LELG_01169	CTRG_01077	CPAR2_213740	CLUG_02574	Cd36_65220	501.251	0.683159	3.371e-07	270.742	-0.366885	0.998678	92.4789	-1.31395	0.0129943	166.007	-0.167733	0.773593	532.93	-0.46005	0.525043	507.019	-0.121153	0.9274	Ortholog of C. dubliniensis CD36 : Cd36_65220, C. parapsilosis CDC317 : CPAR2_213740, Candida tenuis NRRL Y-1498 : CANTEDRAFT_92162 and Debaryomyces hansenii CBS767 : DEHA2A01056g	N/A
C7_01230C	LELG_05461	CTRG_04855	CPAR2_300420	CLUG_05668	Cd36_71090	466.011	0.0863439	0.600764	490.299	-0.483518	0.998678	120.595	-1.14824	0.00788422	847.261	-0.260204	0.439727	189.736	-0.811315	0.268864	747.08	1.19991	0.0249829	Ortholog of S. cerevisiae : YNL011C, C. glabrata CBS138 : CAGL0H03619g, C. dubliniensis CD36 : Cd36_71090, C. parapsilosis CDC317 : CPAR2_300420 and Candida tenuis NRRL Y-1498 : CANTEDRAFT_111980	N/A
C7_02860C	LELG_05190	CTRG_04997	CPAR2_704000	CLUG_01379	Cd36_72540	2862.96	-0.469936	2.7703e-10	2755.79	-0.125611	0.998678	179.631	-1.29221	0.0225886	2533.4	0.497557	0.0450934	1329.21	-0.598066	0.353873	148.505	-1.22772	0.736913	have ubiquitin protein ligase activity, role in ubiquitin-dependent ERAD pathway and Doa10p ubiquitin ligase complex, integral component of endoplasmic reticulum membrane, nuclear inner membrane localization	N/A
C7_02980C	LELG_05214	CTRG_05217	CPAR2_704210	CLUG_04301	Cd36_72640	477.284	-0.324882	0.0246401	260.739	0.0964564	0.998678	506.792	-0.331053	0.204893	674.199	0.344547	0.24293	63.3323	-1.24741	0.355311	633.066	0.340375	0.760813	Putative centrin-binding protein; predicted role in spindle pole body duplication; induced by alpha pheromone in SpiderM medium; essential for growth	SFI1
C7_03310W	LELG_05200	CTRG_05131	CPAR2_704070	CLUG_01104	Cd36_72960	3202.8	0.175479	0.0472732	428.596	0.504879	0.998678	12213.2	-1.31795	3.0766e-26	2179.72	-0.716209	0.534493	1111.19	0.341706	0.831613	11570.9	0.393619	0.74911	Protein of unknown function; fluconazole-induced; Spider biofilm induced	N/A
C7_04090C	LELG_05036	CTRG_05183	CPAR2_702300	CLUG_04426	Cd36_73760	2135.66	-0.056011	0.560641	4278.69	-0.871071	0.752403	1671.15	-1.46478	6.31966e-25	546.603	-0.649933	0.0478799	145.523	-0.313313	0.73648	605.346	0.754312	0.433167	Predicted mitochondrial cardiolipin-specific phospholipase; upregulated in an azole-resistant strain that overexpresses MDR1; induced by Mnl1 under weak acid stress; rat catheter and Spider biofilm induced	N/A
CR_00750C	LELG_00524	CTRG_01004	CPAR2_804110	CLUG_04360	Cd36_25830	189.32	0.0851539	0.740077	133.552	0.182741	0.998678	21.6408	-2.16209	0.0545598	400.231	0.587474	0.0619479	357.294	0.702257	0.337121	537.155	0.327105	0.778931	have histone demethylase activity (H3-K36 specific), methylated histone binding activity and role in histone demethylation, positive regulation of transcription elongation from RNA polymerase II promoter	N/A
CR_01700C	LELG_00207	CTRG_00847	CPAR2_802750	CLUG_00664	Cd36_26680	1349.48	-0.538494	3.24353e-09	643.285	-0.216404	0.998678	507.745	-1.00381	0.000501132	787.654	0.702495	0.0076043	702.752	-0.172338	0.815052	960.512	0.546229	0.719186	have U6 snRNA binding activity, role in spliceosomal complex assembly, spliceosomal tri-snRNP complex assembly and U6 snRNP localization	N/A
CR_02140W	LELG_00067	CTRG_00897	CPAR2_800730	CLUG_03767	Cd36_27060	1875.38	-0.0159989	0.873018	1119.39	-0.617658	0.998678	215.324	-0.305991	0.42364	1205.57	-0.415151	0.135242	935.279	-1.33324	0.204809	1847.76	0.605537	0.5119	RAS-related protein; GTP/GDP cycling required for wild-type polar bud site selection, hyphal growth guidance; role in systemic virulence in mouse; geranylgeranylation predicted; suppresses S. cerevisiae cdc24-4 mutant heat sensitivity	RSR1
CR_02600W	LELG_00113	CTRG_00838	CPAR2_801010	CLUG_05196	Cd36_27570	79.122	-0.431333	0.213931	39.9594	-0.639102	0.998678	315.588	-0.019912	0.969067	219.208	0.404488	0.301289	46.1567	-1.29785	0.349574	254.89	-0.0169153	0.991287	Ortholog of C. dubliniensis CD36 : Cd36_27570, C. parapsilosis CDC317 : CPAR2_801010, Candida tenuis NRRL Y-1498 : cten_CGOB_00198 and Debaryomyces hansenii CBS767 : DEHA2E09306g	N/A
CR_03440W	LELG_00273	CTRG_00756	CPAR2_802060	CLUG_03957	Cd36_28600	43.4751	0.592615	0.211855	904.141	-0.305341	0.998678	227.399	-0.62206	0.0888701	127.025	-0.168129	0.759967	62.6061	-1.53327	0.216897	152.652	0.0464166	0.976932	have DNA 5-prime -adenosine monophosphate hydrolase activity, DNA-3-prime -diphospho-5-prime -guanosine diphosphatase, GMP binding, guanosine binding and mismatched DNA binding, more	N/A
CR_04420C	LELG_03171	CTRG_00407	CPAR2_205280	CLUG_05568	Cd36_29770	81.4952	1.24514	8.5951e-05	732.529	1.27398	0.456515	5459.93	-1.37407	2.56116e-24	1203.66	1.0868	0.00241238	2484.5	-0.623627	0.646012	201.75	1.07101	0.385835	Cell wall protein; expression repressed by Rim101; transcript regulated upon white-opaque switching; repressed by alpha pheromone in SpiderM medium; macrophage-induced gene	RBR2
CR_06060W	LELG_03197	CTRG_00619	CPAR2_205040	CLUG_05343	Cd36_31520	502.354	-0.256192	0.0665693	623.16	-0.584909	0.998678	273.514	-1.26341	0.000355156	871.286	0.403121	0.25024	312.162	-0.704441	0.292986	1187.72	0.15704	0.893596	Protein of unknown function; rat catheter and Spider biofilm induced	N/A
CR_08430W	LELG_03118	CTRG_03079	CPAR2_206010	CLUG_03071	Cd36_34020	1267.33	-0.348373	0.000257415	897.223	-0.181735	0.998678	371.652	-0.648047	0.0652573	832.714	-0.0404242	0.918165	200.601	-0.535886	0.669492	547.735	1.34287	0.168672	Protein similar to S. cerevisiae Vac14p; a protein involved in regulated synthesis of PtdIns(3,5)P(2); transposon mutation affects filamentous growth	N/A
CR_09720W	LELG_05354	CTRG_05885	CPAR2_701160	CLUG_03349	Cd36_34885	23.2012	-1.52	0.011079	108.058	-0.637998	0.998678	190.125	-0.273382	0.545674	196.943	0.751566	0.057417	25.8521	-0.369266	0.841887	405.732	0.591652	0.670883	have unfolded protein binding activity and role in vacuolar acidification, vacuolar proton-transporting V-type ATPase complex assembly	VMA22
CR_09760W	LELG_05358	CTRG_05881	CPAR2_701200	CLUG_03353	Cd36_34915	120.476	-0.691638	0.00751934	86.9483	0.127324	0.998678	198.862	-0.711728	0.0356898	428.622	0.598308	0.0572335	97.6217	-1.16502	0.319486	325.061	2.02905	0.0717456	have RNA polymerase II repressing transcription factor binding, RNA polymerase II transcription coactivator activity, RNA polymerase II transcription corepressor activity	MED21
CR_10610C	LELG_00648	CTRG_05784	CPAR2_200180	CLUG_02269	Cd36_35415	112.101	0.252697	0.385098	34.2146	0.198462	0.998678	72.8484	-1.42479	0.0242413	77.0782	-0.285376	0.707698	44.5174	-1.03119	0.537881	83.787	0.196788	0.934406	have ubiquitin-protein transferase activity, role in anaphase-promoting complex-dependent catabolic process, protein ubiquitination and anaphase-promoting complex localization	N/A
CR_10760C	LELG_05225	CTRG_02351	CPAR2_200030	CLUG_03456	Cd36_35526	378.098	0.0576593	0.743967	461.067	-0.535226	0.998678	118.355	-1.447	0.000436352	841.502	0.388365	0.286689	82.0361	1.21705	0.400546	259.421	-0.321353	0.811833	have role in mitochondrial respiratory chain complex IV assembly and mitochondrial inner membrane localization	N/A

## Sheet: Cluster 7 data
C. albicans	L. elongisporus	C. tropicalis	C. parapsilosis	C. lusitaniae	C. dubliniensis	C. albicans baseMean	C. albicans LFC	C. albicans padj	C. dubliniensis baseMean	C. dubliniensis LFC	C. dubliniensis padj	C. lusitaniae baseMean	C. lusitaniae LFC	C. lusitaniae padj	C. parapsilosis baseMean	C. parapsilosis LFC	C. parapsilosis padj	C. tropicalis baseMean	C. tropicalis LFC	C. tropicalis padj	L. elongisporus baseMean	L. elongisporus LFC	L. elongisporus padj	description	gene name
C1_00160C	LELG_01457	CTRG_04290	CPAR2_109610	CLUG_03443	Cd36_00170	15047.7	-0.570271	4.99922e-20	24161.7	-0.225059	0.998678	29858	-0.0777744	0.631796	11613.1	-1.1648	3.93365e-08	12855.7	-0.653774	0.355399	5760.82	-2.34413	7.59625e-06	Putative nucleolar protein with a predicted role in pre-rRNA processing and ribosome biogenesis; repressed by nitric oxide; required for flow model biofilm formation; Spider biofilm repressed	N/A
C1_00310W	LELG_01466	CTRG_04298	CPAR2_109690	CLUG_04134	Cd36_00250	620.616	1.16554	2.53358e-21	882.968	-0.241369	0.998678	2339.76	0.339761	0.0245122	567.989	-0.0720786	0.877268	546.058	-0.922749	0.345483	2707.39	-0.283846	0.772091	Putative protein of unknown function; shows colony morphology-related gene regulation by Ssn6p	N/A
C1_00360W	LELG_01471	CTRG_04305	CPAR2_105700	CLUG_03319	Cd36_00300	484.91	-0.215275	0.134492	298.16	-0.109985	0.998678	308.941	-0.342782	0.297402	1038.95	-2.04114	8.94278e-08	55.1851	-1.50804	0.187651	429.814	0.781161	0.393348	Essential protein with similarity to S. cerevisiae Cdc13p, involved in telomere maintenance	CDC13
C1_00380C	LELG_01472	CTRG_04306	CPAR2_105730	CLUG_00311	Cd36_00310	1133.53	0.439261	1.23948e-05	1036.99	0.23852	0.998678	2144.34	0.0398462	0.860472	893.835	-1.25936	0.000370345	697.825	-0.178662	0.807124	1643.82	-0.386943	0.653674	have peptide alpha-N-acetyltransferase activity and role in N-terminal peptidyl-methionine acetylation, cytoskeleton organization, mitochondrion inheritance, regulation of actin cytoskeleton organization	N/A
C1_00620W	LELG_01494	CTRG_04365	CPAR2_105930	CLUG_04472	Cd36_00550	1239.81	-0.0646262	0.554455	681.981	-0.0483061	0.998678	380.822	0.0417126	0.919923	560.898	-0.546715	0.119575	186.932	-1.39275	0.0883084	857.365	0.331229	0.757936	Mob1/phocein domain protein of RAM signaling network; cell wall integrity; role in cell separation, cortical actin polarization; required for hyphal growth; phosphorylated by Cdc28 on hyphal induction; activates Cbk1; mRNA binds She3	MOB2
C1_00640C	LELG_01492	CTRG_04363	CPAR2_105920	CLUG_04471	Cd36_00570	4886.36	-0.769538	6.99079e-29	4298.91	-0.386976	0.998678	5004.05	-0.0700082	0.72484	2570.88	-1.2201	6.29654e-06	1428.83	-1.48926	0.13366	3632.59	-1.75849	0.0485811	Putative mitochondrial RNA polymerase; repressed in core stress response; Spider biofilm induced	RPO41
C1_00950C	LELG_01370	CTRG_04398	CPAR2_109990	CLUG_01461	Cd36_00900	2704.07	-1.15544	2.50212e-51	2543.8	-0.623756	0.940571	1791.01	-1.22868	1.09345e-17	4295.01	-1.10054	4.78954e-05	2150.84	-2.31673	0.0331938	1468.09	-0.659884	0.678197	Polo-like kinase; member of conserved Mcm1 regulon; depletion causes defects in spindle elongation and Cdc35-dependent filamentation; virulence-group-correlated expression; likely essential (UAU1 method); Spider biofilm repressed	CDC5
C1_00990C	LELG_01366	CTRG_04400	CPAR2_109950	CLUG_03943	Cd36_00940	5812.94	-0.640501	3.64566e-24	5169.36	-0.505739	0.998678	3523.92	1.16375	4.54188e-11	2765.84	-0.940824	8.85149e-05	2918.73	-0.582266	0.396874	3178.68	-1.38947	0.00262357	Putative serine protease and general molecular chaperone; macrophage-induced gene; repressed in core stress response; merged with orf19.3288.1 in Assembly 21	NMA111
C1_01150C	LELG_01392	CTRG_04416	CPAR2_109810	CLUG_01444	Cd36_01080	1541.35	-0.723703	9.07424e-13	2345.92	-0.341156	0.998678	602.726	0.356932	0.152344	1999.71	-1.18791	3.02876e-05	658.182	-0.610943	0.458641	1674.2	-1.4952	0.000568561	have tRNA methyltransferase activity and role in tRNA methylation, wybutosine biosynthetic process	N/A
C1_01350C	LELG_01409	CTRG_04436	CPAR2_109150	CLUG_01979	Cd36_01250	28320	-0.331954	7.22946e-09	26561.5	-0.29351	0.998678	33972	-0.110496	0.526387	14391.2	-2.00015	4.71782e-16	22176.4	-0.331036	0.650389	22364.8	-0.615809	0.561922	Translation initiation factor; upregulated in highly virulent strain compared to less virulent strain; antigenic in human; flucytosine induced; downregulated upon phagocytosis by macrophages; Spider biofilm repressed	TIF
C1_02080W	LELG_01595	CTRG_04606	CPAR2_106710	CLUG_04117	Cd36_01940	947.096	-0.771972	2.12728e-13	623.335	-0.16327	0.998678	1976.76	0.738594	2.55617e-07	737.694	-0.49757	0.129916	485.376	0.123439	0.905971	325.43	-1.32595	0.168408	Ortholog of S. cerevisiae Set6, a SET domain protein of unknown function; Hap43-induced; rat catheter and Spider biofilm induced	SET6
C1_02820W	LELG_01517	CTRG_04682	CPAR2_108400	CLUG_04446	Cd36_02620	3273.47	-0.45774	3.60201e-09	1322.31	1.65396	0.00135243	2768.25	0.00102729	0.996076	3776.75	-0.817276	0.000897889	1419.31	-0.302271	0.739586	4793.61	-0.409023	0.627699	Heterodimeric alpha-aminoadipate reductase large subunit; lysine biosynthesis; predicted binding sites for AMP and alpha-aminoadipate; inhibited by lys or thialysine; regulated by Gcn2 and Gcn4; Spider biofilm induced, flow model repressed	LYS2
C1_02840W	LELG_01515	CTRG_04317	CPAR2_108380	CLUG_04448	Cd36_02640	1235.73	-0.782088	6.78909e-15	538.25	0.159361	0.998678	717.428	0.980829	1.25142e-05	2751.56	0.423663	0.165679	674.538	-1.9213	0.193934	1423.76	-0.795514	0.23518	High affinity cyclic nucleotide phosphodiesterase; moderates signaling by cAMP; required for virulence, switching, cell wall, hyphal, not pseudohyphal growth; expressed shortly after hyphal induction; rat catheter and Spider biofilm induced	PDE2
C1_03230C	LELG_01536	CTRG_04786	CPAR2_108600	CLUG_04048	Cd36_03030	7995.45	-0.554894	6.87405e-17	8194.36	-0.271161	0.998678	16158.2	-0.0725941	0.698904	5041.35	-1.06255	1.06025e-06	6937.46	-0.145606	0.853444	3442.61	-1.71855	1.19851e-05	Putative ribosomal large subunit biogenesis protein; repressed in core stress response; repressed by prostaglandins	ARX1
C1_03350C	LELG_01548	CTRG_04793	CPAR2_108760	CLUG_04040	Cd36_03150	9046.8	-0.740186	3.63461e-34	8418.15	0.0772346	0.998678	9681.7	-0.197031	0.160906	2799.8	-0.883371	0.00038813	4642.41	-1.51604	0.249016	4442.59	-1.32777	0.0328145	subfamily of ABC family; predicted not to be a transporter; regulated by Sef1p, Sfu1p, and Hap43p	RLI1
C1_03460C	LELG_01561	CTRG_04563	CPAR2_108830	CLUG_04806	Cd36_03250	221.362	-0.485682	0.0133136	137.973	1.28083	0.675493	586.75	0.0789616	0.797839	564.772	-0.320005	0.34066	102.615	-0.314706	0.841124	464.484	-0.647161	0.742951	Protein of unknown function; repressed by alpha pheromone in SpiderM medium	N/A
C1_03680W	LELG_01577	CTRG_04579	CPAR2_108890	CLUG_04747	Cd36_03430	3437.7	-1.02323	3.26134e-34	7538.36	0.558235	0.998678	14.076	0.277307	0.875184	1863.99	-0.0235069	0.956357	422.176	-0.169544	0.910494	2482.65	-1.45237	0.246817	Endo-1,3-beta-glucanase; ortholog of S. cerevisiae Dse4 needed for cell separation; caspofungin, fluconazole repressed; repressed by alpha pheromone in SpiderM medium; flow model biofilm induced; rat catheter biofilm repressed	ENG1
C1_03790C	LELG_01347	CTRG_04346	CPAR2_110320	CLUG_00953	Cd36_03530	15415	-0.26594	1.05856e-05	15970.2	0.0674379	0.998678	29446.5	-0.141313	0.339782	13974.3	-0.864359	0.000148695	12672.7	-0.332372	0.604863	6926.92	-1.67291	0.000389817	Putative peptidyl-prolyl cis-trans isomerase	N/A
C1_04130W	LELG_01690	CTRG_04748	CPAR2_107130	CLUG_02488	Cd36_03890	7315.19	-0.736983	2.85635e-28	3008.95	-0.249634	0.998678	15147.2	-0.418075	0.00052494	4800.6	-1.51005	1.19573e-10	5552.66	-0.527571	0.36462	4421.49	-1.93407	0.000116474	Protein with a predicted role in ribosomal large subunit biogenesis; mutation confers hypersensitivity to 5-fluorocytosine (5-FC), 5-fluorouracil (5-FU), and tubercidin (7-deazaadenosine); hyphal, macrophage repressed	ERB1
C1_04280C	LELG_01676	CTRG_04730	CPAR2_106990	CLUG_01403	Cd36_04030	289.478	-0.295444	0.0995432	149.783	-0.291382	0.998678	783.153	0.305303	0.379206	193.843	-1.3835	0.00188165	77.7134	-1.37365	0.102817	704.562	-0.397493	0.688051	have dolichyl-phosphate-mannose-glycolipid alpha-mannosyltransferase activity, role in GPI anchor biosynthetic process and integral component of endoplasmic reticulum membrane, mannosyltransferase complex localization	N/A
C1_04300C	LELG_01669	CTRG_04728	CPAR2_106940	CLUG_01400	Cd36_04050	27901.3	-0.845276	1.10758e-43	32612.9	-0.479092	0.998678	15104.1	1.32111	3.32599e-16	30317.4	-0.723589	0.0212271	27945.9	-0.0529842	0.959722	18406.6	-0.897348	0.342336	HSP70 family chaperone; cell wall fractions; antigenic; beta-defensin peptides impport; ATPase domain binds histatin 5; at hyphal surface, not yeast; farnesol-repressed in biofilm; flow model, Spider biofilm repressed; caspofungin repressed	SSA2
C1_05220C	LELG_01767	CTRG_04518	CPAR2_107880	CLUG_03380	Cd36_04960	79.8735	-1.6634	2.71853e-07	56.4343	-0.786557	0.998678	183.901	-0.167156	0.725731	96.0174	-1.02315	0.050421	151.018	-0.424373	0.656083	73.4616	-1.67711	0.318721	with predicted nucleic acid binding, nucleotide binding activity	N/A
C1_05510C	LELG_01733	CTRG_04552	CPAR2_107630	CLUG_01487	Cd36_05230	147.81	0.493473	0.0408201	134.757	0.31628	0.998678	2507.18	0.346781	0.136198	1155.53	0.191224	0.66308	61.3909	-0.510858	0.753911	546.947	-1.45828	0.122199	Ribosomal protein S27; rat catheter and Spider biofilm induced	RPS27A
C1_06320W	LELG_00505	CTRG_04258	CPAR2_803830	CLUG_03547	Cd36_05910	817.762	-0.416502	0.000555278	148.197	-0.0404105	0.998678	389.581	0.476817	0.0831488	854.839	-0.465484	0.0966844	450.619	-1.2187	0.201965	533.507	-1.05156	0.218352	with predicted phosphatidylinositol binding activity and role in cell communication	N/A
C1_06820W	LELG_00801	CTRG_04202	CPAR2_209040	CLUG_01425	Cd36_06390	1265.28	-0.506482	2.668e-07	806.675	-0.141944	0.998678	2052.38	-0.19514	0.321118	653.686	-1.38801	0.000139832	292.782	-1.43136	0.102715	2191.42	-1.38164	0.155311	Ortholog of C. dubliniensis CD36 : Cd36_06390, C. parapsilosis CDC317 : CPAR2_209040, Candida tenuis NRRL Y-1498 : CANTEDRAFT_114052 and Debaryomyces hansenii CBS767 : DEHA2D14300g	N/A
C1_07070C	LELG_00872	CTRG_03970	CPAR2_208250	CLUG_04081	Cd36_06610	259.641	-1.24131	3.46744e-12	144.922	-0.0398072	0.998678	556.742	-0.0676034	0.864626	118.251	0.0737007	0.901889	471.545	-1.25058	0.320295	2269.57	-0.862694	0.430897	Putative RNA helicase	DHH1
C1_07430W	LELG_00848	CTRG_04132	CPAR2_208530	CLUG_05865	Cd36_06940	125.222	0.622804	0.0199403	83.0213	-0.954898	0.998678	1422.36	-0.0899124	0.716673	159.135	-1.09856	0.0149978	684.632	-0.247252	0.727526	57.0983	-2.52718	0.112294	Putative inducible acid phosphatase; DTT-extractable and observed in culture supernatant in low-phosphate conditions; slight effect on murine virulence; virulence-group-correlated expression; N-glycosylated; F-12/CO2 early biofilm induced	PHO100
C1_07660W	LELG_00821	CTRG_04176	CPAR2_208860	CLUG_05691	Cd36_07130	348.017	-1.82553	2.16681e-28	1598.53	-0.383628	0.998678	3505.28	0.216106	0.167951	2718.67	-0.262534	0.346529	2595.15	-0.00130024	0.998621	2307.64	-1.50661	0.00815841	Protein of unknown function; transcript is upregulated in clinical isolates from HIV+ patients with oral candidiasis	N/A
C1_07800W	LELG_00865	CTRG_03978	CPAR2_208320	CLUG_05882	Cd36_07320	548.034	-0.349575	0.00891827	353.03	0.0932991	0.998678	1090.65	-0.156967	0.490314	1181.05	-1.08786	4.13081e-05	379.414	-0.981631	0.198564	656.449	-1.54905	0.0152474	Putative mitochondrial protein; rat catheter biofilm induced	MTO1
C1_08290C	LELG_00379	CTRG_03177	CPAR2_804690	CLUG_00165	Cd36_07810	7086.77	-0.762872	2.46514e-32	4889.26	-0.540098	0.998678	10130.3	0.219707	0.12233	3380.54	-1.18981	2.10926e-05	6022.47	-0.488337	0.415497	3715.08	-1.55307	0.000348868	Putative small ribonucleoprotein complex; Tn mutation affects filamentous growth; physically interacts with TAP-tagged Nop1; heterozygous null mutant exhibits resistance to parnafungin; Hap43-induced gene; Spider biofilm induced	DIP2
C1_08630W	LELG_00463	CTRG_03215	CPAR2_803910	CLUG_01278	Cd36_08140	1138.76	-0.134455	0.233005	1551.27	-0.0476587	0.998678	979.984	0.0591289	0.827701	1123.09	-0.812134	0.00207673	180.581	-1.44607	0.0690867	1046.17	-1.05376	0.138402	have RNA binding activity, role in mRNA processing, mitochondrial translation and mitochondrion localization	N/A
C1_08790W	LELG_00332	CTRG_03231	CPAR2_804310	CLUG_05282	Cd36_08290	124.407	-0.17889	0.543345	235.553	0.986524	0.874546	1753.07	-0.284256	0.233129	1250.49	-1.60042	0.000189018	1429.25	-2.02064	0.0883084	103.698	-0.593857	0.7636	Putative polyamine transporter; MFS-MDR family; induced by Sfu1, regulated upon white-opaque; decreased expression in hyphae vs yeast-form cells; regulated by Nrg1; Spider biofilm repressed	TPO3
C1_09080C	LELG_03588	CTRG_03262	CPAR2_700870	CLUG_05052	Cd36_08570	3130.66	-1.67177	5.96093e-122	489.495	-0.526471	0.998678	2937.18	1.06553	2.91345e-13	3343.53	-1.37118	1.42514e-08	1442.97	-1.60016	0.223262	940.238	-1.07831	0.407136	GPI-anchored cell wall adhesin-like protein; induced by high iron; upregulated upon Als2 depletion; mRNA binds She3 and is localized to hyphal tips; Spider biofilm repressed	PGA6
C1_09120W	LELG_00893	CTRG_04128	CPAR2_208130	CLUG_04090	Cd36_08590	554.076	-0.0188557	0.900875	127.548	0.249164	0.998678	2136.05	-0.356945	0.0359131	2128.3	0.052843	0.86286	1310.09	-0.78292	0.58463	796.64	-1.36253	0.186656	Inositol phosphoryl transferase; catalyzes the synthesis of the most abundant sphingolipid, mannose-(inositol-P)2-ceramide, M(IP)2C, from MIPC; required for wild-type membrane localization of Cdr1; Spider biofilm induced	IPT1
C1_09320C	LELG_00687	CTRG_03429	CPAR2_207590	CLUG_04063	Cd36_08790	2357.62	-0.680821	6.99941e-18	1670.73	0.0272216	0.998678	465.605	0.64189	0.00750661	5071.87	0.921102	0.000284812	59.9082	-1.88975	0.0882186	428.572	-1.2447	0.361925	Protein with a regulator of G-protein signaling domain; Plc1-regulated; Spider biofilm induced; rat catheter biofilm repressed	N/A
C1_09330W	LELG_00678	CTRG_03428	CPAR2_207530	CLUG_04061	Cd36_08800	1436.98	-0.488418	3.54115e-08	1673.2	-0.20578	0.998678	2388.34	0.207791	0.29689	1569.4	-0.710899	0.0377157	995.323	-0.00986097	0.99346	518.549	-1.54272	0.00405535	Putative ribosome-associated protein; ortholog of S. cerevisiae Tma16; Hap43-induced gene; Spider biofilm induced	N/A
C1_09540W	LELG_00429	CTRG_03406	CPAR2_805240	CLUG_03205	Cd36_09000	820.762	-0.681254	1.96636e-10	631.559	-0.0541505	0.998678	457.443	0.140218	0.679654	1070.11	-0.687086	0.0205868	695.491	-1.39317	0.303166	1285.01	-1.17031	0.0766322	Protein of unknown function; Spider biofilm induced	N/A
C1_09870W	LELG_00412	CTRG_03373	CPAR2_803470	CLUG_00244	Cd36_09290	486.3	-1.0215	1.1877e-14	63.2426	0.41911	0.998678	444.121	0.539416	0.0316774	809.388	-0.205918	0.547513	135.876	-0.637078	0.597576	967.559	-0.537337	0.611394	Protein with forkhead domain; similar to S. cerevisiae Hcm1p; Hap43p-induced gene	HCM1
C1_10020W	LELG_03603	CTRG_03356	CPAR2_700810	CLUG_03835	Cd36_09420	870.506	-0.980572	1.04736e-17	277.827	0.125711	0.998678	572.951	-0.961492	1.05219e-05	182.854	0.408804	0.315451	181.849	-0.221739	0.815967	87.1494	-1.60979	0.616445	GATA-type transcription factor; regulator of iron-responsive genes; represses iron utilization genes if iron is present; Hap43-repressed; promotes gastrointestinal commensalism in mice; Spider biofilm induced	SFU1
C1_10200C	LELG_00386	CTRG_03318	CPAR2_804630	CLUG_00562	Cd36_09590	1399.21	-0.761266	2.82561e-17	1488.31	-0.0283504	0.998678	3084.2	0.170881	0.290821	716.245	-0.765927	0.00569864	1572.53	-1.5916	0.122194	829.211	-0.722779	0.29559	family; Spider biofilm induced	N/A
C1_10440W	LELG_00329	CTRG_03337	CPAR2_804210	CLUG_05278	Cd36_09830	1142.53	-0.838227	4.0552e-18	532.964	0.304279	0.998678	1837.37	0.43586	0.00757502	966.023	-0.6471	0.0188707	944.523	-1.04027	0.0463459	2409.49	-0.251222	0.81467	Ortholog of S. cerevisiae : YEL043W, C. glabrata CBS138 : CAGL0L01221g, C. dubliniensis CD36 : Cd36_09830, C. parapsilosis CDC317 : CPAR2_804210 and Candida tenuis NRRL Y-1498 : cten_CGOB_00007	N/A
C1_10650W	LELG_01061	CTRG_03279	CPAR2_212560	CLUG_05065	Cd36_09980	166.399	-1.20616	3.15035e-08	26.0545	-0.335586	0.998678	87.3966	-0.0745319	0.924156	470.926	0.0807999	0.834811	385.18	0.266204	0.722543	138.571	-1.42143	0.493525	endonuclease; flucytosine induced	APN2
C1_10880W	LELG_00711	CTRG_04074	CPAR2_210520	CLUG_01937	Cd36_10210	3637.82	-0.676412	5.98927e-18	4094.91	-0.245111	0.998678	7107.17	0.0884773	0.606013	1969	-1.08657	3.36928e-06	2094.78	-1.29589	0.0590503	1287.22	-1.42485	0.00993989	Putative U3 snoRNA-associated protein; Hap43-induced; transposon mutation affects filamentous growth; repressed by prostaglandins	N/A
C1_10970W	LELG_00393	CTRG_04082	CPAR2_803270	CLUG_01927	Cd36_10290	3872.65	-1.17783	4.33949e-69	4373.56	-0.403304	0.998678	6750.94	0.0814394	0.644205	3202.87	-1.28972	2.39185e-07	3745.23	-0.858602	0.0965749	1933.64	-2.21595	6.39045e-05	Putative nucleolar protein with a predicted role in pre-rRNA processing; Hap43-induced gene; repressed in core stress response	N/A
C1_11080W	LELG_00782	CTRG_04092	CPAR2_209220	CLUG_02713	Cd36_10390	3212.03	-0.847072	8.34713e-30	2622.88	-0.341334	0.998678	714.871	0.0266941	0.944686	4915.68	-0.226519	0.575695	1739.15	-1.49706	0.123588	5696.36	-1.19421	0.026072	Putative 6-phosphofructo-2-kinase; catalyzes synthesis of fructose-2,6-bisphosphate; Hap43-repressed; flow model, rat catheter and Spider biofilm induced	N/A
C1_11210C	LELG_00796	CTRG_04121	CPAR2_209090	CLUG_02715	Cd36_10520	964.903	0.0119209	0.921995	669.929	-0.240939	0.998678	1209.85	1.63382	4.19377e-26	1449.38	-0.740369	0.0068008	479.586	-0.445684	0.656852	1825.87	-0.948977	0.245281	CCAAT-binding factor-dependent transcription factor; repressor; also called CAP2; required for low iron response; similar to bZIP transcription factor AP-1; repressed by Sfu1; ciclopirox olamine induced; rat catheter, Spider biofilm induced	HAP43
C1_11350C	LELG_00906	CTRG_04108	CPAR2_207900	CLUG_02151	Cd36_10650	1839.53	-0.468999	1.06859e-08	1100.63	-0.561971	0.998678	420.306	0.746808	0.00211718	1431.01	-1.08234	0.000123234	648.767	-1.08636	0.355311	651.485	-2.20942	2.45413e-06	Putative fork-head transcription factor; rat catheter and Spider biofilm repressed	TOS4
C1_11430W	LELG_00898	CTRG_04102	CPAR2_207970	CLUG_04904	Cd36_10720	622.487	-0.652677	9.19989e-08	1021.07	-0.281846	0.998678	660.862	0.270748	0.283555	896.817	-1.22497	0.000229179	663.033	-1.47743	0.122213	715.546	-0.865852	0.421241	Protein of unknown function; mRNA binds She3	N/A
C1_11440C	LELG_00897	CTRG_04101	CPAR2_207980	CLUG_04905	Cd36_10730	1036.58	-0.495365	8.5389e-07	499.803	0.282532	0.998678	363.457	0.927551	0.000354594	2251.8	-0.899988	0.00489237	469.749	-0.63129	0.537881	1756.48	-1.4165	0.00177316	Protein involved in regulation of DNA-damage-induced filamentous growth; putative component of DNA replication checkpoint; ortholog of S. cerevisiae Mrc1p, an S-phase checkpoint protein; Hap43p-induced gene	GIN1
C1_11450C	LELG_00896	CTRG_04100	CPAR2_207990	CLUG_04906	Cd36_10740	7518.84	0.0416205	0.671898	18239.4	0.032135	0.998678	15307.7	-0.582475	1.81871e-06	9433.64	-1.78698	1.06301e-11	18269	0.0156725	0.987183	11922.2	-2.17212	0.000201294	S-adenosylmethionine synthetase; localizes to surface of hyphae, not yeast cells; alkaline, Hog1-induced; farnesol-downregulated; F-12/CO2 early biofilm induced; Spider biofilm repressed	SAM2
C1_11480W	LELG_00895	CTRG_04099	CPAR2_208160	CLUG_04909	Cd36_10770	47681.8	-0.0554894	0.373119	47906.2	-0.0524966	0.998678	21896.8	0.227506	0.113074	13689.9	-0.622084	0.0750671	68283.8	-0.319317	0.600587	33820.4	-1.69402	0.000357284	High-affinity phosphate transporter; transcript regulated by white-opaque switch; Hog1, ciclopirox olamine or alkaline induced; caspofungin, stress repressed; required for normal TORC1 function	PHO84
C1_11490C	LELG_00886	CTRG_04137	CPAR2_208080	CLUG_02900	Cd36_10780	115.565	0.479616	0.0872299	20.515	-0.997212	0.998678	135.179	0.903316	0.0257589	21.7756	0.887282	0.365001	1691.48	0.0232136	0.981203	477.635	-2.77583	0.00305186	Ortholog of C. dubliniensis CD36 : Cd36_10780, C. parapsilosis CDC317 : CPAR2_208080, Candida tenuis NRRL Y-1498 : CANTEDRAFT_120956 and Debaryomyces hansenii CBS767 : DEHA2F24508g	BTA1
C1_11870W	LELG_03486	CTRG_03462	CPAR2_203590	CLUG_05919	Cd36_11120	14428.2	0.502729	2.83018e-14	5948.86	-0.221216	0.998678	27484.9	-0.180182	0.170614	3209.17	-1.07981	1.51184e-06	4802.75	-0.954664	0.4778	8134.24	-1.58446	0.00439491	Putative high affinity methionine permease; alkaline upregulated by Rim101; Spider biofilm induced	MUP1
C1_11990W	LELG_00440	CTRG_03450	CPAR2_805160	CLUG_01177	Cd36_11230	331.596	-1.79322	5.19013e-29	750.113	-0.187534	0.998678	2047.51	-0.28236	0.0893651	3183.16	0.0671813	0.824994	370.474	-0.988731	0.464668	1606.79	-1.25624	0.0633718	Putative cell wall adhesin-like protein; repressed in core caspofungin response and by alpha pheromone in SpiderM medium; transcript reduced in ace2 mutant; flow model, rat catheter and Spider biofilm repressed	N/A
C1_12010C	LELG_00442	CTRG_03448	CPAR2_805120	CLUG_03848	Cd36_11250	960.296	0.164237	0.139755	325.507	-0.259344	0.998678	229.617	-1.26967	0.000324408	57.2293	-2.23269	0.00921192	622.206	-1.45924	0.0388283	662.929	-0.571085	0.501361	S. cerevisiae Smy1 ortholog; Tn mutation affects filamentous growth; filament induced; has Mob2-dependent hyphal regulation; regulated by Nrg1, Tup1; oralpharyngeal candidasis induced; Spider biofilm induced; flow model biofilm repressed	KIP4
C1_12030W	LELG_00443	CTRG_03447	CPAR2_805110	CLUG_03849	Cd36_11260	9745.86	-0.20837	0.00142905	7535.76	0.637292	0.923425	11283.4	-0.280276	0.0383378	5784.52	-1.41594	1.937e-06	5051.99	-0.758843	0.523437	4209.58	-0.877929	0.0661992	Predicted enzyme of amino acid biosynthesis; Gcn4p-regulated; upregulated in biofilm; protein present in exponential and stationary growth phase yeast cultures; S. cerevisiae ortholog is Gcn4p regulated	SER33
C1_12110C	LELG_00430	CTRG_03440	CPAR2_805250	CLUG_00714	Cd36_11340	112.764	-0.220837	0.449503	184.006	-0.0473892	0.998678	36.8805	0.228175	0.830646	61.8884	-1.55913	0.04257	42.2427	0.00666233	0.997107	54.1186	-1.68796	0.509192	Protein of unknown function; repressed by nitric oxide	N/A
C1_12200W	LELG_00473	CTRG_03499	CPAR2_803680	CLUG_00555	Cd36_11430	1074.98	-0.0624551	0.58336	646.974	-0.0735858	0.998678	301.807	0.873143	0.00129818	820.544	-0.147143	0.645522	523.841	-1.0605	0.30366	1468.01	-0.266008	0.857765	Protein of major facilitator superfamily; has phosphodiesterase/nucleotide pyrophosphatase domain; similar to S. cerevisiae Mcd4p, which acts in GPI anchor biosynthesis; possibly an essential gene, disruptants not obtained by UAU1 method	MCD4
C1_12260W	LELG_03584	CTRG_03512	CPAR2_701030	CLUG_04713	Cd36_11500	168.398	0.303773	0.191942	115.948	-0.145783	0.998678	222.227	-0.602616	0.0886551	171.086	-1.19723	0.0242505	93.3983	-1.4016	0.368348	102.391	0.554004	0.813775	Protein required for for proper vacuolar ATPase assembly and vacuolar functions	VPH2
C1_12310C	LELG_03605	CTRG_03515	CPAR2_700790	CLUG_04718	Cd36_11540	2678.13	-0.334195	2.64294e-05	4648.38	-0.697449	0.998678	10511.9	0.0240049	0.93187	2649.15	-0.630102	0.00911614	3226.22	0.153376	0.882146	1303	-1.70248	0.000180819	Putative 66S pre-ribosomal particle component; Hap43-induced; essential for growth; transposon mutation affects filamentous growth; Spider biofilm induced	CSI2
C1_12600C	LELG_03519	CTRG_03554	CPAR2_201830	CLUG_03023	Cd36_11780	3342.81	-1.1444	1.47716e-57	2702.62	-0.488955	0.998678	3891.01	0.318699	0.0238994	2240.19	-1.08018	5.20086e-05	1193.93	-0.769326	0.186722	1954.08	-1.47615	0.0153387	Predicted DEAD-box ATP-dependent RNA helicase; functional homolog of S. cerevisiae Rok1; Hap43-induced; Spider biofilm induced	CHR1
C1_12680W	LELG_03538	CTRG_03546	CPAR2_201660	CLUG_03221	Cd36_11860	5518.6	-0.714316	1.27367e-27	6025.61	-0.21715	0.998678	10237.1	0.101438	0.545159	4193.66	-1.38823	2.36586e-08	5648.54	-0.3037	0.642532	3685.49	-1.43003	0.00250253	have unfolded protein binding activity, role in ribosome biogenesis and nucleolus localization	N/A
C1_13060C	LELG_00295	CTRG_03582	CPAR2_801870	CLUG_02244	Cd36_12130	3770.12	-0.536939	8.88092e-15	1929.56	-0.170181	0.998678	3683.13	-0.3095	0.0312837	4931.87	-1.1802	5.69077e-08	1936.69	-1.34958	0.0540302	2182.1	-2.09785	0.0877848	have role in mitochondrial translation and mitochondrion localization	N/A
C1_13170C	LELG_00304	CTRG_03593	CPAR2_801760	CLUG_04826	Cd36_12230	2090.91	-0.147024	0.0967016	625.147	-0.126535	0.998678	1013.4	0.755241	9.54123e-05	1417.37	-0.0943088	0.755862	382.766	-0.0533697	0.957146	766.259	-1.16678	0.261457	Protein similar to S. cerevisiae Msh6p, which is involved in mismatch repair; repressed under Cdc5p depletion; Hap43p-induced gene	MSH6
C1_13320C	LELG_03398	CTRG_03606	CPAR2_202690	CLUG_04678	Cd36_12360	1563.97	-0.938233	1.21965e-27	865.168	-0.249092	0.998678	860.988	0.195639	0.437597	659.214	-0.863055	0.00823598	896.591	-1.65616	0.122237	1457.35	-0.640806	0.60922	Protein of unknown function; Spider biofilm repressed	N/A
C1_13330C	LELG_03399	CTRG_03607	CPAR2_202700	CLUG_04679	Cd36_12370	1466.43	0.198986	0.0319137	1242.77	0.193161	0.998678	1802.3	-0.122774	0.549819	1342.06	0.509865	0.0492341	585.284	-0.449153	0.520959	718.872	-1.17523	0.0624076	have spermine synthase activity and role in pantothenate biosynthetic process, spermine biosynthetic process	N/A
C1_13570W	LELG_03409	CTRG_03640	CPAR2_202800	CLUG_00066	Cd36_12560	1248.69	0.353017	0.00032578	568.758	0.205204	0.998678	814.169	-0.301818	0.173768	3108.46	-0.297962	0.474059	989.665	-1.53623	0.37936	1959.28	-0.565153	0.744202	Putative RNA-binding protein; Hap43p-repressed gene; protein induced during the mating process	MPT5
C1_13820C	LELG_03476	CTRG_03657	CPAR2_203470	CLUG_02855	Cd36_12810	1492.89	-0.384396	0.000470302	1505.06	-0.176082	0.998678	3246.26	0.175417	0.328054	1607.41	-1.09114	8.45658e-06	399.124	-1.77133	0.0163152	3628.17	-0.790882	0.420287	Protein of unknown function; Hap43-induced; Spider biofilm induced	N/A
C1_14080W	LELG_03649	CTRG_03684	CPAR2_700350	CLUG_00026	Cd36_13050	7350.91	-0.537074	1.77063e-14	10470.6	-0.181684	0.998678	3531.19	-0.872182	0.195162	5280.71	-0.924444	0.000153071	6638.03	0.0525239	0.957507	1748.14	-2.32267	0.00383201	Nucleolar protein; component of the small subunit processome containing the U3 snoRNA; involved in pre-18S rRNA processing; flow model biofilm repressed	N/A
C1_14120C	LELG_03619	CTRG_03687	CPAR2_700650	CLUG_04401	Cd36_13090	435.396	-1.0074	3.26851e-10	1391.57	-0.159039	0.998678	9247.91	-0.605564	1.06194e-05	1661.74	0.617644	0.069634	288.552	0.00620195	0.996525	761.984	-1.6723	0.0198963	Pry family cell wall protein; Rim101, Efg1, Ssn6, alkaline repressed; O-glycosylation; no GPI anchor predicted; ketoconazol induced; regulated by Sef1, Sfu1, Hap4; flow model biofilm induced; rat catheter and Spider biofilm repressed	RBE1
C1_14130W	LELG_03627	CTRG_03689	CPAR2_700570	CLUG_04748	Cd36_13100	3060.66	-0.356515	3.58075e-06	3792.67	-0.166518	0.998678	6750.71	0.938768	3.18653e-13	3244.83	0.732859	0.0360137	5495.2	-0.718637	0.391288	1793.82	-1.53714	0.00439652	High-affinity iron permease; required for mouse virulence, low-iron growth; iron, amphotericin B, caspofungin, ciclopirox, Hog1p, Sef1p, Sfu1p, and Hap43p regulated; complements S. cerevisiae ftr1 iron transport; Hap43p-repressed	FTR1
C2_00030W	LELG_01170	CTRG_01076	CPAR2_213730	CLUG_02573	Cd36_23030	1835.56	-0.701428	7.71765e-13	878.633	0.04194	0.998678	736.938	0.374136	0.077017	5358.2	-1.24818	2.18737e-07	558.892	-1.23724	0.155177	2647.58	-0.658858	0.439832	Protein with a predicted role in recruitment of RNA polymerase I to rDNA; caspofungin induced; flucytosine repressed; repressed in core stress response; repressed by prostaglandins	RRN3
C2_00170C	LELG_01181	CTRG_01094	CPAR2_213610	CLUG_00408	Cd36_15150	3031.56	-0.530941	6.31152e-11	5912.33	-0.598841	0.998678	3240.5	0.326189	0.0368914	1584.79	-1.1448	1.50188e-06	1646.18	0.00678698	0.997051	1157.64	-1.56899	0.000932747	Putative molybdopterin-converting factor; fungal-specific (no human or murine homolog)	HMA1
C2_00410C	LELG_01210	CTRG_01117	CPAR2_213320	CLUG_00331	Cd36_15380	4096.17	-1.10841	1.73782e-59	4544.2	-0.306992	0.998678	5039.85	0.229528	0.118277	3287.84	-0.674156	0.00815493	3110.69	-0.689646	0.253068	2328.23	-1.5922	0.00377031	Ortholog of S. cerevisiae Ecm16, an essential DEAH-box ATP-dependent RNA helicase specific to the U3 snoRNP required for 18S rRNA synthesis; Hap43-induced; Spider biofilm induced	N/A
C2_01010W	LELG_01252	CTRG_01165	CPAR2_212850	CLUG_00420	Cd36_15930	2752.71	-0.97293	7.23265e-39	13082	-0.442843	0.998678	6476.02	-0.113154	0.714984	8982.99	-1.63776	2.99793e-06	36.9667	-1.04103	0.464069	12235	-1.53363	0.0796419	High-affinity glucose transporter of the major facilitator superfamily; 20 members in the C. albicans glucose transporter family; 12 probable membrane-spanning segments; gene has intron; expressed in rich medium; flow model biofilm induced	HGT8
C2_01070W	LELG_01255	CTRG_01168	CPAR2_211150	CLUG_03435	Cd36_15980	3305.47	-0.581791	4.11232e-15	5016.82	-0.484381	0.998678	6124.45	0.337184	0.0457766	1417.77	-1.71153	3.83897e-11	3168.24	-0.821582	0.123588	1868.94	-1.04306	0.0640539	have RNA polymerase I activity, role in nucleolar large rRNA transcription by RNA polymerase I, transcription elongation from RNA polymerase I promoter and DNA-directed RNA polymerase I complex localization	N/A
C2_01410C	LELG_01138	CTRG_01233	CPAR2_214040	CLUG_03288	Cd36_16270	2371.9	-0.498134	1.71732e-09	1592.4	-0.610048	0.876871	923.402	-0.128228	0.618835	2877	0.291821	0.272133	430.786	-1.44512	0.0176889	1486.04	-0.944423	0.44646	B-type mitotic cyclin (cyclin-dependent protein kinase regulatory subunit); essential; required for wild-type mitotic exit; role in cell polarization; interacts with catalytic subunit Cdk1; Spider biofilm repressed	CLB2
C2_01750C	LELG_00935	CTRG_01269	CPAR2_210310	CLUG_03104	Cd36_16610	1707.19	-0.54587	8.37813e-11	201.065	-0.170891	0.998678	3090.42	0.518669	0.00383141	3147.9	-0.545279	0.17549	2868.14	-1.23494	0.0490131	2434.75	0.148854	0.916591	Protein with a life-span regulatory factor domain; regulated by Sef1, Sfu1, and Hap43; flow model biofilm induced; Spider biofilm induced	N/A
C2_02450C	LELG_00574	CTRG_01394	CPAR2_301810	CLUG_00910	Cd36_17140	6952.68	-0.807463	2.85868e-37	6232.83	-0.33701	0.998678	6705.79	0.384814	0.00750661	2474.95	-0.729547	0.00753413	2717.86	-1.48398	0.10318	4420.8	-0.794599	0.197716	Putative U3 snoRNP protein; Ssr1-induced; repressed by prostaglandins; heterozygous null mutant is resistant to parnafungin	UTP22
C2_04460W	LELG_01048	CTRG_01594	CPAR2_212720	CLUG_05100	Cd36_19070	3804.3	-0.856974	4.86822e-31	1250.92	2.26442	1.37777e-08	4784.57	-0.0261321	0.913657	2537.98	-0.64661	0.0451346	702.347	-0.169329	0.905971	8636.2	-0.481339	0.452945	Homocitrate synthase, minor isoform; repressed by nitric oxide and by hypoxia; protein level decreases in stationary phase cultures; induced by ketoconazole, Spider biofilm induced; flow model biofilm repressed	LYS22
C2_04510W	LELG_01965	CTRG_01599	CPAR2_103870	CLUG_05094	Cd36_19110	1159.68	-0.400278	0.000106905	632.021	0.101384	0.998678	205.234	-0.386675	0.33941	1563.7	-0.793528	0.00186617	213.295	-1.78257	0.16081	759.062	-1.78196	0.0063555	Putative mitochondrial carrier protein; induced by alpha pheromone in SpiderM medium; Spider biofilm induced	RIM2
C2_05300C	LELG_00618	CTRG_01476	CPAR2_206430	CLUG_00906	Cd36_19790	3203.96	0.00881524	0.92212	5210.13	-0.231401	0.998678	1529.53	-0.407403	0.0172641	2644.74	-0.871509	0.000201257	382.809	-1.57515	0.102488	1285.96	-1.11165	0.0410409	S. cerevisiae ortholog Mrps35p is a structural constituent of ribosome and localizes to mitochondrial small ribosomal subunit; the snoRNA CD39 is encoded within the MRPS35 intron	N/A
C2_05330C	LELG_00616	CTRG_01474	CPAR2_206450	CLUG_00904	Cd36_19810	484.042	-0.35297	0.0114291	166.735	0.48974	0.998678	345.861	-0.0647818	0.884383	267.812	-1.25133	0.000413652	224.983	-0.249492	0.878491	388.936	-1.32254	0.223527	Ortholog of C. dubliniensis CD36 : Cd36_19810, C. parapsilosis CDC317 : CPAR2_206450, Candida tenuis NRRL Y-1498 : CANTEDRAFT_113905 and Debaryomyces hansenii CBS767 : DEHA2C05566g	N/A
C2_05580W	LELG_01946	CTRG_01544	CPAR2_104070	CLUG_04588	Cd36_20040	2107.3	-0.28419	0.00496671	1268.56	-0.0389077	0.998678	1484.22	-0.0776573	0.746249	1394.15	0.0835572	0.7984	1163.06	-1.5483	0.178524	2434.76	-0.159739	0.891881	Protein of unknown function; Hap43-induced; flow model biofilm repressed	N/A
C2_05830C	LELG_00972	CTRG_01525	CPAR2_209960	CLUG_02085	Cd36_20270	799.509	-1.01714	1.27309e-20	446.943	-0.229439	0.998678	1148.89	-0.223274	0.286005	1310.96	-1.01874	0.000359489	423.691	-0.800595	0.244039	570.442	-1.93133	0.0216638	Putative chaperone protein; role in the assembly of box H/ACA snoRNPs and thus for pre-rRNA processing; Spider biofilm induced	N/A
C2_06170C	LELG_01871	CTRG_01492	CPAR2_104830	CLUG_03502	Cd36_20560	3182.47	0.460007	4.66754e-10	5880.27	1.07943	0.547503	13849.5	-0.313602	0.0132276	2887.28	-1.34714	2.63797e-06	743.97	-1.39857	0.497951	2794.3	-0.669947	0.320385	Putative sulfite reductase beta subunit; role in cell wall biogenesis; regulated by Tsa1/Tsa1B in H2O2 stress; Gcn4-regulated; Tbf1-activated; Hap43-repressed; Spider, flow, F-12/CO2 model biofilm induced	ECM17
C2_06190W	LELG_01873	CTRG_01490	CPAR2_104810	CLUG_04553	Cd36_20580	3257.31	-0.407152	9.41305e-08	3559.43	-0.138923	0.998678	927.284	-0.113621	0.643823	3580.82	-1.60314	1.86943e-09	3458.11	-0.421047	0.528181	2424.86	0.597579	0.702959	Putative threonine dehydratase; regulated by Gcn4 and Gcn2; induced by amino acid starvation (3-AT); protein present in yeast exponential and stationary phase cultures; early-stage flow model biofilm induced	ILV1
C2_06280C	LELG_01882	CTRG_01773	CPAR2_104720	CLUG_01628	Cd36_20670	121.901	-1.34231	1.43772e-07	64.291	0.0676989	0.998678	271.984	0.00822939	0.985854	360.405	-0.338565	0.318093	51.6135	-1.61901	0.343826	646.033	-0.105201	0.93121	Ortholog of C. dubliniensis CD36 : Cd36_20670, C. parapsilosis CDC317 : CPAR2_104720, Candida tenuis NRRL Y-1498 : CANTEDRAFT_103989 and Debaryomyces hansenii CBS767 : DEHA2F02046g	N/A
C2_06320W	LELG_01888	CTRG_01782	CPAR2_104680	CLUG_01625	Cd36_20710	2207.57	-0.195143	0.019614	1565.45	0.240268	0.998678	2525.68	0.0658636	0.765612	1749.23	-0.26308	0.424561	405.148	-1.5782	0.280981	1197.55	0.331712	0.720232	Putative RNA-binding protein; induced by alpha pheromone in SpiderM medium	N/A
C2_06360C	LELG_01895	CTRG_01790	CPAR2_104600	CLUG_01622	Cd36_20750	5293.25	-0.348972	1.96178e-07	9500.58	-0.679233	0.94187	9201.51	0.287731	0.0375886	4232.33	-0.381006	0.229641	4722.7	-0.0377365	0.978166	1431.8	-1.61658	0.00144799	Putative constituent of 66S pre-ribosomal particles; Hap43-induced; repressed by prostaglandins; Spider biofilm induced	MAK16
C2_06740W	LELG_01922	CTRG_01891	CPAR2_104300	CLUG_01615	Cd36_21040	794.448	-1.26664	2.5308e-31	319.644	-0.362351	0.998678	887.951	0.0529417	0.891991	1308.61	-0.153287	0.71674	327.013	-1.85076	0.0467264	532.145	-1.1441	0.337852	Protein of unknown function; possibly an essential gene, disruptants not obtained by UAU1 method	N/A
C2_06920C	LELG_02414	CTRG_01882	CPAR2_406880	CLUG_00477	Cd36_21210	2113.58	-0.210192	0.0121488	2110.54	-0.495331	0.998678	1335.89	0.477272	0.0048789	723.627	-1.34671	1.17078e-05	937.443	-1.05609	0.241271	502.58	-0.399932	0.767816	Ortholog of S. cerevisiae : YPL199C, C. glabrata CBS138 : CAGL0G09108g, C. dubliniensis CD36 : Cd36_21210, C. parapsilosis CDC317 : CPAR2_406880 and Candida tenuis NRRL Y-1498 : CANTEDRAFT_112208	N/A
C2_08050C	LELG_02353	CTRG_01806	CPAR2_407560	CLUG_01670	Cd36_22250	5851.08	-0.260584	0.000225412	887.44	-0.40135	0.998678	5529.86	1.25126	6.32387e-22	485.504	-0.633878	0.0432217	242.422	-1.36058	0.336843	940.479	-1.12198	0.339975	Transporter of ferrichrome siderophores, not ferrioxamine B; required for human epithelial cell invasion in vitro, not for mouse systemic infection; regulated by iron, Sfu1, Rfg1, Tup1, Hap43; rat catheter and Spider biofilm induced	SIT1
C2_08490W	LELG_02409	CTRG_01843	CPAR2_406930	CLUG_02417	Cd36_22620	588.715	-0.566432	9.54063e-05	455.086	0.417245	0.998678	1977.62	0.407765	0.0146043	1112.92	0.759476	0.00660343	476.051	0.343338	0.759493	1861.25	-1.61681	0.195844	Essential cell wall protein involved in cell wall integrity and rigidity; periodic mRNA expression peaks at M/G1 phase; Ace2p-induced; required for virulence in a mouse model of infection	DSE1
C2_08530C	LELG_02412	CTRG_01846	CPAR2_406900	CLUG_00591	Cd36_22650	535.034	-1.12473	2.80483e-18	295.737	-0.386037	0.998678	1202.32	0.362268	0.0408188	754.74	-0.386323	0.179454	310.084	-1.18102	0.271914	466.097	-1.32413	0.0625892	activity and role in asparagine biosynthetic process, metabolic process	N/A
C2_08590W	LELG_02425	CTRG_01856	CPAR2_806670	CLUG_00242	Cd36_22720	2203.49	-2.43925	1.08077e-29	1827.87	-0.545881	0.998678	90031.1	-0.213086	0.127854	9668.21	-1.48592	6.35739e-07	9744.53	-1.71623	0.202322	16523.9	-1.36952	0.0192764	Secreted yeast wall protein; possible role in dispersal in host; mutation increases adhesion and biofilm formation; propeptide; growth phase, phosphate, Ssk1/Ssn6/Efg1/Efh1/Hap43 regulated; mRNA binds She3; flow and Spider biofilm repressed	YWP1
C2_08670C	LELG_02529	CTRG_01866	CPAR2_806740	CLUG_03127	Cd36_22840	2764.26	-0.286066	0.000136189	2970.94	-0.349672	0.998678	4020.2	-0.41299	0.00489681	3334.23	-0.621779	0.0150026	1615.4	-0.344793	0.725384	2445.99	-1.96655	0.000488249	processome component; mutation confers resistance to 5-fluorocytosine (5-FC); physically interacts with TAP-tagged Nop1p	UTP15
C2_09060C	LELG_02563	CTRG_01919	CPAR2_805880	CLUG_04167	Cd36_23240	17012.5	-0.499941	6.17419e-18	11562.4	0.0429926	0.998678	12185.1	0.182483	0.206293	9488.15	-1.43329	2.68276e-09	5557.21	-0.874065	0.276941	12269.4	-0.294803	0.783604	Putative asparagine synthetase; soluble protein in hyphae; regulated by Rim101; decreased expression at pH 4 vs pH 8; protein detected during exponential and stationary phases of yeast-form growth	ASN1
C2_09320C	LELG_02513	CTRG_01877	CPAR2_405940	CLUG_01633	Cd36_23440	13092	-0.571982	1.94659e-20	14644.3	-0.647356	0.767176	19693.5	-0.354229	0.00458613	7984.51	-1.61607	4.50746e-11	10574.8	-0.179141	0.833174	5989.95	-1.65048	2.05325e-05	Pescadillo homolog required for yeast cell growth, lateral yeast growth on filamentous cells and virulence in mice; hyphal cells grow normally in mutant; mutation confers hypersensitivity to 5-fluorocytosine, 5-fluorouracil, tubercidin	PES1
C2_09480W	LELG_02583	CTRG_02713	CPAR2_806270	CLUG_02807	Cd36_23580	286.394	-0.207356	0.295888	205.338	0.0926704	0.998678	221.582	0.163715	0.725611	41.939	-1.46108	0.134167	13.6383	-0.749617	0.733378	32.8606	-1.45116	0.581475	have DNA-directed DNA polymerase activity, role in error-free translesion synthesis, error-prone translesion synthesis and mitochondrion, nuclear chromatin, zeta DNA polymerase complex localization	N/A
C2_09500W	LELG_02581	CTRG_02079	CPAR2_806250	CLUG_01373	Cd36_23600	2217.04	-0.621404	5.55907e-11	3240.74	-0.286003	0.998678	2174.93	0.428496	0.0110847	2077.78	-0.271031	0.442001	236.913	-1.85918	0.0995164	1832.19	-1.16824	0.035782	Predicted tRNA dihydrouridine synthase; Spider biofilm induced	N/A
C2_09890W	LELG_02393	CTRG_01983	CPAR2_407130	CLUG_03663	Cd36_23970	1064.62	-0.831378	9.25841e-16	1338.01	-0.405616	0.998678	2260.88	0.246984	0.174186	1437.58	0.231519	0.546107	941.986	-1.31226	0.0590503	1313.22	-1.16316	0.102158	Putative dihydrouridine synthase; Hap43-induced gene; rat catheter biofilm induced; Spider biofilm induced	SMM1
C2_10030C	LELG_02366	CTRG_02093	CPAR2_407410	CLUG_02966	Cd36_24090	20196.6	0.0715125	0.34653	15575.3	0.0708806	0.998678	16972.9	0.528527	1.2233e-05	13914.7	-0.904286	0.000942089	10505.5	-0.996629	0.161714	15115.4	-0.805515	0.269983	Cell surface mannoprotein; cell-wall glucan metabolism, adhesion; adhesin motif; O-glycosylation; induced by heat, germ tube formation, wall regeneration; mycelial antigen; diagnostic marker; fluconazole-repressed; Spider biofilm induced	MP65
C2_10430C	LELG_02625	CTRG_02029	CPAR2_404570	CLUG_05122	Cd36_24440	149.95	-1.46444	3.68161e-10	199.654	-0.0353861	0.998678	285.135	0.0700595	0.921362	1034.12	-0.180844	0.591874	25.1521	-0.366486	0.830384	483.85	0.392962	0.748135	Protein lacking an ortholog in S. cerevisiae; transposon mutation affects filamentous growth; rat catheter biofilm repressed	FGR29
C2_10540W	LELG_02331	CTRG_01933	CPAR2_407930	CLUG_00195	Cd36_24790	483.854	1.03704	1.91644e-13	397.022	0.186582	0.998678	1609.91	0.0898561	0.685654	2567.7	-0.2803	0.309926	476.82	-0.936015	0.606438	352.071	-0.0403811	0.99214	Putative transcription factor with zinc finger DNA-binding motif; possible ortholog of S. cerevisiae Mig2p	N/A
C2_10740C	LELG_02318	CTRG_02044	CPAR2_407800	CLUG_04877	Cd36_24620	3893.8	-0.753133	3.35611e-22	3192.62	-0.0106886	0.999467	1453.93	0.628082	4.95741e-05	2540.43	-0.0434637	0.885752	2199.61	-0.827075	0.219747	1782.23	-0.87474	0.0950376	Protein with a predicted role in cell wall integrity; repressed in core stress response	N/A
C3_00100W	LELG_02275	CTRG_06160	CPAR2_504160	CLUG_00648	Cd36_80120	592.828	-1.08496	1.99845e-17	331.986	0.0947595	0.998678	1598.66	0.263454	0.126729	389.044	-0.927636	0.0141268	198.656	-1.29262	0.0784778	524.089	-0.905115	0.298762	have first spliceosomal transesterification activity, role in generation of catalytic spliceosome for first transesterification step and U2-type catalytic step 1 spliceosome localization	N/A
C3_00420W	LELG_02305	CTRG_06186	CPAR2_503070	CLUG_00598	Cd36_80380	2542.44	-0.234563	0.00285166	2943.01	-0.429724	0.998678	1815.28	-0.0986609	0.630367	1032.04	-0.927744	0.000283284	1451.42	-0.259422	0.696808	333.584	-2.19346	0.245468	have 3-prime -tRNA processing endoribonuclease activity, role in mitochondrial tRNA 3-prime -end processing, nuclear tRNA 3-prime -trailer cleavage, endonucleolytic and mitochondrion, nucleus localization	N/A
C3_01000W	LELG_02131	CTRG_04024	CPAR2_102240	CLUG_02648	Cd36_80930	8350.82	-0.711705	1.14628e-30	9459.75	-0.525714	0.998678	11197.3	0.0803164	0.648396	5753.42	-1.12554	3.952e-07	7860.29	0.286482	0.786008	4553.2	-1.94783	1.93762e-05	Putative GTPase; Hap43-induced gene; mutation confers resistance to 5-fluorocytosine (5-FC); flucytosine induced; repressed by prostaglandins; Spider biofilm induced	BMS1
C3_01020W	LELG_02128	CTRG_02638	CPAR2_102290	CLUG_01352	Cd36_80940	972.124	0.525868	2.39947e-07	243.599	0.975734	0.998678	270.385	-0.48006	0.154203	1711.31	-0.806445	0.00714748	426.26	-0.507667	0.591155	575.428	-0.1519	0.905909	Protein of unknown function; opaque-specific transcript; induced during chlamydospore formation in both C. albicans and C. dubliniensis; Hog1-repressed; Spider biofilm induced	N/A
C3_01430W	LELG_02187	CTRG_02170	CPAR2_503790	CLUG_02789	Cd36_81360	937.271	-0.952341	2.03818e-20	491.058	-0.438546	0.998678	2660.09	0.532231	0.00319937	868.329	-0.0996002	0.768488	459.268	-0.683928	0.292583	774.335	-1.39688	0.0503416	Protein of unknown function; Spider biofilm induced	N/A
C3_01550C	LELG_02196	CTRG_02154	CPAR2_503650	CLUG_01985	Cd36_81470	15422.1	-0.203985	0.00270853	9470.45	0.0279102	0.998678	10592	0.405704	0.00141391	8549.54	-0.479028	0.0434896	4152.52	-0.958715	0.253996	4970.77	-1.3425	0.0161448	Protein similar to alpha agglutinin anchor subunit; secreted; exogenously expressed protein is a substrate for Kex2 processing in vitro; fluconazole-induced; induced by alpha pheromone in SpiderM medium; Hap43-induced	TOS1
C3_02320W	LELG_02488	CTRG_02411	CPAR2_406240	CLUG_02660	Cd36_82300	9852.83	-0.149979	0.0319795	6939.2	0.197409	0.998678	6058.98	0.306475	0.021209	7734.54	-0.891252	0.000213628	5104.88	-1.20669	0.373566	3474.83	-0.779061	0.161014	Putative acetolactate synthase; regulated by Gcn4p; induced by amino acid starvation (3-AT treatment); stationary phase enriched protein	ILV2
C3_02490C	LELG_02065	CTRG_02434	CPAR2_102820	CLUG_04218	Cd36_82450	3849.35	-0.386267	5.7219e-08	1929.68	-0.179551	0.998678	4602.28	0.379783	0.00564109	3077.91	0.0270464	0.933075	1226.02	-1.69191	0.367692	4025.68	-0.372163	0.623601	Putative ATP-dependent helicase; induced by nitric oxide	N/A
C3_02560W	LELG_02050	CTRG_02441	CPAR2_102950	CLUG_02390	Cd36_82520	132.229	-0.532606	0.035004	130.458	0.938365	0.998678	180.222	-1.04223	0.0137896	536.96	-0.691081	0.0290314	149.457	0.218428	0.834424	226.444	-0.479005	0.699886	Putative DNA damage checkpoint protein; transcript induced during filamentous growth; regulated by Nrg1, Tup1	DDC1
C3_02670W	LELG_02121	CTRG_02546	CPAR2_102070	CLUG_02403	Cd36_82680	363.058	-1.08516	3.21602e-12	228.821	0.00482837	0.999467	1522.5	-0.291059	0.113287	503.302	0.0863962	0.806593	244.708	-0.855604	0.288766	973.661	-1.4938	0.0161448	Protein with a predicted role in 60S ribosomal subunit assembly; flow model biofilm induced	N/A
C3_02840W	LELG_02005	CTRG_02562	CPAR2_103500	CLUG_02383	Cd36_82830	122.404	-1.51011	3.04504e-09	295.956	-0.206473	0.998678	794.868	0.103064	0.700386	190.773	-1.38206	0.000328818	118.066	-1.18865	0.200788	102.686	-1.73259	0.300087	have RNA binding, ribonuclease MRP activity, ribonuclease P activity	N/A
C3_02950C	LELG_02112	CTRG_02573	CPAR2_102630	CLUG_02387	Cd36_82930	2478.58	-0.427886	6.51863e-07	1193.23	0.810249	0.998678	1274.15	-0.583371	0.00269295	996.241	-1.83598	0.00017952	1650.69	-0.20893	0.760805	4077.47	-1.7302	0.172445	Putative methionine biosynthesis protein; ketoconazole-induced; amphotericin B repressed; Spider biofilm repressed	MET13
C3_03290C	LELG_02014	CTRG_00450	CPAR2_103290	CLUG_00616	Cd36_83240	342.782	-0.772827	1.27766e-06	94.5513	0.514846	0.998678	1213.86	0.127938	0.57051	1434.94	0.0161438	0.96162	120.418	-1.15964	0.41986	1056.4	0.0875502	0.938006	Putative urea transporter; induced during infection of murine kidney, compared to growth in vitro; has murine homolog	NPR2
C3_03810W	LELG_02309	CTRG_06214	CPAR2_503290	CLUG_02932	Cd36_83790	616.531	-0.155213	0.252998	493.166	0.251769	0.998678	270.449	0.231515	0.539408	607.718	-0.184863	0.573562	354.458	-0.664417	0.320295	131.28	-1.77352	0.329936	Protein involved in regulation of DNA-damage-induced filamentous growth; putative component of cell cycle checkpoint; ortholog of S. cerevisiae Rad53p, protein kinase required for cell-cycle arrest in response to DNA damage	RAD53
C3_04490W	LELG_02669	CTRG_02288	CPAR2_805970	CLUG_04690	Cd36_84430	1996.46	0.355798	2.22494e-05	520.56	0.261792	0.998678	813.631	-0.406724	0.0474341	1489.4	-0.29201	0.280498	630.909	-1.20078	0.294037	731.413	-1.3877	0.36606	Protein with a predicted role in bud site selection; hypha-induced expression; Spider biofilm induced	RAX1
C3_04530C	LELG_02666	CTRG_02294	CPAR2_805930	CLUG_04694	Cd36_84480	7076.14	-0.472362	7.28937e-11	276.001	-0.783833	0.998678	31.6668	2.32338	0.00492342	471.258	-0.334356	0.488679	885.552	-1.21188	0.495503	274.811	-0.934471	0.467686	TEA/ATTS transcription factor; white cell pheromone response, hyphal gene regulation; required for Spider and RPMI biofilm formation; regulates BCR1; Cph2 regulated transcript; alkaline, rat catheter, Spider, flow model biofilm induced	TEC1
C3_04660C	LELG_02688	CTRG_02483	CPAR2_404540	CLUG_03017	Cd36_84620	193.805	-0.941623	3.67377e-06	432.857	0.149527	0.998678	509.9	0.151037	0.614864	338.291	-0.34234	0.446597	106.719	-1.85921	0.00694365	367.372	-1.26581	0.421426	Putative ornithine transporter of the mitochondrial inner membrane; induced during the mating process	ARG11
C3_04830C	LELG_02891	CTRG_02501	CPAR2_807400	CLUG_04160	Cd36_84800	70342.7	-0.483762	4.72692e-12	31488.3	0.135643	0.998678	44984.9	-0.307116	0.0106508	38318	-1.34284	4.76722e-05	56768.2	-0.626668	0.330324	16599.5	-1.87042	0.441428	Alpha subunit of fatty-acid synthase; required for virulence in mouse systemic infection and rat oropharyngeal infection models; regulated by Efg1; fluconazole-induced; amphotericin B repressed; flow model and Spider biofilm repressed	FAS2
C3_04910C	LELG_02852	CTRG_02538	CPAR2_405510	CLUG_01954	Cd36_84880	1471.81	-0.143368	0.167007	534.991	-0.172101	0.998678	1423.7	0.291859	0.120178	7116.46	0.0626804	0.896729	1205.87	-1.66147	0.402652	4009.12	-0.395377	0.889602	Non classical protein export protein; localized to plasma membrane; Hap43-induced gene; flow model biofilm induced; Spider biofilm induced	NCE102
C3_05160C	LELG_02874	CTRG_02522	CPAR2_405390	CLUG_04543	Cd36_85130	7407.25	-0.735467	1.14429e-33	5825.64	-0.843	0.254983	7538.3	0.058708	0.741151	5352.66	-1.04056	1.89681e-05	4869.96	-0.625077	0.269914	2461.97	-1.8451	0.00635544	have role in assembly of large subunit precursor of preribosome, maturation of 5.8S rRNA from tricistronic rRNA transcript (SSU-rRNA, 5.8S rRNA and LSU-rRNA), more	N/A
C3_05290C	LELG_02882	CTRG_02513	CPAR2_807320	CLUG_05245	Cd36_85270	741.993	-0.979473	6.11189e-17	613.926	-0.0371477	0.998678	719.443	-0.365459	0.220054	1480.58	-0.949821	0.0020273	314.914	-2.12378	0.244622	1548.72	0.023398	0.993479	S. cerevisiae ortholog YLL032C interacts with ribosomes; repressed by alpha pheromone in SpiderM medium	N/A
C3_06140W	LELG_02730	CTRG_02251	CPAR2_404970	CLUG_00062	Cd36_86070	213.439	-0.481802	0.0176373	404.699	-0.308977	0.998678	341.098	-0.569973	0.0436681	10.8687	0.820904	0.595389	332.093	-1.36041	0.0342964	905.276	-2.77685	3.86523e-08	Protein of unknown function; Spider biofilm induced; Hap43-repressed	N/A
C3_06630W	LELG_02992	CTRG_05700	CPAR2_808470	CLUG_01299	Cd36_86610	128.385	-1.13469	8.06675e-06	148.262	0.535867	0.998678	431.523	0.0845448	0.809995	870.002	-0.252336	0.441008	287.386	-0.978889	0.376045	800.762	-0.046192	0.969444	have chromatin binding activity and role in DNA replication initiation, DNA unwinding involved in DNA replication, double-strand break repair via break-induced replication	N/A
C3_06790W	LELG_03002	CTRG_05685	CPAR2_808570	CLUG_01447	Cd36_86760	1985.16	-1.11644	7.6758e-05	1969.02	0.182564	0.998678	2406.1	-0.0421497	0.881179	3623.7	-0.529575	0.135963	1284.21	-2.31913	0.00241361	3108.25	-1.78366	0.00907667	Helix-loop-helix transcription factor; regulator of yeast form adherence; required for yeast cell adherence to silicone substrate; Spider and F-12/CO2 biofilm induced; repressed by alpha pheromone in SpiderM medium	TRY6
C3_06950W	LELG_03017	CTRG_05679	CPAR2_808730	CLUG_03501	Cd36_86890	425.722	0.100711	0.532596	298.113	0.969109	0.998678	3802.37	0.00122331	0.995468	936.919	-0.590318	0.14363	2243.75	-1.41127	0.197082	532.276	-0.584289	0.726179	Protein of unknown function; Spider biofilm induced	N/A
C3_07820W	LELG_02958	CTRG_05590	CPAR2_808050	CLUG_02512	Cd36_87690	1011.32	0.189845	0.0863839	556.594	-0.464933	0.998678	72.5029	0.347698	0.615853	638.09	-0.469234	0.117056	166.472	-1.34052	0.136467	995.967	-0.748855	0.550257	Protein of unknown function; Spider biofilm repressed	N/A
C3_07880C	LELG_02954	CTRG_05567	CPAR2_807830	CLUG_02502	Cd36_87730	161.498	-0.0375283	0.88924	313.663	-1.44021	0.537547	284.112	0.0104612	0.983384	156.019	-0.250976	0.609151	10.76	-1.28076	0.706011	213.006	0.302455	0.833542	Protein of unknown function; Spider biofilm repressed	N/A
C4_00440C	LELG_04306	CTRG_00100	CPAR2_402140	CLUG_01451	Cd36_40500	104.789	1.58167	5.47798e-08	239.789	1.21194	0.262492	1878.66	-0.739517	6.38122e-07	275.648	-1.09509	0.00478194	278.044	-0.00744212	0.994127	485.993	-1.99963	0.00131546	Putative oligopeptide transporter; possibly transports GSH or related compounds; Hog1-induced; expression of OPT6, -7, or -8 does not suppress defect of mutant lacking OPT1-3; Hap43-repressed; F-12/CO2 early biofilm induced	OPT7
C4_00970C	LELG_04159	CTRG_00053	CPAR2_400040	CLUG_04817	Cd36_40990	3373.04	-0.628503	0.000127994	6082.06	-0.3071	0.998678	2054.66	-0.265647	0.35383	2739.13	-0.48115	0.114206	476.991	-1.47829	0.0995164	142.698	-2.41685	0.21027	Putative midasin, a very large dynein-related AAA-type ATPase; induced during the mating process	MDN1
C4_01720C	LELG_04345	CTRG_00207	CPAR2_401260	CLUG_02122	Cd36_41620	4907.55	-1.26458	2.12089e-81	6149.78	-0.143148	0.998678	4488.27	-0.358371	0.00765067	5273.71	-2.0111	3.30336e-11	4161.39	-1.46448	0.317458	7564.07	-1.08349	0.143301	have role in protein ubiquitination, telomere maintenance, transcription-coupled nucleotide-excision repair, ubiquitin-dependent protein catabolic process and nucleus localization	N/A
C4_01940W	LELG_04200	CTRG_00221	CPAR2_400510	CLUG_00341	Cd36_41830	20552	0.437883	2.27471e-11	4544.76	1.46904	0.426172	83405.2	-0.227138	0.0718679	4737.93	-1.90482	3.67593e-14	43336.1	-0.891793	0.434341	26046.5	-1.85928	0.00107952	Putative phosphate permease; transcript regulated upon white-opaque switch; alkaline induced by Rim101; possibly adherence-induced; F-12/CO2 model, rat catheter and Spider biofilm induced	PHO89
C4_02750W	LELG_04182	CTRG_00499	CPAR2_400270	CLUG_00354	Cd36_42620	251.304	-1.07214	3.01357e-09	160.751	-0.321623	0.998678	299.377	-0.187504	0.604491	424.554	-1.66655	1.76915e-06	102.874	-0.362899	0.698952	110.786	-0.216889	0.920584	Ortholog of S. cerevisiae Hit1; protein of unknown function required for high temperature growth; flow model biofilm induced; Spider biofilm induced	HIT1
C4_03070W	LELG_04383	CTRG_00278	CPAR2_401560	CLUG_04968	Cd36_42920	4058.7	-0.719702	2.40206e-18	749.186	0.0811064	0.998678	1167.07	0.158654	0.485522	6485.41	-1.87685	5.1909e-10	202.744	-1.57172	0.386398	763.665	-1.62033	0.00136924	GPI-anchored protein; Hog1-repressed; induced in cyr1 or efg1 mutant or in hyphae; colony morphology-related gene regulation by Ssn6; induced in RHE model; mRNA binds She3; regulated in Spider biofilms by Tec1, Egf1, Ntd80, Rob1, Brg1	PGA54
C4_03190W	LELG_04481	CTRG_00508	CPAR2_403380	CLUG_01845	Cd36_43040	499.181	-0.297571	0.0315029	1029.67	-0.148054	0.998678	1215.82	1.16464	2.67485e-11	1279.27	-1.69493	5.07152e-10	372.075	-0.538404	0.469947	1208.12	-0.637542	0.667228	Protein with a predicted FAD-dependent pyridine nucleotide reductase domains; putative oxidoreductase; Plc1-regulated; possibly an essential gene, disruptants not obtained by UAU1 method	N/A
C4_03440C	LELG_04492	CTRG_00473	CPAR2_403480	CLUG_00192	Cd36_43230	4593.12	-0.765974	1.13029e-31	3131.09	-0.30977	0.998678	3886.83	-0.0120754	0.956953	1953.97	-0.453373	0.0884362	419.164	-2.00937	0.151649	1725.27	-1.53771	0.0316285	Protein similar to ubiquitin C-terminal hydrolase; localizes to cell surface of hyphal cells, but not yeast-form cells; repressed upon high-level peroxide; Hap43p-induced; rat catheter biofilm induced	DOT4
C4_04160W	LELG_04442	CTRG_05739	CPAR2_402940	CLUG_02547	Cd36_43710	3098.93	-0.225423	0.0046098	997.973	0.313295	0.998678	9943.51	-0.978716	1.97134e-17	12491.3	-1.42845	0.000214894	4192.85	-0.223167	0.779829	13420.5	-0.237195	0.851618	Ortholog of C. dubliniensis CD36 : Cd36_43710, C. parapsilosis CDC317 : CPAR2_402940, Candida tenuis NRRL Y-1498 : CANTEDRAFT_114940 and Debaryomyces hansenii CBS767 : DEHA2C09196g	N/A
C4_04320W	LELG_04398	CTRG_03909	CPAR2_401740	CLUG_04344	Cd36_43990	2623.52	0.129817	0.104544	680.739	0.046058	0.998678	3663.28	1.82396	1.61344e-41	288.402	-0.438545	0.251203	37.5436	0.00702864	0.997107	776.875	-1.52836	0.0209169	Major cell-surface ferric reductase under low-iron conditions; 7 transmembrane regions and a secretion signal predicted; Tup1, Rim101, Ssn6, Hog1, caspofungin repressed; ciclopirox olamine induced; rat catheter biofilm induced	FRE10
C4_04600C	LELG_05639	CTRG_05733	CPAR2_500740	CLUG_00672	Cd36_44290	583.96	0.618595	7.45787e-07	405.974	-0.0609783	0.998678	745.963	0.26915	0.25507	959.11	-0.731628	0.00432759	67.6971	-2.11055	0.241271	134.13	-1.12238	0.531338	Ortholog of C. dubliniensis CD36 : Cd36_44290, C. parapsilosis CDC317 : CPAR2_500740, Candida tenuis NRRL Y-1498 : CANTEDRAFT_137302 and Debaryomyces hansenii CBS767 : DEHA2F07326g	N/A
C4_04720W	LELG_05614	CTRG_03927	CPAR2_302370	CLUG_05451	Cd36_44370	1689.78	-0.910828	7.91243e-23	1093.75	-0.0374574	0.998678	3021.91	-0.356382	0.0206699	1821.65	-1.3886	1.37059e-08	1772.99	-0.880954	0.204809	1582.12	0.563725	0.409897	activity, role in folic acid-containing compound biosynthetic process, one-carbon metabolic process, purine nucleobase biosynthetic process and cytosol localization	N/A
C4_04730W	LELG_05612	CTRG_03928	CPAR2_302360	CLUG_05452	Cd36_44380	2041.55	-0.669059	1.48048e-16	3445.69	-0.331045	0.998678	2669.7	0.268353	0.0982244	753.384	0.289568	0.394918	2585.43	-1.12827	0.053162	169.933	-1.3657	0.640972	Putative Myb-like transcription factor; ortholog S. cerevisiae Bas1, a regulator of purine biosynthetic genes; mutant exhibits adenine auxotrophy and abnormal colony morphology	BAS1
C4_04840C	LELG_01055	CTRG_04064	CPAR2_212620	CLUG_05055	Cd36_44480	908.125	0.260514	0.0212101	862.984	0.20586	0.998678	1542.09	0.160138	0.40554	1599.54	0.17143	0.562861	536.55	0.158482	0.834152	236.292	-1.34532	0.543583	Putative serine transporter; possible role in assimilation of sulfur; F-12/CO2 early biofilm induced	AGP3
C4_05540W	LELG_05643	CTRG_03863	CPAR2_500540	CLUG_04495	Cd36_45140	1945.53	-0.7231	1.84658e-16	1429.52	-0.214625	0.998678	555.147	-0.0385696	0.910071	892.604	-2.2518	2.52069e-10	1157.5	-1.08012	0.183839	3109.52	-0.60236	0.421426	Putative L-aspartate 4-P-transferase; fungal-specific (no human or murine homolog); regulated by Gcn2 and Gcn4; early-stage flow model biofilm induced	HOM3
C4_05900C	LELG_05660	CTRG_03827	CPAR2_500610	CLUG_05529	Cd36_45480	952.557	-0.116666	0.336352	485.468	0.550794	0.998678	49.3804	0.388393	0.635765	376.889	-0.261549	0.480596	279.366	-1.48097	0.161888	117.146	-0.213603	0.938675	Protein of unknown function; Rgt1, Hap43-repressed; flow model biofilm induced; Spider biofilm induced	N/A
C4_06490C	LELG_05666	CTRG_03811	CPAR2_500980	CLUG_00368	Cd36_45980	577.929	0.0710537	0.630564	202.551	0.0881102	0.998678	373.702	0.598066	0.0320562	794.077	-0.540824	0.0486962	179.92	-0.786717	0.290647	466.065	-1.46966	0.0147474	Putative DNA primase; gene adjacent to and divergently transcribed with CDC68; Hap43-induced; Spider biofilm repressed	PRI2
C4_07100C	LELG_05647	CTRG_03731	CPAR2_500050	CLUG_02989	Cd36_46570	1841.44	-0.562654	3.2187e-10	2037.37	-0.563338	0.998678	1966.84	0.738537	1.95954e-07	1299.55	0.439695	0.16642	144.61	-1.76349	0.355311	1983.01	-0.872949	0.280975	Predicted RNA-dependent ATPase RNA helicase; Hap43-induced gene	N/A
C5_00510W	LELG_03733	CTRG_05275	CPAR2_304000	CLUG_00842	Cd36_50520	13.8033	-1.06487	0.18398	92.6836	-0.14033	0.998678	231.295	0.25434	0.665672	944.092	0.0386284	0.91287	16.9057	-2.02834	0.46702	961.348	0.163405	0.90021	Ortholog of C. dubliniensis CD36 : Cd36_50520, C. parapsilosis CDC317 : CPAR2_304000, Candida tenuis NRRL Y-1498 : cten_CGOB_00233 and Debaryomyces hansenii CBS767 : DEHA2E12408g	N/A
C5_01680C	LELG_03746	CTRG_05292	CPAR2_303660	CLUG_04912	Cd36_51640	500.934	-0.65634	2.64903e-06	399.452	0.772133	0.998678	490.505	0.469433	0.0486669	1534.65	-0.622532	0.0451803	318.564	-0.931283	0.491677	1421.82	-0.696705	0.48505	G1 cyclin; required for hyphal growth maintenance (not initiation); cell-cycle regulated transcription (G1/S); Cdc28p-Ccn1p initiates Cdc11p S394 phosphorylation on hyphal induction; expression in S. cerevisiae inhibits pheromone response	CCN1
C5_02120C	LELG_03938	CTRG_03196	CPAR2_101690	CLUG_01367	Cd36_51950	3278.47	-0.572647	1.50035e-14	3303.44	-0.0228333	0.998678	5099.76	0.044834	0.81832	1698.46	-0.707594	0.0108692	1093.89	-0.597193	0.31581	1722.8	-1.75792	0.0454296	Putative ATPase of the AAA family; role in ribosomal subunit export from the nucleus; mutation impairs hyphal growth and biofilm formation	RIX7
C5_02780W	LELG_03897	CTRG_05980	CPAR2_501880	CLUG_03772	Cd36_52560	640.03	-0.690576	1.98891e-08	273.36	0.0567421	0.998678	697.895	0.419161	0.0442863	876.808	-1.3715	4.86624e-07	128.487	-1.59353	0.0663309	372.926	-0.643492	0.543583	have role in chromatin silencing at rDNA, chromatin silencing at silent mating-type cassette, chromatin silencing at telomere, regulation of transcription by RNA polymerase II	N/A
C5_02940C	LELG_04134	CTRG_05979	CPAR2_101340	CLUG_00359	Cd36_52720	2581.76	-0.171916	0.045458	1415.44	0.132719	0.998678	514.171	0.684898	0.00244838	3596.5	-1.46306	7.24228e-06	1156.77	-1.28543	0.122213	985.957	-1.07955	0.686982	C2H2 transcription factor; repressor; regulates genes for carbon source utilization; Tup1-dependent and independent functions; hyphal, Hap43 and caspofungin repressed; Spider and flow model biofilm induced	MIG1
C5_03310C	LELG_03810	CTRG_02702	CPAR2_501560	CLUG_01263	Cd36_53100	143.865	-0.328822	0.192304	135.526	0.777396	0.998678	2586.78	0.622901	2.0746e-05	453.823	-0.950461	0.0276336	115.54	-2.28757	0.0568076	330.697	-1.44335	0.121679	Cyclin homolog; transcript induced by filamentous growth; induced by alpha pheromone in SpiderM medium	PCL1
C5_03480C	LELG_03888	CTRG_05438	CPAR2_502100	CLUG_04732	Cd36_53230	1571.7	-0.0992878	0.322528	1846.92	-0.116173	0.998678	614.137	-0.272161	0.271827	3878.74	-0.371227	0.138103	3447.64	-1.5544	0.143469	31.7724	-1.19013	0.66612	Spermidine transporter; induced in strains from HIV patients with oral candidiasis; alkaline repressed; amphotericin B induced; colony morphology regulated by Ssn6; reduced oral epithelial cell damage by mutant; Spider biofilm induced	N/A
C5_03500W	LELG_03932	CTRG_05513	CPAR2_101760	CLUG_05155	Cd36_53250	8419.8	-0.065235	0.496551	10262.5	-0.00969339	0.999467	7615.02	0.292133	0.0439125	4174.78	-0.230824	0.498236	5819.15	0.446578	0.58463	4888.48	-1.63595	0.00444198	Broad-specificity amino acid permease; Plc1, Gcn4 regulated; rat catheter biofilm induced	GAP6
C5_03530C	LELG_03684	CTRG_05511	CPAR2_304320	CLUG_02883	Cd36_53280	152.083	-0.428907	0.0835805	375.688	-0.236997	0.998678	344.066	0.634652	0.0161445	352.754	-0.837619	0.0292892	40.5113	-0.929822	0.45563	157.968	-1.38933	0.182188	binding protein; transcript is upregulated in clinical isolates from HIV+ patients with oral candidiasis	N/A
C5_03580C	LELG_03851	CTRG_05534	CPAR2_501930	CLUG_03299	Cd36_53330	215.018	-0.531929	0.00789856	111.932	-0.234598	0.998678	402.192	-0.195881	0.546792	410.998	-0.614949	0.0777132	243.015	0.191957	0.849781	312.582	-1.83143	0.292248	Component of the chromatin assembly factor I (CAF-1); involved in regulation of white-opaque switching frequency; macrophage-induced	CAC2
C5_04030W	LELG_03920	CTRG_05468	CPAR2_502250	CLUG_02624	Cd36_53740	1748.67	-0.92612	7.65986e-23	814.511	-0.564645	0.998678	1477.07	-0.492139	0.0019575	2252.6	-1.01897	0.000518617	974.15	-1.96901	0.166502	890.429	-2.02339	0.0612998	Protein of unknown function; flow model biofilm induced; Spider biofilm induced	N/A
C5_04110W	LELG_03914	CTRG_05458	CPAR2_502160	CLUG_02617	Cd36_53810	2060.44	-0.906347	1.56989e-20	1388.45	0.241828	0.998678	2030.39	-0.312745	0.187064	1197.97	0.451708	0.208369	789.748	0.22506	0.884744	1598.22	-1.43486	0.175847	Cell wall protein; repressed in ace2 mutant; repressed in core caspofungin response; induced in high iron; possibly an essential gene, disruptants not obtained by UAU1 method; rat catheter and Spider biofilm repressed	SCW11
C5_04270C	LELG_04044	CTRG_06049	CPAR2_101020	CLUG_01856	Cd36_53940	18817.2	-0.291833	5.94113e-06	6701.74	-0.00175257	0.999886	15711.7	-0.18448	0.172163	9792.11	-1.65302	6.53927e-09	7236.11	-0.737938	0.330324	9504	-2.19825	0.0150781	repressed; flow model biofilm induced; Spider biofilm repressed	SAH1
C5_04800W	LELG_04040	CTRG_06095	CPAR2_101080	CLUG_01810	Cd36_54410	19.7732	-0.981181	0.132787	69.9492	0.29728	0.998678	25.2958	0.329644	0.793712	173.491	0.245014	0.615279	11.3122	0.138371	0.959984	28.7165	-2.71	0.337318	CRH family cell wall protein; transcript regulated by Nrg1 and Tup1; alkaline induced by Rim101; repressed during cell wall regeneration; flow model biofilm induced	CRH12
C6_00480C	LELG_04638	CTRG_02995	CPAR2_603600	CLUG_01565	Cd36_60410	857.715	-1.48339	9.4979e-40	1602.31	0.562951	0.998678	11208.6	1.23829	3.42568e-26	7506.96	0.16436	0.587954	17264.6	-0.888119	0.446683	9159.73	-1.18646	0.149249	Putative multicopper oxidase; ketoconazole/caspofungin/amphotericin B repressed; Sef1/Sfu1/Hap43 regulated; reports differ if functional homolog of ScFet3; rat catheter and Spider biofilm induced	FET31
C6_00490W	LELG_04637	CTRG_02994	CPAR2_603610	CLUG_01567	Cd36_60420	277.063	-0.279582	0.134568	176.754	0.794668	0.998678	131.078	0.556164	0.205424	548.359	-0.193223	0.726833	499.548	-0.491336	0.480374	7126.27	-0.997661	0.250239	have phospholipase A2 activity, role in cardiolipin acyl-chain remodeling and mitochondrial inner membrane localization	N/A
C6_00690W	LELG_04711	CTRG_02931	CPAR2_602890	CLUG_03689	Cd36_60600	607.053	-0.459723	0.000244403	467.899	-0.391093	0.998678	631.754	0.176413	0.513133	727.3	-0.284619	0.354721	27.7924	-1.63354	0.279579	559.255	-0.0616944	0.96747	Ortholog of C. dubliniensis CD36 : Cd36_60600, C. parapsilosis CDC317 : CPAR2_602890, Candida tenuis NRRL Y-1498 : CANTEDRAFT_135512 and Debaryomyces hansenii CBS767 : DEHA2F15312g	N/A
C6_00720C	LELG_04708	CTRG_02934	CPAR2_602920	CLUG_03692	Cd36_60630	1717.54	0.537257	9.20043e-10	1541.63	-0.21388	0.998678	625.132	-1.32887	2.38089e-12	1920.32	-0.448753	0.235355	511.217	-0.818464	0.337121	1530.12	-1.26182	0.170199	Cytochrome oxidase assembly protein; transcript regulated by Nrg1 and Tup1; alkaline repressed; Hap43-repressed; early-stage flow model biofilm induced; Spider biofilm repressed	COX15
C6_01170W	LELG_04679	CTRG_02982	CPAR2_603240	CLUG_04648	Cd36_61280	2902.69	-0.919072	1.29347e-29	3220.33	-0.498238	0.998678	12458.8	0.215654	0.23234	5182.59	-1.13849	2.59303e-07	4315.62	-0.282904	0.705116	2138.49	-1.69728	0.00177316	Putative proteasome-interacting protein; rat catheter biofilm induced	CIC1
C6_01560W	LELG_04746	CTRG_02848	CPAR2_602500	CLUG_05749	Cd36_61660	286.745	-0.953336	4.2454e-08	144.473	-1.79771	0.893852	5591.35	0.0411513	0.857206	3907.54	-1.37888	1.58239e-08	1279.84	-1.3886	0.218851	2772.17	-0.973626	0.587351	Plasma membrane-associated protein; physically interacts with TAP-tagged Nop1p	N/A
C6_01630W	LELG_04751	CTRG_02852	CPAR2_602550	CLUG_05755	Cd36_61720	8245.41	-0.706096	1.51919e-30	4124.71	-0.247889	0.998678	12738.4	0.205405	0.127193	3842.8	-1.55861	1.9765e-11	5666.58	-0.724663	0.244622	6524.98	-1.116	0.0104142	Putative translation initiation factor; genes encoding ribosomal subunits, translation factors, and tRNA synthetases are downregulated upon phagocytosis by murine macrophage	TIF3
C6_01890C	LELG_04761	CTRG_02886	CPAR2_602350	CLUG_03917	Cd36_62020	6194.16	-0.503957	1.18502e-15	4564.13	-0.474887	0.998678	7666.8	-0.030877	0.877639	2450.28	-1.25278	1.17528e-06	2158.57	-0.821755	0.144402	2080.58	-1.73558	0.000101347	Putative DEAD-box helicase; Hap43-induced; Spider biofilm induced	N/A
C6_01930W	LELG_04785	CTRG_02890	CPAR2_602130	CLUG_05489	Cd36_62060	1341.57	0.465558	6.00593e-07	1229.5	0.348059	0.998678	2903.44	-0.215622	0.324651	2764.97	-0.823472	0.000815453	1005.9	-0.627675	0.297194	2090.55	-1.06442	0.0374929	Putative mitochondrial carrier protein; fungal-specific (no human or murine homolog); Hap43p-repressed gene	YHM1
C6_02280W	LELG_04876	CTRG_02924	CPAR2_601290	CLUG_02039	Cd36_62470	1088.47	-0.13411	0.231585	512.55	0.567481	0.998678	283.384	-0.429103	0.177494	523.279	-0.564706	0.182819	151.368	-1.26905	0.291901	474.851	-0.922898	0.46852	S. cerevisiae ortholog Stb1 has a role in regulation of MBF-specific transcription at Start; induced in a cyr1 null mutant; Spider biofilm induced	N/A
C6_02690C	LELG_04808	CTRG_02788	CPAR2_601900	CLUG_03789	Cd36_62990	2786.96	-0.7742	8.54029e-26	172.746	0.207655	0.998678	5522.43	-0.414542	0.00147282	3016.52	-1.44916	2.69933e-05	1722.67	-1.38523	0.329797	1861.72	-1.14322	0.0664084	Protein with similarity to S. pombe Nrd1p; transcription induced upon induction of hyphal growth; regulated by Cph1p, Efg1p, Cph2p; low-level expression; alkaline upregulated; fungal-specific (no human or murine homolog)	N/A
C6_03010W	LELG_04802	CTRG_02792	CPAR2_601870	CLUG_03791	Cd36_63010	1134.25	0.0964167	0.405539	989.081	0.10475	0.998678	938.371	0.0178348	0.953342	555.564	0.168527	0.670254	174.418	-1.4172	0.353881	223.612	-0.299246	0.909705	have protein serine/threonine kinase activity, telomeric DNA binding activity	TEL1
C6_03440W	LELG_04915	CTRG_02117	CPAR2_600830	CLUG_02767	Cd36_63520	1046.54	-0.545361	4.38448e-07	1679.26	-0.418694	0.998678	1120.82	-0.0885861	0.711888	2173.82	-0.774491	0.000966788	541.72	-1.81017	0.006281	714.57	-1.57032	0.00235627	have rRNA binding activity, role in RNA splicing, mitochondrial RNA processing, mitochondrial genome maintenance, rRNA metabolic process and mitochondrion localization	N/A
C6_03640W	LELG_04997	CTRG_02726	CPAR2_600040	CLUG_01026	Cd36_64180	8629.68	-0.440916	2.93798e-13	10614.5	-0.587705	0.998678	3808.48	-1.31169	5.66735e-11	5163.99	-0.504261	0.0362872	2159.27	-1.68968	0.203592	1698.18	-2.16752	0.00704915	Putative nucleolar GTPase; repressed by prostaglandins; Hap43-induced, rat catheter and Spider biofilm induced	NOG2
C6_03720W	LELG_04905	CTRG_02730	CPAR2_601240	CLUG_04644	Cd36_64230	8176.2	-0.391392	1.65763e-10	8716.86	0.0988277	0.998678	8415.27	0.336093	0.00892423	4712.82	-0.767489	0.00100842	3897.74	-1.12045	0.292026	2099.47	-1.30514	0.547048	Alanyl-tRNA synthetase; translational regulation generates cytoplasmic and mitochondrial forms; Gcn4p-regulated; repressed by amino acid starvation (3-AT); translation-related genes downregulated upon phagocytosis by murine macrophages	ALA1
C6_04350C	LELG_04864	CTRG_02751	CPAR2_601080	CLUG_05319	Cd36_64710	1943.85	-0.404156	2.19643e-06	428.197	0.403743	0.998678	975.347	0.148309	0.539284	805.216	-1.03948	0.000759972	1730.5	-1.05723	0.271914	617.233	-0.214923	0.916509	Transcription factor; required for hyphal formation and CO2 induced white-opaque switching; regulates hyphal gene expression; required for virulence in mouse systemic infection; binds Efg1p; binds Mss11p via LisH motif; has LUFS domain	FLO8
C7_00160C	LELG_05437	CTRG_04946	CPAR2_300180	CLUG_01065	Cd36_70370	3163.78	-0.135242	0.0830073	4231.78	-0.666526	0.998678	5224.45	-0.0905084	0.67979	1999.75	-0.553535	0.193955	2391.07	0.263558	0.745576	791.592	-1.65454	0.00155213	have role in ribosomal large subunit biogenesis and cytoplasm, nucleus localization	N/A
C7_00560C	LELG_05489	CTRG_05039	CPAR2_301050	CLUG_03111	Cd36_70100	651.13	-0.768366	1.25966e-10	603.099	-0.84372	0.909076	668.793	0.363556	0.135706	695.031	-1.70901	1.19968e-09	562.403	-0.377263	0.626683	546.956	0.22016	0.874488	nucleotide polymerization	THG1
C7_00730W	LELG_05058	CTRG_05070	CPAR2_702260	CLUG_04433	Cd36_70670	879.865	-0.00044502	0.997211	703.552	0.626832	0.857911	2080.05	-0.508033	0.00068024	1126.61	-1.66548	3.69605e-05	1314.26	-0.680445	0.247551	1526.8	-1.66397	0.154366	Predicted bZIP domain-containing transcription factor; protein induced during the mating process; possibly essential, disruptants not obtained by UAU1 method; Hap43-repressed; rat catheter biofilm induced	MET28
C7_00970C	LELG_05443	CTRG_04888	CPAR2_300250	CLUG_04271	Cd36_70900	639.203	-0.946559	1.41002e-11	449.314	0.139548	0.998678	330.908	0.666787	0.0143784	876.089	0.139421	0.675663	373.807	-0.892975	0.330983	343.521	-0.694052	0.481702	Putative homeodomain-containing transcription factor; transcriptional repressor; periodic mRNA expression, peak at cell-cycle G1/S phase	YOX1
C7_01030C	LELG_05448	CTRG_04882	CPAR2_300300	CLUG_04277	Cd36_70960	9127.38	-0.696107	1.00533e-30	8762.07	-0.45415	0.998678	15123.2	0.509194	7.46718e-05	5617.67	-1.21141	2.885e-06	7767.44	0.0137086	0.989516	4126.39	-1.57377	0.00059442	have nucleus localization	N/A
C7_01210C	LELG_05457	CTRG_04853	CPAR2_300380	CLUG_04285	Cd36_71070	1562.15	-0.822036	6.9946e-20	1871.86	-0.481435	0.998678	2182.48	-0.0425106	0.878094	1455.84	-1.46228	1.5146e-08	1110.74	-0.073547	0.951534	1056.61	-1.28957	0.0317995	Predicted RNA polymerase III subunit C37; Spider biofilm induced	N/A
C7_01560C	LELG_05131	CTRG_04964	CPAR2_703320	CLUG_04733	Cd36_71390	605.668	-1.72104	3.63624e-44	2348.09	0.301105	0.998678	667.26	0.157073	0.556118	355.606	-1.131	0.000216573	68.2757	-1.38748	0.331397	150.456	-0.490246	0.772237	Nucleoside permease; adenosine and guanosine are substrates, whereas cytidine, adenine, guanine, uridine, uracil are not; similar to a nucleoside permease of S. pombe; possibly processed by Kex2p	NUP
C7_02040C	LELG_05517	CTRG_05054	CPAR2_301340	CLUG_02322	Cd36_71860	4145.18	1.17064	1.05164e-40	848.719	0.515079	0.998678	2207.77	-0.460118	0.0137066	2339.74	-0.410492	0.10532	1340.01	-0.649597	0.728741	756.583	-0.385942	0.894278	Transcription factor; represses SOK1 expression in response to farnesol inhibition; yeast-hypha switch repressed; ketoconazole-induced; Plc1-regulated; colony morphology-related Ssn6 regulation; Spider, flow model biofilm induced	CUP9
C7_02330W	LELG_05095	CTRG_05023	CPAR2_702790	CLUG_03060	Cd36_72120	2433.19	-0.0755407	0.416401	2335.48	0.0387374	0.998678	1841.05	-0.709978	0.00654895	4383.46	0.113221	0.694563	1232.43	-0.377763	0.564727	1487.89	-1.49564	0.297887	Putative glutathione S-conjugate transporter; MRP/CFTR-subfamily, ABC type transporter; human neutrophil-induced; oxidative stress-induced via Cap1; possible association with multidrug resistance; possibly essential; Spider biofilm induced	YCF1
C7_03270W	LELG_05202	CTRG_05204	CPAR2_704090	CLUG_01164	Cd36_72920	2172.74	-1.31165	9.82139e-55	3049.16	0.0414999	0.998678	1516.88	-0.782499	1.11838e-06	2424.91	-1.63237	6.51977e-06	3533.68	-1.52507	0.103915	3790.55	-1.42048	0.19523	Putative adhesin-like protein	N/A
C7_03850W	LELG_05187	CTRG_05181	CPAR2_703960	CLUG_04247	Cd36_73540	4352.09	-0.759487	5.06577e-30	4353.34	-0.0996415	0.998678	5903.07	-0.170697	0.254036	3354.58	-0.892065	0.000153183	1878.51	-0.770258	0.294254	2549.7	-1.89308	2.21181e-06	Putative intranuclear transport and DNA replication mediator; heterozygous null mutant exhibits resistance to parnafungin in the C. albicans fitness test; Spider biofilm induced	N/A
CR_00390W	LELG_00022	CTRG_01035	CPAR2_800300	CLUG_01040	Cd36_25530	409.246	-0.33781	0.0247626	464.555	0.0484394	0.998678	289.612	0.189412	0.619609	1180.41	0.36555	0.213242	253.383	0.23875	0.772897	275.749	-1.4115	0.549211	Putative adapter subunit of E3 ubiquitin ligase complex, acts with cullin subunit Rtt101p in response to DNA damage; cell-cycle regulated periodic mRNA expression	MMS22
CR_00460C	LELG_00471	CTRG_01026	CPAR2_803700	CLUG_04346	Cd36_25590	1572.1	-0.357746	0.000111689	1915.58	-0.231776	0.998678	2472.89	0.181423	0.403847	818.121	-0.0860176	0.811325	852.914	-1.21245	0.143469	843.621	-1.24929	0.0865464	Component of the SSU processome; predicted role in pre-18S rRNA processing; Spider biofilm induced	N/A
CR_00600C	LELG_00502	CTRG_01019	CPAR2_803800	CLUG_04358	Cd36_25700	201.215	0.840051	3.37447e-05	227.458	0.0489826	0.998678	644.114	-0.219367	0.404287	454.735	-0.889352	0.00635625	253.033	-0.442234	0.762201	966.119	0.240104	0.803459	have role in endocytosis and actin cortical patch localization	N/A
CR_01620C	LELG_00202	CTRG_00928	CPAR2_802800	CLUG_00395	Cd36_26580	36244.4	-0.174137	0.00479801	7242.83	0.442406	0.998678	48448.9	-0.871528	5.254e-11	17624.2	-1.56002	1.86126e-06	6961.2	-1.06057	0.177409	21020.7	-2.08821	0.00112638	Essential 5-methyltetrahydropteroyltriglutamate-homocysteine methyltransferase (cobalamin-independent methionine synthase); antigenic in murine/human systemic infection; heat shock, estrogen, GCN-induced; Spider biofilm repressed	MET6
CR_02180W	LELG_00124	CTRG_00890	CPAR2_800810	CLUG_04585	Cd36_27120	404.955	-0.0618362	0.732722	256.622	-0.299446	0.998678	576.963	-0.648398	0.0021901	382.192	0.123159	0.775945	2522.21	0.132611	0.88768	426.757	-1.57519	0.0167478	Putative constitutive acid phosphatase; Rim101-repressed; DTT-extractable; N-glycosylated; possibly an essential gene, disruptants not obtained by UAU1 method	PHO113
CR_02190C	LELG_00073	CTRG_00892	CPAR2_801430	CLUG_03762	Cd36_27130	3048.2	-0.707756	7.92947e-18	1101.15	-0.230468	0.998678	409.482	0.575598	0.0444179	1415.18	-1.03288	0.000660983	648.642	-1.42829	0.0306578	1289.33	-1.98122	0.00439652	Zn2-Cys6 transcription factor; regulates iron uptake; negatively regulated by Sfu1p, positively regulated by Tbf1; promotes virulence in mice; mutants display decreased colonization of mouse kidneys; Spider biofilm induced	SEF1
CR_02530W	LELG_00213	CTRG_00923	CPAR2_802670	CLUG_02232	Cd36_27480	16379.3	-0.380481	3.2342e-11	8861.46	0.150167	0.998678	48870.3	-0.3265	0.0161178	8369.01	-0.609612	0.0233681	7573.87	-0.722974	0.495503	5062.48	-1.65341	0.000932051	Putative DEAD-box family ATP-dependent RNA helicase; flucytosine induced; repressed in core stress response	DBP2
CR_02850C	LELG_00014	CTRG_00818	CPAR2_800210	CLUG_00424	Cd36_27910	2383.02	-0.272231	0.000599933	670.964	-0.0462644	0.998678	4356.1	-0.455056	0.00123083	3703.92	0.267777	0.31685	859.586	-1.47963	0.145656	4940.33	-1.01128	0.194418	GATA-type transcription factor; oxidative stress-induced via Cap1; mutant has abnormal colony morphology and altered sensitivity to fluconazole, LiCl, and copper; Spider biofilm induced	GZF3
CR_02930W	LELG_00006	CTRG_00806	CPAR2_800140	CLUG_01031	Cd36_28000	1763.53	-0.64414	7.71975e-13	1285.6	-0.133166	0.998678	1157.58	0.786216	3.16447e-06	1368.53	-0.189484	0.57268	571.518	-1.56199	0.240608	1649.16	-0.589111	0.549944	Protein of unknown function; induced by nitric oxide independent of Yhb1p	N/A
CR_02980C	LELG_00117	CTRG_00800	CPAR2_801050	CLUG_05200	Cd36_28070	3944.63	-0.610376	1.20921e-16	3871.88	-0.437299	0.998678	6330.59	-0.0604199	0.785424	1433.01	-2.10698	1.56595e-16	2026.68	-1.08886	0.0757591	1621.28	-1.27793	0.0115448	Putative chaperone of small nucleolar ribonucleoprotein particles; macrophage/pseudohyphal-induced; rat catheter biofilm induced	SRP40
CR_03780C	LELG_03381	CTRG_00719	CPAR2_202530	CLUG_05653	Cd36_28990	159.686	0.379105	0.107756	170.819	-0.340487	0.998678	256.367	0.467489	0.193222	247.902	0.410263	0.286209	51.8677	-1.09362	0.402269	449.881	-0.683215	0.44229	Protein of unknown function; Spider biofilm induced	N/A
CR_03790C	LELG_03380	CTRG_00718	CPAR2_202520	CLUG_05652	Cd36_29000	705.992	-0.0985078	0.488368	773.144	-0.218247	0.998678	548.247	-0.268091	0.294163	461.125	-1.03841	0.000495852	35.8962	-1.57869	0.244622	623.919	-1.76739	0.0380858	Cell wall glycoprotein; beta glucan synthesis; increases glucan content in S. cerevisiae kre1, complements killer toxin sensitivity; caspofungin induced; Spider/rat catheter/flow model biofilm induced; Bcr1-repressed in RPMI a/a biofilms	KRE1
CR_03890W	LELG_03374	CTRG_00711	CPAR2_202450	CLUG_05552	Cd36_29160	3405.4	0.0630058	0.493914	1668.78	-0.813677	0.998678	644.718	-0.106862	0.711888	179.613	0.368395	0.404747	44.854	-1.15704	0.385864	226.691	-0.940184	0.554749	Transcription factor; modulator of white-opaque switch; induced in opaque cells; promoter bound by Wor1; overexpression at 25 degr shifts cells to opaque state; deletion stabilizes opaque cells at higher temperatures; Spider biofilm induced	WOR3
CR_04110W	LELG_03351	CTRG_00375	CPAR2_202230	CLUG_03932	Cd36_29400	1881.55	-1.21402	1.57561e-11	2252.85	-0.426913	0.998678	2001.91	-0.741544	3.14655e-05	1119.78	-1.7386	5.17801e-08	711.813	-2.04686	0.107876	1127.3	-2.56367	0.00177316	Putative RNA-binding protein; role in assembly of box H/ACA snoRNPs and thus pre-rRNA processing; Spider biofilm induced	N/A
CR_05210W	LELG_03462	CTRG_00563	CPAR2_203310	CLUG_01894	Cd36_30590	178.675	-1.86566	3.55735e-18	686.858	-0.702864	0.743306	823.502	0.548642	0.00475276	1417.26	-0.180326	0.597759	217.957	-1.0528	0.129499	516.025	-0.291628	0.843386	Protein of unknown function; Hap43-repressed; Spider biofilm repressed	N/A
CR_05520W	LELG_03275	CTRG_00575	CPAR2_204570	CLUG_02454	Cd36_30860	9867.18	-0.637977	1.86996e-24	10456.9	-0.399142	0.998678	13301.4	-0.0252855	0.896712	3707.58	-1.23054	8.17521e-08	7297.76	0.0762944	0.948046	3578.8	-1.6216	9.68745e-05	Putative nucleolar complex protein; Hap43-induced; transposon mutation affects filamentous growth; mutation confers hypersensitivity to 5-fluorouracil (5-FU), tubercidin (7-deazaadenosine); repressed in core stress response	NOC2
CR_05790C	LELG_03167	CTRG_00642	CPAR2_205320	CLUG_00734	Cd36_31190	3856.19	-0.859745	1.10011e-30	3484.93	0.598347	0.857911	1952.84	-0.72773	1.05189e-06	2337.55	-1.41274	3.27388e-09	1646.07	-0.591684	0.360071	4858.75	-0.109788	0.913239	Putative aconitate hydratase 2; induced in high iron; regulated by Gcn4; repressed by amino acid starvation (3-AT); protein levels decrease in stationary phase yeast; flow model and Spider biofilm repressed	ACO2
CR_06340C	LELG_03215	CTRG_00601	CPAR2_204880	CLUG_01139	Cd36_31840	32908.2	-0.561065	1.16894e-21	24028.1	-0.428334	0.998678	12822.8	0.377557	0.0165325	28592.2	-1.30882	1.93853e-06	7742.79	-1.193	0.110257	13797.2	-0.565231	0.337634	Glucose-6-phosphate isomerase; enzyme of glycolysis; antigenic; Efg1-regulated; induced upon adherence to polystyrene; repressed by phagocytosis, human neutrophils; flow model biofilm induced; rat catheter and Spider biofilm repressed	PGI1
CR_06430W	LELG_03077	CTRG_00607	CPAR2_702220	CLUG_00629	Cd36_31880	96.6769	-1.1124	0.000104966	74.8748	-0.38333	0.998678	248.608	0.447103	0.194795	137.624	0.237527	0.630425	18.1018	-0.647765	0.792493	350.009	0.315442	0.816091	Ortholog of C. dubliniensis CD36 : Cd36_31880, C. parapsilosis CDC317 : CPAR2_702220, Candida tenuis NRRL Y-1498 : CANTEDRAFT_115848 and Debaryomyces hansenii CBS767 : DEHA2E06028g	N/A
CR_06480C	LELG_03430	CTRG_00612	CPAR2_203030	CLUG_00620	Cd36_31980	891.707	-1.05449	3.74135e-20	832.572	-0.341153	0.998678	1366.11	-0.431428	0.0106133	599.677	-1.68874	7.10931e-06	332.292	-1.45628	0.0119701	292.367	-2.04308	0.0485861	Putative RNA polymerase I subunit; rat catheter biofilm induced; Spider biofilm induced	RRN11
CR_07220C	LELG_03218	CTRG_03126	CPAR2_204850	CLUG_01136	Cd36_32850	239.188	0.891044	2.98296e-06	204.591	-0.0659212	0.998678	141.549	-0.381478	0.414498	2777.35	-1.38333	1.53301e-07	1503.89	-1.17314	0.0566283	835.472	-1.25238	0.305717	Homolog of nuclear distribution factor NudE, NUDEL; regulates dynein targeting to microtubule plus ends; flow model biofilm repressed	N/A
CR_07760W	LELG_05414	CTRG_02654	CPAR2_702010	CLUG_04107	Cd36_33420	394.344	0.625811	3.03108e-05	388.009	-0.530515	0.998678	244.817	-0.0154104	0.979156	471.317	-1.24439	0.00189857	192.629	-0.264571	0.760805	579.057	-0.794979	0.420315	have structural constituent of ribosome activity and mitochondrial small ribosomal subunit localization	N/A
CR_07960C	LELG_03455	CTRG_00353	CPAR2_203140	CLUG_04778	Cd36_33620	1297.49	-0.0897634	0.39748	945.051	0.0770504	0.998678	960.39	-0.283478	0.152123	1497.36	-0.309207	0.327599	1058.26	0.440338	0.572543	850.777	-1.41058	0.412096	Potassium transporter; mediates K+ and Cl- influx; role in sensitivity to cationic antimicrobial peptides, not by direct uptake, possibly related to membrane permeability; contains 5-prime UTR intron; Spider biofilm induced	TRK1
CR_08660W	LELG_03087	CTRG_03042	CPAR2_205550	CLUG_01010	Cd36_34250	3382.97	-0.374265	1.83444e-05	3533.6	-0.363511	0.998678	2422.03	0.14809	0.394113	2281.82	0.341087	0.229897	1501.09	-0.420575	0.588276	461.553	-1.38085	0.420315	Protein similar to S. cerevisiae Prp8, a component of the U4/U6-U5 snRNP complex; repressed by alpha pheromone in SpiderM medium	PRP8
CR_10170C	LELG_05271	CTRG_05830	CPAR2_200620	CLUG_05789	Cd36_35170	1622.38	-0.637217	5.19813e-14	1893.97	-0.214083	0.998678	565.715	0.335209	0.212426	1233.74	-0.730524	0.00396092	532.298	-1.47959	0.0069177	404.086	-0.776206	0.517369	Putative asparaginase; predicted role in asparagine catabolism; Spider biofilm induced	N/A
CR_10650W	LELG_05235	CTRG_05780	CPAR2_200140	CLUG_02273	Cd36_35450	3156.96	-0.545814	5.14231e-13	2983.6	-0.483409	0.998678	6759.21	0.221292	0.129441	2645.22	-0.727771	0.00170409	2240.39	-1.355	0.00414852	1646.99	-1.37289	0.00222903	Putative GSE complex component; repressed by prostaglandins	LTV1

## Sheet: Cluster 2 GO
GOID	GO_term	Cluster frequency	Background frequency	Corrected P-value	False discovery rate	Gene(s) annotated to the term	Directly Annotated GOID List
44281	small molecule metabolic process	52 out of 174 genes, 29.9%	530 out of 4259 background genes, 12.4%	1.73e-07	0	CTN1:GAL102:C1_02970W_A:ICL1:ARG5,6:C1_10240C_A:C1_11610C_A:CYB2:OSM2:C1_13880C_A:MXR1:UGA11:GDH2:C2_08460C_A:DFG10:LEU42:ACS1:MDH1-3:DAL1:FOX2:PXP2:C3_02850C_A:ALT1:CTN3:ATF1:C3_06860C_A:MET15:HIS5:CAT2:ARG8:XKS1:LYS1:GDH3:SOU1:ACH1:C5_02220C_A:SFC1:CAR1:PUT2:ARD:C6_02030C_A:HPD1:PEX11:ECM42:POT1:PCK1:LEU1:ARG1:IDP2:CIT1:FDH1:INO1	6021:15961:71469:46496:36178:5975:1901907:19619:9437:6635:1990355:44262:6535:10121:42760:15744:6099:30447:6631:6084:36267:9225:19679:55085:5998:46356:19571:19878:9272:6102:46443:15741:19346:42183:71216:55114:1902859:6629:6520:6537:6145:6089:9442:9062:9448:6094:45733:52002:42450:34209:6488:6546:8152:10133:6807:9085:6555:6066:19551:19413:19408:6083:19654:15976:52699:6085:19528:36244:1300:19568:4441…
44282	small molecule catabolic process	19 out of 174 genes, 10.9%	90 out of 4259 background genes, 2.1%	9.26e-07	0	CTN1:ICL1:C1_10240C_A:GDH2:MDH1-3:FOX2:PXP2:ALT1:C3_06860C_A:CAT2:XKS1:SOU1:C5_02220C_A:SFC1:CAR1:PUT2:ARD:POT1:FDH1	15961:5975:1901907:19619:9437:6635:10121:42760:15744:6099:6084:55085:5998:19571:15741:42183:55114:6520:6537:9062:45733:6546:10133:6807:19551:15976:19528:1300:19568:45333:90368:15959:46855:15942:9058:71543:6523:6561:6525:42843:6524:6735:34599:1901911:6097:44011:1901906:1901909:19547:42850:6798:46456:6108:35690:9405
55114	oxidation-reduction process	33 out of 174 genes, 19.0%	270 out of 4259 background genes, 6.3%	2.97e-06	0	CTN1:ARG5,6:OSM2:MXR1:DLD1:C2_04480W_A:GDH2:UCF1:C2_08850C_A:ACS1:MDH1-3:DOT5:FOX2:SGA1:PXP2:C3_02850C_A:C3_06860C_A:CAT2:ALD6:GDH3:SOU1:PUT2:HPD1:PEX11:C7_04310C_A:POT1:IDP2:CIT1:CR_04870C_A:FDH1:CR_07250C_A:YHB1:XYL2	1902170:5975:9437:6635:1990355:44262:42760:6099:30447:6631:6084:36267:46356:45454:6102:46443:42183:55114:1902859:6520:6537:9062:45733:34209:6546:10133:6807:45329:6066:52163:19551:15976:19654:46210:70458:6085:19568:6526:45333:6101:44182:1901089:34975:6112:15942:19676:6561:7005:15671:6355:42843:6735:34599:6097:19395:44011:16573:71500:71218:6098:9636:42850:8202:5980:5976:46456:19427:16559:6108:9405
43436	oxoacid metabolic process	36 out of 174 genes, 20.7%	325 out of 4259 background genes, 7.6%	7.89e-06	0	CTN1:C1_02970W_A:ICL1:ARG5,6:C1_10240C_A:C1_11610C_A:CYB2:C1_13880C_A:MXR1:UGA11:GDH2:LEU42:ACS1:MDH1-3:FOX2:PXP2:ALT1:MET15:HIS5:CAT2:ARG8:LYS1:GDH3:ACH1:C5_02220C_A:SFC1:CAR1:PUT2:PEX11:ECM42:POT1:LEU1:ARG1:IDP2:CIT1:FDH1	15961:71469:5975:1901907:19619:9437:6635:1990355:44262:6535:10121:42760:15744:6099:6631:6084:36267:19679:55085:46356:19878:6102:15741:19346:42183:55114:6520:6537:6089:9448:9062:45733:52002:42450:6546:8152:10133:6807:9085:6555:19551:19413:6083:19654:15976:52699:6085:1300:44410:6526:45333:90368:10045:6101:15959:46855:15942:9058:19676:71543:6523:6561:6534:6355:6525:6592:1903257:6524:6735:34599:19019…
6082	organic acid metabolic process	36 out of 174 genes, 20.7%	326 out of 4259 background genes, 7.7%	8.57e-06	0	CTN1:C1_02970W_A:ICL1:ARG5,6:C1_10240C_A:C1_11610C_A:CYB2:C1_13880C_A:MXR1:UGA11:GDH2:LEU42:ACS1:MDH1-3:FOX2:PXP2:ALT1:MET15:HIS5:CAT2:ARG8:LYS1:GDH3:ACH1:C5_02220C_A:SFC1:CAR1:PUT2:PEX11:ECM42:POT1:LEU1:ARG1:IDP2:CIT1:FDH1	15961:71469:5975:1901907:19619:9437:6635:1990355:44262:6535:10121:42760:15744:6099:6631:6084:36267:19679:55085:46356:19878:6102:15741:19346:42183:55114:6520:6537:6089:9448:9062:45733:52002:42450:6546:8152:10133:6807:9085:6555:19551:19413:6083:19654:15976:52699:6085:1300:44410:6526:45333:90368:10045:6101:15959:46855:15942:9058:19676:71543:6523:6561:6534:6355:6525:6592:1903257:6524:6735:34599:19019…
19752	carboxylic acid metabolic process	35 out of 174 genes, 20.1%	313 out of 4259 background genes, 7.3%	1.02e-05	0	CTN1:C1_02970W_A:ICL1:ARG5,6:C1_10240C_A:C1_11610C_A:CYB2:C1_13880C_A:MXR1:UGA11:GDH2:LEU42:ACS1:MDH1-3:FOX2:PXP2:ALT1:MET15:HIS5:CAT2:ARG8:LYS1:GDH3:ACH1:SFC1:CAR1:PUT2:PEX11:ECM42:POT1:LEU1:ARG1:IDP2:CIT1:FDH1	71469:5975:19619:9437:6635:1990355:44262:6535:10121:42760:15744:6099:6631:6084:36267:19679:55085:46356:19878:6102:15741:19346:42183:55114:6520:6537:6089:9448:9062:45733:52002:42450:6546:8152:10133:6807:9085:6555:19551:19413:6083:19654:15976:52699:6085:1300:44410:6526:45333:90368:10045:6101:15942:9058:19676:6523:6561:6534:6355:6525:6592:1903257:6524:6735:34599:6097:19395:44011:9086:16573:19547:105…
16054	organic acid catabolic process	14 out of 174 genes, 8.0%	61 out of 4259 background genes, 1.4%	4.67e-05	0	CTN1:ICL1:C1_10240C_A:GDH2:MDH1-3:FOX2:PXP2:ALT1:CAT2:SFC1:CAR1:PUT2:POT1:FDH1	5975:19619:9437:6635:10121:42760:15744:6099:6084:55085:15741:42183:55114:6520:6537:9062:45733:6546:10133:6807:19551:15976:1300:45333:90368:15942:9058:6523:6561:6525:6524:6735:6097:44011:19547:46456:6108:35690:9405
46395	carboxylic acid catabolic process	14 out of 174 genes, 8.0%	61 out of 4259 background genes, 1.4%	4.67e-05	0	CTN1:ICL1:C1_10240C_A:GDH2:MDH1-3:FOX2:PXP2:ALT1:CAT2:SFC1:CAR1:PUT2:POT1:FDH1	5975:19619:9437:6635:10121:42760:15744:6099:6084:55085:15741:42183:55114:6520:6537:9062:45733:6546:10133:6807:19551:15976:1300:45333:90368:15942:9058:6523:6561:6525:6524:6735:6097:44011:19547:46456:6108:35690:9405
6577	amino-acid betaine metabolic process	6 out of 174 genes, 3.4%	8 out of 4259 background genes, 0.2%	5.81e-05	0	CTN1:C1_02970W_A:CTN3:CAT2:C7_04310C_A:CR_04870C_A	36178:9437:6635:30447:6084:55114:71216:9062:45733:8152:45329:6066:15976:52699:36244:45333:36180:7005:1903257:44011
72329	monocarboxylic acid catabolic process	10 out of 174 genes, 5.7%	31 out of 4259 background genes, 0.7%	0.0001	0	CTN1:ICL1:C1_10240C_A:MDH1-3:FOX2:PXP2:CAT2:SFC1:POT1:FDH1	5975:19619:9437:6635:42760:15744:6099:6084:55085:15741:42183:55114:9062:45733:6546:15976:45333:15942:6735:6097:44011:46456:6108:9405
6083	acetate metabolic process	7 out of 174 genes, 4.0%	13 out of 4259 background genes, 0.3%	0.00012	0	CTN1:ICL1:C1_13880C_A:ACS1:CAT2:ACH1:SFC1	71469:9437:6635:15744:6084:19679:55085:15741:9062:45733:19413:6083:19654:15976:6085:45333:6355:6097:44011:16573:19427:9405
9062	fatty acid catabolic process	7 out of 174 genes, 4.0%	15 out of 4259 background genes, 0.4%	0.00042	0	ICL1:MDH1-3:FOX2:PXP2:CAT2:SFC1:POT1	5975:9437:6635:42760:15744:6099:6084:55085:15741:55114:9062:45733:15976:45333:6735:6097:44011:46456:6108:9405
16999	antibiotic metabolic process	9 out of 174 genes, 5.2%	28 out of 4259 background genes, 0.7%	0.00047	0	CTN1:ICL1:C1_13880C_A:ACS1:CAT2:ACH1:SFC1:CIT1:FDH1	71469:9437:6635:44262:6099:15744:6084:19679:55085:46356:15741:42183:55114:9062:45733:6546:19413:6083:19654:15976:6085:45333:6101:15942:6355:6097:44011:16573:19427:9405
19395	fatty acid oxidation	6 out of 174 genes, 3.4%	11 out of 4259 background genes, 0.3%	0.00086	0	MDH1-3:FOX2:PXP2:CAT2:PEX11:POT1	5975:9437:6635:42760:6099:6631:6084:55114:9062:45733:15976:45333:6735:6097:19395:44011:46456:16559:6108:9405
34440	lipid oxidation	6 out of 174 genes, 3.4%	11 out of 4259 background genes, 0.3%	0.00086	0	MDH1-3:FOX2:PXP2:CAT2:PEX11:POT1	5975:9437:6635:42760:6099:6631:6084:55114:9062:45733:15976:45333:6735:6097:19395:44011:46456:16559:6108:9405
44242	cellular lipid catabolic process	9 out of 174 genes, 5.2%	30 out of 4259 background genes, 0.7%	0.00091	0	ICL1:MDH1-3:C3_00400C_A:FOX2:PXP2:C4_00950C_A:CAT2:SFC1:POT1	5975:9437:6635:42760:15744:6099:6084:55085:15741:6642:55114:6629:9062:45733:44255:7114:15976:19433:45333:6735:6097:6644:44011:46456:6108:9405
9437	carnitine metabolic process	5 out of 174 genes, 2.9%	7 out of 4259 background genes, 0.2%	0.00109	0	CTN1:CTN3:CAT2:C7_04310C_A:CR_04870C_A	36178:9437:6635:30447:6084:55114:71216:9062:45733:45329:6066:15976:36244:45333:36180:7005:44011
16042	lipid catabolic process	9 out of 174 genes, 5.2%	31 out of 4259 background genes, 0.7%	0.00124	0	ICL1:MDH1-3:C3_00400C_A:FOX2:PXP2:C4_00950C_A:CAT2:SFC1:POT1	5975:9437:6635:42760:15744:6099:6084:55085:15741:6642:55114:6629:9062:45733:44255:7114:15976:19433:45333:6735:6097:6644:44011:46456:6108:9405
1901605	alpha-amino acid metabolic process	17 out of 174 genes, 9.8%	119 out of 4259 background genes, 2.8%	0.0025	0	ARG5,6:C1_11610C_A:MXR1:GDH2:LEU42:ALT1:MET15:HIS5:ARG8:LYS1:GDH3:CAR1:PUT2:ECM42:LEU1:ARG1:FDH1	1990355:6535:10121:36267:19878:19346:42183:55114:6520:6537:42450:6546:8152:10133:6807:9085:6555:19551:1300:6526:90368:10045:15942:9058:19676:6523:6561:6534:6355:6525:6592:6524:34599:9086:19547:105:71269:9098:19344:35690
8652	cellular amino acid biosynthetic process	15 out of 174 genes, 8.6%	97 out of 4259 background genes, 2.3%	0.00345	0	C1_02970W_A:ARG5,6:C1_11610C_A:MXR1:LEU42:ALT1:MET15:HIS5:ARG8:LYS1:GDH3:PUT2:ECM42:LEU1:ARG1	1990355:6535:36267:19878:19346:55114:6520:6537:42450:8152:10133:9085:6555:52699:1300:6526:10045:9058:19676:6523:6561:6534:6355:6525:6592:1903257:6524:34599:9086:105:71269:9098:19344:35690
1901607	alpha-amino acid biosynthetic process	14 out of 174 genes, 8.0%	86 out of 4259 background genes, 2.0%	0.00384	0	ARG5,6:C1_11610C_A:MXR1:LEU42:ALT1:MET15:HIS5:ARG8:LYS1:GDH3:PUT2:ECM42:LEU1:ARG1	1990355:6535:36267:19878:19346:55114:6520:6537:42450:8152:10133:9085:6555:1300:6526:10045:9058:19676:6523:6561:6534:6355:6525:6592:6524:34599:9086:105:71269:9098:19344:35690
9064	glutamine family amino acid metabolic process	8 out of 174 genes, 4.6%	27 out of 4259 background genes, 0.6%	0.00392	0	ARG5,6:GDH2:ARG8:GDH3:CAR1:PUT2:ECM42:ARG1	10121:36267:55114:6520:6537:42450:10133:6807:19551:6526:90368:19676:6561:6355:6525:6592:19547
6635	fatty acid beta-oxidation	5 out of 174 genes, 2.9%	9 out of 4259 background genes, 0.2%	0.00616	0	MDH1-3:FOX2:PXP2:CAT2:POT1	5975:9437:6635:42760:6099:6084:55114:9062:45733:15976:45333:6735:6097:44011:46456:6108:9405
35383	thioester metabolic process	7 out of 174 genes, 4.0%	21 out of 4259 background genes, 0.5%	0.00626	0	CTN1:ACS1:CTN3:CAT2:ACH1:HPD1:CIT1	71469:36178:9437:6635:44262:6099:30447:6084:19679:46356:55114:71216:1902859:9062:45733:6066:6083:15976:19654:6085:36244:45333:6101:36180:44011:16573:6098:19427
6637	acyl-CoA metabolic process	7 out of 174 genes, 4.0%	21 out of 4259 background genes, 0.5%	0.00626	0	CTN1:ACS1:CTN3:CAT2:ACH1:HPD1:CIT1	71469:36178:9437:6635:44262:6099:30447:6084:19679:46356:55114:71216:1902859:9062:45733:6066:6083:15976:19654:6085:36244:45333:6101:36180:44011:16573:6098:19427
32787	monocarboxylic acid metabolic process	16 out of 174 genes, 9.2%	124 out of 4259 background genes, 2.9%	0.01796	0.0008	CTN1:ICL1:C1_10240C_A:CYB2:C1_13880C_A:UGA11:ACS1:MDH1-3:FOX2:PXP2:CAT2:ACH1:SFC1:PEX11:POT1:FDH1	71469:5975:19619:9437:6635:42760:15744:6099:6631:6084:19679:55085:15741:42183:55114:6089:9448:9062:45733:52002:6546:19413:6083:19654:15976:6085:44410:45333:15942:6355:6735:6097:19395:44011:16573:46456:19427:16559:6108:9405
6084	acetyl-CoA metabolic process	6 out of 174 genes, 3.4%	17 out of 4259 background genes, 0.4%	0.01886	0.0007	CTN1:ACS1:CTN3:CAT2:ACH1:CIT1	71469:36178:9437:6635:44262:6099:30447:6084:19679:46356:71216:9062:45733:6066:6083:15976:19654:6085:36244:45333:6101:36180:44011:16573:19427
6525	arginine metabolic process	5 out of 174 genes, 2.9%	11 out of 4259 background genes, 0.3%	0.02114	0.0021	ARG5,6:ARG8:CAR1:ECM42:ARG1	10121:55114:42450:6526:90368:6355:6525:6592:19547
5975	carbohydrate metabolic process	17 out of 174 genes, 9.8%	140 out of 4259 background genes, 3.3%	0.02252	0.0021	PHR2:ICL1:HSP21:MDH1-3:FOX2:SGA1:C3_06860C_A:XKS1:SOU1:C5_02220C_A:ARD:PCK1:CDA2:CR_02800C_A:CIT1:SUC1:INO1	6021:15961:5975:1901907:6635:44262:42760:6099:30447:5998:46356:19571:55114:30476:1905897:70370:9062:6094:45733:71467:7568:31505:15976:1900189:19528:19568:70414:6101:44182:15959:46855:71543:25:10811:6351:42843:6735:71970:34599:1901911:6097:44011:8654:6342:1901906:1901909:23:42850:5980:6798:5976:5985:46355:6357:6108:35690:9405
30258	lipid modification	7 out of 174 genes, 4.0%	25 out of 4259 background genes, 0.6%	0.02255	0.002	MDH1-3:FOX2:PXP2:C3_02850C_A:CAT2:PEX11:POT1	5975:9437:6635:42760:6099:6631:6084:55114:9062:45733:34209:6066:15976:45333:1901089:6735:6097:19395:44011:9636:8202:46456:16559:6108:9405
9084	glutamine family amino acid biosynthetic process	6 out of 174 genes, 3.4%	18 out of 4259 background genes, 0.4%	0.02734	0.0019	ARG5,6:ARG8:GDH3:PUT2:ECM42:ARG1	36267:55114:6520:6537:42450:10133:6526:19676:6561:6355:6525:6592
33865	nucleoside bisphosphate metabolic process	7 out of 174 genes, 4.0%	26 out of 4259 background genes, 0.6%	0.0298	0.0019	CTN1:ACS1:CTN3:CAT2:ACH1:HPD1:CIT1	71469:36178:9437:6635:44262:6099:30447:6084:19679:46356:55114:71216:1902859:9062:45733:6066:6083:15976:19654:6085:36244:45333:6101:36180:44011:16573:6098:19427
33875	ribonucleoside bisphosphate metabolic process	7 out of 174 genes, 4.0%	26 out of 4259 background genes, 0.6%	0.0298	0.0018	CTN1:ACS1:CTN3:CAT2:ACH1:HPD1:CIT1	71469:36178:9437:6635:44262:6099:30447:6084:19679:46356:55114:71216:1902859:9062:45733:6066:6083:15976:19654:6085:36244:45333:6101:36180:44011:16573:6098:19427
34032	purine nucleoside bisphosphate metabolic process	7 out of 174 genes, 4.0%	26 out of 4259 background genes, 0.6%	0.0298	0.0018	CTN1:ACS1:CTN3:CAT2:ACH1:HPD1:CIT1	71469:36178:9437:6635:44262:6099:30447:6084:19679:46356:55114:71216:1902859:9062:45733:6066:6083:15976:19654:6085:36244:45333:6101:36180:44011:16573:6098:19427
9056	catabolic process	41 out of 174 genes, 23.6%	562 out of 4259 background genes, 13.2%	0.05178	0.0063	CTN1:C1_02040C_A:C1_02910C_A:ICL1:C1_10240C_A:C1_12150C_A:PRB1:GDH2:C2_08460C_A:MDH1-3:DAL1:C3_00400C_A:FOX2:SGA1:PXP2:ALT1:C3_06860C_A:C4_00950C_A:CAT2:C4_02150C_A:C4_04270W_A:XKS1:SOU1:C5_02220C_A:LAP4:SFC1:CAR1:PUT2:ARD:HPD1:C6_03050C_A:CPY1:C7_03860W_A:POT1:CR_02800C_A:CIT1:FDH1:YHB1:CR_08650C_A:NIT2:SUC1	15961:1902170:10255:5975:1901907:19619:9437:6635:44262:10121:42760:16579:15744:46580:6099:30447:6084:2000786:71406:55085:5998:46356:30435:19571:15741:6642:42183:55114:1902859:6629:6520:6537:6145:7039:9442:9062:45733:44255:7114:6546:10133:6807:422:34497:52163:19551:15976:46210:32147:19433:1900189:70458:42326:45:19528:1300:19568:36369:31638:34727:45333:7033:90368:6101:44182:15959:46855:45772:15942:…
1901575	organic substance catabolic process	36 out of 174 genes, 20.7%	469 out of 4259 background genes, 11.0%	0.05419	0.0072	CTN1:C1_02040C_A:ICL1:C1_10240C_A:PRB1:GDH2:C2_08460C_A:MDH1-3:DAL1:C3_00400C_A:FOX2:SGA1:PXP2:ALT1:C3_06860C_A:C4_00950C_A:CAT2:C4_02150C_A:C4_04270W_A:XKS1:SOU1:C5_02220C_A:LAP4:SFC1:CAR1:PUT2:ARD:HPD1:C6_03050C_A:C7_03860W_A:POT1:CR_02800C_A:CIT1:FDH1:CR_08650C_A:SUC1	15961:10255:5975:1901907:19619:9437:6635:44262:10121:42760:16579:15744:46580:6099:6084:71406:55085:5998:46356:30435:19571:15741:6642:42183:55114:1902859:6629:6520:6537:6145:7039:9442:9062:45733:44255:7114:6546:10133:6807:19551:15976:19433:1900189:42326:19528:1300:19568:36369:45333:7033:90368:6101:15959:46855:15942:9058:6511:71543:6523:6561:25:43086:31146:10811:6351:6914:6525:42843:6524:6735:71230…
6520	cellular amino acid metabolic process	19 out of 174 genes, 10.9%	180 out of 4259 background genes, 4.2%	0.05592	0.007	C1_02970W_A:ARG5,6:C1_11610C_A:MXR1:UGA11:GDH2:LEU42:ALT1:MET15:HIS5:ARG8:LYS1:GDH3:CAR1:PUT2:ECM42:LEU1:ARG1:FDH1	1990355:6535:10121:36267:19878:19346:42183:55114:6520:6537:9448:42450:6546:8152:10133:6807:9085:6555:19551:52699:1300:6526:90368:10045:15942:9058:19676:6523:6561:6534:6355:6525:6592:1903257:6524:34599:9086:19547:105:71269:9098:19344:35690
16053	organic acid biosynthetic process	17 out of 174 genes, 9.8%	154 out of 4259 background genes, 3.6%	0.07575	0.0089	C1_02970W_A:ARG5,6:C1_11610C_A:C1_13880C_A:MXR1:LEU42:ALT1:MET15:HIS5:ARG8:LYS1:GDH3:PUT2:ECM42:POT1:LEU1:ARG1	6635:1990355:6535:36267:19878:19346:55114:6520:6537:42450:8152:10133:9085:6555:19413:52699:1300:6526:10045:9058:19676:6523:6561:6534:6355:6525:6592:1903257:6524:34599:9086:105:71269:9098:46456:19344:35690
[truncated: 5 more rows]

## Sheet: Cluster 3 GO
GOID	GO_term	Cluster frequency	Background frequency	Corrected P-value	False discovery rate	Gene(s) annotated to the term	Directly Annotated GOID List
[truncated: 7 more rows]

[truncated: 4 more sheets: Cluster 4 GO, Cluster 5 GO, Cluster 6 GO, Cluster 7 GO]
