# Supplementary material for: Interactions of Both Pathogenic and Nonpathogenic CUG Clade Candida Species with Macrophages Share a Conserved Transcriptional Landscape
Source: mBio. 2021 Dec 14;12(6):e03317-21. doi: 10.1128/mbio.03317-21 (PMC8669484; doi:10.1128/mbio.03317-21)
Supplement: TABLE S3 [file mbio.03317-21-st003.xlsx]

## Sheet: Legend
Table S3: Comparison of mean expression inside macrophages for C. albicans, C. parapsilosis and C. tropicalis to the mean of other species. Underlying data for Fig. 5. For each species, the mean log-transformed fragment counts in macrophages for that species and for all other species are shown, along with the difference between them. This is converted into an equivalent fold change derived from t…

## Sheet: C. albicans
gene ID (C. albicans)	mean (C. albicans)	mean (other species)	difference	equivalent fold change	gene name (C. albicans)	product description (C. albicans)
C1_00780C	9.39409	6.16957	3.22452	9.34711	HGC1	Hypha-specific G1 cyclin-related protein involved in regulation of morphogenesis, biofilm formation; Cdc28-Hgc1 maintains Cdc11 S394 phosphorylation during hyphal growth; required for virulence in mice; regulated by Nrg1, Tup1, farnesol
C3_04530C	11.2018	8.2216	2.98015	7.89071	TEC1	TEA/ATTS transcription factor; white cell pheromone response, hyphal gene regulation; required for Spider and RPMI biofilm formation; regulates BCR1; Cph2 regulated transcript; alkaline, rat catheter, Spider, flow model biofilm induced
C2_09220W	12.0679	9.32526	2.74259	6.69273	DDR48	Immunogenic stress-associated protein; filamentation regulated; induced by benomyl/caspofungin/ketoconazole or in azole-resistant strain; Hog1, farnesol, alkaline repressed; stationary phase enriched; Spider, flow model biofilm induced
C3_06000W	9.5545	7.06383	2.49068	5.62042	AHR1	Zn(II)2Cys6 transcription factor; involved in regulation of adhesion genes; involved in white-opaque switch; forms complex with Mcm1; mutant is sensetive to 5-fluorocytosine and lithium chloride; Spider biofilm induced
C1_05140W	11.9236	9.45382	2.46977	5.53955	BRG1	Transcription factor; recruits Hda1 to hypha-specific promoters; Tn mutation affects filamentation; Hap43-repressed; Spider and flow model biofilm induced; required for Spider biofilm formation; Bcr1-repressed in RPMI a/a biofilms
C3_02610C	11.5218	9.21279	2.30903	4.9555	GLX3	Glutathione-independent glyoxalase; binds human immunoglobulin E; alkaline, fluconazole, Hog1 repressed; hypoxia, oxidative stress via Cap1, Hap43 induced; stationary-phase enriched; rat catheter, Spider biofilm induced
C2_04010C	8.90502	6.62705	2.27797	4.84994	HSP21	Small heat shock protein; role in stress response and virulence; fluconazole-downregulated; induced in cyr1 or ras1 mutant; stationary phase enriched protein; detected in some, not all, biofilm extracts; Spider biofilm induced
C1_05960W	12.2977	10.167	2.13065	4.37916	PGA45	Putative GPI-anchored cell wall protein; repressed in core caspofungin response; Hog1-induced; regulated by Ssn6; Mob2-dependent hyphal regulation; flow model biofilm induced
C5_02860C	10.6873	8.6415	2.04581	4.12905	GRP2	NAD(H)-linked methylglyoxal oxidoreductase involved in regulation of methylglyoxal and pyruvate levels; regulation associated with azole resistance; induced in core stress response or by oxidative stress via Cap1, fluphenazine, benomyl
CR_03890W	10.501	8.51807	1.98289	3.95285	WOR3	Transcription factor; modulator of white-opaque switch; induced in opaque cells; promoter bound by Wor1; overexpression at 25 degr shifts cells to opaque state; deletion stabilizes opaque cells at higher temperatures; Spider biofilm induced
C5_05450C	7.47677	5.52193	1.95484	3.87672	MUM2	Protein similar to S. cerevisiae Mum2, a protein essential for meiotic DNA replication and sporulation; induced by alpha pheromone in SpiderM medium; transcript regulated by Tup1
C1_06130C	11.5445	9.62481	1.91966	3.78335	HAC1	bZIP transcription factor; role in unfolded protein response and control of morphology; transcript undergoes atypical splicing at C terminus under ER stress; induced during mating and by caspofungin; mRNA binds She3; Spider biofilm induced
C1_07120W	12.4756	10.6189	1.85663	3.62162	GAP4	High-affinity S-adenosylmethionine permease; required for SAM-induced morphogenesis; hyphal induced; regulated by Hap43, Gcn2 and Gcn4; colony morphology-related gene regulation by Ssnp
C2_01000W	14.803	13.0072	1.79581	3.47211	HGT7	Putative MFS glucose transporter; glucose, fluconazole, Snf3 induced, expressed at high glucose; 20 member C. albicans glucose transporter family; 12 TM regions predicted; flow model biofilm induced; Spider biofilm repressed
CR_00300W	8.83121	7.10735	1.72386	3.3032	CDA2	Putative chitin deacetylase; transcription is positively regulated by Tbf1p
C2_01550W	12.0014	10.2875	1.7139	3.28047	SMP2	Putative Mg2+-dependent phosphatidate phosphatase; transcript regulated by Nrg1
C2_00660C	8.30616	6.6104	1.69576	3.23947	SOD4	Cu-containing superoxide dismutase; role in response to host innate immune ROS; regulated on white-opaque switch; ciclopirox olamine induced; caspofungin repressed; SOD1,4,5,6 gene family; yeast-associated; Spider biofilm induced
C1_14520W	11.647	9.9633	1.68366	3.21242	C1_14520W	Protein of unknown function; Spider biofilm repressed
C1_06340W	9.05252	7.38414	1.66837	3.17856	C1_06340W	Ortholog of C. dubliniensis CD36 : Cd36_05920, C. parapsilosis CDC317 : CPAR2_803860, Pichia stipitis Pignal : PICST_30324 and Candida guilliermondii ATCC 6260 : PGUG_04439
C1_05920W	10.2002	8.54626	1.65392	3.14688	C1_05920W	Protein of unknown function; induced during chlamydospore formation in both C. albicans and C. dubliniensis; Spider biofilm induced
C2_09810C	8.26399	6.62067	1.64332	3.12383	C2_09810C	Protein with predicted peptidase domains; Hap43-repressed gene
C2_08050C	11.5652	9.92915	1.63608	3.10821	SIT1	Transporter of ferrichrome siderophores, not ferrioxamine B; required for human epithelial cell invasion in vitro, not for mouse systemic infection; regulated by iron, Sfu1, Rfg1, Tup1, Hap43; rat catheter and Spider biofilm induced
C4_03700W	10.5758	8.94966	1.6261	3.08677	C4_03700W	family, major facilitator superfamily (MFS)
CR_09600C	10.8107	9.20211	1.60862	3.0496	YKE2	Possible heterohexameric Gim/prefoldin protein complex subunit; role in folding alpha-tubulin, beta-tubulin, and actin; transcript induced by yeast-to-hypha switch; regulated by Nrg1, Tup1; Spider and flow model biofilm induced
C3_01800C	10.7076	9.11045	1.59713	3.02541	C3_01800C	Ortholog of Dig2, a MAP kinase-responsive inhibitor of Ste12; regulates mating-specific genes and invasive growth in S. cerevisiae; induced by alpha pheromone in SpiderM medium
C4_02030W	8.56015	6.96852	1.59163	3.0139	RFX2	Transcriptional repressor; regulator of filamentation, response to DNA damage, adhesion, virulence in murine mucosal, systemic infections; RFX domain; regulated by Nrg1, UV-induced; partially complements S. cerevisiae rfx1 mutant defects
C6_00820W	13.5493	11.9762	1.57319	2.97563	SUN41	Cell wall glycosidase; role in biofilm formation and cell separation; possibly secreted; hypoxia, hyphal induced; caspofungin repressed; Efg1, Cph1 regulated; O-glycosylated, possible Kex2 substrate; 5-prime -UTR intron; Spider biofilm induced
C1_05950C	11.5972	10.0384	1.55884	2.94617	C1_05950C	Protein of unknown function; induced in high iron; repressed in core caspofungin response; ketoconazole-repressed; colony morphology-related gene regulation by Ssn6; possibly subject to Kex2 processing
C3_04880W	11.1377	9.63469	1.50303	2.83437	PIN3	Putative SH3-domain-containing protein; predicted role in actin cytoskeleton organization; Spider biofilm repressed
C3_05710W	13.3498	11.8487	1.50103	2.83045	RCT1	Fluconazole-induced protein; Ras1, Cyr1 repressed and Efg1 induced; regulated by Nrg1, Tup1, Tbf1, Ssn6; induced in oralpharyngeal candidasis; rat catheter biofilm repressed
C5_04930C	9.69221	8.21786	1.47435	2.77858	MAL31	Putative high-affinity maltose transporter; transcript is upregulated in clinical isolates from HIV+ patients with oral candidiasis; alkaline induced; Spider biofilm induced
C2_04050C	12.516	11.0578	1.45822	2.7477	DCK1	Putative guanine nucleotide exchange factor; required for embedded filamentous growth; activates Rac1; has a DOCKER domain; similar to adjacent DCK2 and to S. cerevisiae Ylr422wp; regulated by Nrg1; Spider biofilm induced
C6_01430C	10.015	8.56292	1.45211	2.73609	FRP6	Putative ammonia transport protein; regulated by Nrg1 and Tup1; regulated by Ssn6; induced by human neutrophils
C5_04830W	10.9845	9.54683	1.43762	2.70874	SFL2	Transcription factor involved in regulation of morphogenesis; regulates transcription in response to carbon dioxide levels; required for filamentous growth, for virulence in RHE model but not in mice; Spider biofilm induced
C2_05550W	9.84208	8.40607	1.43602	2.70573	C2_05550W	Protein with a predicted cytochrome b5-like heme/steroid binding domain; repressed by alpha pheromone in SpiderM medium
C2_05990C	8.13345	6.73251	1.40095	2.64075	C2_05990C	Predicted thioesterase/thiol ester dehydrase-isomerase; Spider biofilm induced
C1_06280C	8.95117	7.5746	1.37657	2.5965	UME6	Zn(II)2Cys6 transcription factor; role in hyphal extension, virulence, adherence to plastic; rat catheter biofilm induced; has a long 5-prime -UTR that regulates translational efficiency and controls transition to filamentous growth
C2_03640W	9.52467	8.15467	1.37001	2.58472	UGA11	transaminase; macrophage-induced; overlaps orf19.854.1, which is a region annotated as a blocked reading frame; Spider biofilm induced
C4_04320W	10.59	9.23763	1.35236	2.55329	FRE10	Major cell-surface ferric reductase under low-iron conditions; 7 transmembrane regions and a secretion signal predicted; Tup1, Rim101, Ssn6, Hog1, caspofungin repressed; ciclopirox olamine induced; rat catheter biofilm induced
C1_11590W	12.1038	10.7899	1.31385	2.48605	PLD1	Phospholipase D1; required for phosphatidic acid and for most diacylglycerol production; required for wild-type mouse virulence, but not rat oral virulence; mutant defect in hyphal growth on solid substrates; similar to S. cerevisiae Spo14p
C7_00090C	10.3892	9.09039	1.29878	2.4602	CSA1	Surface antigen on elongating hyphae and buds; strain variation in repeat number; ciclopirox, filament induced, alkaline induced by Rim101; Efg1-, Cph1, Hap43-regulated; required for WT RPMI biofilm formation; Bcr1-induced in a/a biofilms
C1_04620W	10.7102	9.45105	1.25919	2.39361	C1_04620W	Ortholog of C. dubliniensis CD36 : Cd36_04370, C. parapsilosis CDC317 : CPAR2_105410, Candida tenuis NRRL Y-1498 : CANTEDRAFT_114891 and Debaryomyces hansenii CBS767 : DEHA2D13420g
C2_02970C	15.5431	14.2967	1.2464	2.37249	ALD5	NAD-aldehyde dehydrogenase; decreased expression in fluconazole-resistant isolate, or in hyphae; biofilm induced; fluconazole-downregulated; protein abundance is affected by URA3 expression in the CAI-4 strain; stationary phase enriched
C3_01310W	10.1114	8.88545	1.22596	2.33911	C3_01310W	have role in mitotic recombination
C7_03480W	11.3337	10.114	1.21974	2.32905	C7_03480W	Putative guanyl nucleotide exchange factor with Sec7 domain; required for normal filamentous growth; regulated by yeast-hyphal switch; filament induced; regulated by Nrg1, Tup1, Mob2, Hap43; mRNA binds She3; Spider biofilm induced
C6_02280W	9.62478	8.40575	1.21903	2.32789	C6_02280W	S. cerevisiae ortholog Stb1 has a role in regulation of MBF-specific transcription at Start; induced in a cyr1 null mutant; Spider biofilm induced
C1_14170W	10.6587	9.44475	1.21391	2.31965	C1_14170W	have ubiquitin-protein transferase activity and role in histone catabolic process, histone ubiquitination
C5_03430W	7.44672	6.23523	1.21149	2.31577	C5_03430W	Protein of unknown function; Spider biofilm induced
C2_05780C	10.5051	9.29773	1.20735	2.30913	MKK2	Ortholog of S. cerevisiae Mkk2; MAP kinase kinase involved in signal transduction; macrophage-downregulated; mutants are viable and hypersensitive to caspofungin
C7_02040C	11.5484	10.3534	1.19502	2.28948	CUP9	Transcription factor; represses SOK1 expression in response to farnesol inhibition; yeast-hypha switch repressed; ketoconazole-induced; Plc1-regulated; colony morphology-related Ssn6 regulation; Spider, flow model biofilm induced
CR_05170C	12.0561	10.8693	1.18674	2.27637	FDH1	Formate dehydrogenase; oxidizes formate to CO2; Mig1 regulated; induced by macrophages; fluconazole-repressed; repressed by Efg1 in yeast, not hyphal conditions; stationary phase enriched; rat catheter and Spider biofilm induced
C2_01270W	10.5967	9.41056	1.18616	2.27546	CHA1	Similar to catabolic ser/thr dehydratases; repressed by Rim101; induced in low iron; regulated on white-opaque switch; filament induced; Tn mutation affects filamentation; flow model biofilm induced; Spider biofilm repressed
C1_02970W	10.9223	9.73871	1.18354	2.27134	C1_02970W	Predicted aminotransferase based on S. pombe ortholog SPBC660.12c; flow model biofilm induced
C1_08900W	9.71416	8.53071	1.18345	2.27119	C1_08900W	Protein of unknown function; hyphal-induced expression, regulated by Cyr1, Ras1, Efg1; Hap43-induced gene; Spider biofilm induced
C3_04060C	13.2128	12.0386	1.17424	2.25674	HEM13	Coproporphyrinogen III oxidase; antigenic; on yeast cell surface, not hyphae; iron-regulated expression; Hap43, macrophage-repressed; farnesol-induced; possibly essential; flow model biofilm induced; rat catheter, Spider biofilm repressed
C3_00640W	11.3742	10.2011	1.17303	2.25485	C3_00640W	Putative cysteine sulfinate decarboxylase; transcript positively regulated by Tbf1; Spider biofilm induced
C5_02500C	10.5813	9.41345	1.16787	2.2468	C5_02500C	have mRNA binding activity and role in cellular protein-containing complex localization, establishment of mitochondrion localization, nuclear-transcribed mRNA catabolic process, deadenylation-dependent decay
C3_07820W	9.5483	8.38104	1.16726	2.24584	C3_07820W	Protein of unknown function; Spider biofilm repressed
C6_03100W	11.1063	9.93987	1.16645	2.24459	SHE3	mRNA-binding protein that localizes specific mRNAs to daughter yeast cells and to hyphal tips; required for normal filamentation and host epithelial cell damage; ortholog of S. cerevisiae She3 but target mRNAs differs
C3_06470W	8.94737	7.78185	1.16552	2.24314	AAF1	Possible regulatory protein; possible adhesin-like; Glu-rich domain; production in S. cerevisiae increases endothelial cell adherence and flocculence; flow model biofilm, alkaline or caspofungin induced
C3_06520C	8.54154	7.38067	1.16087	2.23592	C3_06520C	have role in lipid homeostasis, nuclear envelope organization and nuclear envelope localization
C3_02160C	11.3151	10.1555	1.15956	2.23389	C3_02160C	have P-body localization
C2_09270C	11.3228	10.1839	1.13895	2.20221	SGT1	Putative co-chaperone protein with a predicted role in kinetochore assembly; mutation confers hypersensitivity to radicicol; sumoylation target
C4_01250W	8.82803	7.70032	1.1277	2.18511	NAT4	Putative histone acetyltransferase; involved in regulation of white-opaque switch; early-stage flow model biofilm induced; Spider biofilm induced
C3_07730W	10.1562	9.03053	1.12572	2.1821	WOR4	Predicted C2H2 zinc finger protein, involved in transcriptional regulation of white-opaque phenotypic switching; activator of the opaque cell type
C4_03070W	10.924	9.7989	1.12513	2.18121	PGA54	GPI-anchored protein; Hog1-repressed; induced in cyr1 or efg1 mutant or in hyphae; colony morphology-related gene regulation by Ssn6; induced in RHE model; mRNA binds She3; regulated in Spider biofilms by Tec1, Egf1, Ntd80, Rob1, Brg1
CR_09570W	7.97456	6.85189	1.12267	2.1775	CR_09570W	with predicted integral component of membrane localization
C6_03550C	10.344	9.2229	1.12107	2.17508	C6_03550C	have DNA binding activity and role in chromatin silencing at rDNA, negative regulation of extrachromosomal rDNA circle accumulation involved in replicative cell aging, termination of RNA polymerase I transcription
C3_05220W	12.1165	10.999	1.11747	2.16966	CDR1	Multidrug transporter of ABC superfamily; transports phospholipids in an in-to-out direction; induced by beta-estradiol, progesterone, corticosteroid, or cholesterol; Spider biofilm induced
CR_02190C	10.7029	9.58551	1.11738	2.16953	SEF1	Zn2-Cys6 transcription factor; regulates iron uptake; negatively regulated by Sfu1p, positively regulated by Tbf1; promotes virulence in mice; mutants display decreased colonization of mouse kidneys; Spider biofilm induced
C3_04610W	9.26871	8.15473	1.11398	2.16442	MEA1	Protein similar to A. nidulans MesA, which is involved in localization of actin cables; Hap43p-induced gene
C3_06530W	8.84973	7.7427	1.10704	2.15403	C3_06530W	Ortholog of C. dubliniensis CD36 : Cd36_86500, C. parapsilosis CDC317 : CPAR2_206120, Candida tenuis NRRL Y-1498 : CANTEDRAFT_100862 and Debaryomyces hansenii CBS767 : DEHA2F17270g
C7_00270W	9.6977	8.5927	1.105	2.15098	C7_00270W	have fluoride transmembrane transporter activity, role in cellular detoxification of fluoride, fluoride export across plasma membrane and plasma membrane localization
CR_09750C	8.75275	7.6514	1.10135	2.14556	CR_09750C	have phosphatidylinositol-3-phosphate binding, ubiquitin protein ligase activity and role in cytoplasm protein quality control by the ubiquitin-proteasome system, protein ubiquitination
C2_06700W	10.881	9.79681	1.08416	2.12015	AMO2	Protein similar to A. niger predicted peroxisomal copper amino oxidase; mutation confers hypersensitivity to toxic ergosterol analog; F-12/CO2 early biofilm induced
C1_10210C	10.9173	9.83897	1.07838	2.11166	CLA4	Ste20p family Ser/Thr kinase required for wild-type filamentous growth, organ colonization and virulence in mouse systemic infection; role in chlamydospore formation; functional homolog of S. cerevisiae Cla4p; mutant caspofungin sensitive
C4_04030W	11.7724	10.6987	1.07377	2.10493	JEN2	Dicarboxylic acid transporter; regulated by glucose repression; induced by Rgt1; disruptants not obtained by UAU1 method; rat catheter and Spider biofilm induced
C6_01420C	9.46469	8.39293	1.07176	2.102	C6_01420C	Putative oxidoreductase; Hap43-repressed gene
C1_00350C	13.7145	12.6546	1.05999	2.08491	HMX1	Heme oxygenase; utilization of hemin iron; transcript induced by heat, low iron, or hemin; repressed by Efg1; induced by low iron; upregulated by Rim101 at pH 8; Hap43-induced; Spider and flow model biofilm induced
CR_09010C	11.7525	10.7058	1.04672	2.06582	CR_09010C	Putative cystathionine gamma-synthase; decreased levels in stationary phase cultures; Hog1p-induced; Gcn4p-regulated
CR_07920W	10.7489	9.71047	1.03839	2.05393	CR_07920W	Protein of unknown function; Hap43-induced; Spider biofilm induced
C2_01540W	9.50221	8.46658	1.03563	2.05001	C2_01540W	S. pombe ortholog SPCC576.01c is a predicted sulfonate dioxygenase; possibly transcriptionally regulated upon hyphal formation; Spider biofilm induced
C2_10530C	10.0721	9.04747	1.02467	2.03449	KIN3	Protein similar to S. cerevisiae Kin3p; induced under Cdc5p depletion; shows Mob2p-dependent hyphal regulation; mutants are hypersensitive to caspofungin
C1_00680W	9.76038	8.74155	1.01882	2.02626	ASM3	Putative secreted acid sphingomyelin phosphodiesterase; possible Kex2 substrate; transcript increased in an azole-resistant strain that overexpresses MDR1; flow model biofilm induced; F-12/CO2 early biofilm induced
CR_01620C	14.6157	13.5987	1.01699	2.02369	MET6	Essential 5-methyltetrahydropteroyltriglutamate-homocysteine methyltransferase (cobalamin-independent methionine synthase); antigenic in murine/human systemic infection; heat shock, estrogen, GCN-induced; Spider biofilm repressed
C1_10220C	10.7046	9.69951	1.00508	2.00706	TPK1	cAMP-dependent protein kinase catalytic subunit; Tpk2 isoform; involved in regulation of filamentation, phenotypic switching and mating; WT nuclear localization requires Bcy1; produced during stationary, not exponential growth
CR_05690W	9.17729	8.17525	1.00203	2.00282	MCT1	Putative malonyl-CoA acyl carrier protein acyltransferase
C1_07550W	8.99097	7.99774	0.993232	1.99064	SWD2	activity
CR_10360C	10.3673	9.37432	0.993027	1.99036	CTM1	Putative cytochrome c lysine methyltransferase; regulated by Gcn2 and Gcn4; transcript induced by Mnl1 under weak acid stress; early-stage flow model biofilm induced
CR_01680C	11.25	10.2599	0.990048	1.98625	CDC4	ubiquitin ligase; functional homolog of S. cerevisiae Cdc4; mutation/depletion causes hyperfilamentation; Sol1 is a substrate of SCF-Cdc4; Spider biofilm induced
C3_04490W	10.4748	9.48854	0.986232	1.981	RAX1	Protein with a predicted role in bud site selection; hypha-induced expression; Spider biofilm induced
C6_00950C	11.9435	10.9633	0.980148	1.97267	TOP1	DNA topoisomerase I; required for wild-type growth and for wild-type mouse virulence; sensitive to camptothecin; induced upon adherence to polystyrene; rat catheter biofilm induced
C1_03490W	11.2887	10.3096	0.979069	1.97119	C1_03490W	Protein of unknown function; S. pombe ortholog SPAC17A2.02c plays a role in resistance to cadmium; colony morphology-related gene regulation by Ssn6; Spider biofilm repressed
C3_01810C	13.4258	12.4482	0.977534	1.9691	MNT1	Alpha-1,2-mannosyl transferase; predicted type II Golgi membrane protein; adds 2nd mannose during cell-wall mannoprotein biosynthesis; required for wild-type virulence and adherence to epithelial cells; Hap43-induced
CR_03790C	9.24466	8.2681	0.97656	1.96777	KRE1	Cell wall glycoprotein; beta glucan synthesis; increases glucan content in S. cerevisiae kre1, complements killer toxin sensitivity; caspofungin induced; Spider/rat catheter/flow model biofilm induced; Bcr1-repressed in RPMI a/a biofilms
C1_13610C	10.2214	9.24703	0.974343	1.96475	KIS2	Scaffold protein of Snf1p complex; similar to S. cerevisiae Gal83p and Sip2p; interacts with Snf4p; interaction with Snf1p complex is regulated by carbon source, decreased on ethanol; N-terminal myristoylation; Hog1p-downregulated
C1_01360C	10.8321	9.86769	0.964398	1.95125	C1_01360C	Putative glycogen synthesis initiator; regulated by Efg1 and Efh1; Hog1-repressed; colony morphology-related gene regulation by Ssn6; induced by prostaglandins; flow model biofilm induced
CR_02120C	9.05078	8.08885	0.961933	1.94792	CR_02120C	C2H2 zinc finger transcription factor; expression reduced in ssr1 null mutant; flow model biofilm induced
C2_04860W	9.60046	8.64158	0.958879	1.9438	PZF1	C2H2 transcription factor; Hap43-induced; rat catheter and Spider biofilm induced
C6_02330W	12.9489	11.99	0.958835	1.94374	C6_02330W	Described as a Gag-related protein; hyphal induced; downregulation correlates with clinical development of fluconazole resistance; repressed by nitric oxide, 17-beta-estradiol, ethynyl estradiol
C1_11350C	10.3139	9.35734	0.956583	1.94071	TOS4	Putative fork-head transcription factor; rat catheter and Spider biofilm repressed
C3_06560W	10.1486	9.19547	0.953106	1.93604	C3_06560W	vesicles; regulated by Sef1, Sfu1, and Hap43; Spider biofilm induced
C2_00140W	10.7113	9.75907	0.952236	1.93487	NDT80	Ortholog of Ndt80; meiosis-specific transcription factor; activator of CDR1 induction by antifungal drugs; required for wild-type drug resistance and for Spider biofilm formation; transcript induced by antifungal drug treatment
C2_04270W	9.52846	8.58144	0.947023	1.92789	CAK1	not required for activity; possibly essential gene (by UAU1 method)
C6_03820C	9.97924	9.03514	0.944094	1.92398	C6_03820C	with predicted role in Mo-molybdopterin cofactor biosynthetic process
C2_08140C	12.5139	11.5711	0.942812	1.92227	PHM7	Putative transporter; fungal-specific; Hog1-repressed; repressed by 17-beta-estradiol, ethynyl estradiol; Hap43-induced; Spider biofilm induced
C1_06850W	10.1082	9.16731	0.940881	1.9197	PCL7	Putative cyclin-like protein; possible Pho85 cyclin; hyphal repressed; induced by Mnl1 under weak acid stress
C5_00660C	13.8327	12.8923	0.940404	1.91907	ERG11	Lanosterol 14-alpha-demethylase; cytochrome P450 family; role in ergosterol biosynthesis; target of azole antifungals; may contribute to drug resistance; azole or flow model biofilm induced; drug treated biofilm induced; hypoxia regulated
C2_10590W	11.9256	10.9894	0.936262	1.91356	GAL4	Zn(II)2Cys6 transcription factor; involved in control of glycolysis; ortholog of S. cerevisiae Gal4, but not involved in regulation of galactose utilization genes; caspofungin repressed; Spider biofilm repressed
C5_00630C	10.0046	9.07328	0.931316	1.90701	EXO1	Putative exodeoxyribonuclease; cell-cycle regulated periodic mRNA expression
C5_03250W	10.4741	9.54335	0.93076	1.90628	RMS1	Putative lysine methyltransferase; Hap43-induced; protein induced during mating; possibly essential, disruptants not obtained by UAU1 method; rat catheter and Spider biofilm induced
C1_06930W	12.0793	11.1502	0.929134	1.90413	PGA63	Component COPII vesicle coat; required for vesicle formation in ER to Golgi transport; predicted GPI-anchor; flow model and Spider biofilm repressed
C7_02840C	13.5002	12.5727	0.92755	1.90204	ERG5	double bond in the sterol side chain; transposon mutation affects filamentous growth
C6_02340W	10.9664	10.0399	0.926498	1.90066	HRR25	Predicted protein serine/threonine kinase; Spider biofilm induced
C5_04290C	11.5828	10.6577	0.925124	1.89885	C5_04290C	with predicted translation initiation factor activity, role in translational initiation and cytoplasm localization
CR_03270W	9.53156	8.60649	0.925068	1.89877	CR_03270W	family, major facilitator superfamily (MFS); amphotericin B, caspofungin repressed; Hap43p-repressed
CR_10060W	10.2986	9.37473	0.923875	1.8972	CR_10060W	Protein with a predicted role in assembly of U2 snRNP into the spliceosome; Spider biofilm induced
C6_02010C	15.1349	14.2123	0.922543	1.89545	GPD2	Surface protein similar to glycerol 3-P dehydrogenase; binds host Factor H, FHL-1, plasminogen; regulated by Ssn6, Nrg1, Efg1; induced by cell wall regeneration, macrophage/pseudohyphal growth, core stress response; Spider biofilm induced
C4_05900C	8.73878	7.81715	0.921634	1.89426	C4_05900C	Protein of unknown function; Rgt1, Hap43-repressed; flow model biofilm induced; Spider biofilm induced
C1_04910C	9.6597	8.73987	0.919823	1.89188	C1_04910C	with predicted methyltransferase activity and role in metabolic process
CR_05990C	10.555	9.63858	0.916452	1.88747	SFL1	Transcription factor involved in negative regulation of morphogenesis, flocculation and virulence; induced in core caspofungin response; Spider biofilm induced
C6_02450W	9.46273	8.55134	0.911383	1.88085	C6_02450W	Ortholog of S. pombe SPCC550.08, an N-acetyltransferase; transcript induced during growth in the mouse cecum
CR_09330C	12.2638	11.3543	0.909484	1.87837	CR_09330C	Protein with a Staphylococcal nuclease domain; transcript regulated by Mig1 and Tup1; flow model and Spider biofilm repressed
C6_03270C	10.1367	9.23773	0.898946	1.8647	AYR2	Putative NADPH-dependent 1-acyl dihydroxyacetone phosphate reductase; shows colony morphology-related gene regulation by Ssn6p
C2_09670C	9.70097	8.80424	0.896734	1.86185	C2_09670C	have 4 iron, 4 sulfur cluster binding, ATPase activity, role in iron-sulfur cluster assembly, tRNA wobble uridine modification and Nbp35-Cfd1 ATPase complex localization
CR_02370W	11.2941	10.4007	0.893405	1.85755	ERG25	Putative C-4 methyl sterol oxidase; C4-demethylation of ergosterol biosynthesis intermediates, based on similarity to S. cerevisiae Erg25; fluconazole-induced; induced in azole-resistant strain; rat catheter and Spider biofilm induced
C7_00240W	8.41003	7.51823	0.891801	1.85549	C7_00240W	Putative protein of unknown function; Hap43-repressed; repressed by nitric oxide; Spider biofilm induced
C4_01280C	10.4264	9.53784	0.888541	1.8513	C4_01280C	have RNA binding activity, role in mRNA splicing, via spliceosome and U2 snRNP, U2-type prespliceosome localization
C7_00930W	13.2625	12.3747	0.887829	1.85039	GPH1	Putative glycogen phosphorylase; role in glycogen metabolism; regulated by Ssk1, Mig1, Tup1, Hap43; fluconazole-induced; localizes to cell surface of hyphae, not yeast; stationary phase enriched protein; Spider biofilm induced
C3_00160C	10.6172	9.73143	0.885793	1.84778	C3_00160C	have lipid droplet localization
C7_04000W	9.2301	8.34829	0.881816	1.84269	C7_04000W	Ortholog of C. dubliniensis CD36 : Cd36_73670, C. parapsilosis CDC317 : CPAR2_702370, Candida tenuis NRRL Y-1498 : CANTEDRAFT_119320 and Debaryomyces hansenii CBS767 : DEHA2G16632g
C7_03200C	11.1573	10.2778	0.879481	1.83971	C7_03200C	Putative pyridoxamine 5-prime -phosphate oxidase; planktonic growth and early-stage flow model biofilm induced
C2_04310W	13.5549	12.677	0.877895	1.83769	ERG10	Acetyl-CoA acetyltransferase; role in ergosterol biosynthesis; soluble in hyphae; changes in protein abundance associated with azole resistance; fluconazole or ketoconazole induced; macrophage-downregulated protein; GlcNAc-induced protein
C5_01240W	10.8034	9.92738	0.875973	1.83525	AUR1	synthase; catalyzes the key step in sphingolipid biosynthesis; antifungal drug target; flow model biofilm induced; Spider biofilm induced
C7_02920W	9.21074	8.33478	0.875954	1.83522	C7_02920W	with predicted amidase activity, carbon-nitrogen ligase activity, with glutamine as amido-N-donor activity
C2_06590C	8.19217	7.31822	0.873947	1.83267	GIT1	Glycerophosphoinositol permease; involved in utilization of glycerophosphoinositol as a phosphate source; Rim101-repressed; virulence-group-correlated expression
C3_07810C	13.0053	12.1314	0.873889	1.8326	SEC61	ER protein-translocation complex subunit; essential; 10 predicted transmembrane regions; chimeric mutant partially functionally complements S. cerevisiae sec61 defects; Spider biofilm repressed
C4_04530C	14.0433	13.1733	0.86998	1.82764	PHR1	Cell surface glycosidase; may act on cell-wall beta-1,3-glucan prior to beta-1,6-glucan linkage; role in systemic, not vaginal virulence (neutral, not low pH); high pH or filamentation induced; Bcr1-repressed in RPMI a/a biofilm
CR_06000W	11.3397	10.4703	0.869361	1.82685	SOK1	Protein kinase required for degradation of Nrg1p; mutants are sensitive to growth on hydrogen peroxide medium; induced by alpha pheromone in SpiderM medium; rat catheter and Spider biofilm induced
C1_00800C	10.9352	10.0691	0.866093	1.82272	ERG2	C-8 sterol isomerase; enzyme of ergosterol biosynthesis; converts fecosterol to episterol; mutant is hypersensitive to multiple drugs; ketoconazole-induced; flow model and Spider biofilm repressed
CR_03250C	10.3852	9.52097	0.86425	1.82039	CR_03250C	Protein of unknown function; Hap43-repressed; transcript increased in azole-resistant strain overexpressing CDR1 and CDR2; possibly regulated by Tac1; induced by Mnl1 in weak acid stress; flow model biofilm induced; Spider biofilm induced
C1_04120C	9.72994	8.86681	0.86313	1.81898	C1_04120C	Putative U2 snRNP protein; Hap43p-induced gene; mutation confers hypersensitivity to 5-fluorocytosine (5-FC), 5-fluorouracil (5-FU), and tubercidin (7-deazaadenosine)
C3_00350W	8.9468	8.08704	0.859763	1.81474	TPT1	tRNA 2'-phosphotransferase; enzyme of tRNA splicing; functionally complements viability of S. cerevisiae tpt1 null mutant
C2_06250C	10.8669	10.0103	0.856629	1.8108	CDC46	Putative hexameric MCM complex subunit; predicted role in control of cell division; periodic mRNA expression. peak at cell-cycle M/G1 phase; regulated by tyrosol, cell density, Plc1; repressed by alpha pheromone in SpiderM medium
C1_04480C	9.78418	8.9295	0.854676	1.80835	TUS1	Putative guanine nucleotide exchange factor; induced by Mnl1 under weak acid stress; Spider biofilm induced
C2_03230C	11.2841	10.4331	0.85103	1.80379	FEN12	Putative protein with a predicted role in the elongation of fatty acids; amphotericin B, caspofungin repressed
C4_05860W	9.65636	8.8056	0.850759	1.80345	C4_05860W	have tubulin binding activity and role in cytoplasm protein quality control by the ubiquitin-proteasome system, positive regulation of transcription elongation from RNA polymerase II promoter, tubulin complex assembly
C7_04090C	10.5211	9.67235	0.848792	1.80099	C7_04090C	Predicted mitochondrial cardiolipin-specific phospholipase; upregulated in an azole-resistant strain that overexpresses MDR1; induced by Mnl1 under weak acid stress; rat catheter and Spider biofilm induced
C1_09400C	8.16863	7.32013	0.8485	1.80063	FTH1	Protein similar to S. cerevisiae Fth1p, a high affinity iron transporter for intravacuolar stores of iron; repressed by Sfu1p, amphotericin B, caspofungin; induced by alkaline pH, ciclopirox olamine; regulated by Sef1p, Sfu1p, and Hap43p
C2_10210C	12.4218	11.5738	0.848011	1.80002	RAS1	RAS signal transduction GTPase; regulates cAMP and MAP kinase pathways; role in hyphal induction, virulence, apoptosis, heat-shock sensitivity; nonessential; plasma membrane-localized; complements viability of S. cerevisiae ras1 ras2 mutant
C2_02860W	11.8706	11.024	0.846629	1.79829	SUR2	Putative ceramide hydroxylase; predicted enzyme of sphingolipid biosynthesis; regulated by Tsa1, Tsa1B under H2O2 stress conditions; Spider and flow model biofilm induced
C2_07270W	8.76557	7.92658	0.838986	1.78879	C2_07270W	Protein with an FMN-binding domain; Hap43-repressed; flow model biofilm induced
CR_02390W	10.426	9.58768	0.838353	1.78801	CR_02390W	have protein phosphatase 1 binding, protein phosphatase regulator activity and role in chromosome segregation, regulation of phosphoprotein phosphatase activity
C5_02390C	9.01184	8.17659	0.835253	1.78417	C5_02390C	Protein of unknown function; rat catheter and Spider biofilm repressed
C1_01920W	10.4862	9.65164	0.834585	1.78334	ROA1	Putative PDR-subfamily ABC transporter involved in sensitivity to azoles; Spider biofilm induced
C1_12780W	9.87596	9.04233	0.833629	1.78216	RBK1	with predicted ribokinase activity and role in D-ribose metabolic process
C3_01530C	9.58897	8.75599	0.832973	1.78135	CAS4	RAM cell wall integrity signaling network protein; cell separation, azole sensitivity; needed for hyphal growth; insertion mutation near 3-prime end of gene increases caspofungin sensitivity; pheromone/hyphal induced; flow biofilm repressed
C2_09480W	7.1292	6.29781	0.831396	1.77941	C2_09480W	have DNA-directed DNA polymerase activity, role in error-free translesion synthesis, error-prone translesion synthesis and mitochondrion, nuclear chromatin, zeta DNA polymerase complex localization
C1_11870W	13.4853	12.6579	0.827397	1.77448	MUP1	Putative high affinity methionine permease; alkaline upregulated by Rim101; Spider biofilm induced
CR_03980W	9.63227	8.8075	0.824772	1.77126	CR_03980W	Protein of unknown function; rat catheter and Spider biofilm induced
C6_03830W	11.7189	10.899	0.819898	1.76528	SAL6	Putative protein phosphatase of the Type 1 family; serine/threonine-specific; similar to S. cerevisiae Ppq1; mutant has virulence defect; Spider biofilm induced
C1_13170C	10.4682	9.64927	0.81889	1.76405	MSH6	Protein similar to S. cerevisiae Msh6p, which is involved in mismatch repair; repressed under Cdc5p depletion; Hap43p-induced gene
C4_00110C	9.51015	8.69164	0.818506	1.76358	FRP1	Ferric reductase; alkaline-induced by Rim101; iron-chelation-induced by CCAAT-binding factor; fluconazole-repressed; ciclopirox-, hypoxia-, Hap43-induced; colony morphology-related regulation by Ssn6; Spider and flow model biofilm induced
C1_10020W	8.68533	7.86711	0.818223	1.76323	SFU1	GATA-type transcription factor; regulator of iron-responsive genes; represses iron utilization genes if iron is present; Hap43-repressed; promotes gastrointestinal commensalism in mice; Spider biofilm induced
C4_01430C	9.40967	8.59503	0.814632	1.75885	C4_01430C	Protein of unknown function; Hap43-induced gene
C6_01370W	8.97398	8.16029	0.813689	1.7577	C6_01370W	have mannosyltransferase activity, role in GPI anchor biosynthetic process, protein processing, ubiquitin-dependent ERAD pathway and glycosylphosphatidylinositol-mannosyltransferase I complex localization
C3_01150C	10.1761	9.36904	0.807094	1.74968	C3_01150C	Ortholog of S. cerevisiae Apd1; required for normal localization of actin patches and normal tolerance of sodium ions and hydrogen peroxide; Hap43-induced; Spider biofilm induced
C2_03760C	10.4509	9.64468	0.806201	1.7486	C2_03760C	Predicted protein kinase similar to S. cerevisiae Nnk1; implicated in proteasome function in S. cerevisiae; induced by Mnl1 under weak acid stress
C5_04270C	13.6602	12.8568	0.803389	1.7452	SAH1	repressed; flow model biofilm induced; Spider biofilm repressed
C2_01930C	10.1904	9.38875	0.801608	1.74304	C2_01930C	Ortholog of S. cerevisiae : YBR138C, C. dubliniensis CD36 : Cd36_16750, C. parapsilosis CDC317 : CPAR2_212450, Candida tenuis NRRL Y-1498 : CANTEDRAFT_92365 and Debaryomyces hansenii CBS767 : DEHA2G09020g
C2_01530C	11.6653	10.8641	0.801177	1.74252	C2_01530C	Putative glutamine-dependent NAD synthetase, involved in NAD salvage pathway
C2_01120W	14.5295	13.7295	0.800041	1.74115	KAR2	Similar to Hsp70 family chaperones; role in translocation of proteins into the ER; induced in high iron; protein present in exponential and stationary growth phase yeast cultures; flow model and Spider biofilm repressed
C1_04640W	10.2571	9.45729	0.799803	1.74086	C1_04640W	have triglyceride lipase activity, role in lipid homeostasis and lipid droplet localization
C1_10000C	9.68831	8.89361	0.7947	1.73472	CPP1	VH1 family MAPK phosphatase; regulates Cst20-Hst7-Cek1-Cph1 filamentation pathway; represses yeast-hyphal switch; required for virulence in mice; yeast-enriched; induced by alpha pheromone in SpiderM medium; Spider biofilm induced
C3_06420C	10.5163	9.72203	0.794248	1.73417	C3_06420C	with predicted integral component of membrane localization
CR_02200C	10.4188	9.62992	0.788833	1.72768	RAD51	Protein involved in homologous recombination and DNA repair; flucytosine induced; slow growth and increased white-to-opaque switching frequency in null mutant
C1_13740W	9.42725	8.63855	0.788702	1.72752	KAR9	Ortholog of S. cerevisiae Kar9; role in mitotic spindle positioning; nonessential; localizes to bud tip, bud neck, hyphal tip; wild-type localization requires actin and microtubule cytoskeleton; induced by alpha factor
C3_05000W	12.0823	11.2937	0.788628	1.72743	RDI1	Putative rho GDP dissociation inhibitor; transposon mutation affects filamentous growth; farnesol, filament-induced; regulated by Nrg1, Tup1; protein levels low in stationary phase yeast
C2_03380W	11.9193	11.1315	0.787801	1.72644	PAN1	Essential protein involved in endocytosis and polarized growth; ortholog of S. cerevisiae Pan1, which is a part of a complex that regulates actin cytoskeleton; Spider biofilm repressed
CR_10860C	9.41543	8.63266	0.782766	1.72043	CTA26	Putative transcription factor/activator; Med2 mediator complex ddomain; transcript is upregulated in an RHE model of oral candidiasis; member of a family of telomere-proximal genes; Efg1, Hap43-repressed
C2_06920C	10.6347	9.85354	0.781143	1.71849	C2_06920C	Ortholog of S. cerevisiae : YPL199C, C. glabrata CBS138 : CAGL0G09108g, C. dubliniensis CD36 : Cd36_21210, C. parapsilosis CDC317 : CPAR2_406880 and Candida tenuis NRRL Y-1498 : CANTEDRAFT_112208
C6_02420W	10.8036	10.0232	0.780393	1.7176	C6_02420W	Putative phosphatidyl glycerol phospholipase C; Plc1-regulated; flow model biofilm induced; Spider biofilm induced
C2_06100W	11.7633	10.9834	0.779831	1.71693	PMT4	Protein mannosyltransferase; required for WT cell wall composition and virulence in mice; roles in hyphal growth and drug sensitivity; one of 5 family members; Axl2 a substrate; Spider biofilm repressed; Bcr1-repressed in RPMI a/a biofilm
C3_02600C	11.5173	10.7381	0.779236	1.71622	SLC1	Putative fatty acyltransferase; protein repressed during the mating process
C4_05390W	10.5503	9.77524	0.775025	1.71122	C4_05390W	Putative glyoxylate reductase; acts on glyoxylate and hydroxypyruvate substrates; Spider biofilm repressed
C3_07270C	15.4635	14.6909	0.772609	1.70836	UBI4	contains 3 tandem repeats of the ubiquitin peptide that are processed to individual units; transcript induced by stress; mRNA in yeast and mycelia at similar abundance; Spider biofilm induced
C1_05540C	10.3115	9.53975	0.771759	1.70735	C1_05540C	Protein similar to GTPase regulators; induced in low iron; transcript activated by Mnl1 under weak acid stress; Hap43-, Sfu1- and Sef1-regulated; flow model biofilm induced, Spider biofilm induced
C5_00670C	9.72032	8.94921	0.771111	1.70658	HMS1	hLh domain Myc-type transcript factor; required for morphogenesis induced by elevated temperature or Hsp90 compromise; acts downstream of Pcl1; Spider biofilm induced
C4_01100C	12.124	11.3556	0.768364	1.70334	AGP2	Amino acid permease; hyphal repressed; white-opaque switch regulated; induced in core caspofungin response, during cell wall regeneration, by flucytosine; regulated by Sef1, Sfu1, and Hap43; rat catheter and Spider biofilm induced
C2_09130C	7.47942	6.71123	0.76819	1.70313	IFF6	Putative GPI-anchored adhesin-like protein; opaque-specific transcript; macrophage-induced gene; Hap43-repressed gene; Spider biofilm induced
C2_05460W	16.4313	15.6658	0.765432	1.69988	CDC19	Pyruvate kinase at yeast cell surface; Gcn4/Hog1/GlcNAc regulated; Hap43/polystyrene adherence induced; repressed by phagocytosis/farnesol; hyphal growth role; stationary phase enriched; flow model biofilm induced; Spider biofilm repressed
C7_03410C	8.97833	8.21578	0.762548	1.69648	C7_03410C	Protein of unknown function; repressed by alpha pheromone in SpiderM medium
C2_07660W	9.73273	8.97114	0.761586	1.69535	PDS5	Putative protein with a predicted role in establishment and maintenance of sister chromatid condensation and cohesion; cell-cycle regulated periodic mRNA expression
CR_02380C	8.99072	8.22977	0.760956	1.69461	CR_02380C	Protein similar to S. cerevisiae Kre27p, which has a role in resistance to killer toxin; predicted Kex2p substrate
C5_01590W	9.85591	9.09936	0.756549	1.68944	C5_01590W	have NEDD8 activating enzyme activity and role in protein neddylation
CR_01290C	11.0822	10.3262	0.756061	1.68887	CWH43	Putative sensor/transporter protein with a predicted role in cell wall biogenesis; possibly an essential gene, disruptants not obtained by UAU1 method; flow model and rat catheter biofilm repressed
C6_03640W	12.2682	11.5127	0.755496	1.68821	NOG2	Putative nucleolar GTPase; repressed by prostaglandins; Hap43-induced, rat catheter and Spider biofilm induced
C6_04580W	9.97095	9.2166	0.754344	1.68686	HXK1	kinase; involved in GlcNAc utilization; required for wild-type hyphal growth and mouse virulence; GlcNAc-induced transcript; induced by alpha pheromone in SpiderM medium
C5_00170W	10.0659	9.31173	0.754141	1.68663	C5_00170W	Protein with predicted hydrolase domains; similar to a universal stress protein family protein; possibly essential, disruptants not obtained by UAU1 method; Spider biofilm repressed
C1_09320C	10.2814	9.52753	0.753825	1.68626	C1_09320C	Protein with a regulator of G-protein signaling domain; Plc1-regulated; Spider biofilm induced; rat catheter biofilm repressed
C2_05080C	9.12844	8.37584	0.752598	1.68482	C2_05080C	Predicted nucleolar S-adenosylmethionine-dependent rRNA methyltransferase; Spider biofilm induced
C1_12010C	8.73058	7.97977	0.750816	1.68274	KIP4	S. cerevisiae Smy1 ortholog; Tn mutation affects filamentous growth; filament induced; has Mob2-dependent hyphal regulation; regulated by Nrg1, Tup1; oralpharyngeal candidasis induced; Spider biofilm induced; flow model biofilm repressed
C3_06280W	9.87966	9.13002	0.749646	1.68138	C3_06280W	deaminase;, catalyzes degradation of L-serine and L-threonine; required to use serine or threonine as a sole nitrogen source; Spider biofilm repressed
C2_07730W	11.7891	11.041	0.748181	1.67967	YVC1	Putative vacuolar cation channel shock; repressed by alpha pheromone in SpiderM medium; flow model biofilm repressed
C2_06540C	12.1721	11.4284	0.743704	1.67447	SPF1	P-type calcium-transporting ATPase, involved in control of calcium homeostasis, response to ER stress, hyphal growth, biofilm formation and virulence
C7_04230W	10.8018	10.0598	0.742019	1.67251	NRG1	Transcription factor/repressor; regulates chlamydospore formation/hyphal gene induction/virulence and rescue/stress response genes; effects both Tup1 dependent and independent regulation; flow model biofilm induced; Spider biofilm repressed
C4_04170C	10.5145	9.77317	0.74136	1.67175	AXL2	Ortholog of S. cerevisiae Axl2; a plasma membrane protein involved in determination of budding pattern; O-glycosylated by Pmt4; mutant is viable
C4_00080C	9.02486	8.28649	0.738371	1.66829	C4_00080C	Protein of unknown function; Hap43-repressed; Spider biofilm induced
C2_10560C	11.1879	10.4518	0.73606	1.66562	ZSF1	Ortholog od S. cerevisiae Tis11, a mRNA-binding protein; transcription regulated by yeast-hyphal switch; flow model biofilm induced; Spider biofilm repressed
C1_07410C	11.6727	10.9372	0.73558	1.66507	SKP1	Putative subunit D of kinetochore protein complex CBF3; regulated by Gcn4p; repressed in response to amino acid starvation (3-aminotriazole treatment)
C3_04930C	9.85301	9.11758	0.735427	1.66489	HGT4	Glucose and galactose sensor; fermentation, filamentation, virulence roles; 20-member glucose transporter family; extended C terminus; high-glucose repressed; macrophage induced; flow model biofilm repressed; Spider biofilm induced
C2_08850C	9.43246	8.69742	0.735039	1.66444	C2_08850C	Predicted 2-hydroxyacid dehydrogenase; Hap43-repressed gene
C6_00720C	10.5863	9.85197	0.734334	1.66363	COX15	Cytochrome oxidase assembly protein; transcript regulated by Nrg1 and Tup1; alkaline repressed; Hap43-repressed; early-stage flow model biofilm induced; Spider biofilm repressed
C7_02500C	9.85808	9.12471	0.733373	1.66252	DPP3	Protein similar to S. cerevisiae pyrophosphate phosphatase Dpp1; required for farnesol biosynthesis; repressed by 17-beta-estradiol, ethynyl estradiol; Spider biofilm induced
C5_02460C	10.6443	9.91151	0.732792	1.66185	ECM331	GPI-anchored protein; mainly at plasma membrane, also at cell wall; Hap43, caspofungin-induced; Plc1-regulated; Hog1, Rim101-repressed; colony morphology-related regulated by Ssn6; induced by ketoconazole and hypoxia
C3_03270W	7.95515	7.22291	0.732245	1.66122	C3_03270W	Protein of unknown function; Spider biofilm repressed
CR_10600C	10.6629	9.93106	0.731848	1.66077	CR_10600C	have 4-hydroxybenzoate octaprenyltransferase activity, role in ubiquinone biosynthetic process and integral component of mitochondrial membrane, mitochondrial inner membrane localization
C2_04760W	10.5802	9.85295	0.727278	1.65551	KIC1	Member of the GCK-III subfamily of eukaryotic Ste20p kinases; in RAM cell wall integrity signaling network; role in cell separation, azole sensitivity; required for hyphal growth; constitutive expression is MTL, white-opaque independent
C6_02430W	10.4352	9.70799	0.727169	1.65539	C6_02430W	have role in chromatin silencing at telomere, negative regulation of transcription from RNA polymerase II promoter by pheromones and CHRAC localization
C1_01620C	9.19022	8.46393	0.726285	1.65437	C1_01620C	with predicted oxidoreductase activity and role in metabolic process
CR_04650W	9.20076	8.47453	0.726227	1.65431	CR_04650W	Protein involved in microtubule morphogenesis; required for protection from excess free beta-tubulin; possibly involved the beta-tubulin folding; Spider biofilm repressed
C2_08860W	10.8164	10.0905	0.725973	1.65402	C2_08860W	Putative serine/threonine protein kinase; Hap43-repressed; induced by prostaglandins; possibly an essential gene, disruptants not obtained by UAU1 method; flow model biofilm induced; Spider biofilm induced
C2_04510W	9.48161	8.75565	0.725958	1.654	RIM2	Putative mitochondrial carrier protein; induced by alpha pheromone in SpiderM medium; Spider biofilm induced
C2_06680W	12.5894	11.8638	0.725517	1.65349	FRP3	Putative ammonium transporter; upregulated in the presence of human neutrophils; fluconazole-downregulated; repressed by nitric oxide; Spider biofilm induced; rat catheter biofilm repressed
C2_07220W	10.2668	9.5413	0.725475	1.65344	C2_07220W	Putative 20S proteasome assembly protein; filament induced; induced by alpha pheromone in SpiderM medium
C7_02220C	8.92604	8.20136	0.724675	1.65253	C7_02220C	Predicted protein serine/threonine kinase and/or protein tyrosine kinase; Spider biofilm induced
C4_05400C	10.0628	9.34232	0.720489	1.64774	C4_05400C	D-arabinose 5-phosphate isomerase; has GutQ domain which is associated with phosphosugar binding; other biofilm induced; rat catheter and Spider biofilm induced; F-12/CO2 early biofilm induced
C1_00620W	9.65205	8.93246	0.719598	1.64672	MOB2	Mob1/phocein domain protein of RAM signaling network; cell wall integrity; role in cell separation, cortical actin polarization; required for hyphal growth; phosphorylated by Cdc28 on hyphal induction; activates Cbk1; mRNA binds She3
CR_04870C	10.9235	10.2062	0.717255	1.64405	CR_04870C	Trimethylaminobutyraldehyde dehydrogenase, the third enzyme of the carnitine biosynthesis pathway
C6_02600W	10.5914	9.87609	0.715346	1.64188	NAB3	Putative nuclear polyadenylated RNA-binding protein; flucytosine repressed
C1_03480C	10.2467	9.53146	0.715274	1.64179	AGE1	Putative GTPase activator; induced in low iron; rat catheter biofilm repressed
CR_05730C	10.2059	9.49333	0.712591	1.63874	CR_05730C	Ortholog of S. cerevisiae Mdm36; mitochondrial distribution and morphology protein; Hap43-repressed gene
CR_06230W	9.67523	8.96316	0.712073	1.63816	CR_06230W	Predicted cation transmembrane transporter; Spider biofilm induced
C7_03590C	11.314	10.6024	0.711591	1.63761	C7_03590C	family of the multidrug/oligosaccharidyl-lipid/polysaccharide exporter superfamily; Spider biofilm induced
C3_01690W	9.89835	9.18771	0.710641	1.63653	C3_01690W	have role in positive regulation of catalytic activity
C2_00790C	11.112	10.4025	0.709555	1.6353	C2_00790C	have diacylglycerol kinase activity, role in phosphatidic acid biosynthetic process and integral component of endoplasmic reticulum membrane localization
C7_00100W	10.5417	9.83481	0.706858	1.63225	FRP2	Putative ferric reductase; alkaline induced by Rim101; fluconazole-downregulated; upregulated in the presence of human neutrophils; possibly adherence-induced; regulated by Sef1, Sfu1, and Hap43
C4_03440C	11.2902	10.5835	0.706687	1.63205	DOT4	Protein similar to ubiquitin C-terminal hydrolase; localizes to cell surface of hyphal cells, but not yeast-form cells; repressed upon high-level peroxide; Hap43p-induced; rat catheter biofilm induced
C2_01340W	11.6675	10.9628	0.704714	1.62982	C2_01340W	with predicted integral component of membrane localization
C1_13650C	9.08529	8.38371	0.701587	1.62629	C1_13650C	have GTPase regulator activity and cytoplasm, nucleus localization
CR_02630C	7.65805	6.95685	0.701196	1.62585	CR_02630C	Essential component of the conserved oligomeric Golgi complex; role in fusion of transport vesicles to Golgi compartments; rat catheter biofilm repressed
C3_06700C	12.58	11.8801	0.699878	1.62437	C3_06700C	Putative mitochondrial protein with a predicted role in respiratory growth; fluconazole-induced; ketoconazole-repressed; mutants display a strong defect in flow model biofilm formation; Spider biofilm induced
C6_00420W	9.75554	9.05806	0.697483	1.62167	DPM2	Dolichol-phosphate mannose synthase subunit, not essential for enzyme activity; flow model and Spider biofilm repressed
C5_00180W	11.1939	10.4967	0.697221	1.62138	AFL1	have 2 iron, 2 sulfur cluster binding, diphosphoinositol-pentakisphosphate kinase activity and inositol 1,5-bisdiphosphate 2,3,4,6-tetrakisphosphate 1-diphosphatase activity, more
C3_06090C	10.314	9.61697	0.696997	1.62113	OCH1	Alpha-1,6-mannosyltransferase; initiates N-glycan outer chain branch addition; similar to S. cerevisiae Och1p; required for wild-type virulence in mouse intravenous infection; fungal-specific (no human or murine homolog)
C4_00030C	8.88397	8.18726	0.696712	1.62081	C4_00030C	have double-stranded DNA binding activity, role in DNA damage checkpoint, double-strand break repair, reciprocal meiotic recombination and checkpoint clamp complex localization
C1_04400C	13.0223	12.3261	0.696196	1.62023	APE2	Neutral arginine, alanine, leucine specific metallo-aminopeptidase; purified from cell wall/intracellular fractions; protein repressed during mating; Hog1, farnesol-induced; may be essential (UAU1 method); rat catheter biofilm repressed
C4_01300W	11.6627	10.967	0.695675	1.61964	C4_01300W	have phosphoprotein phosphatase activity and role in negative regulation of phospholipid biosynthetic process, nuclear envelope organization, positive regulation of phosphatidate phosphatase activity, protein dephosphorylation
CR_03680C	10.2233	9.52777	0.695554	1.61951	SMC1	Protein similar to chromosomal ATPases; RNA abundance regulated by tyrosol and cell density; cell-cycle regulated periodic mRNA expression
CR_06440C	10.4386	9.74505	0.693517	1.61722	BCR1	Transcription factor; regulates a/alpha biofilm formation, matrix, cell-surface-associated genes; confers adherence, impermeability, impenetrability, fluconazole resistance; Tup1/Tec1/Mnl1-regulated; mRNA binds She3; Spider biofilm induced
C1_01780C	10.8988	10.2094	0.689427	1.61264	HOL4	Putative ion transporter; alkaline induced by Rim101; Plc1-regulated; caspofungin repressed; rat catheter and Spider biofilm induced
C3_01550C	13.4162	12.7272	0.689068	1.61224	TOS1	Protein similar to alpha agglutinin anchor subunit; secreted; exogenously expressed protein is a substrate for Kex2 processing in vitro; fluconazole-induced; induced by alpha pheromone in SpiderM medium; Hap43-induced
C3_00320W	14.7025	14.0137	0.688786	1.61193	RHR2	Glycerol 3-phosphatase; roles in osmotic tolerance, glycerol accumulation in response to salt; Spider/flow model biofilm induced; regulated by macrophage, stress, yeast-hyphal switch, pheromone, Gcn4, Hog1, Nrg1, Tup1
C3_06890W	12.3739	11.6895	0.684348	1.60698	PMT2	with roles in hyphal growth and drug sensitivity; member of the PMT family which includes Pmt1p, Pmt2p, Pmt4p, Pmt5p, and Pmt6p; induced during cell wall regeneration; essential
C2_07170C	8.88059	8.19642	0.684164	1.60677	AFT2	Putative Aft domain transcription factor; role in regulation of iron metabolism, oxidative stress, adhesion, hyphal growth, colony morphology, virulence; complements S. cerevisiae aft1 mutation; Spider biofilm induced
C3_02150C	13.7821	13.0988	0.683353	1.60587	ERG6	Delta(24)-sterol C-methyltransferase, converts zymosterol to fecosterol, ergosterol biosynthesis; mutation confers nystatin resistance; Hap43, GlcNAc-, fluconazole-induced; upregulated in azole-resistant strain; Spider biofilm repressed
C1_08590C	12.2254	11.5427	0.682665	1.6051	ERG1	Squalene epoxidase, epoxidation of squalene to 2,3(S)-oxidosqualene; ergosterol biosynthesis; allylamine antifungal drug target; NADH reducing cofactor but S. cerevisiae Erg1 uses NADPH; flow model biofilm induced; Spider biofilm repressed
C2_02340C	11.7954	11.1132	0.682152	1.60453	ENT3	Putative epsin; induced during the mating process; transcript is upregulated in an RHE model of oral candidiasis
C7_01430C	8.05116	7.37044	0.680719	1.60294	C7_01430C	Protein of unknown function; transcript induced by benomyl or in azole-resistant strain overexpressing MDR1; Ssn6 colony morphology-related regulation; induced by NO; Hap43-repressed; rat catheter and flow model biofilm induced
C3_06400C	9.48717	8.80737	0.679799	1.60192	C3_06400C	have uracil DNA N-glycosylase activity, role in DNA repair and mitochondrion, nucleus localization
C3_04940W	9.90771	9.22839	0.67932	1.60138	C3_04940W	Putative prenyltransferase; essential gene in S. cerevisiae; Spider biofilm induced
C1_14140C	11.3609	10.6827	0.678144	1.60008	SET3	NAD-dependent histone deacetylase; mutations affect filamentous growth; genetic evidence suggests Set3/Hos2 function as a complex to regulate white-opaque switching, morphogenesis, and virulence; flow model biofilm induced
C2_01240C	9.11967	8.44408	0.675595	1.59726	C2_01240C	have DNA helicase activity and role in DNA-dependent DNA replication maintenance of fidelity, establishment of sister chromatid cohesion, interstrand cross-link repair, mitotic sister chromatid cohesion
C2_06300W	8.23042	7.55511	0.675316	1.59695	C2_06300W	have mRNA binding, pre-mRNA 5-prime -splice site binding activity, role in mRNA 5-prime -splice site recognition and U1 snRNP, U2-type prespliceosome, commitment complex localization
C2_03010C	12.3312	11.6579	0.673377	1.5948	RNR21	Ribonucleoside-diphosphate reductase; regulated by tyrosol and cell density; ciclopirox olamine, fluconazole or flucytosine induced; regulated by Sef1, Sfu1, and Hap43
C3_06070C	11.6755	11.0054	0.670115	1.5912	PBS2	MAPK kinase (MAPKK); role in osmotic and oxidative stress responses, oxidative stress adaptation; required for stress regulation of Hog1p localization and activity; functional homolog of S. cerevisiae Pbs2p
C1_12060C	6.83104	6.16144	0.669608	1.59064	C1_12060C	Ortholog of C. dubliniensis CD36 : Cd36_11290, C. parapsilosis CDC317 : CPAR2_805090, Pichia stipitis Pignal : PICST_28850 and Candida guilliermondii ATCC 6260 : PGUG_02709
CR_07790C	12.3552	11.686	0.669108	1.59009	YHB1	Nitric oxide dioxygenase; acts in nitric oxide scavenging/detoxification; role in virulence in mouse; transcript activated by NO, macrophage interaction; Hap43, hypha repressed; mRNA binds She3
C7_02790C	10.444	9.77867	0.66529	1.58589	POL3	or non-periodic mRNA expression through cell cycle; Hap43p-repressed
C2_00500W	8.88094	8.21688	0.664057	1.58453	ZCF9	Putative Zn(II)2Cys6 transcription factor; hypersensitive to toxic ergosterol analog ECC69 and/or ECC1384
C5_00830C	11.3603	10.6971	0.663262	1.58366	ERV46	Putative ER-derived vesicle protein; COPII-coated vesicle complex subunit; transcript induced by filamentous growth; Spider biofilm repressed
CR_06340C	14.4507	13.7885	0.662183	1.58248	PGI1	Glucose-6-phosphate isomerase; enzyme of glycolysis; antigenic; Efg1-regulated; induced upon adherence to polystyrene; repressed by phagocytosis, human neutrophils; flow model biofilm induced; rat catheter and Spider biofilm repressed
C1_08210C	11.6176	10.9558	0.661731	1.58198	MLT1	Vacuolar membrane transporter; MRP subfamily of ABC family; may transport organic anions conjugated to glutathione, glucuronate, or sulfate; needed for virulence in mouse peritonitis; Spider biofilm induced; flow model biofilm repressed
CR_01780W	10.3418	9.68197	0.65982	1.57989	CR_01780W	Putative S-adenosylmethionine-dependent methyltransferase; Hap43p-induced gene
C7_03650W	9.18118	8.52325	0.657931	1.57782	C7_03650W	have histidinol-phosphatase activity and role in histidine biosynthetic process
C2_10080W	10.6375	9.98015	0.657306	1.57714	RAP1	S. cerevisiae Rap1
C2_01200C	11.5159	10.8587	0.657181	1.577	REG1	Putative protein phosphatase regulatory subunit; Hap43-repressed gene; macrophage/pseudohyphal-induced; possibly regulated upon hyphal formation; flow model biofilm induced
C2_06080C	9.90912	9.25222	0.656906	1.5767	C2_06080C	have 8-oxo-dGDP phosphatase activity, thiamine diphosphokinase activity and role in thiamine biosynthetic process
C3_07620C	8.76799	8.11172	0.656271	1.576	RIT1	Putative initiator tRNA methionine ribosyltransferase; fungal-specific (no human or murine homolog)
C1_13240W	9.39456	8.73982	0.65474	1.57433	C1_13240W	Protein of unknown function; Spider biofilm induced
C1_05300C	11.486	10.8318	0.654273	1.57382	PRD1	Putative proteinase; transcript regulated by Nrg1, Mig1, and Tup1; Hogp-induced; stationary phase enriched protein; Hap43-repressed; rat catheter biofilm repressed
C3_01300C	12.2946	11.641	0.653595	1.57308	NCE103	Carbonic anhydrase; converts of CO2 to bicarbonate; essential for virulence in host niches with limited CO2, normal white-opaque switch; Mnl1-induced in weak acid stress; Hap43-induced gene; F-12/CO2, rat catheter, Spider biofilm induced
C6_04480C	8.67943	8.02613	0.653305	1.57277	C6_04480C	Ortholog of C. dubliniensis CD36 : Cd36_65220, C. parapsilosis CDC317 : CPAR2_213740, Candida tenuis NRRL Y-1498 : CANTEDRAFT_92162 and Debaryomyces hansenii CBS767 : DEHA2A01056g
C2_07490W	11.2105	10.5603	0.650185	1.56937	HEM15	Putative ferrochelatase involved in heme biosynthesis; transcript not regulated by iron levels and not affected by a yfh1 null mutation; Spider biofilm repressed
C4_02270C	13.0257	12.3759	0.649822	1.56897	BFR1	Protein involved in the maintenance of normal ploidy; S. cerevisiae ortholog cofers Brefeldin A resistance; stationary phase enriched protein; Spider biofilm repressed
C5_03150W	10.5649	9.91614	0.648714	1.56777	C5_03150W	Putative serine/threonine protein kinase; Hog1p-induced
C3_01320C	8.92159	8.27425	0.647342	1.56628	SGA1	Putative glucoamylase; induced in oralpharyngeal candidasis; rat catheter and Spider biofilm induced
C1_02050C	11.5531	10.9064	0.646725	1.56561	PHO91	Putative low-affinity phosphate transporter; fungal-specific (no human or murine homolog)
C5_03610W	8.35866	7.71202	0.646641	1.56552	HEX1	Beta-N-acetylhexosaminidase/chitobiase, highly glycosylated enzyme that is secreted to the periplasm and culture medium; required for full virulence; may have role in carbon or nitrogen scavenging; possibly an essential gene (UAU1 method)
CR_05700C	10.0655	9.41932	0.646129	1.56496	CR_05700C	have role in ER to Golgi vesicle-mediated transport and COPII-coated ER to Golgi transport vesicle, endoplasmic reticulum membrane, integral component of Golgi membrane localization
CR_03930C	9.12405	8.47868	0.645377	1.56415	CR_03930C	have role in lipid homeostasis, nuclear envelope organization and endoplasmic reticulum, integral component of membrane, nuclear envelope localization
C4_03200C	8.40933	7.76442	0.644908	1.56364	C4_03200C	have 3-hydroxyacyl-[acyl-carrier-protein] dehydratase activity, role in fatty acid biosynthetic process and mitochondrion localization
C5_05350W	9.61476	8.97047	0.644285	1.56296	C5_05350W	have DNA primase activity, single-stranded DNA binding activity, role in DNA replication, synthesis of RNA primer and alpha DNA polymerase:primase complex, cytoplasm, nuclear chromatin localization
C7_04040C	10.2017	9.55842	0.643269	1.56186	NPT1	Putative nicotinate phosphoribosyltransferase, involved in NAD salvage pathway; fungal-specific (no human or murine homolog)
CR_01150C	9.19467	8.55204	0.642632	1.56118	CTF18	Protein with a predicted role in sister chromatid cohesion; cell-cycle regulated periodic mRNA expression
CR_05840W	8.53705	7.89505	0.642	1.56049	CR_05840W	Protein of unknown function; rat catheter biofilm repressed
C4_00340W	10.6452	10.0046	0.640622	1.559	PTC7	Protein phosphatase, type 2C; has S/T phosphatase activity, Mn2+/Mg2+ dependent; predicted membrane-spanning segment and mitochondrion-targeting signal
C1_07370C	9.4749	8.83479	0.640118	1.55846	CPH1	Transcription factor; for mating, filamentation on solid media, pheromone-stimulated biofilms; in pathway with Ess1, Czf1; required with Efg1 for host cytokine response; regulates galactose metabolism genes; rat cathether biofilm repressed
C4_05130C	10.3099	9.6723	0.637621	1.55576	ALD6	Putative aldehyde dehydrogenase; stationary phase enriched protein; expression regulated upon white-opaque switch; rat catheter biofilm induced; rat catheter and Spider biofilm induced
C3_05250C	9.54952	8.9121	0.637419	1.55554	C3_05250C	Protein of unknown function; role in intracellular signal transduction; Spider biofilm induced
C4_06770W	9.55718	8.92022	0.636969	1.55506	C4_06770W	Predicted endoplasmic reticulum zinc transporter; induced by nitric oxide
C6_00260W	10.9103	10.2737	0.636632	1.5547	C6_00260W	have ubiquitin protein ligase activity
C6_03010W	9.49509	8.85889	0.6362	1.55423	TEL1	have protein serine/threonine kinase activity, telomeric DNA binding activity
C5_03980W	10.748	10.1141	0.633916	1.55177	C5_03980W	Protein of unknown function; Spider biofilm induced
C5_02940C	10.6908	10.0572	0.633599	1.55143	MIG1	C2H2 transcription factor; repressor; regulates genes for carbon source utilization; Tup1-dependent and independent functions; hyphal, Hap43 and caspofungin repressed; Spider and flow model biofilm induced
C6_03940C	11.7373	11.1066	0.630725	1.54834	PBP2	Putative RNA binding protein; transcript regulated by Nrg1, Mig1, and Tup1
C4_01680W	9.51502	8.88481	0.630203	1.54778	TOA2	Putative TFIIA small subunit; protein abundance decreased in CAI4 strain compared to the SC5314 strain, abundance not affected by reintegration of URA3 in CAI4; flucytosine induced; possibly an essential gene (UAU1 method)
C2_02770W	11.0512	10.4211	0.630182	1.54776	C2_02770W	have pre-mRNA branch point binding activity, role in mRNA branch site recognition, mRNA cis splicing, via spliceosome and U2-type prespliceosome, U2AF, commitment complex localization
C3_02480C	11.4986	10.8692	0.629386	1.54691	CCP1	Cytochrome-c peroxidase N terminus; Rim101, alkaline pH repressed; induced in low iron or by macrophage interaction; oxygen-induced activity; regulated by Sef1, Sfu1, and Hap43; Spider biofilm induced; rat catheter biofilm repressed
C3_04830C	15.4104	14.7823	0.628084	1.54551	FAS2	Alpha subunit of fatty-acid synthase; required for virulence in mouse systemic infection and rat oropharyngeal infection models; regulated by Efg1; fluconazole-induced; amphotericin B repressed; flow model and Spider biofilm repressed
C3_07020W	11.8328	11.2051	0.627711	1.54511	SSN6	Functional homolog of S. cerevisiae Cyc8/Ssn6; hyphal growth regulator; repressed during hyphal growth; Ssn6 and Tup1 regulate distinct sets of genes; overexpression or mutation causes avirulence in mouse IV infection; TPR motifs
C4_03180W	12.0267	11.4007	0.626014	1.5433	NCP1	NADPH-cytochrome P450 reductase, acts with Erg11p in sterol 14 alpha-demethylation in ergosterol biosynthesis; subject to hypoxic regulation; ketoconazole-induced; caspofungin repressed
C1_05010C	10.6556	10.0297	0.625952	1.54323	C1_05010C	have role in cellular zinc ion homeostasis
C3_02640C	9.83159	9.20727	0.624314	1.54148	ZCF1	Zn(II)2Cys6 transcription factor; transcript regulated during hypha formation; 5-prime -UTR intron; mutants show decreased colonization of mouse kidneys; flow model biofilm induced; Spider biofilm induced
C4_06600W	10.9277	10.3038	0.623896	1.54103	TOP2	DNA topoisomerase II; catalyzes ATP-dependent DNA relaxation and decatenation in vitro; Y842 predicted to be catalytic; functional homolog of S. cerevisiae Top2p; sensitive to amsacrine or doxorubicin; farnesol-upregulated in biofilm
C7_01550W	11.7982	11.1747	0.623524	1.54063	BEM2	Putative Rho1p GTPase activating protein (GAP); serum-induced transcript; Spider biofilm induced; flow model biofilm repressed
C1_13670W	10.688	10.0647	0.623234	1.54032	OSM2	Putative mitochondrial fumarate reductase; regulated by Ssn6p, Gcn2p, and Gcn4p; Hog1p-downregulated; stationary phase enriched protein; Hap43p-repressed gene
C1_04210C	12.1243	11.5023	0.622012	1.53902	CDC3	Septin; essential for viability; functional homolog of S. cerevisiae Cdc3p; down-regulation associated with azole resistance; macrophage/pseudohyphal-repressed; virulence-group-correlated expression; gene has intron
C3_06200C	8.88462	8.26337	0.621248	1.53821	MMS21	Putative MMS21-SMC5-SMC6 complex component
C4_01530C	12.974	12.3534	0.620555	1.53747	ERG251	C-4 sterol methyl oxidase; role in ergosterol biosynthesis; Hap43-induced; ketoconazole-induced; amphotericin B, caspofungin repressed; possibly essential gene, disruptants not obtained by UAU1 method; Spider biofilm repressed
C5_04340W	9.84915	9.23106	0.61809	1.53484	C5_04340W	activity and role in protein folding
C1_09190C	11.3643	10.7473	0.616984	1.53367	DAK2	Putative dihydroxyacetone kinase; repressed by yeast-hypha switch; fluconazole-induced; caspofungin repressed; protein enriched in stationary phase yeast cultures; flow model biofilm induced; rat catheter and Spider biofilm repressed
C2_10570W	9.94583	9.32982	0.616008	1.53263	SGS1	RecQ-related DNA helicase; Bloom's syndrome-related gene; haploinsufficient for wild-type lifespan; upregulated in farnesol treated biofilm
CR_10120C	7.32682	6.71152	0.615302	1.53188	CR_10120C	Ortholog of S. cerevisiae : RRG7, C. glabrata CBS138 : CAGL0I09680g, C. dubliniensis CD36 : Cd36_35140, C. parapsilosis CDC317 : CPAR2_200670 and Candida tenuis NRRL Y-1498 : CANTEDRAFT_117734
CR_06640C	10.1849	9.57116	0.613709	1.53019	CR_06640C	Integral ER membrane protein; predicted role in maintenance of ER zinc homeostasis; Spider biofilm induced
CR_03830C	10.8082	10.1948	0.613362	1.52982	MCM2	Phosphorylated protein of unknown function; transcription is periodic with a peak at M/G1 phase of the cell cycle
C5_05320C	12.1792	11.5662	0.613008	1.52945	HIS1	ATP phosphoribosyl transferase; enzyme of histidine biosynthesis; acid upregulated/alkaline repressed by Rim101; regulated by Gcn2, Gcn4; strain CA9 is a his1 mutant; flow model biofilm induced; Spider biofilm repressed
C1_09480W	7.72889	7.11619	0.612699	1.52912	PPT2	Phosphopantetheinyl transferase (PPTase); Spider biofilm induced
C2_05690C	9.60252	8.99024	0.612285	1.52868	YTH1	Putative mRNA cleavage and polyadenylation specificity factor; transcription is regulated upon yeast-hyphal switch; decreased expression in hyphae compared to yeast-form cells; fluconazole or flucytosine induced
C2_00090W	7.86492	7.25272	0.612201	1.52859	C2_00090W	Protein of unknown function; flow model biofilm induced
CR_08070W	9.97886	9.36697	0.611884	1.52825	PTP1	Phosphotyrosine-specific protein phosphatase; rat catheter biofilm induced
C3_02210C	10.0914	9.4799	0.61147	1.52781	C3_02210C	Non-catalytic subunit of N-terminal acetyltransferase of the NatC type; flow model biofilm repressed
C3_02320W	12.9304	12.3191	0.611242	1.52757	ILV2	Putative acetolactate synthase; regulated by Gcn4p; induced by amino acid starvation (3-AT treatment); stationary phase enriched protein
CR_09410W	9.21731	8.60739	0.609923	1.52618	CR_09410W	Protein with a nischarin related domain and leucine rich repeats; Spider biofilm induced
C7_00590W	7.82281	7.2151	0.607712	1.52384	C7_00590W	Ortholog of C. dubliniensis CD36 : Cd36_70070, C. parapsilosis CDC317 : CPAR2_301080, Debaryomyces hansenii CBS767 : DEHA2F22946g and Pichia stipitis Pignal : PICST_46820
C4_00460C	10.2304	9.62556	0.604807	1.52078	C4_00460C	Protein involved in proteolytic control of sumoylated substrates; interacts with SUMO; member of the SWI/SNF family of DNA-dependent ATPases; Spider biofilm induced
CR_03500W	13.6378	13.0343	0.603478	1.51938	CIT1	Citrate synthase; induced by phagocytosis; induced in high iron; Hog1-repressed; Efg1-regulated under yeast, not hyphal growth conditions; present in exponential and stationary phase; Spider biofilm repressed; rat catheter biofilm induced
C1_09460W	10.4518	9.85091	0.600899	1.51666	ERG12	have mevalonate kinase activity and role in ergosterol biosynthetic process, farnesyl diphosphate biosynthetic process, mevalonate pathway, isopentenyl diphosphate biosynthetic process, mevalonate pathway
C5_04310W	9.05859	8.4583	0.600287	1.51602	C5_04310W	Ortholog of C. dubliniensis CD36 : Cd36_53980, C. parapsilosis CDC317 : CPAR2_100980, Candida tenuis NRRL Y-1498 : CANTEDRAFT_116966 and Debaryomyces hansenii CBS767 : DEHA2G19822g
C3_00560C	11.4478	10.8476	0.600182	1.51591	SOF1	Putative protein with a predicted role in 40S ribosomal subunit biogenesis; rat catheter biofilm induced
C3_05650W	11.5527	10.954	0.59869	1.51434	YCK2	Plasma membrane protein similar to S. cerevisiae casein kinase I, Yck2p; null mutant has defect in damaging oral epithelial cells and in hyphal branching; transcription is activated in weak acid stress or on contact with host cells
C2_03620W	7.96326	7.36468	0.598574	1.51422	IFK2	Putative thiol-specific monooxygenase; mutant is viable; flow model biofilm induced
C4_02740W	10.1369	9.53862	0.598293	1.51392	C4_02740W	Protein of unknown function; flow model, rat catheter and Spider biofilm induced; Hap43-repressed
C3_06250W	11.4521	10.8545	0.59762	1.51322	ERV25	Component of COPII-coated vesicles; transcript induced upon filamentous growth; rat catheter biofilm repressed
C5_03020W	10.7388	10.1421	0.596638	1.51219	CCC2	Copper-transporting P-type ATPase of Golgi; required for wild-type iron assimilation (indirect effect via Fet3p); induced by iron starvation, ciclopirox olamine; caspofungin repressed; not required for virulence in mouse systemic infection
C3_03550C	9.30241	8.7078	0.594611	1.51007	ULP1	off proteins
C1_11530C	6.05711	5.46255	0.594569	1.51002	C1_11530C	have sulfonate dioxygenase activity and role in sulfur compound catabolic process
C6_01890C	12.0882	11.4937	0.594473	1.50992	C6_01890C	Putative DEAD-box helicase; Hap43-induced; Spider biofilm induced
C4_01970W	7.98945	7.3954	0.594054	1.50948	C4_01970W	Ortholog of C. dubliniensis CD36 : Cd36_41860, C. parapsilosis CDC317 : CPAR2_400440, Candida tenuis NRRL Y-1498 : CANTEDRAFT_103033 and Debaryomyces hansenii CBS767 : DEHA2B03234g
C5_02450W	9.70154	9.10804	0.593501	1.5089	C5_02450W	have role in negative regulation of gluconeogenesis, proteasome-mediated ubiquitin-dependent protein catabolic process, regulation of nitrogen utilization and GID complex localization
C2_07600C	11.1551	10.5621	0.593014	1.50839	MSC7	S. cerevisiae ortholog Mcs7 has a role in reciprocal meiotic recombination; Spider biofilm repressed
C3_00850C	12.5961	12.0031	0.593004	1.50838	C3_00850C	have role in eisosome assembly and eisosome, membrane raft localization
C1_13380W	8.81367	8.22102	0.592652	1.50802	C1_13380W	have role in mRNA splicing, via spliceosome and RES complex localization
C1_09310C	6.9237	6.33313	0.590572	1.50584	C1_09310C	Protein of unknown function; Spider biofilm induced
C7_04290W	8.6151	8.02565	0.589456	1.50468	C7_04290W	have role in mRNA splicing, via spliceosome
C6_03950C	9.87402	9.28475	0.589276	1.50449	C6_03950C	have role in histone exchange and Swr1 complex, cytosol localization
C7_02890C	12.6898	12.1012	0.588583	1.50377	PMT1	Protein mannosyltransferase; required for virulence in mice and for adhesion to epithelial cells; role in hyphal growth and drug sensitivity; Als1, Sec20, Kre9, Pir1 are substrates; 1 of 5 PMT family members
C5_01500C	9.97943	9.39252	0.586915	1.50203	ZCF20	Zn(II)2Cys6 transcription factor orthologous to S. cerevisiae Hap1; regulated by Sef1, Sfu1; Hap43-induced; Spider biofilm induced
C4_07010C	7.07643	6.48999	0.586447	1.50154	C4_07010C	Putative DNA repair methyltransferase; induced by nitric oxide independent of Yhb1; Spider biofilm induced
C3_05760W	10.5949	10.0096	0.58524	1.50029	C3_05760W	have phosphopantothenate--cysteine ligase activity, role in acetyl-CoA biosynthetic process from pantothenate, coenzyme A biosynthetic process and CoA-synthesizing protein complex, cytoplasm, nucleus localization
CR_07250C	9.4892	8.90491	0.584287	1.4993	CR_07250C	Predicted long-chain-alcohol oxidase; Spider biofilm induced
C7_00700W	11.5449	10.961	0.583944	1.49894	CYB5	Cytochrome b(5); ortholog of S. cerevisiae Cyb5; induced in high iron; fluconazole-induced; shows colony morphology-related gene regulation by Ssn6; mutants are viable
C5_05100C	9.05531	8.47139	0.58392	1.49892	DUN1	Protein similar to S. cerevisiae Dun1p, which is a serine-threonine protein kinase involved in DNA damage cell-cycle checkpoint; induced under Cdc5p depletion
C4_00890W	12.6472	12.0657	0.581475	1.49638	ARO1	Putative pentafunctional arom enzyme; fungal-specific (no human or murine homolog); Gcn2p-, Gcn4p-regulated
C1_08810C	12.0199	11.439	0.580861	1.49574	MSS116	Putative DEAD-box protein; required for efficient splicing of mitochondrial Group I and II introns; Hap43-induced; rat catheter biofilm induced
C7_00940W	11.0508	10.4701	0.580663	1.49554	KEX1	Carboxypeptidase involved in maturation of candidalysin Ece1p
C4_05260W	12.1138	11.534	0.579762	1.4946	C4_05260W	Subunit of Elongator complex; required for modification of wobble nucleosides in tRNA in S. cerevisiae; Hap43-induced gene
C1_00230C	9.42539	8.84643	0.578953	1.49376	BFA1	have GDP-dissociation inhibitor activity, GTPase activator activity, role in mitotic spindle orientation checkpoint and Bfa1-Bub2 complex localization
C2_06530W	7.84273	7.26865	0.574073	1.48872	C2_06530W	Ortholog of S. cerevisiae Tah11, a DNA replication licensing factor required for pre-replication complex assembly; rat catheter, flow model and Spider biofilm induced
C2_00440W	8.32411	7.7502	0.57391	1.48855	SAS2	Predicted histone acetyltransferase involved in histone H4 acetylation; member of MYST family
CR_09960C	9.95556	9.38185	0.573714	1.48835	UGA3	as a nitrogen source; mutants display decreased CFU in mouse kidneys; Spider biofilm induced
C2_05590C	9.43153	8.85938	0.572152	1.48674	C2_05590C	Putative protein of unknown function; Hap43p-repressed gene
C5_05290C	9.77858	9.20661	0.571978	1.48656	MRP2	Protein similar to S. cerevisiae Mrp2p, which is a component of the small subunit of the mitochondrial ribosome; transposon mutation affects filamentous growth
C4_03770W	8.28829	7.71708	0.571213	1.48577	C4_03770W	have protein binding, bridging activity, role in proteasome regulatory particle assembly and ribosome localization
CR_04130C	10.1801	9.60944	0.570713	1.48526	EAF7	Subunit of the NuA4 histone acetyltransferase complex
CR_10840C	12.8924	12.3226	0.569896	1.48442	XYL2	D-xylulose reductase; immunogenic in mice; soluble protein in hyphae; induced by caspofungin, fluconazole, Hog1 and during cell wall regeneration; Mnl1-induced in weak acid stress; stationary phase enriched; flow model biofilm induced
C2_05250C	13.1172	12.5483	0.568907	1.4834	AAT1	Aspartate aminotransferase; soluble protein in hyphae; macrophage-induced protein; alkaline upregulated; amphotericin B repressed; gene used for strain identification by multilocus sequence typing; farnesol-, Hap43p-induced; GlcNAc-induced
C1_03440C	10.2551	9.68651	0.568595	1.48308	C1_03440C	Predicted aldehyde dehydrogenase domain; virulence-group-correlated expression
C1_09030C	12.5727	12.0056	0.567129	1.48157	COX5	Cytochrome oxidase subunit V; putative upstream CCAAT box regulatory element; macrophage/pseudohyphal-induced; repressed by nitric oxide; intron in 5-prime -UTR; Hap43p-dependent repression in low iron medium
C1_03210C	12.179	11.6123	0.566746	1.48118	CDC12	Septin; essential for viability; forms ring at sites of cell division and also forms filaments in mature chlamydospore; filamentous growth induced; regulated by Nrg1, Tup1, tyrosol and cell density; rat catheter biofilm repressed
C5_02560C	9.37217	8.80661	0.565557	1.47996	C5_02560C	with predicted ATP binding, protein kinase activity and role in protein phosphorylation
C3_00830C	10.8163	10.2509	0.565357	1.47975	C3_00830C	activity
CR_02110W	10.8346	10.2695	0.565066	1.47946	MCM6	Putative MCM DNA replication initiation complex component; mRNA expression peak at cell-cycle M/G1 phase; regulated by tyrosol and cell density; repressed by alpha pheromone in SpiderM medium; Hap43-induced gene
C2_06970W	10.8064	10.2427	0.563731	1.47809	AAH1	Adenine deaminase; purine salvage and nitrogen catabolism; colony morphology-related regulation by Ssn6; Hog1, CO2-induced; chlamydospore formation repressed in C. albicans and C. dubliniensis; rat catheter and F-12/CO2 biofilm induced
C6_01760W	11.7188	11.156	0.562786	1.47712	SEC12	Putative guanyl-nucleotide exchange factor; induced in high iron; Hap43-repressed
C3_04110C	9.93486	9.37328	0.561573	1.47588	MBP1	Putative component of the MBF transcription complex involved in G1/S cell-cycle progression; non-periodic mRNA expression; predicted, conserved MBF binding sites upstream of G1/S-regulated genes
C4_06490C	8.92708	8.36753	0.559547	1.47381	PRI2	Putative DNA primase; gene adjacent to and divergently transcribed with CDC68; Hap43-induced; Spider biofilm repressed
C4_01290W	10.4235	9.86401	0.559532	1.47379	C4_01290W	RING finger and CHY zinc finger domain-containing protein; mutant are viable
C4_04000W	8.0426	7.48347	0.559132	1.47338	MET4	Putative transcription coactivator; predicted role in sulfur amino acid metabolism; required for yeast cell adherence to silicone substrate; Spider biofilm induced
C1_12630C	8.82057	8.26307	0.557501	1.47172	C1_12630C	Protein involved in pre-mRNA splicing; Spider biofilm induced
C1_09210C	9.22565	8.66871	0.556935	1.47114	C1_09210C	Putative transporter; slightly similar to the Sit1p siderophore transporter; Gcn4p-regulated; fungal-specific; induced by Mnl1p under weak acid stress
C1_02250W	8.17597	7.61915	0.556816	1.47102	CWH8	phosphatase; ketoconazole-induced; expression is increased in a fluconazole-resistant isolate; clade-associated gene expression; Hap43p-induced gene
C1_12250C	10.4945	9.93785	0.556673	1.47087	C1_12250C	Ortholog of C. dubliniensis CD36 : Cd36_11490, C. parapsilosis CDC317 : CPAR2_701040, Candida tenuis NRRL Y-1498 : CANTEDRAFT_104365 and Debaryomyces hansenii CBS767 : DEHA2G09790g
C3_03540W	9.32882	8.77339	0.555433	1.46961	C3_03540W	Ortholog of C. dubliniensis CD36 : Cd36_83550, C. parapsilosis CDC317 : CPAR2_404510, Debaryomyces hansenii CBS767 : DEHA2B13794g and Pichia stipitis Pignal : PICST_30078
C7_03970C	8.68344	8.1286	0.554836	1.469	C7_03970C	Ortholog of C. dubliniensis CD36 : Cd36_73640, C. parapsilosis CDC317 : CPAR2_702340, Candida tenuis NRRL Y-1498 : CANTEDRAFT_112965 and Debaryomyces hansenii CBS767 : DEHA2G16566g
C2_04830W	9.74074	9.1863	0.55444	1.4686	C2_04830W	Ortholog of C. dubliniensis CD36 : Cd36_19390, C. parapsilosis CDC317 : CPAR2_209600, Candida tenuis NRRL Y-1498 : CANTEDRAFT_134010 and Debaryomyces hansenii CBS767 : DEHA2C14960g
C7_03830C	9.83122	9.27694	0.55428	1.46844	C7_03830C	have role in posttranslational protein targeting to endoplasmic reticulum membrane and TRC complex localization
C3_01020W	9.53995	8.98625	0.553702	1.46785	C3_01020W	Protein of unknown function; opaque-specific transcript; induced during chlamydospore formation in both C. albicans and C. dubliniensis; Hog1-repressed; Spider biofilm induced
C2_04250W	8.51174	7.96046	0.551274	1.46538	VPS36	ESCRT II protein sorting complex subunit; involved in Rim8 processing and proteolytic activation of Rim101, which regulates pH response; role in uptake of Histatin-5 into vacuole
CR_04120C	9.55117	9	0.551167	1.46527	CR_04120C	have DNA-dependent ATPase activity, dinucleotide insertion or deletion binding, guanine/thymine mispair binding activity, role in mismatch repair, mitochondrial DNA repair and mitochondrion localization
C2_05330C	8.50657	7.95571	0.550862	1.46496	C2_05330C	Ortholog of C. dubliniensis CD36 : Cd36_19810, C. parapsilosis CDC317 : CPAR2_206450, Candida tenuis NRRL Y-1498 : CANTEDRAFT_113905 and Debaryomyces hansenii CBS767 : DEHA2C05566g
C3_06370C	11.6596	11.1112	0.548409	1.46247	C3_06370C	have role in endonucleolytic cleavage in 5-prime -ETS of tricistronic rRNA transcript (SSU-rRNA, 5.8S rRNA and LSU-rRNA), more
C3_05520C	11.3379	10.7915	0.54644	1.46048	DNM1	Putative dynamin-related GTPase; transcript upregulated inbRHE model of oral candidiasis; transcript regulated by Nrg1, Mig1, and Tup1
C3_04790W	8.66724	8.12083	0.54641	1.46045	C3_04790W	Zinc finger protein orthologous to S. cerevisiae Itt1; repressed by adherence to polystyrene; Spider biofilm induced
C1_10270C	10.4538	9.90759	0.546173	1.46021	SFH5	Putative phosphatidylinositol transporter; rat catheter and Spider biofilm repressed
C4_01070W	9.70229	9.1567	0.545596	1.45962	HGT17	glucose in rich media; Spider biofilm induced
CR_10030W	9.88164	9.33612	0.545523	1.45955	FGR34	Protein lacking an ortholog in S. cerevisiae; transposon mutation affects filamentous growth
C1_11890W	9.77184	9.22787	0.543969	1.45798	C1_11890W	Protein of unknown function; Spider biofilm induced
C1_01770W	8.35714	7.81341	0.543729	1.45774	MAK32	Putative protein involved in the structural stability of L-A double-stranded RNA-containing particles; downregulated upon adherence to polystyrene
C1_09840C	10.3793	9.83646	0.542867	1.45686	C1_09840C	Protein required for localizing proteasomes to the nucleus; involved in ubiquitin-mediated protein degradation; possibly an essential gene, disruptants not obtained by UAU1 method; Spider biofilm induced
C1_02410C	9.8057	9.26435	0.541349	1.45533	C1_02410C	with predicted role in retrograde vesicle-mediated transport, Golgi to ER and integral component of membrane localization
C5_00480C	11.8791	11.3385	0.540582	1.45456	SEC14	Essential protein; functional homolog of S. cerevisiae Sec14p, a Golgi phosphatidylinositol/phosphatidylcholine transfer protein that regulates choline-phosphate cytidyltransferase and thereby affects secretion; biofilm-regulated
C1_12230W	10.5755	10.0359	0.539669	1.45364	SNT1	Ortholog of S. cerevisiae Snt1; an NAD-independent histone deacetylase; heterozygous transposon mutation affects filamentous growth; null mutants are viable
CR_10110W	10.9151	10.3756	0.539562	1.45353	CHT3	Major chitinase; secreted; functional homolog of S. cerevisiae Cts1p; 4 N-glycosylation motifs; possible O-mannosylation; putative signal peptide; hyphal-repressed; farnesol upregulated in biofilm; regulated by Efg1p, Cyr1p, Ras1p
CR_09440C	10.3041	9.76535	0.538753	1.45272	CR_09440C	Protein of unknown function; flow model biofilm induced; ketoconazole-repressed
C5_01530C	8.86355	8.32507	0.538484	1.45245	C5_01530C	Ortholog of C. dubliniensis CD36 : Cd36_50820, C. parapsilosis CDC317 : CPAR2_501670, Candida tenuis NRRL Y-1498 : CANTEDRAFT_115294 and Debaryomyces hansenii CBS767 : DEHA2E13464g
C2_07010W	11.8417	11.3032	0.538472	1.45243	C2_07010W	Predicted ER protein involved in ER-nucleus signaling; Spider biofilm repressed
C7_02950C	9.6565	9.1182	0.5383	1.45226	DBF4	Regulatory subunit of Cdc7p-Dbf4p protein kinase complex that acts as negative regulator of hyphal development; cell-cycle regulated periodic mRNA expression; S. cerevisiae ortholog is not cell-cycle regulated
C3_04630W	9.6855	9.14743	0.538071	1.45203	C3_04630W	have glyoxysome localization
C1_03680W	10.6766	10.1386	0.538025	1.45198	ENG1	Endo-1,3-beta-glucanase; ortholog of S. cerevisiae Dse4 needed for cell separation; caspofungin, fluconazole repressed; repressed by alpha pheromone in SpiderM medium; flow model biofilm induced; rat catheter biofilm repressed
C6_00790C	13.4028	12.8648	0.537989	1.45195	CTR1	Copper transporter; transcribed in low copper; induced Mac1, Tye7, macrophage interaction, alkaline pH via Rim101; 17-beta-estradiol repressed; complements S. cerevisiae ctr1 ctr3 copper transport mutant; flow model/Spider biofilm induced
C1_07700C	11.5557	11.0183	0.537388	1.45134	VRG4	GDP-mannose transporter; essential; required for glycosylation, hyphal growth; functional homolog of S. cerevisiae Vrg4p, which imports GDP-mannose from cytoplasm to Golgi for protein and lipid mannosylation; no mammalian homolog
C1_13780W	12.2609	11.7249	0.536014	1.44996	MYO2	Class V myosin; nonessential; sole class V myosin in C. albicans; required for WT actin cytoskeletal polarity, nuclear organization, migration, hyphal growth; conserved myosin ATPase/tail domains; Hap43-induced; flow model biofilm repressed
C2_01260W	8.9615	8.42549	0.536008	1.44995	C2_01260W	Ortholog of C. dubliniensis CD36 : Cd36_16140, C. parapsilosis CDC317 : CPAR2_213870, Candida tenuis NRRL Y-1498 : CANTEDRAFT_92202 and Debaryomyces hansenii CBS767 : DEHA2A01980g
C2_09960W	9.35175	8.81629	0.535463	1.44941	C2_09960W	have thiosulfate sulfurtransferase activity, role in tRNA wobble position uridine thiolation and mitochondrion localization
C4_03720C	10.321	9.78582	0.535149	1.44909	C4_03720C	with predicted oxidoreductase activity, acting on paired donors, with incorporation or reduction of molecular oxygen, 2-oxoglutarate as one donor, and incorporation of one atom each of oxygen into both donors activity
C2_04620W	11.4753	10.9406	0.534781	1.44872	C2_04620W	Predicted ortholog of S. cerevisiae Swi3, subunit of the SWI/SNF chromatin remodeling complex; possibly an essential gene, disruptants not obtained by UAU1 method
C2_01730W	7.85835	7.32457	0.533775	1.44771	C2_01730W	Ortholog of S, cerevisiae Spc24; a component of the conserved kinetochore-associated Ndc80 complex involved in chromosome segregation, spindle checkpoint activity and kinetochore clustering; Hap43-induced gene
C1_03760C	10.8761	10.3437	0.532489	1.44642	STR2	have cystathionine gamma-synthase activity and role in transsulfuration
C6_04350C	10.1934	9.66099	0.532428	1.44636	FLO8	Transcription factor; required for hyphal formation and CO2 induced white-opaque switching; regulates hyphal gene expression; required for virulence in mouse systemic infection; binds Efg1p; binds Mss11p via LisH motif; has LUFS domain
C1_01460W	10.0532	9.52153	0.531696	1.44563	C1_01460W	Ortholog of Bre4 in S. cerevisiae has a role in brefeldin A resistence; a drug that affect intracellular transport; Spider biofilm induced
C6_02190C	9.7607	9.22959	0.531107	1.44504	C6_02190C	kinase; disruptants not obtained by UAU1 method
C3_07250W	11.2149	10.687	0.527949	1.44188	GCD2	Putative translation initiation factor; genes encoding ribosomal subunits, translation factors, and tRNA synthetases are downregulated upon phagocytosis by murine macrophage
C3_07560W	10.7961	10.2689	0.527194	1.44112	TCC1	motifs; flucytosine repressed; Tbp1-induced
C3_05700W	11.6213	11.0945	0.526837	1.44077	CHS4	Activator of Chs3p chitin synthase; required for wild-type wall chitin content, but not for hyphal growth; mutant resistant to Calcofluor white; prenylation and 2 transmembrane segments predicted; functional homolog of S. cerevisiae Chs4p
C1_11860W	12.5905	12.0638	0.526676	1.44061	C1_11860W	Predicted essential RNA-binding G protein; ortholog an effector of mating response pathway in S. cerevisiae; mainly associated with nuclear envelope and ER; flow model and Spider biofilm repressed
C2_01670C	11.4012	10.8779	0.523333	1.43727	STT3	Putative oligosaccharyltransferase complex component; flow model and rat catheter biofilm repressed
C4_04590W	11.8104	11.2872	0.523239	1.43718	SCS7	Putative ceramide hydroxylase; regulated by Nrg1; induced in high iron; fluconazole-induced; Hap43-repressed; Spider biofilm induced
CR_03800C	6.91315	6.3916	0.521556	1.4355	PPH3	Putative catalytic subunit of protein phosphatase complex; functions with regulatory subunit Psy2p in dephosphorylation of Rad53p in response to DNA damage; dephosphorylates Rfa2p in G1 phase; ortholog of S. cerevisiae Pph3p
C2_09730C	9.83557	9.3143	0.52127	1.43522	IPK2	Putative inositol polyphosphate multikinase; involved in regulation of calcium homeostasis, secretion and hyphal growth
C3_07060W	11.3938	10.8733	0.520576	1.43453	FESUR1	Putative ubiquinone reductase; transcriptionally induced by interaction with macrophage; alkaline downregulated; repressed by nitric oxide; clade-associated gene expression; Hap43p-repressed gene
C1_06840C	8.12915	7.60887	0.520271	1.43422	C1_06840C	have role in mitochondrial respiratory chain complex IV assembly, positive regulation of protein oligomerization and extrinsic component of matrix side of mitochondrial inner membrane, mitochondrial matrix localization
C2_05320W	9.63447	9.1147	0.519773	1.43373	CDC7	Catalytic subunit of Dbf4p-regulated serine/threonine protein kinase; negative regulator of hyphal development; cell-cycle regulated periodic mRNA expression; S. cerevisiae ortholog is not cell-cycle regulated
C2_00340C	11.8296	11.3106	0.518944	1.43291	ARO8	Aromatic transaminase of the Ehrlich fusel oil pathway of aromatic alcohol biosynthesis; Rim101 independent alkaline induction; protein abundance affected by URA3 expression in CAI-4 strain; Gcn4-regulated; stationary phase enriched
C6_01880W	8.20002	7.68152	0.518503	1.43247	C6_01880W	Predicted membrane protein; induced by alpha pheromone in SpiderM medium
C1_10320W	10.3481	9.83027	0.51785	1.43182	C1_10320W	have N-acetylglucosaminylphosphatidylinositol deacetylase activity
C3_02170C	11.4735	10.9559	0.51767	1.43164	LAP41	Putative aminopeptidase yscI precursor; mutant is viable; protein present in exponential and stationary growth phase yeast cultures; Spider biofilm repressed
C1_11580W	7.88935	7.37174	0.517607	1.43158	C1_11580W	Protein of unknown function; transcript upregulated by benomyl treatment
CR_00060C	10.1198	9.60237	0.517429	1.4314	CR_00060C	DNA helicase involved in rDNA replication; Spider biofilm repressed
CR_10730C	10.5127	9.99748	0.515189	1.42918	CR_10730C	have RNA polymerase II core binding activity and role in DNA damage response, detection of DNA damage, mRNA 3-prime -end processing, negative regulation of transposition, RNA-mediated
C4_03540C	8.59239	8.07744	0.514946	1.42894	ECM38	Putative gamma-glutamyltransferase; alkaline upregulated; Spider biofilm induced; possibly an essential gene, disruptants not obtained by UAU1 method
C3_04340W	8.75353	8.23868	0.514854	1.42885	ATF1	Putative alcohol acetyltransferase; caspofungin repressed; expression depends on Tac1p
C3_00480C	10.904	10.3896	0.514411	1.42841	DOT5	Putative nuclear thiol peroxidase; alkaline downregulated; sumoylation target; Spider and flow model biofilm induced
CR_00210W	8.77125	8.25863	0.512612	1.42663	ALK2	N-Alkane inducible cytochrome P450
C1_09450C	11.4732	10.9616	0.511649	1.42568	NUP188	Putative nuclear pore complex subunit; transcript regulated by Nrg1 and Mig1
C6_02410W	10.47	9.95877	0.511232	1.42527	C6_02410W	have NAD+ diphosphatase activity, role in NADH metabolic process and peroxisome localization
CR_10850C	12.8892	12.3805	0.508643	1.42271	ATP16	Subunit of the mitochondrial F1F0 ATP synthase; sumoylation target; protein newly produced during adaptation to the serum; Spider biofilm repressed
C2_05290C	11.0362	10.5284	0.507808	1.42189	C2_05290C	with predicted role in transport and integral component of membrane localization
C1_10450W	12.5599	12.0539	0.505959	1.42007	GLY1	L-threonine aldolase; complements glycine auxotrophy of S. cerevisiae shm1 shm2 gly1-1 triple mutant; macrophage/pseudohyphal-induced; the GLY1 locus has an RFLP and is triploid in strain SGY269; flow model biofilm induced
C1_12200W	9.84273	9.33735	0.505381	1.4195	MCD4	Protein of major facilitator superfamily; has phosphodiesterase/nucleotide pyrophosphatase domain; similar to S. cerevisiae Mcd4p, which acts in GPI anchor biosynthesis; possibly an essential gene, disruptants not obtained by UAU1 method
C1_02480W	12.9209	12.4159	0.504932	1.41906	PMM1	Phosphomannomutase; enzyme of O- and N-linked mannosylation; interconverts mannose-6-phosphate and mannose-l-phosphate; functional homolog of S. cerevisiae Sec53; antigenic in mice; Hap43-induced; flow model and Spider biofilm repressed
CR_02740W	10.1589	9.65433	0.504578	1.41871	INN1	Protein with similarity to S. cerevisiae Inn1p, which is an essential protein of the contractile actomyosin ring required for ingression of the plasma membrane into the bud neck during cytokinesis; contains a C2 membrane targeting domain
CR_03470W	9.27559	8.77159	0.503991	1.41813	CR_03470W	Protein of unknown function; repressed by alpha pheromone in SpiderM medium; transcript induced by Mnl1 under weak acid stress
C1_11480W	15.3662	14.8651	0.501144	1.41534	PHO84	High-affinity phosphate transporter; transcript regulated by white-opaque switch; Hog1, ciclopirox olamine or alkaline induced; caspofungin, stress repressed; required for normal TORC1 function
C6_01110W	13.962	13.4609	0.501103	1.4153	FAD2	Delta-12 fatty acid desaturase, involved in production of linoleic acid, which is a major component of membranes
C3_04300C	10.9695	10.4686	0.500913	1.41511	POL1	Putative DNA directed DNA polymerase alpha; RNA abundance regulated by cell cycle, tyrosol and cell density; rat catheter biofilm induced
C2_07550W	11.6971	11.1965	0.500632	1.41483	C2_07550W	Plasma membrane protein; repressed by nitric oxide
C2_07330W	10.37	9.87017	0.499815	1.41403	TOR1	Protein similar to TOR family phosphatidylinositol kinases; mutation confers resistance to rapamycin; involved in regulation of ribosome biogenesis, starvation response, and adhesion
C4_04800W	12.2837	11.7841	0.499612	1.41383	C4_04800W	have role in ER-dependent peroxisome organization, endoplasmic reticulum inheritance, endoplasmic reticulum tubular network maintenance, nuclear pore complex assembly, response to endoplasmic reticulum stress
C2_07750W	8.92702	8.42862	0.498407	1.41265	RHO2	have GTPase activity
C7_02860C	10.0652	9.56745	0.497798	1.41206	C7_02860C	have ubiquitin protein ligase activity, role in ubiquitin-dependent ERAD pathway and Doa10p ubiquitin ligase complex, integral component of endoplasmic reticulum membrane, nuclear inner membrane localization
CR_09110C	10.8543	10.3565	0.497774	1.41203	CR_09110C	Putative oxidoreductase; similar to S. cerevisiae Pga3p; possible Kex2p substrate
C7_03720C	10.9679	10.4703	0.497581	1.41184	HIS7	Putative imidazole glycerol phosphate synthase; histidine biosynthesis; no human/murine homolog; transcription induced by histidine starvation; regulated by Gcn2p and Gcn4p; higher protein level in stationary phase
C3_00880W	13.2154	12.7189	0.496509	1.4108	KGD1	Putative 2-oxoglutarate dehydrogenase; regulated by Efg1 under yeast but not hyphal growth conditions; transcript induced in an RHE model of oral candidiasis; stationary phase enriched protein; Hap43-repressed; rat catheter biofilm induced
C6_03770C	10.1164	9.62037	0.496022	1.41032	ORM1	Putative endoplasmic reticulum membrane protein; Hap43p-repressed gene; mutation confers hypersensitivity to aureobasidin A
C3_07080W	9.02351	8.5275	0.496007	1.41031	RRD1	Putative peptidyl-prolyl cis/trans-isomerase; caspofungin induced
C5_02700W	10.0922	9.59736	0.494847	1.40917	CTA7	Zn(II)2Cys6 transcription factor; activates transcription in 1-hybrid assay in S. cerevisiae; has similarity to S. cerevisiae Stb4
C5_04030W	10.2311	9.73748	0.493639	1.40799	C5_04030W	Protein of unknown function; flow model biofilm induced; Spider biofilm induced
C2_01210C	11.3362	10.8426	0.493629	1.40798	HNM1	Putative choline/ethanolamine transporter; mutation confers hypersensitivity to toxic ergosterol analog; colony morphology-related gene regulation by Ssn6; clade-associated gene expression
C1_13310W	9.44532	8.95207	0.493252	1.40761	ECM25	Non-essential protein involved in cell morphogenesis
C6_03170C	7.81864	7.32566	0.492988	1.40736	MDR1	Plasma membrane MDR/MFS multidrug efflux pump; methotrexate is preferred substrate; overexpression in drug-resistant clinical isolates confers fluconazole resistance; repressed in young biofilms; rat catheter biofilm induced
C3_00420W	10.6062	10.1138	0.492413	1.4068	C3_00420W	have 3-prime -tRNA processing endoribonuclease activity, role in mitochondrial tRNA 3-prime -end processing, nuclear tRNA 3-prime -trailer cleavage, endonucleolytic and mitochondrion, nucleus localization
C2_01840C	9.745	9.25438	0.490622	1.40505	RAD7	Protein similar to S. cerevisiae Rad7p, which is a subunit of the Nucleotide Excision Repair Factor 4; induced under hydroxyurea treatment
C4_01230C	8.48744	7.99707	0.490368	1.4048	C4_01230C	Protein of unknown function; hyphal-induced expression, regulated by Cyr1, Ras1, Efg1; Spider biofilm induced
C2_02760W	11.3323	10.8421	0.490137	1.40458	LHS1	Protein similar to S. cerevisiae Hsp70p; predicted Kex2p substrate; possibly essential, disruptants not obtained by UAU1 method; flow model biofilm repressed
C2_04280W	7.9251	7.43564	0.489457	1.40392	C2_04280W	have protein serine/threonine kinase activity, protein serine/threonine/tyrosine kinase activity, protein tyrosine kinase activity
C2_10360C	10.4278	9.93858	0.489235	1.4037	HEM3	Hydroxymethylbilane synthase; converts 4-porphobilinogen to hydroxymethylbilane in heme biosynthesis; induced in high iron, CO2; alkaline repressed; regulated by Sef1, Sfu1, and Hap43; rat catheter and Spider biofilm induced
C2_00540W	10.1122	9.62368	0.488551	1.40304	C2_00540W	Protein with a multidrug and toxin extrusion protein domain; induced by Mnl1 under weak acid stress
C6_00390W	9.5334	9.04568	0.487719	1.40223	C6_00390W	have serine-tRNA ligase activity, role in mitochondrial seryl-tRNA aminoacylation, spore germination and mitochondrion localization
CR_02140W	10.2306	9.74294	0.487687	1.40219	RSR1	RAS-related protein; GTP/GDP cycling required for wild-type polar bud site selection, hyphal growth guidance; role in systemic virulence in mouse; geranylgeranylation predicted; suppresses S. cerevisiae cdc24-4 mutant heat sensitivity
C1_12160W	8.44417	7.95791	0.486264	1.40081	MSO1	Putative secretory protein involved in S. cerevisiae sporulation; repressed during pseudohyphal growth in the presence of lysed macrophages; Hap43-repressed; Spider biofilm induced
C2_02720W	11.9188	11.4327	0.486132	1.40068	C2_02720W	have protein transporter activity, role in mRNA export from nucleus and cytoplasm, nucleus localization
C7_01500W	9.26591	8.77993	0.485978	1.40054	C7_01500W	Ortholog of C. dubliniensis CD36 : Cd36_71340, C. parapsilosis CDC317 : CPAR2_301350, Candida tenuis NRRL Y-1498 : CANTEDRAFT_114098 and Debaryomyces hansenii CBS767 : DEHA2D03432g
C6_02860W	10.7626	10.2767	0.48594	1.4005	STE23	Ortholog of S. cerevisiae Ste23 metalloprotease; role in N-terminal processing of pro-a-factor to the mature form; Tn mutation affects filamentous growth; Spider biofilm induced
C4_00170W	10.818	10.3322	0.485729	1.40029	C4_00170W	Ortholog of S. cerevisiae Dif1; which regulates nuclear localization of Rnr2 and Rnr4; colony morphology-related gene regulation by Ssn6; induced in cyr1 mutant; Spider biofilm induced
C1_08740C	12.6929	12.2079	0.484993	1.39958	SEC24	Protein with a possible role in ER to Golgi transport; induced upon yeast-hyphal switch; sumoylation target; Spider biofilm repressed
C5_04080C	8.60765	8.12291	0.48474	1.39933	C5_04080C	Putative splicing factor required for the first step of pre-mRNA splicing; Spider biofilm induced
C1_01060W	12.5084	12.0238	0.48463	1.39923	MBF1	Putative transcriptional coactivator; caspofungin repressed; involved in virulence
CR_06620W	9.75974	9.27549	0.48425	1.39886	CR_06620W	have mitochondrial outer membrane localization
CR_02360W	11.5139	11.0304	0.483579	1.39821	IDP2	Isocitrate dehydrogenase; white-opaque switch regulated; morphology-regulation by Ssn6; protein in exponential and stationary phase yeast; Hap43-repressed; Spider biofilm repressed by Bcr1, Tec1, Ndt80, Rob1, Brg1; Spider biofilm induced
C2_09180W	8.5027	8.01946	0.48324	1.39788	C2_09180W	Putative ribonuclease H2 subunit; required for RNase H2 activity; repressed in Spider biofilms by Bcr1, Tec1, Brg1, Rob1
C1_11070W	10.4018	9.91919	0.482643	1.3973	PET127	Protein with a predicted role in 5-prime -end processing of mitochondrial RNAs; ortholog of S. cerevisiae Pet127; Hap43-induced; rat catheter and Spider biofilm induced
CR_05540C	8.26127	7.77979	0.481476	1.39617	CR_05540C	RING-type zinc finger protein; upregulated during oral infection; mutants have reduced ability to damage oral epithelial cells; Spider and flow model biofilm induced
C1_10420C	9.34681	8.86558	0.481233	1.39594	C1_10420C	have ubiquitin protein ligase binding activity, role in positive regulation of receptor internalization, protein ubiquitination, ubiquitin-dependent endocytosis and Golgi apparatus, cytosol, plasma membrane localization
CR_02130W	11.3254	10.8448	0.480591	1.39532	ECM4	Cytoplasmic glutathione S-transferase; regulated by Nrg1, Tup1; induced in core stress response, in cyr1 or ras1 mutant (yeast or hyphal cells); Tn mutation affects filamentous growth; stationary phase enriched; Spider biofilm induced
C4_05080C	9.67687	9.19644	0.480431	1.39516	C4_05080C	have zinc ion transmembrane transporter activity, role in zinc ion transport and endoplasmic reticulum localization
C6_04140C	10.2352	9.75539	0.479824	1.39457	C6_04140C	Ortholog of C. dubliniensis CD36 : Cd36_64990, C. parapsilosis CDC317 : CPAR2_600170, Candida tenuis NRRL Y-1498 : CANTEDRAFT_121753 and Debaryomyces hansenii CBS767 : DEHA2E19712g
C1_02960C	9.82462	9.34494	0.479675	1.39443	C1_02960C	have role in cellular ion homeostasis, establishment or maintenance of cell polarity, mitochondrion inheritance, regulation of cardiolipin metabolic process and mitochondrial inner membrane localization
CR_08100C	11.6758	11.1964	0.479465	1.39423	RIO2	Putative serine kinase with a predicted role in the processing of the 20S pre-rRNA into mature 18S rRNA; null mutants are hypersensitive to caspofungin
C1_13330C	10.5007	10.0219	0.47885	1.39363	C1_13330C	have spermine synthase activity and role in pantothenate biosynthetic process, spermine biosynthetic process
C5_05040W	8.6908	8.21249	0.478318	1.39312	C5_05040W	Putative mannosyltransferase; similar to S. cerevisiae Gpi10p; has HKEXRF motif
C3_01900C	7.83568	7.35806	0.477618	1.39244	C3_01900C	Protein with a predicted FYVE/PHD zinc finger domain; Hap43-repressed; Spider biofilm induced
C1_12290C	10.3228	9.8452	0.477579	1.39241	RBD1	Rhomboid-like protein; similar to putative intramembrane serine proteases; role in filamentous growth; Gcn4-regulated; caspofungin repressed; Spider biofilm induced
C2_00490W	8.86333	8.38645	0.476886	1.39174	C2_00490W	have role in Golgi to vacuole transport and AP-1 adaptor complex localization
C1_12110C	6.46508	5.9882	0.476878	1.39173	C1_12110C	Protein of unknown function; repressed by nitric oxide
C5_05080W	9.5775	9.1008	0.476695	1.39155	GRF10	Putative homeodomain transcription factor, involved in control of filamentous growth; null mutant is an adenine auxotroph; Spider biofilm induced; promoter bound by Bcr1, Tec1, Efg1, Ndt80 and Brg1
C2_05720C	11.6297	11.1531	0.476519	1.39138	C2_05720C	Putative oxysterol binding protein family; probable peripheral membrane protein of the Golgi complex; flow model and Spider biofilm repressed
C7_01910C	8.34204	7.86571	0.476331	1.3912	C7_01910C	Similar to bacterial DnaJ; transcript upregulated in low iron; flow model biofilm induced; Spider biofilm induced
C5_05410C	12.2709	11.795	0.475814	1.3907	ILV3	Dihydroxyacid dehydratase; repressed by nitric oxide; macrophage-induced protein; protein in exponential and stationary growth phase; Sef1, Sfu1p, Hap43-regulated; farnesol-repressed; flow model biofilm induced; Spider biofilm repressed
CR_02820W	12.6185	12.1432	0.475313	1.39022	PGM2	Ortholog of S. cerevisiae Pgm2; induced in planktonic culture; Tye7p-regulated; flow model biofilm induced; rat catheter biofilm repressed
C5_02470W	10.6942	10.2211	0.473078	1.38807	INT1	Protein structurally similar to alpha-subunit of human leukocyte integrin; role in morphogenesis, adhesion, and mouse cecal colonization and systemic virulence; similar to S. cerevisiae Bud4; Hap43-induced gene
C2_03360W	11.371	10.8996	0.471319	1.38638	C2_03360W	Putative AMP deaminase; possibly an essential gene, disruptants not obtained by UAU1 method
C7_00050C	10.2051	9.73396	0.471158	1.38622	RAD3	Ortholog of S. cerevisiae Rad3; 5-prime to 3-prime DNA helicase, nucleotide excision repair and transcription, subunit of RNA polII initiation factor TFIIH and Nucleotide Excision Repair Factor 3 (NEF3)
C7_00360W	11.1932	10.7225	0.470627	1.38571	DFI1	Cell-surface associated glycoprotein; promotes activation of Cek1 in a matrix-dependent manner; N-glycosylated; Spider biofilm induced
C1_00460W	9.66888	9.19826	0.470615	1.3857	C1_00460W	Putative TIM23 translocase complex subunit; membrane-localized; Hap43-repressed
C2_03280W	12.1313	11.6615	0.469877	1.38499	NSP1	Essential component of the nuclear pore complex; sumoylation target; stationary phase enriched protein; rat catheter biofilm repressed
C3_01720C	12.9875	12.5179	0.469537	1.38467	C3_01720C	Alpha subunit of COPI vesicle coatomer complex; role in ER to Golgi vesicle-mediated transport, retrograde vesicle-mediated transport, Golgi to ER transport; flow model biofilm repressed
C1_10180C	10.124	9.65483	0.469188	1.38433	ECM21	Predicted regulator of endcytosis of plasma membrane proteins; fluconazole induced, alkaline induced by Rim101; repressed by caspofungin and in azole-resistant strain overexpressing MDR1; flow model, rat catheter and Spider biofilm induced
C1_00100C	8.42463	7.95586	0.468776	1.38394	C1_00100C	Cardiolipin synthase; ortholog of S. cerevisiae Crd1; transcript is upregulated in clinical isolates from HIV+ patients with oral candidiasis; mutants are viable; Spider biofilm repressed
CR_10820W	9.45155	8.98298	0.468564	1.38373	CR_10820W	have mRNA binding activity, role in mRNA splicing, via spliceosome and U1 snRNP, U2-type prespliceosome, U4/U6 x U5 tri-snRNP complex, U5 snRNP, commitment complex, cytosol localization
C3_06870W	18.1119	17.6438	0.468126	1.38331	TDH3	NAD-linked glyceraldehyde-3-phosphate dehydrogenase; binds fibronectin, laminin; at cell surface; antigenic in infection; farnesol-repressed; stationary phase-enriched; GlcNAc-induced; flow model biofilm induced; Spider biofilm repressed
C1_08980C	12.8173	12.3494	0.467867	1.38306	ZWF1	Glucose-6-phosphate dehydrogenase; antigenic in mice; activity induced by O2 or oxidizing agents H2O2, menadione, macrophage; caspofungin repressed; induced in core stress response; regulated by Gcn2, Gcn4; rat catheter biofilm repressed
CR_00880W	8.13865	7.67188	0.466774	1.38202	CR_00880W	Ortholog of C. dubliniensis CD36 : Cd36_25930, C. parapsilosis CDC317 : CPAR2_800910, Candida tenuis NRRL Y-1498 : CANTEDRAFT_132053 and Debaryomyces hansenii CBS767 : DEHA2E17160g
C2_07350W	11.1411	10.6744	0.46668	1.38193	MCM3	Putative DNA replication protein; periodic mRNA expression, peak at cell-cycle M/G1 phase; Spider biofilm induced
C2_07760W	9.25475	8.78867	0.46608	1.38135	C2_07760W	Predicted membrane protein of unknown function; Spider biofilm induced
C4_00970C	10.5483	10.0832	0.46515	1.38046	MDN1	Putative midasin, a very large dynein-related AAA-type ATPase; induced during the mating process
C2_05170W	9.54708	9.08202	0.465065	1.38038	C2_05170W	have mitochondrial inner membrane localization
C1_12030W	12.945	12.4814	0.463521	1.3789	SER33	Predicted enzyme of amino acid biosynthesis; Gcn4p-regulated; upregulated in biofilm; protein present in exponential and stationary growth phase yeast cultures; S. cerevisiae ortholog is Gcn4p regulated
C5_00500W	11.1097	10.6462	0.463468	1.37885	NAM7	Putative role in nonsense-mediated mRNA decay; similar to S. cerevisiae Nam7p; gene induced by ciclopirox olamine treatment
C6_00130C	11.3618	10.8985	0.46331	1.3787	VID27	Protein similar to S. cerevisiae Vid27p; transposon mutation affects filamentous growth; mutation confers hypersensitivity to toxic ergosterol analog; fungal-specific (no human or murine homolog)
C4_02120W	10.9767	10.5148	0.461968	1.37742	ERV29	Putative SURF4 family member; plasma membrane-localized; flow model biofilm repressed
C1_07870C	12.2355	11.7742	0.461272	1.37676	SMI1	Cell wall biosynthesis protein; Hap43, caspofungin-repressed; Cyr1-induced in hyphal cells; reduced biofilm cell wall glucan in mutant; possibly essential (UAU1 method); flow model biofilm induced
C1_06730W	10.4064	9.94569	0.460714	1.37622	RAC1	G-protein of RAC subfamily; required for embedded filamentous growth, not for serum-induced hyphal growth; dynamic localization at plasma membrane and nucleus; similar to, but not interchangeable with, Cdc42p; lacks S. cerevisiae homolog
C6_03200W	10.3349	9.87531	0.459625	1.37518	C6_03200W	Ortholog of C. dubliniensis CD36 : Cd36_63860, C. parapsilosis CDC317 : CPAR2_601140, Candida tenuis NRRL Y-1498 : CANTEDRAFT_92714 and Debaryomyces hansenii CBS767 : DEHA2A06072g
C4_06760W	12.5901	12.1307	0.459431	1.375	GUT2	Glycerol-3-phosphate dehydrogenase; Plc1p-regulated; rat catheter biofilm induced; Spider biofilm induced
C4_03460C	4.48495	4.02553	0.459415	1.37498	C4_03460C	Putative protein of unknown function; transcript upregulated in clinical isolates from HIV+ patients with oral candidiasis; Spider biofilm induced
CR_09500C	8.03597	7.57742	0.458555	1.37417	CR_09500C	have ATP binding activity
C1_07960W	9.62268	9.1654	0.457277	1.37295	C1_07960W	Predicted nuclear exosome-associated nucleic acid binding protein; rat catheter and Spider biofilm induced
C3_07740W	10.5356	10.0783	0.457266	1.37294	C3_07740W	Ortholog of S. cerevisiae : SGM1, C. glabrata CBS138 : CAGL0M00462g, C. dubliniensis CD36 : Cd36_87610, C. parapsilosis CDC317 : CPAR2_808090 and Candida tenuis NRRL Y-1498 : cten_CGOB_00177
C6_03220W	9.11729	8.66051	0.456775	1.37247	C6_03220W	Ortholog of C. dubliniensis CD36 : Cd36_63840, C. parapsilosis CDC317 : CPAR2_601510, Debaryomyces hansenii CBS767 : DEHA2A06270g and Pichia stipitis Pignal : PICST_31363
C4_02360W	10.6898	10.2336	0.456216	1.37194	AMS1	Putative alpha-mannosidase; transcript regulated by Nrg1; induced during cell wall regeneration; flow model biofilm induced; Spider biofilm induced
C6_03960W	12.1521	11.6961	0.455989	1.37172	C6_03960W	Putative dipeptidyl-peptidase III; protein detected by mass spec in exponential and stationary phase cultures; Hog1p-induced; clade-associated gene expression
C2_05260W	9.94323	9.48727	0.455964	1.3717	BUD14	Putative SH3-domain-containing protein; predicted role in bud-site selection; Spider biofilm induced
C4_04580W	11.0288	10.5736	0.455265	1.37103	ZDS1	Nonessential protein; similar to S. cerevisiae Zds1p
CR_08190W	8.02014	7.56551	0.454636	1.37044	CR_08190W	Ortholog of C. dubliniensis CD36 : Cd36_33820, C. parapsilosis CDC317 : CPAR2_206210, Candida tenuis NRRL Y-1498 : CANTEDRAFT_92567 and Debaryomyces hansenii CBS767 : DEHA2E06138g
C6_00310W	10.0892	9.63586	0.453307	1.36917	C6_00310W	have ubiquitin-protein transferase activity and role in retrograde protein transport, ER to cytosol, ubiquitin-dependent ERAD pathway
C6_02150C	8.77611	8.32325	0.45286	1.36875	C6_02150C	Putative mitochondrial inner membrane magnesium transporter; possibly an essential gene, disruptants not obtained by UAU1 method
C1_04290C	14.6122	14.1595	0.452774	1.36867	ACS2	Acetyl-CoA synthetase; antigenic during human and murine infection; induced by Efg1; macrophage-induced protein; soluble protein in hyphae; gene contains intron; flow model and Spider biofilm repressed
C3_00760W	11.8355	11.3831	0.452401	1.36832	ERG4	Protein similar to sterol C-24 reductase; shows Mob2p-dependent hyphal regulation; fluconazole-induced; caspofungin repressed; rat catheter biofilm repressed
CR_06050W	10.837	10.385	0.451934	1.36787	CDC28	Cyclin-dependent protein kinase; interacts with regulatory subunit Cyb1; determination of cell morphology during the cell cycle; phosphorylated mostly by Swe1 and phosphorylation is regulated by Hsl1; 5-prime -UTR intron; Spider biofilm repressed
CR_10610C	6.3369	5.8859	0.451002	1.36699	CR_10610C	have ubiquitin-protein transferase activity, role in anaphase-promoting complex-dependent catabolic process, protein ubiquitination and anaphase-promoting complex localization
C7_03660C	12.9302	12.4797	0.450535	1.36655	C7_03660C	Protein with similarity to amino acid-tRNA ligase; stationary phase enriched protein; GlcNAc-induced protein
C3_04780C	10.1818	9.73163	0.450177	1.36621	C3_04780C	have role in ER to Golgi vesicle-mediated transport and COPII-coated ER to Golgi transport vesicle, integral component of Golgi membrane, integral component of endoplasmic reticulum membrane localization
C2_03020C	11.5541	11.1041	0.449957	1.366	C2_03020C	Ortholog of S. cerevisiae : TPH3, C. dubliniensis CD36 : Cd36_17790, C. parapsilosis CDC317 : CPAR2_212150, Candida tenuis NRRL Y-1498 : CANTEDRAFT_128815 and Debaryomyces hansenii CBS767 : DEHA2G04246g
C7_01340W	9.82439	9.37515	0.449239	1.36532	MRE11	Putative DNA double-strand break repair factor; involved in response to oxidative stress and drug resistance
CR_10720W	9.08	8.63175	0.448242	1.36438	HMI1	ATP-dependent 3-prime - 5-prime helicase involved in maintenance of mitochondrial DNA; ortholog of S. cerevisiae Hmi1; rat catheter biofilm repressed
C2_06220C	7.8374	7.38952	0.447885	1.36404	MEC3	Putative DNA damage and meiotic pachytene checkpoint protein; increased transcription is observed upon benomyl treatment
C2_10030C	14.1263	13.6789	0.44741	1.36359	MP65	Cell surface mannoprotein; cell-wall glucan metabolism, adhesion; adhesin motif; O-glycosylation; induced by heat, germ tube formation, wall regeneration; mycelial antigen; diagnostic marker; fluconazole-repressed; Spider biofilm induced
C2_03970W	8.28981	7.8429	0.446911	1.36312	C2_03970W	Ortholog of C. dubliniensis CD36 : Cd36_18620, C. parapsilosis CDC317 : CPAR2_212480, Candida tenuis NRRL Y-1498 : CANTEDRAFT_115371 and Debaryomyces hansenii CBS767 : DEHA2D06798g
C1_08360C	15.6468	15.2008	0.446056	1.36231	OLE1	Fatty acid desaturase, essential protein involved in oleic acid synthesis; required for aerobic hyphal growth and chlamydospore formation; subject to hypoxic regulation; fluconazole-induced; caspofungin repressed; Hap43p-induced
C1_05910W	10.047	9.60097	0.445989	1.36225	SIP5	Protein of unknown function; flow model, rat catheter and Spider biofilm induced
C2_07900W	14.3457	13.9	0.445775	1.36205	GDH2	Putative NAD-specific glutamate dehydrogenase; fungal-specific; transcript regulated by Nrg1, Mig1, Tup1, and Gcn4; stationary phase enriched protein; flow model biofilm induced; Spider biofilm induced
C2_10190C	9.2448	8.79909	0.445709	1.36198	OCA1	Putative protein phosphatase of the PTP family (tyrosine-specific); ortholog of S. cerevisiae Oca1; mutant is viable; mutant shows virulence defect
CR_02510W	9.50557	9.06003	0.445544	1.36183	CR_02510W	C2H2 transcription factor; induced by Mnl1 under weak acid stress
CR_00100C	10.5556	10.1106	0.444978	1.36129	EPL1	Subunit of the NuA4 histone acetyltransferase complex
C2_01350C	9.94605	9.50124	0.444817	1.36114	SNX4	Putative sorting nexin; induced during the mating process
C4_01010C	10.2591	9.81545	0.443696	1.36008	DAG7	Secretory protein; a-specific, alpha-factor induced; mutation confers hypersensitivity to toxic ergosterol analog; fluconazole-induced; induced during chlamydospore formation in C. albicans and C. dubliniensis
C1_11250W	9.88366	9.44121	0.442453	1.35891	C1_11250W	Microtubule-binding protein of the cortical microtubule; delays exit from mitosis when the spindle is abnormally oriented; Spider biofilm repressed
C1_05050C	11.9063	11.4638	0.442415	1.35888	RRP6	Putative nuclear exosome exonuclease component; Hap43p-induced gene; mutation confers hypersensitivity to 5-fluorocytosine (5-FC), 5-fluorouracil (5-FU), and tubercidin (7-deazaadenosine)
C5_05480W	11.1191	10.6772	0.441928	1.35842	DES1	Putative delta-4 sphingolipid desaturase; planktonic growth-induced gene
C4_04650W	8.75071	8.30908	0.441633	1.35814	C4_04650W	with predicted nucleic acid binding, zinc ion binding activity
C1_11310C	10.0932	9.65258	0.440614	1.35718	PSP1	Protein repressed during the mating process
C6_04520W	13.4314	12.9917	0.439739	1.35636	ILS1	Putative isoleucyl-tRNA synthetase, the target of drugs including the cyclic beta-amino acid icofungipen/PLD-118/BAY-10-8888 and mupirocin; protein present in exponential and stationary growth phase yeast cultures
C7_03310W	11.7764	11.3375	0.438914	1.35558	C7_03310W	Protein of unknown function; fluconazole-induced; Spider biofilm induced
CR_09690C	11.4823	11.0434	0.43888	1.35555	PLB3	GPI-anchored cell surface phospholipase B; possibly secreted; fungal-specific (no mammalian homolog); induced by Tbf1; fluconazole-induced; possible essential gene (UAU1 method); Spider and flow model biofilm induced
C2_00580C	9.83457	9.3972	0.43737	1.35413	SMF3	Putative vacuolar iron transporter; alkaline upregulated; caspofungin repressed; induced by Mnl1 under weak acid stress; Hap43-repressed
C4_07120C	9.98656	9.55041	0.436153	1.35299	MSH2	Putative DNA mismatch repair factor; transcript regulated by Nrg1; flucytosine repressed; transcript regulated by tyrosol and cell density
C1_08990C	11.4064	10.972	0.434324	1.35128	KEX2	Subtilisin-like protease (proprotein convertase); processes aspartyl proteinase Sap2; required for hyphal growth and wild-type virulence in mice; required for maturation of candidalysin Ece1p
CR_06480C	9.26151	8.82737	0.434142	1.35111	RRN11	Putative RNA polymerase I subunit; rat catheter biofilm induced; Spider biofilm induced
C3_03300C	9.97948	9.54562	0.43386	1.35084	C3_03300C	Putative pre-mRNA branch point binding protein; role in mRNA splicing via spliceosome; Spider biofilm repressed
C4_01770W	11.4802	11.047	0.433219	1.35024	POL30	Proliferating cell nuclear antigen (PCNA), forms homotrimeric sliding clamp for DNA polymerases; RNA abundance regulated by tyrosol, cell density; induced by flucytosine, interaction with macrophages; stationary phase enriched protein
C4_06670W	7.76685	7.33365	0.433198	1.35022	C4_06670W	Ortholog of C. dubliniensis CD36 : Cd36_46140, C. parapsilosis CDC317 : CPAR2_501210, Candida tenuis NRRL Y-1498 : CANTEDRAFT_97195 and Debaryomyces hansenii CBS767 : DEHA2E08800g
C5_03060C	9.20671	8.77424	0.43247	1.34954	TNA1	Putative nicotinic acid transporter; detected at germ tube plasma membrane by mass spectrometry; transcript induced upon phagocytosis by macrophage; rat catheter biofilm induced
C1_12050W	12.2699	11.8388	0.431146	1.3483	RPN2	Putative 26S proteasome subunit; transcript regulated by Mig1; caspofungin repressed; regulated by Gcn2 and Gcn4; gene used for strain identification by multilocus sequence typing
C5_02150C	9.65373	9.22381	0.429921	1.34716	ORC4	Phosphorylated protein similar to S. cerevisiae Orc4, subunit of the origin recognition complex (ORC); induced by alpha pheromone in SpiderM medium
C7_01200C	11.9872	11.5578	0.429401	1.34667	DBP7	Putative ATP-dependent DEAD-box RNA helicase; Hap43-induced; rat catheter biofilm induced
CR_08210C	14.2929	13.8637	0.42921	1.3465	ACO1	Aconitase; induced in high iron; 2 upstream CCAAT motifs; amino acid starvation (3-AT), amphotericin B, phagocytosis, farnesol induced; Hap43, fluconazole-repressed; Gcn4-regulated; antigenic in infection; flow and Spider biofilm repressed
C3_04860W	10.2965	9.86771	0.428807	1.34612	SFP1	C2H2 transcription factor involved in regulation of biofilm formation; regulates carbon source-dependent stress response; rat catheter biofilm induced
C6_02270C	9.95403	9.5253	0.428734	1.34605	ALG11	Alpha-1,2-mannosyltransferase; catalyzes sequential addition of 2 terminal alpha 1,2-mannose residues to the Man5GlcNAc2-PP-dolichol intermediate during asparagine-linked glycosylation in the ER; Spider biofilm induced
C2_01150W	9.26841	8.83977	0.428633	1.34596	PEX12	have ubiquitin-protein transferase activity, role in protein import into peroxisome matrix, protein monoubiquitination and integral component of peroxisomal membrane, peroxisomal importomer complex localization
C1_05160C	9.93017	9.50196	0.42821	1.34556	C1_05160C	Putative phosphatidyl synthase; stationary phase enriched protein; transcript repressed by yeast-hypha switch; Hap43-repressed; rat catheter, Spider and flow model biofilm induced
C1_04000C	9.91996	9.49188	0.428081	1.34544	KTR4	Mannosyltransferase; induced during cell wall regeneration; fungal-specific (no human or murine homolog); Bcr1-repressed in RPMI a/a biofilms
C2_10790C	7.93381	7.50731	0.426507	1.34398	C2_10790C	Component of UDP-GlcNAc transferase; required for the 2nd step of dolichyl-linked oligosaccharide synthesis; Spider biofilm induced
C2_00430C	9.83825	9.41198	0.426274	1.34376	DPB4	Putative DNA polymerase epsilon subunit D; null mutant is viable but slow-growing and displays abnormal invasive growth on SD and YPD media; Spider biofilm repressed
C3_05320W	10.674	10.2478	0.426143	1.34364	C3_05320W	Protein of unknown function; Hog1-repressed; Spider biofilm induced
C2_03160C	12.6657	12.2396	0.426126	1.34362	RNR1	Ribonucleotide reductase large subunit; induced in low iron; transposon mutation affects filamentous growth; farnesol upregulated in biofilm; regulated by cell cycle, tyrosol, cell density; regulated by Sef1, Sfu1, and Hap43
C1_03550C	11.2144	10.7885	0.42593	1.34344	COQ6	have oxidoreductase activity, acting on paired donors, with incorporation or reduction of molecular oxygen, reduced flavin or flavoprotein as one donor, and incorporation of one atom of oxygen activity
C6_03180C	10.671	10.2454	0.4256	1.34313	C6_03180C	have protein binding, bridging, ubiquitin protein ligase binding activity, role in positive regulation of ubiquitin-dependent endocytosis, regulation of intracellular transport and early endosome, late endosome localization
C4_00140C	12.0353	11.6098	0.425459	1.343	HIS4	Multifunctional enzyme that catalyzes three steps of histidine biosynthesis, with phosphoribosyl-AMP cyclohydrolase, phosphoribosyl-ATP diphosphatase, and histidinol dehydrogenase activities; required for wild-type adhesion to human calls
C4_02280W	11.4247	10.9996	0.425163	1.34272	IDI1	have isopentenyl-diphosphate delta-isomerase activity and role in farnesyl diphosphate biosynthetic process
C6_00740W	10.8735	10.4494	0.424115	1.34175	FAT1	Predicted enzyme of sphingolipid biosynthesis; upregulated in biofilm
C1_10840C	11.1416	10.7185	0.423068	1.34078	C1_10840C	have role in retrograde transport, endosome to Golgi and late endosome localization
C5_05300W	10.6478	10.2255	0.422313	1.34007	RIB5	Putative riboflavin synthase; fungal-specific (no human or murine homolog); farnesol-downregulated; protein present in exponential and stationary growth phase yeast cultures
CR_06090W	9.00106	8.5791	0.421956	1.33974	CR_06090W	Putative intracellular transport protein; heterozygous null mutant displays sensitivity to rapamycin; expression upregulated during growth in the mouse cecum
C2_00380C	11.2259	10.8043	0.421538	1.33935	RFA1	Putative DNA replication factor A; RNA abundance regulated by cell cycle, tyrosol and cell density
C1_14290C	12.9173	12.496	0.421314	1.33915	MDG1	have role in pheromone-dependent signal transduction involved in conjugation with cellular fusion and membrane raft, plasma membrane localization
C1_06800W	10.6684	10.2471	0.421225	1.33906	C1_06800W	have GDP binding, RNA pyrophosphohydrolase activity, enzyme regulator activity, phosphodiesterase decapping endonuclease activity
C5_04070C	8.9693	8.54813	0.42117	1.33901	CKS1	have cyclin-dependent protein serine/threonine kinase activator activity, histone binding, protein-containing complex binding, ubiquitin binding, zinc ion binding activity
CR_08300C	10.552	10.1322	0.419769	1.33771	CR_08300C	Putative patatin-like phospholipase; similar to S. cerevisiae Nte1p, which is predicted to be a membrane protein; antigenic during human oral infection; Hap43p-repressed gene
C3_04320W	8.00359	7.58388	0.419715	1.33766	VAM3	Predicted syntaxin-like vacuolar t-SNARE, involved in vacuolar inheritance
C6_03760C	14.4943	14.0747	0.4196	1.33756	SHM2	Cytoplasmic serine hydroxymethyltransferase; complements glycine auxotrophy of S. cerevisiae shm1 shm2 gly1-1 mutant; antigenic; farnesol-upregulated in biofilm; stationary-phase enriched protein; rat catheter and Spider biofilm repressed
C1_06320W	9.04562	8.62605	0.419569	1.33753	C1_06320W	with predicted phosphatidylinositol binding activity and role in cell communication
CR_02210W	10.8148	10.3967	0.418133	1.3362	CR_02210W	Putative serine/threonine protein kinase; possibly an essential gene, disruptants not obtained by UAU1 method
C2_02120W	10.1793	9.76115	0.418104	1.33617	C2_02120W	Putative mitochondrial RNA polymerase specificity factor; possibly an essential gene, disruptants not obtained by UAU1 method
C2_10230W	9.02895	8.61121	0.417743	1.33584	C2_10230W	Putative C2H2 transcription factor; expression upregulated in clinical isolates from HIV+ patients with oral candidiasis; Spider biofilm induced
C2_02890W	10.3992	9.9816	0.417643	1.33574	SCT2	Putative glycerol-3-phosphate acyltransferase; fungal-specific (no human or murine homolog)
CR_04730W	9.33138	8.91379	0.417595	1.3357	CR_04730W	with predicted membrane localization
C2_05300C	10.9363	10.5188	0.417483	1.3356	C2_05300C	S. cerevisiae ortholog Mrps35p is a structural constituent of ribosome and localizes to mitochondrial small ribosomal subunit; the snoRNA CD39 is encoded within the MRPS35 intron
C1_07590C	9.93818	9.52103	0.417143	1.33528	C1_07590C	have AP-2 adaptor complex, cellular bud neck localization
C1_06380C	8.15597	7.73885	0.41712	1.33526	C1_06380C	Ortholog of C. dubliniensis CD36 : Cd36_05960, C. parapsilosis CDC317 : CPAR2_301790, Candida tenuis NRRL Y-1498 : CANTEDRAFT_112420 and Debaryomyces hansenii CBS767 : DEHA2G15290g
C5_02280C	9.58619	9.16981	0.416374	1.33457	C5_02280C	Protein of unknown function; Hap43-induced gene; Ctr86 ortholog in S. cerveisiae is essential; Spider biofilm induced
C2_00150W	9.71128	9.29501	0.416264	1.33447	LEU5	Putative mitochondrial carrier protein; Hap43-repressed; rat catheter biofilm induced
C4_06120W	12.4469	12.0311	0.415739	1.33398	GDH3	NADP-glutamate dehydrogenase; Nrg1, Plc1 regulated; hypha, hypoxia, Efg1-repressed; Rim101-induced at pH 8; GlcNAc, ciclopirox, ketoconazole induced; exp and stationary phase protein; Spider biofilm repressed; rat catheter biofilm induced
C6_04040C	11.2551	10.8399	0.415184	1.33347	RVS167	SH3-domain- and BAR domain-containing protein involved in endocytosis; null mutant exhibits defects in hyphal growth, virulence, cell wall integrity, and actin patch localization; cosediments with phosphorylated Myo5p
C6_02930W	10.8595	10.4444	0.415104	1.33339	C6_02930W	have role in maintenance of rDNA, mitotic sister chromatid segregation and chromosome, telomeric region, nuclear envelope localization
C5_00880C	10.0216	9.60683	0.414746	1.33306	GIT3	Glycerophosphocholine permease; white cell specific transcript; fungal-specific; alkaline repressed; caspofungin, macrophage/pseudohyphal-repressed; flow model biofilm induced; Spider biofilm induced
C2_08710W	8.66961	8.25581	0.413804	1.33219	PEX17	Putative peroxin
C1_00130C	9.90157	9.48842	0.41315	1.33159	VPS53	have role in Golgi to vacuole transport, cellular sphingolipid homeostasis, retrograde transport, endosome to Golgi and GARP complex localization
CR_00440C	11.1961	10.7837	0.412463	1.33096	LRG1	for small GTPase Rho1p, involved in signaling pathway that controls morphogenesis in response to environmental signals
C2_02090W	9.89946	9.48703	0.412428	1.33092	C2_02090W	have role in nuclear-transcribed mRNA catabolic process, nonsense-mediated decay
CR_08560C	10.2409	9.82858	0.41236	1.33086	CR_08560C	have SUMO conjugating enzyme activity, role in hyphal growth, mitotic spindle elongation and condensed nuclear chromosome, nuclear heterochromatin localization
C4_05540W	10.4147	10.0029	0.411762	1.33031	HOM3	Putative L-aspartate 4-P-transferase; fungal-specific (no human or murine homolog); regulated by Gcn2 and Gcn4; early-stage flow model biofilm induced
C2_07470W	10.4073	9.99563	0.411641	1.3302	YCS4	Putative condensin complex subunit; cell-cycle regulated periodic mRNA expression
CR_01060W	10.9137	10.5024	0.411347	1.32993	LAG1	Putative ceramide synthase component; Hap43p-repressed gene; amphotericin B repressed
CR_05310W	9.87481	9.46362	0.411186	1.32978	CR_05310W	have clathrin binding activity, role in Golgi to vacuole transport, endosomal transport and AP-1 adaptor complex, endosome localization
C2_09060C	13.5565	13.1458	0.410731	1.32936	ASN1	Putative asparagine synthetase; soluble protein in hyphae; regulated by Rim101; decreased expression at pH 4 vs pH 8; protein detected during exponential and stationary phases of yeast-form growth
C1_12790C	10.6999	10.2899	0.409934	1.32863	FEN1	Putative fatty acid elongase; predicted role in sphingolipid biosynthesis; possibly an essential gene, disruptants not obtained by UAU1 method; Spider and flow model biofilm induced
C2_00160C	9.79374	9.38387	0.409868	1.32856	NAT2	Putative N-terminal acetyltransferase; Hap43p-repressed gene; mutation confers hypersensitivity to toxic ergosterol analog
C5_04600C	10.4953	10.0857	0.409596	1.32831	GRR1	F-box protein component of the SCF ubiquitin-ligase complex required for cell cycle progression; involved in negative control of pseudohyphal growth; Spider biofilm induced
C6_02780C	9.55079	9.14134	0.40945	1.32818	MIF2	Centromere-associated protein; similar to CENP-C proteins; Cse4p and Mif2p colocalize at C. albicans centromeres
C4_03030C	12.1477	11.7384	0.409312	1.32805	NAN1	Putative U3 snoRNP protein; Hap43p-induced gene; physically interacts with TAP-tagged Nop1p
CR_08120C	11.0202	10.611	0.409186	1.32794	DCP2	have chromatin binding, m7G(5-prime )pppN diphosphatase activity, mRNA binding activity
C5_04100W	11.4343	11.0252	0.40914	1.32789	CDS1	Protein similar to S. cerevisiae Cds1p; transposon mutation affects filamentous growth
C1_12510W	10.9539	10.5451	0.408811	1.32759	RAX2	Plasma membrane protein involved in establishment of bud sites and linear direction of hyphal growth; filament induced, repressed by Rim101, Tup1; Hap43-induced; Spider biofilm induced
CR_05670C	12.2346	11.8265	0.408089	1.32693	HMO1	HMG-box transcription factor; binds upstream of hexose and ergosterol metabolism and cell cycle genes; activates pseudohyphal growth when expressed in S. cerevisiae; repressed in hyphae; Spider biofilm repressed
C1_14230C	9.66435	9.2564	0.407947	1.3268	IRR1	Putative cohesin complex subunit; cell-cycle regulated periodic mRNA expression
C1_05470W	9.17966	8.77179	0.407871	1.32673	MTM1	have pyridoxal phosphate binding activity, role in cellular iron ion homeostasis, pyridoxal phosphate transport and mitochondrion localization
C4_00800W	8.53115	8.12387	0.407277	1.32618	C4_00800W	have SUMO transferase activity, role in DNA repair and Smc5-Smc6 complex localization
CR_02610C	11.0298	10.6227	0.407063	1.32598	CR_02610C	have structural constituent of nuclear pore activity and role in NLS-bearing protein import into nucleus, nuclear pore organization, protein localization to nuclear inner membrane
C2_07920W	9.34892	8.94209	0.406827	1.32577	C2_07920W	have diphthine methylesterase activity, role in endocytic recycling, peptidyl-diphthamide biosynthetic process from peptidyl-histidine and endosome localization
C6_01820C	9.13502	8.72939	0.405624	1.32466	FPG1	Formamidopyrimidine DNA glycosylase, involved in repair of gamma-irradiated DNA; Hap43p-repressed gene
C2_09020W	11.2452	10.84	0.40517	1.32424	CDC47	Phosphorylated protein described as having role in control of cell division; RNA abundance regulated by tyrosol and cell density; merged with orf19.201 in Assembly 20; unmerged from orf19.201 in a revision of Assembly 21
C2_07810W	10.4784	10.0732	0.405118	1.3242	C2_07810W	Protein of unknown function; rat catheter biofilm repressed
C4_06270C	11.0866	10.6816	0.405015	1.3241	ERG26	C-3 sterol dehydrogenase, catalyzes the 2nd of 3 steps required to remove 2 C-4 methyl groups from an intermediate in ergosterol biosynthesis; amphotericin B, caspofungin repressed; Spider biofilm repressed
C1_10500W	8.1588	7.75391	0.404891	1.32399	C1_10500W	Protein of unknown function; rat catheter biofilm repressed
C1_11230W	8.36141	7.95677	0.404637	1.32376	FGR39	Protein lacking an ortholog in S. cerevisiae; transposon mutation affects filamentous growth
C5_00130C	10.1193	9.71523	0.404111	1.32327	C5_00130C	have structural constituent of ribosome activity and mitochondrial large ribosomal subunit localization
CR_04920W	9.92364	9.52021	0.403434	1.32265	CR_04920W	have glycine transmembrane transporter activity, role in glycine import into mitochondrion, heme biosynthetic process and mitochondrion localization
C2_03810C	14.4475	14.0448	0.402729	1.32201	RPL21A	Putative ribosomal protein; repressed upon phagocytosis by murine macrophage; Spider biofilm repressed
C2_02360C	7.86482	7.46275	0.402063	1.3214	C2_02360C	have S-adenosylmethionine-dependent methyltransferase activity and role in protein methylation
C5_04300C	12.4304	12.0286	0.401765	1.32112	C5_04300C	Putative metallodipeptidase; protein present in exponential and stationary growth phase yeast; Hog1-induced; Hap43-repressed; sumoylation target; Spider biofilm repressed
C7_00060C	9.93123	9.52961	0.401622	1.32099	C7_00060C	have adenylate kinase activity, nucleoside triphosphate adenylate kinase activity, role in nucleotide metabolic process and mitochondrial inner membrane, mitochondrial matrix localization
C1_07360W	9.93759	9.53658	0.401015	1.32044	C1_07360W	have structural constituent of cytoskeleton activity, role in microtubule nucleation and spindle pole body localization
C1_01090C	9.5476	9.14676	0.400833	1.32027	C1_01090C	have structural constituent of ribosome activity and mitochondrial small ribosomal subunit localization
CR_10170C	9.93856	9.53774	0.400816	1.32025	CR_10170C	Putative asparaginase; predicted role in asparagine catabolism; Spider biofilm induced
C1_02870W	9.0868	8.68629	0.400511	1.31998	YPT7	Protein of YPT/RAB family; induced during the mating process
C4_01720C	12.2274	11.8273	0.400099	1.3196	C4_01720C	have role in protein ubiquitination, telomere maintenance, transcription-coupled nucleotide-excision repair, ubiquitin-dependent protein catabolic process and nucleus localization
C3_03410C	11.6968	11.2968	0.399978	1.31949	C3_03410C	Putative glycoside hydrolase; stationary phase enriched protein; Hog1p-downregulated; shows colony morphology-related gene regulation by Ssn6p
C1_01330C	10.2156	9.81609	0.399483	1.31903	DUT1	dUTP pyrophosphatase; cell-cycle regulated if expressed in S. cerevisiae; upstream MluI and SCB elements; 17-beta-estradiol, ethynyl estradiol, macrophage induced; decreased in stationary phase yeast; rat catheter, Spider biofilm repressed
C4_00590C	10.1234	9.72404	0.399357	1.31892	C4_00590C	Protein with a predicted role in clathrin cage assembly; Hap43-repressed; Spider biofilm repressed
C1_01690C	13.3985	12.9994	0.399163	1.31874	LSC1	Putative succinate-CoA ligase subunit; induced by high iron; fluconazole-induced; protein present in exponential and stationary growth phase yeast cultures; Spider biofilm repressed
C2_07890W	11.4021	11.0033	0.3988	1.31841	PRS5	Putative 5-phospho-ribosyl-1(alpha)-pyrophosphate synthetase; Hap43-induced; repressed during core stress response
C1_09680W	13.1008	12.7029	0.39788	1.31757	MTS1	Sphingolipid C9-methyltransferase; catalyzes methylation of the 9th carbon in the long chain base component of glucosylceramides; glucosylceramide biosynthesis is important for virulence; Spider biofilm repressed
C2_06130W	8.54568	8.14846	0.397219	1.31697	CSM3	Putative subunit of a replication fork-pausing checkpoint complex
C4_01190W	10.0322	9.63524	0.396933	1.31671	CAS5	Transcription factor involved in regulation of cell wall homeostasis, adherence, stress response; mutants have reduced CFU in mice, hyphal defect in C. elegans infection; Spider biofilm induced
C3_02970C	9.3845	8.98806	0.396436	1.31625	C3_02970C	have SUMO binding, SUMO ligase activity, metalloendopeptidase activity
C1_13190W	11.9689	11.5733	0.395642	1.31553	C1_13190W	Mitochondrial membrane protein of unknown function; Spider biofilm induced
C7_02870C	8.80955	8.41427	0.39528	1.3152	TAF19	Putative TFIID subunit; mutation confers hypersensitivity to amphotericin B; rat catheter biofilm induced
C2_09970C	11.1011	10.7059	0.395197	1.31512	C2_09970C	Putative protein of unknown function; stationary phase enriched protein
C1_14300C	10.2734	9.87853	0.394843	1.3148	NCR1	Putative vacuolar membrane protein; predicted role in sphingolipid metabolism; transcript regulated by Nrg1 and Mig1; induced by prostaglandins
C2_03870W	9.60818	9.21362	0.394556	1.31454	GNA1	Glucosamine-6-phosphate acetyltransferase; enzyme of UDP-GlcNAc biosynthesis; required for viability in absence of GlcNAc supplementation; required for persistent infection and wild-type virulence in mouse systemic infection
C1_06090C	9.98144	9.58743	0.394012	1.31404	C1_06090C	Predicted protein serine/threonine kinase; Spider biofilm induced
C1_13350W	11.2775	10.8837	0.393792	1.31384	STP2	Amino-acid-regulated transcription factor; activates transcription of amino acid permease genes; activated by amino-acid-induced proteolytic processing (Ssy1, Csh3 dependent); required for alkalinization of medium; Spider biofilm induced
C3_06300W	10.589	10.1959	0.393047	1.31316	DOT1	Putative modulator of white-opaque switching
C5_00550C	7.65684	7.26424	0.392595	1.31275	C5_00550C	Predicted ORF from Assembly 19; removed from Assembly 20; subsequently reinstated in Assembly 21 and merged with orf19.2224, based on comparative genome analysis; flow model biofilm repressed
CR_02950C	10.5834	10.1912	0.392213	1.3124	CR_02950C	have structural constituent of ribosome activity, role in mitochondrial translational initiation and mitochondrial small ribosomal subunit localization
C2_03200W	9.74979	9.35812	0.391668	1.31191	PRP3	Predicted splicing factor, component of the U4/U6-U5 snRNP complex; Hap43-induced gene; rat catheter biofilm induced
C3_01590W	9.48593	9.09432	0.391606	1.31185	C3_01590W	Ortholog of C. dubliniensis CD36 : Cd36_81500, C. parapsilosis CDC317 : CPAR2_503620, Candida tenuis NRRL Y-1498 : CANTEDRAFT_93693 and Debaryomyces hansenii CBS767 : DEHA2D15268g
C1_13560W	8.03466	7.64323	0.391428	1.31169	C1_13560W	S. cerevisiae ortholog Sae2 is an endonuclease that processes hairpin DNA structures with the MRX complex, involved in meiotic and mitotic double-strand break repair; upregulated in a cyr1 null mutant
C1_06400C	9.84556	9.45494	0.390612	1.31095	C1_06400C	have role in mRNA splicing, via spliceosome and transcriptionally active chromatin localization
CR_07750C	10.7879	10.3973	0.390586	1.31093	CR_07750C	have role in maturation of 5.8S rRNA from tricistronic rRNA transcript (SSU-rRNA, 5.8S rRNA, LSU-rRNA), maturation of LSU-rRNA from tricistronic rRNA transcript (SSU-rRNA, 5.8S rRNA, LSU-rRNA)
C1_12340C	11.4561	11.0664	0.38975	1.31017	MRPS9	Mitochondrial ribosomal protein S9; has N-terminal mitochondrial targeting signal and an S9 consensus motif; overexpression in S. cerevisiae causes respiratory defect that is reversible upon cessation of C. albicans gene expression
C6_04030W	10.202	9.81233	0.389668	1.31009	ALG2	Putative mannosyltransferase involved in cell wall mannan biosynthesis; transcription is elevated in chk1, nik1, and sln1 homozygous null mutants
C1_05070C	9.67759	9.28934	0.388245	1.3088	GPI7	Protein involved in attachment of GPI-linked proteins to cell wall; member of major facilitator superfamily; phosphodiesterase/nucleotide pyrophosphatase domain; similar to S. cerevisiae Gpi7p
C2_07160W	11.2224	10.8341	0.388225	1.30878	SMF12	Ortholog of S. cerevisiae Smf1; manganese transporter; Gcn4-regulated; Hap43, alkaline induced; caspofungin repressed; mutants are viable
C2_05670C	8.9567	8.56942	0.387281	1.30793	C2_05670C	have tRNA-intron endonuclease activity, role in tRNA-type intron splice site recognition and cleavage and tRNA-intron endonuclease complex localization
C1_11510C	9.10449	8.71752	0.386968	1.30764	C1_11510C	Putative DnaJ-like molecular chaperone; Spider biofilm induced
CR_07090W	10.6579	10.271	0.386819	1.30751	STT4	Putative phosphatidylinositol-4-kinase
C7_00670C	10.2892	9.90276	0.386419	1.30715	C7_00670C	Putative polyphosphatidylinositol phosphatase; possibly an essential gene, disruptants not obtained by UAU1 method
C5_03550W	11.613	11.2276	0.385405	1.30623	C5_03550W	have Ran GTPase binding, structural constituent of nuclear pore activity
C4_04550C	8.93985	8.55492	0.384931	1.3058	OMA1	Putative metalloendopeptidase of mitochondrial inner membrane, involved in TOR-mediated signaling
CR_03100W	9.82711	9.44258	0.384537	1.30544	SMC5	Protein similar to S. cerevisiae Smc5p, which is involved in DNA repair; transposon mutation affects filamentous growth
C1_14350W	9.38538	9.00174	0.383639	1.30463	C1_14350W	Protein of unknown function; rat catheter and Spider biofilm induced
C2_03590C	7.35741	6.9738	0.383617	1.30461	CAP4	Predicted bZip transcription factor; possibly an essential gene, disruptants not obtained by UAU1 method
C1_01890C	10.1039	9.72088	0.383038	1.30409	C1_01890C	protein; macrophage-downregulated gene
CR_04570C	12.0011	11.6186	0.38252	1.30362	CDC10	Septin, required for wild-type cell, hyphal, or chlamydospore morphology; role in virulence and kidney tissue invasion in mouse infection; forms ring at sites of cell division and filaments in mature chlamydospore; Spider biofilm repressed
CR_10350C	11.4296	11.0475	0.382014	1.30316	TRX1	Thioredoxin; involved in response to reactive oxygen species; biofilm, benomyl, flucytosine, peroxide, Hap43 induced; amphotericin B, caspofungin repressed; induced by human neutrophils; macrophage-repressed gene
C5_05460C	7.30283	6.92122	0.381613	1.3028	C5_05460C	binuclear cluster
C1_01560W	9.67134	9.28986	0.381474	1.30267	SIZ1	Possible SUMO/Smt3 ligase; Rim101-repressed
C1_12970C	9.76223	9.38114	0.381098	1.30233	SEC2	Guanyl-nucleotide exchange factor for the small G-protein Sec4; delivery of post-Golgi secretory vesicles to sites of polarized growth; phosphorylation by Cdc28 needed for normal hyphal growth; Hap43-repressed; flow model biofilm induced
CR_09920W	12.9562	12.5764	0.379839	1.3012	CR_09920W	Predicted amino acid transport domain; transcript upregulated in clinical strains from HIV+ patients with oral candidiasis; alkaline upregulated by Rim101; rat catheter, Spider and flow model biofilm induced
C6_00770C	8.50956	8.13112	0.378442	1.29994	C6_00770C	have crossover junction endodeoxyribonuclease activity and role in DNA repair, DNA topological change, regulation of reciprocal meiotic recombination, resolution of meiotic recombination intermediates
C7_01920W	10.7767	10.3997	0.37701	1.29865	CDC34	Putative ubiquitin-protein ligase; transcript regulated by Nrg1 and Tup1, and by Gcn2 and Gcn4; rat catheter biofilm induced
C7_03990C	10.4076	10.0316	0.375977	1.29772	C7_03990C	have RNA binding activity and role in tRNA modification
C5_01960C	11.2545	10.8787	0.37582	1.29758	C5_01960C	Putative ortholog of human electron transfer flavoprotein dehydrogenase (ETF-dH); alkaline repressed; repressed by nitric oxide; virulence-group-correlated expression; Spider biofilm induced
C6_03300C	9.58582	9.21007	0.375752	1.29752	C6_03300C	have SNARE binding, unfolded protein binding activity
C3_02490C	11.6017	11.2276	0.37411	1.29604	C3_02490C	Putative ATP-dependent helicase; induced by nitric oxide
C1_09340C	8.86045	8.48722	0.37323	1.29525	C1_09340C	Protein of unknown function; Sef1-, Sfu1-, and Hap43 regulated; Spider biofilm induced
CR_02690W	9.33061	8.95745	0.373158	1.29518	CR_02690W	have alpha-tubulin binding, microtubule binding activity, role in cytoplasmic microtubule organization, establishment or maintenance of cell polarity, post-chaperonin tubulin folding pathway and cytoplasm localization
C6_03720W	12.4251	12.0521	0.37302	1.29506	ALA1	Alanyl-tRNA synthetase; translational regulation generates cytoplasmic and mitochondrial forms; Gcn4p-regulated; repressed by amino acid starvation (3-AT); translation-related genes downregulated upon phagocytosis by murine macrophages
CR_03540W	8.9992	8.6266	0.372602	1.29469	CR_03540W	Protein of unknown function; rat catheter biofilm induced
CR_07000C	10.3443	9.97197	0.372323	1.29444	POL2	DNA polymerase epsilon; transcript induced by interaction with macrophage; transcript is regulated by Tup1; periodic mRNA expression, peak at cell-cycle G1/S phase
C2_03270W	16.4209	16.0487	0.372216	1.29434	GPM1	induced, farnesol-repressed; Hap43, flow model biofilm induced; Spider biofilm repressed
C4_04230W	7.36597	6.99386	0.372105	1.29424	C4_04230W	Putative transporter; fungal-specific; Spider biofilm induced
C3_06590W	12.3377	11.9663	0.37145	1.29365	LYS9	Saccharopine dehydrogenase; lysine biosynthesis; soluble protein in hyphae; amphotericin B repressed; Gcn4-regulated; colony morphology-related gene regulation by Ssn6; protein present in exponential and stationary growth phase yeast
C3_05530W	11.4252	11.0541	0.371034	1.29328	OST1	Alpha subunit of the oligosaccharyltransferase complex of the ER lumen; catalyzes asparagine-linked glycosylation of newly synthesized proteins; Spider biofilm repressed
C2_04330C	9.04098	8.67039	0.370593	1.29288	C2_04330C	S. cerevisiae ortholog Env9 has similarity to oxidoreductases and is proposed to have vacuolar functions, found in lipid particles; hyphal-induced expression
C1_03770W	10.0244	9.65396	0.370427	1.29274	SKO1	bZIP transcription factor; involved in cell wall damage response; represses the yeast-to-hypha transition; mutants are caspofungin sensitive; induced by osmotic stress via Hog1; induced by Mnl1 under weak acid stress
C4_01920W	10.0213	9.65121	0.370086	1.29243	DPM3	Dolichol-phosphate mannose synthase subunit, essential for enzyme activity; flow model biofilm repressed
C1_01400C	9.84678	9.47741	0.369372	1.29179	C1_01400C	have sphingosine-1-phosphate phosphatase activity, role in calcium-mediated signaling and endoplasmic reticulum localization
CR_02910W	8.78617	8.41698	0.36919	1.29163	CR_02910W	pathway; Spider biofilm induced
C5_04840C	8.29059	7.92172	0.368878	1.29135	C5_04840C	Putative ribosome biogenesis factor; possibly essential, disruptants not obtained by UAU1 method; rat catheter and Spider biofilm induced
C4_03120C	9.43434	9.06555	0.368784	1.29126	BUB1	Putative cell cycle checkpoint kinase; mutation confers increased sensitivity to nocodazole
C7_01590C	8.75237	8.38368	0.368696	1.29119	C7_01590C	Ortholog of C. dubliniensis CD36 : Cd36_71420, C. parapsilosis CDC317 : CPAR2_300980, Candida tenuis NRRL Y-1498 : CANTEDRAFT_94952 and Debaryomyces hansenii CBS767 : DEHA2A05346g
C1_00710C	12.4135	12.0454	0.368111	1.29066	TUB2	Beta-tubulin; functional homolog of ScTub2; overproduction makes S. cerevisiae inviable; has two introns; GlcNAc, hypha fluconazole-induced; slow growth, ectopic expression increases white-to opaque switch; rat catheter biofilm repressed
CR_07760W	8.63647	8.26956	0.366905	1.28958	CR_07760W	have structural constituent of ribosome activity and mitochondrial small ribosomal subunit localization
C2_00200W	8.29627	7.92938	0.366886	1.28957	C2_00200W	snRNP U5 splicing factor component; involved in positioning the 3-prime splice site during the 2nd catalytic step of splicing; Spider biofilm induced
C1_01470W	10.9949	10.6282	0.366705	1.2894	C1_01470W	binding, ribonuclease P RNA binding, tRNA binding activity
C2_04350C	10.393	10.0271	0.365836	1.28863	SUV3	RNA helicase; mitochondrial RNA catabolism; required for chlamydospore formation, embedded hyphal growth, wild-type respiratory growth, alkaline-induced morphogenesis and SD or Spider biofilm formation; rat catheter biofilm induced
CR_02040W	10.1297	9.76403	0.365638	1.28845	PRK1	Putative protein serine/threonine kinase; mutants sensitive to growth on hydrogen peroxide medium
C1_11400C	11.3093	10.944	0.36537	1.28821	GIN4	Autophosphorylated kinase; role in pseudohyphal-hyphal switch and cytokinesis; phosphorylates Cdc11p on S395; necessary for septin ring within germ tube but not for septin band at mother cell junction; physically associates with septins
C3_06410C	9.2158	8.85058	0.36522	1.28808	C3_06410C	have role in cellular protein-containing complex assembly, protein N-linked glycosylation via asparagine and oligosaccharyltransferase complex localization
C2_01410C	10.5557	10.1905	0.365155	1.28802	CLB2	B-type mitotic cyclin (cyclin-dependent protein kinase regulatory subunit); essential; required for wild-type mitotic exit; role in cell polarization; interacts with catalytic subunit Cdk1; Spider biofilm repressed
C2_01130W	10.5709	10.2059	0.364983	1.28787	NOT3	Transcriptional regulator; not required for buccal epithelial cell adherence or virulence in mouse systemic infection; null mutant colonies exhibit slightly decreased filamentation ratio; required for yeast adherence to silicone substrate
C7_02390W	10.5951	10.2303	0.364736	1.28765	AHP2	Putative thiol-specific peroxiredoxin; macrophage-downregulated gene
C1_00640C	11.6284	11.264	0.364441	1.28738	RPO41	Putative mitochondrial RNA polymerase; repressed in core stress response; Spider biofilm induced
C5_01230C	11.5736	11.2093	0.36429	1.28725	C5_01230C	Similar to an aldose 1-epimerase-related protein; antigenic during murine systemic infection; protein present in exponential and stationary phase yeast cultures; Hap43-induced; Spider biofilm repressed
C5_02040W	10.5498	10.1861	0.363739	1.28676	C5_02040W	Heme A:farnesyltransferase; catalyzes the 1st step in conversion of protoheme to the heme A prosthetic group required for cytochrome c oxidase activity; Spider biofilm repressed
CR_04200W	12.8453	12.4821	0.363166	1.28625	YDJ1	stress-induced
CR_01690C	13.3646	13.0015	0.363134	1.28622	CDC60	Cytosolic leucyl tRNA synthetase; conserved amino acid and ATP binding class I signature, tRNA binding, proofreading motifs; likely essential for growth; interacts with benzoxaborole antifungals; present in exponential and stationary phase
CR_01410C	10.0172	9.65423	0.362939	1.28604	CR_01410C	Putative protein of unknown function; Hap43-induced; required for normal biofilm growth; F-12/CO2 early biofilm induced
C1_00430W	9.86623	9.50359	0.362646	1.28578	C1_00430W	have phosphatidylinositol-3,5-bisphosphate binding, phosphatidylinositol-3-phosphate binding, phosphatidylinositol-4-phosphate binding, ubiquitin binding activity
C5_00190C	15.6938	15.3322	0.3616	1.28485	FAS1	Beta subunit of fatty-acid synthase; multifunctional enzyme; Hap43, fluconazole-induced; amphotericin B, caspofungin repressed; macrophage/pseudohyphal-induced; flow model and Spider biofilm repressed
C2_10440C	9.09637	8.73523	0.361139	1.28444	RAD1	Putative single-stranded DNA endonuclease; transcript regulated by Nrg1; macrophage-induced gene
C4_05740C	10.364	10.0029	0.36107	1.28438	C4_05740C	have DNA binding, ubiquitin-protein transferase activity and role in histone catabolic process, histone ubiquitination, regulation of transcription from RNA polymerase II promoter in response to oxidative stress
C1_09360C	10.6682	10.3073	0.360872	1.2842	C1_09360C	have role in protein localization to plasma membrane and plasma membrane localization
C6_01840C	10.0068	9.64623	0.360613	1.28397	COQ3	Protein with a predicted role in coenzyme Q biosynthesis; transcriptionally induced by interaction with macrophages; possibly an essential gene, disruptants not obtained by UAU1 method
C4_05880W	7.66705	7.30645	0.360601	1.28396	GAT1	GATA-type transcription factor; regulator of nitrogen utilization; required for nitrogen catabolite repression and utilization of isoleucine, tyrosine and tryptophan N sources; required for virulence in a mouse systemic infection model
C1_05640C	10.298	9.93762	0.360417	1.2838	FAL1	eIF4A subfamily of DEAD-box ATP-dependent RNA helicases; predicted nucleolar protein required for maturation of 18S rRNA; Spider biofilm induced
C1_13680C	12.6869	12.3265	0.360384	1.28377	GCV3	Glycine decarboxylase, subunit H; protein level decrease in stationary phase cultures
C3_01470W	9.70444	9.34459	0.359853	1.2833	ARF3	Similar to but not orthologous to S. cerevisae Arf3; transcript filament induced; Tup1 regulated; rat catheter biofilm repressed (see Locus History Note for Assembly 19 correction)
CR_07400C	13.6491	13.2896	0.359503	1.28298	LPD1	Putative dihydrolipoamide dehydrogenase; soluble in hyphae; antigenic in human oral infection and murine systemic infection; macrophage-induced protein; protein present in exponential and stationary phase yeast cultures; Hap43p-repressed
C4_06250C	10.3241	9.96487	0.359177	1.28269	SEC3	Predicted subunit of the exocyst complex, involved in exocytosis; required for hyphal growth after the first septin ring formation; interacts with septins Cdc3p, Cdc10p, and Cdc11p; localizes to a crescent on the surface of the hyphal tip
C1_02190W	10.8932	10.5341	0.359161	1.28268	ABP140	Ortholog of S. cerevisiae actin-binding protein Abp140; Hap43-induced; F-12/CO2 early biofilm induced
CR_00860C	14.5443	14.1856	0.358715	1.28228	TMA19	Cell wall protein, ortholog of S. cerevisiae Tma19p (Ykl065cp)
C7_02530C	8.26014	7.90274	0.357396	1.28111	C7_02530C	Ortholog of S. cerevisiae : YBL086C, C. glabrata CBS138 : CAGL0C01815g, C. dubliniensis CD36 : Cd36_72270, C. parapsilosis CDC317 : CPAR2_702850 and Candida tenuis NRRL Y-1498 : CANTEDRAFT_107537
C5_02520W	8.61129	8.25394	0.357355	1.28107	C5_02520W	Protein of unknown function; induced during chlamydospore formation in both C. albicans and C. dubliniensis; flow model biofilm induced
C5_02530W	11.9714	11.6154	0.356079	1.27994	UAP1	UDP-N-acetylglucosamine pyrophosphorylase, catalyzes biosynthesis of UDP-N-acetylglucosamine from UTP and N-acetylglucosamine 1-phosphate; functional homolog of S. cerevisiae Qri1p; alkaline upregulated
C3_02950C	10.7101	10.3542	0.355902	1.27979	MET13	Putative methionine biosynthesis protein; ketoconazole-induced; amphotericin B repressed; Spider biofilm repressed
C4_05220C	8.60594	8.25043	0.355503	1.27943	C4_05220C	have ubiquitin-protein transferase activity, role in anaphase-promoting complex-dependent catabolic process, chromatin assembly, protein ubiquitination and anaphase-promoting complex localization
C2_03930C	9.50932	9.15474	0.354581	1.27861	C2_03930C	Ortholog of C. dubliniensis CD36 : Cd36_18570, C. parapsilosis CDC317 : CPAR2_211360, Candida tenuis NRRL Y-1498 : CANTEDRAFT_115359 and Debaryomyces hansenii CBS767 : DEHA2D06886g
C2_03180C	11.8038	11.451	0.352755	1.277	TOM1	Putative E3 ubiquitin ligase; transcript regulated by Nrg1 and Mig1
C1_05900W	9.43042	9.0784	0.352023	1.27635	C1_05900W	Protein of unknown function; mRNA binds to She3; Hap43 repressed gene; Spider biofilm induced
C2_06650C	8.85942	8.5076	0.351816	1.27617	C2_06650C	have role in spliceosomal snRNP assembly and U4/U6 x U5 tri-snRNP complex localization
C4_03270W	11.6197	11.2682	0.351448	1.27584	RPF1	Putative nucleolar protein with a predicted role in the assembly and export of the large ribosomal subunit; essential for growth; rat catheter and Spider biofilm induced
C1_04980C	10.7965	10.4461	0.350452	1.27496	C1_04980C	have role in cellular iron ion homeostasis and mitochondrion localization
C2_09680W	9.13775	8.7879	0.349843	1.27442	C2_09680W	have SNAP receptor activity and role in ER to Golgi vesicle-mediated transport, retrograde vesicle-mediated transport, Golgi to ER, vesicle fusion
CR_06860C	11.1943	10.8445	0.349749	1.27434	ARO10	Aromatic decarboxylase; Ehrlich fusel oil pathway of aromatic alcohol biosynthesis; alkaline repressed; protein abundance affected by URA3 expression in CAI-4 strain; Spider biofilm induced
C2_01850W	12.0547	11.7054	0.349281	1.27393	RAD23	S. cerevisiae Rad23 ortholog; binds damaged DNA; Spider biofilm repressed
C1_13060C	11.3619	11.0128	0.349084	1.27375	C1_13060C	have role in mitochondrial translation and mitochondrion localization
C1_13790C	8.21586	7.86738	0.348476	1.27321	C1_13790C	have role in iron-sulfur cluster assembly, protein maturation by iron-sulfur cluster transfer and mitochondrial matrix localization
CR_07520C	11.1322	10.7839	0.348307	1.27307	YPT31	Protein required for resistance to toxic ergosterol analog
CR_08450C	9.15905	8.8108	0.348246	1.27301	CR_08450C	Ortholog of C. dubliniensis CD36 : Cd36_34040, C. parapsilosis CDC317 : CPAR2_205850, Candida tenuis NRRL Y-1498 : CANTEDRAFT_132607 and Debaryomyces hansenii CBS767 : DEHA2A11638g
C1_12260W	7.20842	6.86107	0.347355	1.27223	VPH2	Protein required for for proper vacuolar ATPase assembly and vacuolar functions
C7_01800C	13.213	12.8657	0.347263	1.27214	PFK2	Phosphofructokinase beta subunit; fructose 2,6-bisphosphate, AMP activated; ATP inhibited; phagocytosis, hyphal repressed; fluconazole-induced; stationary-phase enriched; flow model biofilm induced; rat catheter/Spider biofilm repressed
C1_11000C	10.7333	10.3866	0.346676	1.27163	C1_11000C	Protein with a role in nucleolar integrity and processing of pre-rRNA; mutation confers hypersensitivity to 5-fluorocytosine (5-FC), 5-fluorouracil (5-FU), and tubercidin (7-deazaadenosine); Hap43-induced; Spider biofilm induced
C1_02240W	10.2919	9.94522	0.34667	1.27162	C1_02240W	have Ran guanyl-nucleotide exchange factor activity, protein transporter activity
C2_06820C	11.6406	11.294	0.346572	1.27154	PRE2	Putative proteasome beta-5 subunit; macrophage-induced protein
C2_01090C	9.53993	9.19383	0.346103	1.27112	ERG28	have protein binding, bridging activity, role in ergosterol biosynthetic process and endoplasmic reticulum membrane localization
C4_01670C	9.91898	9.57376	0.345225	1.27035	C4_01670C	have role in TOR signaling, positive regulation of transcription by RNA polymerase I and cytosol, extrinsic component of membrane localization
C7_01950W	9.61961	9.27465	0.344965	1.27012	C7_01950W	have nuclear periphery localization
C7_02060W	10.8522	10.5077	0.34447	1.26968	LIG1	tRNA ligase; functional homolog of S. cerevisiae Trl1
C3_02130W	12.1721	11.8284	0.343682	1.26899	UTP4	Putative U3 snoRNA-associated protein; Hap43-induced; physically interacts with TAP-tagged Nop1; Spider biofilm induced
C6_03260W	10.0461	9.70259	0.343464	1.2688	C6_03260W	Putative ribonuclease H1; possibly an essential gene, disruptants not obtained by UAU1 method; flow model biofilm induced; Spider biofilm induced
C1_12120W	8.77937	8.43657	0.342795	1.26821	C1_12120W	with predicted ATP binding, protein kinase activity, protein tyrosine kinase activity and role in protein phosphorylation
C2_04490W	10.518	10.1753	0.3427	1.26813	C2_04490W	Similar to HMG-box variant of S. pombe; Spider biofilm repressed
C3_06800C	8.66776	8.32514	0.342612	1.26805	C3_06800C	have NEDD8 transferase activity, cullin family protein binding, protein binding, bridging, ubiquitin binding, ubiquitin conjugating enzyme binding activity
C1_06770W	10.149	9.80643	0.342595	1.26804	C1_06770W	with predicted oxidoreductase activity and role in metabolic process
CR_08550W	10.2462	9.90374	0.342436	1.2679	CR_08550W	have fructose-2,6-bisphosphate 2-phosphatase activity and role in glucose metabolic process
C3_02240C	10.4371	10.095	0.342042	1.26755	GPA2	G-protein alpha subunit; regulates filamentous growth, copper resistance; involved in cAMP-mediated glucose signaling; reports differ on role in cAMP-PKA pathway, MAP kinase cascade; Gpr1 C terminus binds Gpa2; regulates HWP1 and ECE1
C4_05760W	10.1369	9.79494	0.341932	1.26745	CGT1	mRNA 5-prime guanylyltransferase; small subunit of mRNA capping enzyme; binds an RNA Pol II C-terminal domain peptide; Cet1p and Cgt1p form a 2:1 complex; functional homolog of S. cerevisiae Ceg1p
C3_03030C	10.6784	10.3377	0.340734	1.2664	ECM14	with predicted metallocarboxypeptidase activity, zinc ion binding activity and role in proteolysis
C2_04710C	10.716	10.3757	0.340286	1.26601	URE2	Functional homolog of S. cerevisiae Ure2p, which is a regulator of nitrogen utilization, and which also has an infectious prion form called [URE3]; forms [URE3] prion when expressed in S. cerevisiae
C1_10950C	11.374	11.0337	0.340228	1.26596	C1_10950C	Putative serine/threonine-protein kinase; possibly an essential gene, disruptants not obtained by UAU1 method
C2_01920C	10.3757	10.036	0.33966	1.26546	C2_01920C	Putative patatin-like phospholipase; fungal-specific (no human or murine homolog)
C4_01410W	10.3834	10.046	0.337369	1.26345	BEM1	Protein required for wild-type budding, hyphal growth, and virulence in a mouse systemic infection; suppresses pseudohyphal and filamentous growth defects of various S. cerevisiae mutants and heat sensitivity of S. cerevisiae cdc24-4 mutant
C2_02000W	11.1443	10.8073	0.33707	1.26319	C2_02000W	have enzyme binding, phosphatidylinositol-4-phosphate binding activity
C4_05270C	8.2198	7.88352	0.336283	1.2625	RAD59	Protein involved in homologous recombination and DNA breaks repair; similar to S. cerevisiae Rad59p; N-terminal similarity with Rad52p
C1_00470C	9.56416	9.22896	0.335201	1.26155	C1_00470C	have role in N-acylethanolamine metabolic process, N-acylphosphatidylethanolamine metabolic process and integral component of mitochondrial inner membrane localization
CR_05560W	9.17064	8.83557	0.335065	1.26143	CR_05560W	Putative TFIIH and nucleotide excision repair factor 3 complex subunit; possibly an essential gene, disruptants not obtained by UAU1 method
C7_03120W	11.3244	10.9895	0.334946	1.26133	TIM54	Predicted component of the mitochondrial TIM22 complex; involved in protein import into mitochondrial inner membrane; Spider biofilm repressed
C2_01740C	8.99457	8.65983	0.33474	1.26115	C2_01740C	Mitochondrial ribosomal protein of the large subunit; rat catheter biofilm induced
C2_00630C	8.51708	8.18273	0.334357	1.26082	C2_00630C	have role in allantoin catabolic process
C3_00630W	9.12245	8.78832	0.33413	1.26062	C3_00630W	have role in early endosome to late endosome transport, regulation of protein complex assembly, vacuolar acidification and RAVE complex, extrinsic component of membrane localization
C2_06330C	9.65077	9.3167	0.334067	1.26056	AVT1	Putative vacuolar transporter; promoter bound by a1p and alpha2p by ChIP-chip analysis
C2_08020C	9.99018	9.65629	0.333896	1.26041	C2_08020C	have calcium ion binding, zinc ion binding activity, role in axial cellular bud site selection, bipolar cellular bud site selection, regulation of COPII vesicle coating and cellular bud neck, cytosol localization
CR_02540W	10.4476	10.1139	0.333782	1.26031	CHO2	Putative phosphatidyl-ethanolamine N-methyltransferase; fungal-specific (no human or murine homolog); amphotericin B repressed; Hap43p-induced gene
C1_13900C	11.2842	10.9507	0.333488	1.26006	LCB2	Putative serine palmitoyltransferase component; mutation confers hypersensitivity to aureobasidin A
C1_04190C	9.59853	9.26508	0.333452	1.26002	BST1	Inositol deacylase involved in attachment of GPI-anchored proteins to cell wall; required for host invasion and immune escape
C2_02510W	11.8709	11.5378	0.333129	1.25974	PRS1	Phosphoribosylpyrophosphate synthetase; enzyme of purine, pyrimidine, histidine, and tryptophan biosynthesis; essential; flucytosine induced; macrophage/pseudohyphal-induced
C7_01270C	8.8804	8.54772	0.332678	1.25935	C7_01270C	have DNA binding activity, role in regulation of DNA damage checkpoint and cytoplasm, nuclear chromatin, nuclear periphery localization
C1_00360W	8.43733	8.10469	0.332643	1.25932	CDC13	Essential protein with similarity to S. cerevisiae Cdc13p, involved in telomere maintenance
C4_05690W	12.3936	12.0622	0.331424	1.25826	SEC23	Putative GTPase-activating protein; regulated upon yeast-hypha switch; Spider biofilm repressed
C3_03800W	12.96	12.6287	0.33133	1.25817	PTR22	Oligopeptide transporter involved in uptake of di-/tripeptides; regulated by Stp2 and Stp3; transcript induced upon phagocytosis by macrophage; repressed by Rim101 at pH 8; flow model biofilm induced
C5_04870W	8.72117	8.39008	0.331083	1.25796	C5_04870W	Ortholog of S. cerevisiae HUA1, which is a cytoplasmic zinc finger domain protein with similarity to Type I J-proteins; flow model biofilm induced
C6_02380W	11.9099	11.5792	0.330703	1.25763	C6_02380W	Putative mitochondrial ATP-dependent RNA helicase of the DEAD-box family, transcription is activated in the presence of elevated CO2
CR_06680C	10.8226	10.4923	0.330333	1.2573	CR_06680C	have DNA helicase activity, role in regulation of translational termination and cytoplasmic stress granule, polysome localization
C2_05700W	11.8619	11.5316	0.330315	1.25729	OSM1	Putative flavoprotein subunit of fumarate reductase; soluble protein in hyphae; caspofungin repressed; stationary phase enriched protein; flow model biofilm induced; Spider biofilm repressed
CR_05750W	9.65849	9.3298	0.328689	1.25587	CR_05750W	Predicted glycosyl hydrolase; hypoxia induced; flow model biofilm induced
C6_02980C	11.3779	11.0492	0.328668	1.25585	C6_02980C	Putative pantothenate kinase; ortholog of S. cerevisiae Cab1; transposon mutation affects filamentous growth; repressed in core stress response
CR_09120C	12.6277	12.2996	0.328128	1.25538	TUB1	Alpha-tubulin; gene has intron; complements cold-sensitivity of S. cerevisiae tub1 mutant; C. albicans has single alpha-tubulin gene, whereas S. cerevisiae has two (TUB1, TUB3); farnesol-upregulated in biofilm; sumoylation target
C4_01380W	9.26367	8.93579	0.327884	1.25517	ZCF27	Putative Zn(II)2Cys6 transcription factor
C5_00110C	13.4899	13.1628	0.327099	1.25449	THS1	Putative threonyl-tRNA synthetase; transcript regulated by Mig1 and Tup1; repressed upon phagocytosis by murine macrophages; stationary phase enriched protein; Spider biofilm repressed
C2_04550C	12.3185	11.9919	0.326571	1.25403	NDH51	Nicotinamide adenine dinucleotide dehydrogenase complex I subunit of the mitochondrial electron transport chain; required for wild-type filamentous growth; alkaline repressed; Hap43-repressed; Spider biofilm repressed
C4_03590C	11.3153	10.9888	0.326464	1.25394	OSH3	Protein required for wild-type filamentation; has oxysterol binding protein domain and pleckstrin homology motif; overproducton suppresses cph1 homozygous null filamnetation defect; similar to S. cerevisiae Osh3p
CR_09320C	11.9857	11.6594	0.326351	1.25384	PHO88	Protein with a role in phosphate transport; biofilm-regulated expression; amphotericin B repressed
C5_04810W	13.4355	13.1092	0.326315	1.25381	PFK1	Phosphofructokinase alpha subinit; activated by fructose 2,6-bisphosphate, AMP, ATP inhibited; activity reduced on hyphal induction; phagocytosis-repressed; fluconazole, flow model biofilm induced; rat catheter and Spider biofilm repressed
C5_04660C	9.59376	9.26777	0.325997	1.25353	TIP1	Protein with a predicted role in biogenesis of ER-derived COPII transport vesicles; mutation confers hypersensitivity to toxic ergosterol analog
C7_01640W	13.6077	13.282	0.325702	1.25327	LAT1	of pyruvate dehydrogenase complex; sumoylation target; Spider biofilm repressed
C2_00210W	13.524	13.1991	0.324875	1.25256	RPL38	60S ribosomal ribosomal protein subunit; genes encoding cytoplasmic ribosomal subunits, translation factors, tRNA synthetases are downregulated upon phagocytosis by murine macrophage
C6_01710C	11.3472	11.0224	0.324866	1.25255	PTK2	Putative protein kinase of polyamine import; mutation confers hypersensitivity to high concentrations of tunicamycin; YPD flow model biofilm induced; rat catheter and Spider biofilm induced
CR_04540C	7.27839	6.95375	0.324641	1.25235	RPR2	have ribonuclease P activity, role in intronic box C/D snoRNA processing, tRNA processing and nucleolar ribonuclease P complex localization
C3_04430W	12.5769	12.2524	0.324506	1.25224	RIP1	Putative ubiquinol cytochrome c-reductase; induced by high iron; Hap43, nitric oxide, alkaline repressed; Spider biofilm repressed
C7_00160C	11.451	11.1266	0.324415	1.25216	C7_00160C	have role in ribosomal large subunit biogenesis and cytoplasm, nucleus localization
C7_04180W	9.90002	9.57715	0.322871	1.25082	FAA2-3	Predicted acyl CoA synthetase
C1_03140W	6.49034	6.16755	0.32279	1.25075	C1_03140W	have role in endosome organization, regulation of protein localization and BLOC-1 complex localization
C1_05840W	8.81313	8.49077	0.322364	1.25038	PRN1	Protein with similarity to pirins; induced by benomyl and in response to alpha pheromone in SpiderM medium; transcript induced by Mnl1 in weak acid stress; rat catheter and Spider biofilm induced
C3_00130C	11.2698	10.9484	0.321417	1.24956	C3_00130C	mRNA polyadenylation regulating protein; Hap43-repressed; transcript is upregulated in RHE model of oral candidiasis and in clinical isolates from HIV+ patients with oral candidiasis; Spider biofilm repressed
C1_12450C	11.417	11.0957	0.32128	1.24944	IRA2	GTPase-activating protein; negatively regulates RAS by converting it from the GTP- to the GDP-bound inactive form; Spider biofilm induced; flow model biofilm repressed
C1_10860C	9.06487	8.74403	0.320845	1.24906	ADA2	Zinc finger and homeodomain transcriptional coactivator; role in cell wall integrity and in sensitivity to caspofungin; required for the normal transcriptional response to caspofungin; required for yeast cell adherence to silicone substrate
C5_02680W	7.49023	7.17008	0.320158	1.24847	C5_02680W	Protein of unknown function; flow model biofilm induced; Spider biofilm induced
C1_09630W	12.9668	12.6466	0.320145	1.24846	IDH1	Putative mitochondrial NAD-isocitrate dehydrogenase subunit 1; soluble protein in hyphae; protein level decrease in stationary phase cultures
C6_02250W	7.604	7.28392	0.320086	1.2484	C6_02250W	Predicted methyltransferase; downregulated by fluphenazine treatment or in an azole-resistant strain that overexpresses CDR1 and CDR2
C1_10380C	10.8342	10.5143	0.319877	1.24822	CBK1	Ser/Thr kinase of cell wall integrity pathway; mutants show abnormal morphology and aggregation; Mob2p associated; required for wild-type hyphal growth and transcriptional regulation of cell-wall-associated genes
C2_04300C	9.00616	8.68678	0.319381	1.2478	C2_04300C	Protein of unknown function; Spider biofilm induced
C1_10730W	9.65566	9.33644	0.319214	1.24765	C1_10730W	Putative protein of unknown function, transcription is positively regulated by Tbf1p
C1_10400C	9.67316	9.35417	0.318993	1.24746	FGR41	Putative GPI-anchored adhesin-like protein; transposon mutation affects filamentous growth; Spider biofilm repressed
C3_03390C	8.93689	8.6183	0.318587	1.24711	YAH1	Protein similar to oxidoreductases; induced in high iron; Hap43-repressed
C3_07750W	11.7402	11.4219	0.318357	1.24691	UTP9	Small-subunit processome protein; Ssr1-induced; repressed by prostaglandins; physically interacts with TAP-tagged Nop1
C3_05770C	9.40203	9.08416	0.317865	1.24648	SAM50	Predicted component of the SAM complex involved in mitochondrial protein import
C1_04070C	8.23706	7.92025	0.316805	1.24557	BET4	have Rab geranylgeranyltransferase activity, role in ER to Golgi vesicle-mediated transport, protein geranylgeranylation, protein targeting to membrane and Rab-protein geranylgeranyltransferase complex, peroxisome localization
C1_03800W	9.65983	9.3431	0.316732	1.24551	RPP1	Putative ortholog of S. cerevisiae Rpp1; subunit of both RNase MRP and nuclear RNase P; rat catheter and Spider biofilm induced
C2_05740W	9.47241	9.15593	0.316482	1.24529	SPO7	Putative regulatory subunit of Nem1-Spo7 phosphatase holoenzyme that regulates nuclear growth by controling phospholipid biosynthesis; induced by alpha pheromone in SpiderM medium
C1_00890W	8.80119	8.48503	0.316161	1.24501	GEM1	Putative outer mitochondrial membrane GTPase, subunit of the ERMES complex; required for mitochondrial morphology and invasive growth
C1_09080C	10.5398	10.224	0.315822	1.24472	PGA6	GPI-anchored cell wall adhesin-like protein; induced by high iron; upregulated upon Als2 depletion; mRNA binds She3 and is localized to hyphal tips; Spider biofilm repressed
C7_03500W	9.83009	9.51438	0.315702	1.24462	C7_03500W	Predicted vacuolar protein with a calcineurin-like phosphoesterase domain; repressed by alpha pheromone in SpiderM medium
C2_00850W	10.1968	9.88226	0.314511	1.24359	MSF1	Putative phenylalanine-tRNA ligase; protein level decreases in stationary phase cultures; Hap43p-repressed gene
C1_03350C	12.4768	12.1627	0.314039	1.24318	RLI1	subfamily of ABC family; predicted not to be a transporter; regulated by Sef1p, Sfu1p, and Hap43p
C1_03370W	13.8071	13.494	0.313089	1.24237	C1_03370W	Putative poly(A)-binding protein; regulated by Gcn4p; induced in response to amino acid starvation (3-AT treatment); protein present in exponential and stationary growth phase yeast cultures
C4_01150W	8.43594	8.12301	0.312929	1.24223	ASK1	complex, which acts in chromosome segregation by coupling kinetochores to spindle microtubules
C1_06820W	9.93831	9.62592	0.31239	1.24176	C1_06820W	Ortholog of C. dubliniensis CD36 : Cd36_06390, C. parapsilosis CDC317 : CPAR2_209040, Candida tenuis NRRL Y-1498 : CANTEDRAFT_114052 and Debaryomyces hansenii CBS767 : DEHA2D14300g
C1_08010W	11.8181	11.5058	0.31231	1.24169	DPM1	Dolichol-phosphate mannose synthase catalytic subunit; filament induced; Tup1-regulated; flow model and rat catheter biofilm repressed
C3_00260C	11.0291	10.7168	0.312296	1.24168	BNA4	Putative kynurenine 3-monooxygenase, involved in NAD biosynthesis; transposon mutation affects filamentous growth; Hap43p-repressed gene; oral infection upregulated; mutants have reduced capacity to damage oral epithelial cells
CR_10780C	8.38662	8.07538	0.311231	1.24077	IAH1	Protein similar to S. cerevisiae Iah1p, which is involved in acetate metabolism; mutation confers hypersensitivity to tunicamycin; transposon mutation affects filamentous growth
C3_02700W	9.1724	8.86118	0.311216	1.24075	SMC3	Protein similar to S. cerevisiae Smc3p, which is an ATPase involved in sister chromatid cohesion; likely to be essential for growth, based on an insertional mutagenesis strategy
C4_05140C	11.5618	11.2512	0.310632	1.24025	GDB1	Putative glycogen debranching enzyme; expression is regulated upon white-opaque switch; regulated by Nrg1, Tup1; rat catheter biofilm repressed
C7_00020C	11.3746	11.0644	0.3102	1.23988	RVS161	Protein required for endocytosis; contains a BAR domain, which is found in proteins involved in membrane curvature; null mutant exhibits defects in hyphal growth, virulence, cell wall integrity, and actin patch localization
C3_00890C	8.94317	8.63323	0.309943	1.23966	C3_00890C	Ortholog of C. dubliniensis CD36 : Cd36_80810, C. parapsilosis CDC317 : CPAR2_101800, Candida tenuis NRRL Y-1498 : CANTEDRAFT_103482 and Debaryomyces hansenii CBS767 : DEHA2F17864g
C5_02180C	10.2122	9.90248	0.309706	1.23946	LEU3	Zn(II)2Cys6 transcription factor; predicted regulator branched-c ofhain amino acid biosynthesis genes; alkaline induced; induced by Mnl1 under weak acid stress; required for yeast cell adherence to silicone substrate; Spider biofilm induced
C1_00400W	11.7859	11.4765	0.309407	1.2392	SVF1	Putative survival factor; stationary phase enriched protein; fluconazole-induced; regulated by Gcn4p; repressed in response to amino acid starvation (3-AT treatment); fungal-specific (no human or murine homolog)
C6_01980C	10.4707	10.1614	0.309358	1.23916	C6_01980C	Mitochondrial ribosomal protein of the small subunit; S. cerevisiae ortholog is essential for viability; Spider biofilm repressed
C1_13570W	10.2639	9.95484	0.309104	1.23894	MPT5	Putative RNA-binding protein; Hap43p-repressed gene; protein induced during the mating process
C1_06420C	9.24211	8.9334	0.308711	1.2386	C1_06420C	Putative cohesin complex subunit; expression downregulated in an ssr1 null mutant
C1_11500C	10.0885	9.77994	0.30859	1.2385	ARO7	Putative chorismate mutase; fungal-specific (no human or murine homolog); alkaline upregulated
C4_04600C	8.4477	8.13934	0.30836	1.2383	C4_04600C	Ortholog of C. dubliniensis CD36 : Cd36_44290, C. parapsilosis CDC317 : CPAR2_500740, Candida tenuis NRRL Y-1498 : CANTEDRAFT_137302 and Debaryomyces hansenii CBS767 : DEHA2F07326g
C7_03940C	9.45952	9.15124	0.308274	1.23823	CLB4	B-type mitotic cyclin; nonessential; negative regulator of pseudohyphal growth; dispensible for mitotic exit, cytokinesis; Fkh2-represed; flow model biofilm repressed; farnesol-upregulated in biofilm; reduced total RNA in clb4 mutant
C2_03530W	10.0744	9.7663	0.308056	1.23804	C2_03530W	have superoxide-generating NADPH oxidase activity, role in apoptotic process, regulation of actin cytoskeleton organization and perinuclear endoplasmic reticulum localization
C4_02970C	10.5633	10.2554	0.307924	1.23793	UBR1	Protein similar to S. cerevisiae Ubr1p ubiquitin-protein ligase; transposon mutation affects filamentous growth; Spider biofilm induced
C2_08760C	12.8673	12.5595	0.307731	1.23776	TIF4631	Putative translation initiation factor eIF4G; overexpression causes hyperfilamentation; hyphal- and macrophage-induced; genes encoding some translation factors are downregulated upon phagocytosis by murine macrophage
C1_08270C	10.7054	10.3979	0.307475	1.23754	MED15	RNA polymerase II mediator complex subunit; possibly an essential gene, disruptants not obtained by UAU1 method
C1_13880C	10.7717	10.4645	0.30728	1.23737	C1_13880C	C2H2 transcription factor; Spider biofilm induced
CR_08350W	10.7114	10.4042	0.307193	1.2373	CR_08350W	have adenyl-nucleotide exchange factor activity, role in SRP-dependent cotranslational protein targeting to membrane, translocation and endoplasmic reticulum localization
C3_06010W	13.4614	13.1546	0.306823	1.23698	CAM1	Putative translation elongation factor eEF1 gamma; protein level decreased in stationary phase cultures; Spider biofilm repressed
CR_00260W	11.3953	11.0885	0.306794	1.23696	KIN2	Protein with similarity to S. cerevisiae Kin2p, transcription is positively regulated by Tbf1
C4_00100C	7.94069	7.63392	0.306773	1.23694	C4_00100C	F-box domain-containing protein; flow model biofilm induced
C1_05850W	9.87698	9.57078	0.306195	1.23644	POL32	Putative subunit of DNA polymerase delta, involved in chromosomal DNA replication; cell-cycle regulated periodic mRNA expression
C2_04870C	10.8392	10.5331	0.306109	1.23637	C2_04870C	Putative THO complex subunit; possibly an essential gene, disruptants not obtained by UAU1 method; protein newly produced during adaptation to the serum
C3_05150W	11.5789	11.2731	0.305821	1.23612	C3_05150W	Putative cleavage factor I subunit; required for the cleavage and polyadenylation of pre-mRNA 3-prime ends; Spider biofilm repressed
C2_08270C	9.62793	9.32227	0.305659	1.23598	C2_08270C	Putative casein kinase; plasma membrane-localized
C2_05930W	11.3489	11.0434	0.305524	1.23587	COX9	Putative subunit VIIa of cytochrome c oxidase; flucytosine induced
C4_01060W	10.7962	10.4907	0.30542	1.23578	MLP1	have ribonucleoprotein complex binding activity
CR_03310C	10.2044	9.89915	0.305208	1.2356	CR_03310C	Putative transcription factor with zinc finger DNA-binding motif
C5_00150C	11.883	11.5781	0.304957	1.23538	C5_00150C	have nuclear import signal receptor activity, protein transporter activity and role in proteasome localization, protein import into nucleus, protein targeting to membrane
C1_06740C	10.9679	10.6631	0.304883	1.23532	NOP6	Putative ortholog of S. cerevisiae Nop6; role in ribosomal small subunit biogenesis; Spider biofilm induced
C7_03670W	13.1048	12.8003	0.304569	1.23505	DED81	Putative tRNA-Asn synthetase; genes encoding ribosomal subunits, translation factors, tRNA synthetases are downregulated upon phagocytosis by murine macrophage; protein enriched in stationary phase yeast cultures
C4_00210W	7.74783	7.44339	0.304441	1.23494	C4_00210W	Ortholog of S. cerevisiae : YPL034W, C. dubliniensis CD36 : Cd36_40280, C. parapsilosis CDC317 : CPAR2_402170 and Candida tenuis NRRL Y-1498 : CANTEDRAFT_137348
C4_07140W	10.0035	9.69973	0.303742	1.23434	C4_07140W	Predicted mitochondrial intermembrane space protein; predicted role in phospholipid metabolism; rat catheter and Spider biofilm induced
C7_02050C	9.46067	9.15759	0.30308	1.23378	EXO70	Predicted subunit of the exocyst complex, involved in exocytosis; localizes to a crescent on the surface of the hyphal tip
CR_05970C	9.80675	9.50387	0.302883	1.23361	CR_05970C	have ATPase activity, coupled to transmembrane movement of substances, protein transmembrane transporter activity
C1_03670C	9.75699	9.45446	0.302532	1.23331	DAO1	Putative D-amino acid oxidase; transcription is regulated upon yeast-hyphal switch
C6_02180W	9.32017	9.01772	0.302451	1.23324	C6_02180W	have role in late endosome to vacuole transport via multivesicular body sorting pathway and Vps55/Vps68 complex, fungal-type vacuole membrane localization
C5_05360C	9.55279	9.25096	0.301833	1.23271	C5_05360C	have role in ergosteryl 3-beta-D-glucoside catabolic process and cytosol localization
C1_04840C	9.21006	8.90869	0.301375	1.23232	C1_04840C	have signal sequence binding activity, role in vacuolar transport and late endosome localization
C2_03410W	10.6238	10.3232	0.300596	1.23165	C2_03410W	have role in cargo loading into COPII-coated vesicle and COPII vesicle coat localization
C2_03050W	9.14293	8.84236	0.300573	1.23163	SHE9	Protein with similarity to S. cerevisiae She9p, which inhibits growth when overproduced; gene has possible growth-regulation element; fungal-specific (no human or murine homolog)
C6_00980C	7.66464	7.36416	0.300482	1.23156	C6_00980C	Alpha/beta hydrolase and lipase domain protein; Hap43-repressed; Spider and flow model biofilm induced
C6_00100C	11.9519	11.6524	0.299486	1.23071	HET1	Putative sphingolipid transfer protein; involved in localization of glucosylceramide which is important for virulence; Spider biofilm repressed
C4_06480C	10.0109	9.71163	0.299308	1.23055	CEK1	ERK-family protein kinase; required for wild-type yeast-hypha switch, mating efficiency, virulence in mice; Cst20-Hst7-Cek1-Cph1 MAPK pathway regulates mating, and invasive hyphal growth under some conditions; Spider biofilm induced
C3_04900W	12.133	11.8352	0.297753	1.22923	NOP14	Putative nucleolar protein; Hap43-induced; mutation confers resistance to 5-fluorocytosine (5-FC), 5-fluorouracil (5-FU), and tubercidin (7-deazaadenosine); heterozygous mutant is resistant to parnafungin; Spider biofilm induced
CR_08640C	11.0318	10.7343	0.297592	1.22909	CR_08640C	have serine C-palmitoyltransferase activity, role in sphingolipid biosynthetic process and SPOTS complex localization
C1_05460W	10.1468	9.84925	0.29759	1.22909	KOG1	Putative TORC1 subunit; heterozygous null mutant displays sensitivity to rapamycin; likely to be essential for growth, based on an insertional mutagenesis strategy
C5_04740C	9.21158	8.91433	0.29725	1.2288	HYS2	subunit with a predicted role in DNA replication and DNA repair; cell-cycle regulated periodic mRNA expression
CR_00410W	8.53014	8.23323	0.296909	1.22851	RTT109	Histone acetyltransferase, mutants are sensitive to DNA damage, show decreased virulence in mice, decreased white-to-opaque switching and increased susceptibility to killing by macrophages
C4_03750C	9.77	9.4732	0.296801	1.22842	C4_03750C	have translation release factor activity, role in mitochondrial translational termination and mitochondrial inner membrane localization
C2_01680C	9.08911	8.79264	0.296469	1.22814	C2_01680C	Ortholog of the mitochondria localized S. cerevisiae Pib2 protein of unknown function; has a FYVE zinc finger domain; Spider biofilm induced
C1_08030W	11.7155	11.4193	0.296205	1.22791	PFY1	Profilin; functional homolog of S. cerevisiae Pfy1; hyphae, macrophage/pseudohyphal-induced; regulated by Nrg1, Tup1; gene lacks intron (unlike S. cerevisiae PFY1); complements growth of S. cerevisiae srv2 mutant; nonessential
C4_00520W	9.83504	9.53897	0.296069	1.22779	PAM18	involved in protein import into mitochondrial matrix; rat catheter biofilm induced
C1_06060C	10.4482	10.1523	0.295834	1.22759	ACP1	Putative mitochondrial acyl carrier protein involved in fatty acid biosynthesis; shows colony morphology-related gene regulation by Ssn6p; protein newly produced during adaptation to the serum
C1_07390W	10.7484	10.4528	0.295643	1.22743	C1_07390W	have ubiquitin binding activity and role in proteasome-mediated ubiquitin-dependent protein catabolic process
C1_03650C	10.0496	9.75406	0.295528	1.22733	MRPL27	Putative 60S ribosomal protein L27, mitochondrial precursor
C4_03740W	10.6082	10.313	0.295207	1.22706	C4_03740W	have role in U4 snRNA 3-prime -end processing, exonucleolytic trimming to generate mature 3-prime -end of 5.8S rRNA from tricistronic rRNA transcript (SSU-rRNA, 5.8S rRNA and LSU-rRNA), more
C4_04760C	9.23827	8.94355	0.294725	1.22665	C4_04760C	Protein of unknown function; filament induced
C2_03140C	9.48028	9.18633	0.293948	1.22599	C2_03140C	have phospholipase activity, role in cardiolipin metabolic process, phosphatidylethanolamine metabolic process and mitochondrial matrix localization
C7_01970C	12.5252	12.2313	0.293942	1.22599	TOM40	Protein involved in mitochondrial protein import; Spider biofilm repressed
C6_00200C	10.603	10.3092	0.293881	1.22593	C6_00200C	Protein of unknown function; induced in high iron; possibly subject to Kex2 processing; Hap43-repressed
C6_01390W	10.7588	10.4651	0.293724	1.2258	HOC1	Protein with similarity to mannosyltransferases; similar to S. cerevisiae Hoc1p and C. albicans Och1p
C2_08970C	8.04287	7.7496	0.293268	1.22541	DFG10	have role in dolichol biosynthetic process, dolichol-linked oligosaccharide biosynthetic process, polyprenol catabolic process, pseudohyphal growth
C2_01640W	11.3156	11.0231	0.292491	1.22475	SLA1	Protein required for assembly of the cortical actin cytoskeleton; contains three SH3 domains; transcription is regulated by Nrg1 and Mig1; flow model biofilm repressed
CR_06450W	9.7399	9.44747	0.292438	1.22471	CR_06450W	have polynucleotide 5-prime -hydroxyl-kinase activity
C2_07940C	9.51599	9.22356	0.292431	1.2247	ALG7	Protein involved in cell wall mannan biosynthesis; mutation confers hypersensitivity to tunicamycin; transcript elevated in chk1, nik1, and sln1 homozygous null mutants; possibly essential gene, disruptants not obtained by UAU1 method
C5_04700C	12.4552	12.1631	0.292052	1.22438	MES1	Cytoplasmic methionyl-tRNA synthetase; zinc-binding motif; ribosomal subunits, translation factors, tRNA synthetases are downregulated upon phagocytosis by murine macrophage; protein present in exponential and stationary phase yeast
CR_07710W	12.1834	11.8915	0.291848	1.22421	ARO2	Putative chorismate synthase; fungal-specific (no human or murine homolog); protein level decreased in stationary phase yeast cultures; GlcNAc-induced protein
C1_03690W	10.2391	9.9473	0.291843	1.2242	C1_03690W	have role in ER to Golgi vesicle-mediated transport, protein secretion and COPII vesicle coat, Golgi membrane, cis-Golgi network localization
C5_00460C	10.4906	10.1992	0.291363	1.2238	FET33	Putative multicopper ferro-O2-oxidoreductase; repressed in core caspofungin response; fails to complement S. cerevisiae fet3 iron-related phenotypes; rat catheter and Spider biofilm induced
C4_03320W	8.74721	8.45627	0.290942	1.22344	C4_03320W	Ortholog of C. dubliniensis CD36 : Cd36_43090, C. parapsilosis CDC317 : CPAR2_403340, Candida tenuis NRRL Y-1498 : CANTEDRAFT_94387 and Debaryomyces hansenii CBS767 : DEHA2G17622g
C6_01220C	10.1271	9.83793	0.289163	1.22193	C6_01220C	have role in histone deacetylation, negative regulation of chromatin silencing at telomere, negative regulation of meiotic nuclear division, positive regulation of stress-activated MAPK cascade and Set3 complex localization
C4_02100C	8.39443	8.10536	0.289068	1.22185	GPI14	Catalytic subunit of glycosylphosphatidylinositol-alpha 1,4 mannosyltransferase I, involved in GPI anchor biosynthesis; regulated by Tsa1p, Tsa1Bp under H2O2 stress conditions
C4_05030C	10.9802	10.6913	0.288949	1.22175	SSK2	MAP kinase kinase kinase (MAPKKK); regulates Hog1 activation and signaling; repressed by ciclopirox olamine
C4_06130W	10.9959	10.7077	0.288187	1.22111	C4_06130W	have tubulin binding activity and role in microtubule cytoskeleton organization, mitochondrial fission, mitochondrion inheritance, nuclear migration along microtubule
C6_00910C	11.2988	11.0107	0.288125	1.22105	C6_00910C	Protein with a predicted thioredoxin-like domain; Hap43-repressed; induced by prostaglandins
C1_13270W	9.87146	9.58368	0.287781	1.22076	C1_13270W	Putative ATPase; predicted role in ER-associated protein catabolism; induced during chlamydospore formation in both C. albicans and C. dubliniensis; rat catheter biofilm repressed
CR_03940W	10.6454	10.3578	0.287633	1.22064	CR_03940W	Putative rRNA processing protein; rat catheter biofilm induced
C3_03810W	8.60344	8.31593	0.287505	1.22053	RAD53	Protein involved in regulation of DNA-damage-induced filamentous growth; putative component of cell cycle checkpoint; ortholog of S. cerevisiae Rad53p, protein kinase required for cell-cycle arrest in response to DNA damage
CR_03550W	10.4041	10.1166	0.287499	1.22052	NCS2	Putative cytosolic thiouridylase subunit; Spider biofilm induced
CR_08180C	10.1133	9.82605	0.287214	1.22028	TRM9	Putative tRNA methyltransferase; repressed during the mating process
C6_04270W	11.3549	11.0678	0.287046	1.22014	CDC39	Protein similar to S. cerevisiae Cdc39p, which is part of the CCR4-NOT transcription regulatory complex; transposon mutation affects filamentous growth
CR_09790W	11.7844	11.4983	0.286163	1.21939	ALO1	D-Arabinono-1,4-lactone oxidase involved in biosynthesis of dehydro-D-arabinono-1,4-lactone, which has a protective role against oxidative damage; plasma membrane-localized;required for full virulence in a mouse model of systemic infection
C1_09040C	10.1899	9.90396	0.285956	1.21922	C1_09040C	Putative protein-histidine N-methyltransferase; Spider biofilm induced
CR_04500C	9.71904	9.43319	0.285849	1.21913	CR_04500C	with predicted oxidoreductase activity, acting on paired donors, with incorporation or reduction of molecular oxygen, 2-oxoglutarate as one donor, and incorporation of one atom each of oxygen into both donors activity
C1_06810W	12.1471	11.8613	0.285794	1.21908	CAT1	Catalase; resistance to oxidative stress, neutrophils, peroxide; role in virulence; regulated by iron, ciclopirox, fluconazole, carbon source, pH, Rim101, Ssn6, Hog1, Hap43, Sfu1, Sef1, farnesol, core stress response; Spider biofilm induced
C4_02590C	8.34943	8.06397	0.285463	1.2188	C4_02590C	have 5-prime -flap endonuclease activity
CR_04050C	11.0679	10.7829	0.285081	1.21848	MEX67	Nuclear export protein; has NTF2-like domain; interacts with Mtr2p via the NTF2-like domain
C1_01260C	6.8068	6.52172	0.285077	1.21847	TRS20	have role in ER to Golgi vesicle-mediated transport, cellular protein-containing complex assembly and TRAPPI protein complex, TRAPPII protein complex, TRAPPIII protein complex localization
C1_12730W	8.04669	7.76176	0.284928	1.21835	RVS162	Protein containing a BAR domain, which is found in proteins involved in membrane curvature; null mutant does not display the endocytic, hyphal growth, virulence, or cell wall defects exhibited by mutants in related genes RVS161 and RVS167
C2_05040C	10.413	10.1281	0.284835	1.21827	C2_05040C	have cellular bud neck, fungal-type vacuole localization
C5_02550C	11.9772	11.6924	0.284806	1.21825	UTP13	Putative U3 snoRNA-associated protein; Hap43-induced; repressed in core stress response; physically interacts with TAP-tagged Nop1
C1_08390C	9.70464	9.42005	0.284596	1.21807	C1_08390C	Ortholog of S. cerevisiae : YPL247C, C. glabrata CBS138 : CAGL0H00781g, C. dubliniensis CD36 : Cd36_07900, C. parapsilosis CDC317 : CPAR2_207070 and Candida tenuis NRRL Y-1498 : CANTEDRAFT_121354
C5_00820W	10.7991	10.5157	0.283442	1.2171	C5_00820W	have structural constituent of ribosome activity and mitochondrial large ribosomal subunit localization
C4_03280W	11.4381	11.1548	0.283307	1.21698	MSN5	Predicted karyopherin involved in nuclear import and export of proteins; flow model biofilm induced; Spider biofilm induced
C2_02460W	10.8074	10.5243	0.283085	1.21679	ERG7	2,3-epoxysqualene-lanosterol cyclase (lanosterol synthase), conversion of 2,3-oxidosqualene to lanosterol in sterol biosynthesis; fluconazole-induced; possibly essential, disruptants not obtained by UAU1 method; rat catheter biofilm induced
C2_01160W	10.4843	10.2014	0.282904	1.21664	C2_01160W	have S-methyl-5-thioribose-1-phosphate isomerase activity and role in L-methionine salvage from methylthioadenosine
C1_01860W	10.5221	10.2394	0.282722	1.21649	C1_01860W	have RNA polymerase II core binding, RNA polymerase II regulatory region DNA binding, transcription factor activity, core RNA polymerase II recruiting activity
C1_08600C	11.3767	11.0941	0.2826	1.21638	GCD6	Ortholog of S. cerevisiae Gcd6; catalytic epsilon subunit of the translation initiation factor eIF2B; genes encoding translation factors are repressed by phagocytosis by murine macrophages
C7_03070C	10.8565	10.5742	0.28233	1.21616	CYR1	Class III adenylyl cyclase; mutant lacks cAMP; involved in regulation of filamentation, phenotypic switching and mating; mutant hyphal growth defect rescued by exogenous cAMP; downstream of Ras1p and CO2 signaling
C2_04730W	9.44528	9.16297	0.282308	1.21614	C2_04730W	Ortholog of C. dubliniensis CD36 : Cd36_19300, C. parapsilosis CDC317 : CPAR2_209720, Candida tenuis NRRL Y-1498 : CANTEDRAFT_114035 and Debaryomyces hansenii CBS767 : DEHA2E10494g
C1_08870C	11.4994	11.218	0.281432	1.2154	JIP5	Ortholog of S. cerevisiae Jip5; predicted role in biogenesis of the large ribosomal subunit; repressed in core stress response; Hap43-induced gene
C4_00500W	9.40093	9.11973	0.281199	1.2152	C4_00500W	have ubiquitin-ubiquitin ligase activity, role in free ubiquitin chain polymerization, protein polyubiquitination, ubiquitin-dependent ERAD pathway and proteasome complex localization
C2_02240C	9.59986	9.31907	0.280789	1.21486	HEX3	Protein similar to S. cerevisiae Hex3p, which is involved in DNA damage response; transposon mutation affects filamentous growth
C5_04280C	9.84228	9.56157	0.280706	1.21479	GLN3	GATA transcription factor, involved in regulation of nitrogen starvation-induced filamentous growth; regulates transcription of Mep2 ammonium permease; regulated by Gcn2 and Gcn4; mRNA binds She3; Spider biofilm induced
C1_11850W	10.4665	10.1859	0.280591	1.21469	C1_11850W	Protein of unknown function; Hap43-repressed gene; mRNA binds to She3; repressed in hyphae; Efg1 and Efh1 regulated; 5-prime -UTR intron; induced by Mnl1 under weak acid stress; rat catheter biofilm induced
C5_02400W	10.7716	10.4913	0.280376	1.21451	C5_02400W	Ortholog of S. cerevisiae YLR118C (alias Apt1); acyl-protein thioesterase responsible for depalmitoylation of Gpa1 in S. cerevisiae; regulated by Gcn4; repressed in response to amino acid starvation (3AT); rat catheter biofilm repressed
C1_10770W	7.71938	7.43921	0.280169	1.21434	SFT2	Putative membrane protein; transcript regulated by Mig1; Spider biofilm induced
C3_06610W	8.96443	8.68522	0.279204	1.21352	C3_06610W	have protein binding, bridging activity, role in septin ring assembly and cellular bud neck septin ring localization
C1_10100C	11.4987	11.2198	0.278966	1.21333	NTF2	Putative nuclear envelope protein; regulated by Ssn6; rat catheter biofilm repressed
C2_07120W	10.5082	10.2293	0.27887	1.21324	RFA2	Putative DNA replication factor A; RNA abundance regulated by cell cycle, tyrosol and cell density
C2_10290W	10.9567	10.6783	0.278448	1.21289	SLR1	Protein similar to mammalian SR-like RNA splicing factor; involved in filamentous growth and virulence; gene has intron; Spider biofilm repressed
CR_01080W	10.2868	10.0091	0.277763	1.21231	CR_01080W	Putative ortholog of S. cerevisiae Laa1p; likely to be essential for growth, based on an insertional mutagenesis strategy
C6_03080C	11.8347	11.5574	0.277306	1.21193	ADO1	Adenosine kinase; heterozygous null mutant is resistant to cordycepin in C. albicans fitness test; ketoconazole-induced; protein level decrease in stationary phase cultures; sumoylation target; Spider biofilm repressed
C1_04900W	9.37976	9.10295	0.276812	1.21151	MNN15	Putative alpha-1,3-mannosyltransferase; predicted role in protein O-linked glycosylation; Spider biofilm induced
C1_08440C	7.92406	7.64753	0.276525	1.21127	C1_08440C	Protein of unknown function; Hap43-induced gene
C3_00380C	8.4611	8.18462	0.276479	1.21124	C3_00380C	have DNA replication origin binding, ubiquitin-protein transferase activity
CR_08660W	11.0016	10.7252	0.27635	1.21113	PRP8	Protein similar to S. cerevisiae Prp8, a component of the U4/U6-U5 snRNP complex; repressed by alpha pheromone in SpiderM medium
C5_05050W	17.6178	17.3416	0.276195	1.211	ADH1	Alcohol dehydrogenase; oxidizes ethanol to acetaldehyde; at yeast cell surface; immunogenic in humans/mice; complements S. cerevisiae adh1 adh2 adh3 mutant; fluconazole, farnesol-induced; flow model biofilm induced; Spider biofilm repressed
CR_05620C	9.24077	8.96542	0.275351	1.21029	MTG2	Putative Obg family GTPase member; peripheral protein of the mitochondrial inner membrane; associates with the large ribosomal subunit; required for mitochondrial translation; rat catheter biofilm repressed
C2_00100C	10.7989	10.5237	0.275207	1.21017	PGA52	GPI-anchored cell surface protein of unknown function; Hap43p-repressed gene; fluconazole-induced; possibly an essential gene, disruptants not obtained by UAU1 method
C3_00200C	11.4741	11.1989	0.275144	1.21012	ETR1	Putative 2-enoyl thioester reductase; protein present in exponential and stationary growth phase yeast cultures; rat catheter biofilm repressed
C1_12810W	8.89387	8.6191	0.274772	1.2098	C1_12810W	have 5-amino-6-(5-phosphoribosylamino)uracil reductase activity and role in riboflavin biosynthetic process
C1_13320C	9.90434	9.62987	0.274473	1.20955	C1_13320C	Protein of unknown function; Spider biofilm repressed
C1_09960W	8.73546	8.46111	0.274348	1.20945	PET100	Chaperone that facilitates the assembly of cytochrome c oxidase; plasma membrane protein
C2_10540W	9.52414	9.2498	0.274337	1.20944	C2_10540W	Putative transcription factor with zinc finger DNA-binding motif; possible ortholog of S. cerevisiae Mig2p
CR_04160C	11.1806	10.9066	0.274064	1.20921	CR_04160C	methyltransferase complex localization
C4_01940W	14.273	13.9992	0.273787	1.20898	PHO89	Putative phosphate permease; transcript regulated upon white-opaque switch; alkaline induced by Rim101; possibly adherence-induced; F-12/CO2 model, rat catheter and Spider biofilm induced
C1_13300C	11.7792	11.5057	0.273514	1.20875	RPN1	Putative 19S regulatory particle of the 26S proteasome; regulated by Gcn2p and Gcn4p
C5_01610W	10.4039	10.1316	0.272347	1.20777	C5_01610W	have pseudouridine synthase activity, role in mRNA pseudouridine synthesis, tRNA pseudouridine synthesis and cytoplasm, nucleus localization
CR_01390W	11.3004	11.0283	0.272102	1.20757	MGE1	Putative mitochondrial matrix cochaperone; overexpression increases resistance to fluconazole; macrophage/pseudohyphal-repressed
C3_07890W	8.95511	8.68323	0.271882	1.20738	TIM8	Predicted mitochondrial intermembrane space protein with role in protein import into mitochondrial inner membrane and cytosol
C7_03220C	9.86814	9.59697	0.271169	1.20679	ZCF29	Zn(II)2Cys6 transcription factor; mutants sensitive to caffeine, menadione, beauvericin;resistant to fenpropimorph; Hap43-repressed; mutants have decreased CFU in mouse kidneys and defects in filamentous growth; Spider biofilm induced
C4_01880W	9.5768	9.30598	0.270822	1.20649	TYR1	Putative prepephenate dehydrogenase; enzyme of tyrosine biosynthesis; fungal-specific (no human or murine homolog)
C1_11750W	9.25995	8.98933	0.270624	1.20633	AVT4	Putative vacuolar transporter of large neutral amino acids; induced by alpha pheromone in SpiderM medium
C1_03940W	10.9423	10.6727	0.269591	1.20547	C1_03940W	Putative succinate dehydrogenase; localized to the mitochondrial membrane; Hap43p-repressed gene
CR_04190W	11.5553	11.286	0.269282	1.20521	SRV2	Adenylate cyclase-associated protein; regulates adenylate cyclase activity; required for wild-type germ tube formation and for virulence in mice; mutant defects in filamentous growth are rescued by cAMP or dbcAMP; Spider biofilm repressed
C1_00330C	9.52328	9.25412	0.269164	1.20511	C1_00330C	Putative CCR4-Not complex transcription factor; ortholog of S. cerevisiae Cdc36; Hap43-repressed gene
CR_03650W	11.4228	11.1551	0.267727	1.20391	SGD1	Predicted small ribosomal subunit biogenesis protein; repressed in core stress response; transcript increases in populations of cells exposed to fluconazole over multiple generations; Spider biofilm induced
C7_02470C	9.76389	9.49621	0.267679	1.20387	C7_02470C	have role in protein folding in endoplasmic reticulum and ER membrane protein complex localization
C5_04620C	9.1335	8.86611	0.267388	1.20363	C5_04620C	have membrane insertase activity, role in mitochondrial respiratory chain complex IV assembly, protein insertion into mitochondrial membrane from inner side and integral component of mitochondrial inner membrane localization
C1_04490W	10.6734	10.4061	0.267337	1.20358	C1_04490W	have role in CENP-A containing nucleosome assembly, chromatin maintenance and nucleoplasm localization
CR_04110W	10.0707	9.80392	0.266795	1.20313	CR_04110W	Putative RNA-binding protein; role in assembly of box H/ACA snoRNPs and thus pre-rRNA processing; Spider biofilm induced
C1_10790W	13.517	13.251	0.265936	1.20242	CDC48	Putative microsomal ATPase; plasma membrane-localized; regulated by Gcn2 and Gcn4; induced by amino acid starvation (3-AT); macrophage/pseudohyphal-repressed; protein levels decrease in stationary phase yeast; Spider biofilm repressed
C1_06110C	9.91057	9.64537	0.265202	1.2018	NPL4	Putative ubiquitin-binding protein; regulated by Gcn2p and Gcn4p
C2_07200W	9.05307	8.78815	0.26492	1.20157	C2_07200W	have DNA-directed 5-prime -3-prime RNA polymerase activity, RNA-directed 5-prime -3-prime RNA polymerase activity
C1_12130C	8.90193	8.63705	0.264879	1.20153	ZCF30	Predicted Zn(II)2Cys6 transcription factor; mutants are viable; repressed by fluphenazine; Spider biofilm induced
C3_01890C	11.1687	10.9039	0.264752	1.20143	C3_01890C	have cell cortex localization
CR_00460C	10.3911	10.1268	0.2643	1.20105	CR_00460C	Component of the SSU processome; predicted role in pre-18S rRNA processing; Spider biofilm induced
C5_01810W	10.0638	9.79954	0.264261	1.20102	FCR3	bZIP transcription factor; ortholog of S. cerevisiae Yap3; partially complements fluconazole sensitivity of S. cerevisiae pdr1 pdr3; Hap43-induced; required for yeast cell adherence to silicone substrate; flow model biofilm repressed
C6_03140C	9.97595	9.71197	0.263981	1.20079	MDL2	Putative mitochondrial, half-size MDR-subfamily ABC transporter
C1_08540C	11.2046	10.9409	0.263715	1.20057	C1_08540C	Putative serine/threonine protein kinase; possibly an essential gene, disruptants not obtained by UAU1 method
C1_08940C	9.85732	9.59416	0.263159	1.2001	MSN4	Zinc finger transcription factor; similar to S. cerevisiae Msn4, but not a significant stress response regulator in C. albicans; partly complements STRE-activation defect of S. cerevisiae msn2 msn4 double mutant; flow model biofilm induced
C1_05530C	11.6777	11.4146	0.26315	1.2001	SSH1	Protein with a role in protein translocation across membranes
C1_13830C	12.1087	11.8457	0.262949	1.19993	PDX1	Pyruvate dehydrogenase complex protein X; essential component of the mitochondrial pyruvate dehydrogenase complex; role in the respiratory pathway; protein present in exponential and stationary growth phase yeast; Spider biofilm repressed
C2_10450W	6.65888	6.39603	0.262851	1.19985	NCE4	Putative RecQ-mediated genome instability protein; Hap43-repressed gene; periodic mRNA expression, peak at cell-cycle G2/M phase; flow model biofilm induced
CR_06700C	11.1443	10.8817	0.26259	1.19963	SOL3	Putative 6-phosphogluconolactonase; present in exponential and stationary growth phase yeast cultures; macrophage-downregulated protein; Spider biofilm repressed
C4_04260C	10.6523	10.3898	0.262522	1.19957	FZO1	Mitochondrial biogenesis protein; rat catheter and Spider biofilm induced
C1_00420W	10.764	10.5017	0.262284	1.19938	C1_00420W	RNA polymerase II holoenzyme/mediator subunit; regulated by Mig1, Tup1; amphotericin B, caspofungin repressed; protein present in exponential and stationary growth phase yeast; Hap43-repressed; Spider biofilm repressed
C2_08070C	10.4305	10.1683	0.262259	1.19936	MRS4	Mitochondrial carrier family member, involved in iron homeostasis; putative membrane transporter localized to the mitochondrial membrane; transcription under control of Atf2p; regulated by Sef1p, Sfu1p, and Hap43p
C4_03560W	9.65172	9.39059	0.261135	1.19842	C4_03560W	Phosphorylated protein of unknown function; Hap43p-repressed gene
CR_10240W	12.4826	12.2216	0.261045	1.19835	UTP5	Putative U3 snoRNA-associated protein; Hap43p-induced gene; mutation confers resistance to 5-fluorocytosine (5-FC), 5-fluorouracil (5-FU), and tubercidin (7-deazaadenosine); physically interacts with TAP-tagged Nop1p
C4_00540C	11.623	11.3621	0.260961	1.19828	NMD5	Karyopherin; carrier protein involved in nuclear import of proteins; repressed in core stress response; Hap43-induced; Spider biofilm induced
CR_08030C	10.4542	10.1933	0.260885	1.19821	FGR32	Protein similar to S. cerevisiae Swa2p; induced upon adherence to polystyrene; transposon mutation affects filamentous growth; Hap43p-repressed gene
C4_05450C	12.2052	11.9444	0.260789	1.19813	CBR1	Putative cytochrome B5 reductase; plasma membrane-localized
C4_05210W	8.93528	8.67479	0.260494	1.19789	C4_05210W	have CDP-diacylglycerol-inositol 3-phosphatidyltransferase activity, role in phosphatidylinositol biosynthetic process and Golgi apparatus, integral component of membrane, mitochondrial outer membrane localization
C1_07190W	9.52128	9.26109	0.260197	1.19764	SOG2	Leucine-rich-repeat domain protein of RAM cell wall integrity signaling network; role in cell separation, azole sensitivity; required for hyphal growth; lacks orthologs in higher eukaryotes
C2_03430W	8.71752	8.45737	0.260145	1.1976	NBN1	Subunit of the NuA4 histone acetyltransferase complex; Plc1p-regulated
C4_01750C	16.4749	16.2149	0.260008	1.19748	FBA1	Fructose-bisphosphate aldolase; glycolytic enzyme; antigenic in murine/human infection; regulated by yeast-hypha switch; induced by Efg1, Gcn4, Hog1, fluconazole; phagocytosis-repressed; flow model biofilm induced; Spider biofilm repressed
CR_00780C	13.1698	12.9099	0.259878	1.19738	GSY1	UDP glucose/starch glucosyltransferase; transcript repressed by yeast-hyphal switch, Efg1-regulated; strong oxidative stress induced; colony morphology-related regulation by Ssn6; stationary phase enriched; flow model biofilm induced
C5_02820C	9.47703	9.21737	0.25966	1.1972	C5_02820C	have methylthioribulose 1-phosphate dehydratase activity and role in L-methionine salvage from methylthioadenosine
C5_02170C	13.1168	12.8578	0.259016	1.19666	GCD11	Gamma subunit of translation initiation factor eIF2; involved in identification of the start codon; likely essential for growth, based on an insertional mutagenesis strategy; Spider biofilm repressed
C5_01870W	12.0236	11.7649	0.258737	1.19643	C5_01870W	have acetyltransferase activator activity, peptide alpha-N-acetyltransferase activity and role in N-terminal protein amino acid acetylation, positive regulation of N-terminal peptidyl-serine acetylation
C7_00600C	9.22152	8.96282	0.258698	1.1964	C7_00600C	have endoribonuclease activity, role in nuclear mRNA surveillance of mRNP export, transcription, DNA-templated and cytoplasm, nucleus localization
C1_11440C	9.77124	9.5134	0.257834	1.19568	GIN1	Protein involved in regulation of DNA-damage-induced filamentous growth; putative component of DNA replication checkpoint; ortholog of S. cerevisiae Mrc1p, an S-phase checkpoint protein; Hap43p-induced gene
C1_05380C	9.87055	9.61395	0.256598	1.19466	C1_05380C	have telomeric DNA binding activity, role in DNA double-strand break processing, DNA replication initiation, chromatin silencing at silent mating-type cassette, telomere capping and shelterin complex localization
CR_05660W	12.1655	11.909	0.256542	1.19461	SDA1	Predicted nuclear protein involved in actin cytoskeleton organization, passage through Start, 60S ribosome biogenesis; rat catheter biofilm induced; Hap43-induced
C2_00330C	9.24481	8.98912	0.255694	1.19391	HIR1	Component of the HIR complex, a nucleosome assembly factor involved in chromatin formation; involved in regulation of white-opaque switching frequency
C1_09510W	11.9829	11.7274	0.255474	1.19373	YTM1	Protein similar to S. cerevisiae Ytm1p, which is involved in biogenesis of the large ribosomal subunit; transposon mutation affects filamentous growth; protein level decreases in stationary phase cultures; Hap43p-induced gene
C3_04950W	13.2423	12.9874	0.25487	1.19323	ARF2	Essential protein, putative ADP-ribosylation factor; involved in invasive growth; mutation confers hypersensitivity to Brefeldin A; Spider biofilm repressed
C2_01580W	9.51443	9.25956	0.254864	1.19322	REX2	Putative 3-prime -5-prime RNA exonuclease with a predicted role in 3-prime -end processing of U4 and U5 snRNAs, 5S and 5.8S rRNAs; rat catheter biofilm induced
C3_03690W	7.35669	7.10191	0.254781	1.19315	C3_03690W	Putative vacuolar membrane transporter for cationic amino acids; Spider biofilm induced
C3_03330C	10.1276	9.87304	0.254571	1.19298	C3_03330C	Member of a complex that contains Prp19; stabilizes U6 snRNA in catalytic forms of the spliceosome containing U2, U5, and U6 snRNAs; Spider biofilm induced
C4_03170W	8.47092	8.21636	0.254565	1.19298	C4_03170W	have SUMO transferase activity, role in DNA repair and Smc5-Smc6 complex localization
C1_04130W	12.4051	12.1509	0.254211	1.19268	ERB1	Protein with a predicted role in ribosomal large subunit biogenesis; mutation confers hypersensitivity to 5-fluorocytosine (5-FC), 5-fluorouracil (5-FU), and tubercidin (7-deazaadenosine); hyphal, macrophage repressed
C3_05180W	8.85986	8.60585	0.25401	1.19252	RHB1	Putative small G protein from the Ras superfamily involved in cell wall integrity and control of filamentous growth under nitrogen starvation; involved in activation of TOR1C during starvation response
C5_01460W	9.71742	9.46348	0.253939	1.19246	YBL053	Putative subunit of a replication fork-pausing checkpoint complex
C3_00450C	11.7052	11.4514	0.253798	1.19234	C3_00450C	have structural constituent of ribosome activity, role in mitochondrial translation and mitochondrial large ribosomal subunit localization
C4_06610C	13.1382	12.8845	0.253625	1.1922	SDH12	Succinate dehydrogenase; soluble protein in hyphae; macrophage-downregulated protein level; downregulated by Efg1p; repressed by nitric oxide; protein present in exponential and stationary growth phase yeast cultures; Hap43p-repressed gene
CR_02620C	10.4302	10.1768	0.253414	1.19202	CR_02620C	Protein of unknown function; Hap43-repressed gene; repressed by nitric oxide
CR_07630C	12.3802	12.1268	0.253329	1.19195	RPS27	Putative ribosomal protein; repressed upon phagocytosis by murine macrophage; Spider biofilm repressed
C2_03910C	9.69647	9.44325	0.253226	1.19187	C2_03910C	have carbohydrate binding, mannosyl-oligosaccharide 1,2-alpha-mannosidase activity and role in endoplasmic reticulum mannose trimming, mannose trimming involved in glycoprotein ERAD pathway
C7_00780W	10.9437	10.6907	0.25305	1.19172	C7_00780W	Putative pre-tRNA processing protein; heterozygous null mutant exhibits hypersensitivity to parnafungin and cordycepin in the C. albicans fitness test
C2_03370W	8.39495	8.1419	0.253049	1.19172	THI20	Putative trifunctional enzyme of thiamine biosynthesis, degradation and salvage; Spider biofilm induced
C2_06210C	11.7429	11.4898	0.253013	1.19169	SER1	Putative 3-phosphoserine aminotransferase; predicted role in serine and glycine biosynthesis; protein present in exponential and stationary yeast growth phases; Spider biofilm repressed
C2_01170C	10.1275	9.87495	0.252549	1.19131	C2_01170C	have role in Golgi to vacuole transport, ascospore wall assembly, cellular sphingolipid homeostasis, retrograde transport, endosome to Golgi and GARP complex localization
C2_05220C	11.0422	10.7897	0.25248	1.19125	C2_05220C	have structural constituent of nuclear pore activity
CR_07080W	12.6315	12.3792	0.252308	1.19111	CR_07080W	Ortholog of S. cerevisae/S. pombe Tif6; constituent of 66S pre-ribosomal particles; Spider biofilm induced
CR_03350C	10.4727	10.2206	0.252128	1.19096	CR_03350C	Putative tRNA-Pro synthetase; genes encoding ribosomal subunits, translation factors, and tRNA synthetases are downregulated upon phagocytosis by murine macrophage
C5_01180W	10.5476	10.2956	0.252005	1.19086	PUS4	Putative pseudouridine synthase; transcript regulated by Nrg1, Mig1, and Tup1
C7_02970W	9.90359	9.65159	0.251997	1.19085	ECM39	Putative mannosyltransferase similar to S. cerevisiae Ecm39p, which has a role in Calcofluor white resistance; predicted Kex2p substrate; has HKEXRF motif
C1_04580C	8.22445	7.97249	0.251961	1.19082	C1_04580C	Ortholog of Rmd6 involved in S. cerevisiae sporulation; flow model biofilm induced
C2_10140W	8.85395	8.60219	0.251769	1.19067	C2_10140W	have protein-containing complex scaffold activity, thiol-dependent ubiquitin-specific protease activity and role in RNA splicing, histone H3-K4 methylation, histone H3-K79 methylation, histone deubiquitination
C2_06320W	10.5652	10.3136	0.251582	1.19051	C2_06320W	Putative RNA-binding protein; induced by alpha pheromone in SpiderM medium
C7_03250C	13.9235	13.6719	0.251541	1.19048	PDI1	Putative protein disulfide-isomerase; antigenic in human infection; soluble protein in hyphae; induced by filamentous growth; protein present in exponential and stationary growth phase yeast cultures; flow model biofilm repressed
CR_00350W	10.8049	10.5538	0.251105	1.19012	CR_00350W	Putative nicotinic acid mononucleotide adenylyltransferase, involved in NAD salvage pathway; Spider biofilm repressed
C3_04140C	13.4276	13.1768	0.250826	1.18989	EGD2	Nascent polypeptide associated complex protein alpha subunit; soluble protein in hyphae; macrophage/pseudohyphal-induced; protein level decrease in stationary phase cultures; GlcNAc-induced protein; Spider biofilm repressed
CR_08960C	8.88961	8.63891	0.250703	1.18979	MPS1	Monopolar spindle protein, putative spindle assembly checkpoint kinase; essential for growth; involved in oxidative stress response; periodic mRNA expression, peak at cell-cycle S/G2 phase
C3_05920W	9.51138	9.26094	0.250438	1.18957	MRR1	and multidrug resistance; Hap43-induced
C1_04390C	12.8903	12.6403	0.249981	1.18919	NOP4	Putative nucleolar protein; Hap43-induced; mutation confers hypersensitivity to 5-fluorocytosine (5-FC), 5-fluorouracil (5-FU), and tubercidin (7-deazaadenosine); represses in core stress response
CR_04010C	11.2967	11.047	0.249687	1.18895	MRPL40	Putative mitochondrial ribosomal protein; Spider biofilm repressed
CR_09770C	9.76137	9.51237	0.248997	1.18838	PMT5	Protein mannosyltransferase (PMT), expressed at extremely low levels; not required for wild-type hyphal growth, drug resistance, or virulence in mouse systemic infection; one of five PMT family members
C2_04640C	9.83153	9.58273	0.248795	1.18821	SNU114	Protein similar to S. cerevisiae Snu114p, which is an RNA helicase involved in pre-mRNA splicing; likely to be essential for growth, based on an insertional mutagenesis strategy
C1_06460C	14.1425	13.8939	0.248568	1.18803	RPS22A	Predicted ribosomal protein; repressed upon phagocytosis by murine macrophage; Spider biofilm repressed
C2_02430W	12.3451	12.0968	0.24826	1.18777	UTP21	Putative U3 snoRNP protein; Hap43-induce; physically interacts with TAP-tagged Nop1; Spider biofilm induced
C1_09660W	10.2108	9.96286	0.247981	1.18754	DOA1	WD repeat protein; required for ubiquitin-mediated protein degradation; role in control of cellular ubiquitin levels; may promote efficient NHEJ in postdiauxic/stationary phase; Spider biofilm repressed
CR_07780W	10.1612	9.91397	0.247198	1.1869	CR_07780W	with predicted oxidoreductase activity and role in oxidation-reduction process
C2_07090C	9.96707	9.71992	0.247156	1.18687	OLE2	Protein with similarity to fatty acid desaturase (stearoyl-CoA desaturase); homozygous null mutant shows decreased production of prostaglandin E2
C7_00980W	11.2633	11.0163	0.247063	1.18679	PHM5	have endopolyphosphatase activity, exopolyphosphatase activity, role in polyphosphate catabolic process and cytosol, fungal-type vacuole membrane, nucleus localization
C4_07040W	6.18281	5.93589	0.246921	1.18667	C4_07040W	Putative cytochrome P450 protein; possibly an essential gene, disruptants not obtained by UAU1 method
C3_04400C	10.572	10.3251	0.246878	1.18664	NUP85	Ortholog of S. cerevisiae Nup85; a structural constituent of the nuclear pore; required for alkaline-induced hyphal morphogenesis and for SD or Spider media biofilm formation
C1_09250W	8.98408	8.73727	0.246808	1.18658	CRP1	Copper transporter; CPx P1-type ATPase; mediates Cu resistance; similar to Menkes and Wilson disease proteins; copper-induced; Tbf1-activated; suppresses Cu sensitivity of S. cerevisiae cup1 mutant; flow model biofilm induced
C1_01830C	9.49744	9.25077	0.246663	1.18646	UBC8	Predicted ubiquitin-conjugating enzyme that negatively regulates gluconeogenesis by mediating the glucose-induced ubiquitination of fructose-1,6-bisphosphatase; induced by alpha pheromone in SpiderM medium
C2_02450C	12.1258	11.8793	0.246536	1.18635	UTP22	Putative U3 snoRNP protein; Ssr1-induced; repressed by prostaglandins; heterozygous null mutant is resistant to parnafungin
C3_00240C	11.8605	11.6141	0.24637	1.18622	GLO3	Putative ARF GTPase activator; role in COPI coating of Golgi vesicle, ER to Golgi vesicle-mediated transport, retrograde Golgi to ER vesicle-mediated transport; Spider biofilm repressed
C1_11150W	8.52813	8.28183	0.246295	1.18616	C1_11150W	have role in proteasome regulatory particle assembly and cytosol, nucleus localization
CR_04390C	10.0176	9.77139	0.246157	1.18604	CR_04390C	Ortholog of C. dubliniensis CD36 : Cd36_29750, C. parapsilosis CDC317 : CPAR2_205260, Candida tenuis NRRL Y-1498 : CANTEDRAFT_91782 and Debaryomyces hansenii CBS767 : DEHA2F19294g
C7_00570W	13.0732	12.8273	0.245888	1.18582	RPA135	Putative RNA polymerase I subunit A135; repressed by prostaglandins
C7_01520W	10.0037	9.75805	0.245648	1.18563	FLU1	of transporters; involved in histatin 5 efflux; fungal-specific (no human/murine homolog)
CR_07050C	12.5219	12.2768	0.245118	1.18519	URA2	Putative bifunctional carbamoylphosphate synthetase-aspartate transcarbamylase; flucytosine induced; macrophage/pseudohyphal-induced; 5-prime -UTR intron; flow model biofilm repressed
CR_07570W	9.00903	8.76393	0.245099	1.18517	CR_07570W	Adaptor protein required for specific mRNA transport; protein similar but not orthologous to S. cerevisiae She3; transposon mutation affects filamentous growth
C3_07230W	10.8862	10.6413	0.244916	1.18502	C3_07230W	Aminophospholipid translocase (flippase); maintains membrane lipid asymmetry in post-Golgi secretory vesicles; contributes to clathrin-coated vesicle formation and endocytosis; flow model biofilm repressed
C1_11170W	11.5752	11.3303	0.244872	1.18499	WBP1	Putative oligosaccharyltransferase subunit; Spider biofilm repressed
C2_06790W	7.42947	7.18493	0.244545	1.18472	C2_06790W	Putative pre-mRNA-splicing factor; decreased transcription is observed upon benomyl treatment
C2_02690W	10.6674	10.4233	0.244105	1.18436	SER2	have phosphoserine phosphatase activity and role in L-serine biosynthetic process
C4_04560C	9.5351	9.29116	0.243946	1.18423	C4_04560C	Predicted transmembrane protein with a role in cell wall polymer composition; Plc1-regulated; Spider biofilm induced
C1_08630W	9.76052	9.51699	0.243522	1.18388	C1_08630W	have RNA binding activity, role in mRNA processing, mitochondrial translation and mitochondrion localization
C2_02710C	11.087	10.8435	0.243487	1.18385	C2_02710C	have role in rRNA processing, ribosomal small subunit assembly and CURI complex, UTP-C complex localization
C1_05440C	8.86931	8.62611	0.243203	1.18362	C1_05440C	Protein of unknown function; flow model biofilm induced; Spider biofilm induced
C2_02030W	12.0896	11.8472	0.242469	1.18302	ARO3	3-deoxy-D-arabinoheptulosonate-7-phosphate synthase; aromatic amino acid synthesis; GCN-regulated; feedback-inhibited by phe if expressed in S. cerevisiae; decreased in stationary phase; flow model biofilm repressed
C4_01020C	10.7027	10.4603	0.242398	1.18296	C4_01020C	Ortholog of S. cerevisiae : ESL1, C. glabrata CBS138 : CAGL0H06611g, C. dubliniensis CD36 : Cd36_41030, C. parapsilosis CDC317 : CPAR2_401340 and Candida tenuis NRRL Y-1498 : CANTEDRAFT_104645
C2_02020W	10.7824	10.5414	0.241017	1.18183	C2_02020W	have thiol-dependent ubiquitin-specific protease activity and role in negative regulation of gluconeogenesis, proteasome-mediated ubiquitin-dependent protein catabolic process
C5_00650C	10.8485	10.6075	0.241013	1.18182	THR1	Putative homoserine kinase; regulated by Tup1; amphotericin B repressed; regulated by Gcn2 and Gcn4; Spider biofilm repressed
CR_03740C	8.96684	8.72585	0.24099	1.1818	CR_03740C	Protein similar to S. cerevisiae Fmn1p, which is riboflavin kinase; predicted Kex2p substrate; Hap43p-repressed gene
C3_01830C	10.4592	10.2184	0.2408	1.18165	MNT2	Alpha-1,2-mannosyl transferase; adds 3rd mannose in cell-wall mannoprotein biosynthesis; partially redundant with Mnt1; role in adherence and virulence; expressed in yeast and hyphae; fungal-specific; Hap43-induced; Spider biofilm induced
C2_02200W	10.903	10.6623	0.240626	1.18151	ZRC1	Putative zinc transporter essential for tolerance to zinc; plays a role in zincosome formation; Hap43-induced; required for normal filamentous growth; mRNA binds She3 and is localized to hyphal tips
C4_03080W	9.72188	9.48152	0.240364	1.18129	C4_03080W	Protein of unknown function; flow model biofilm repressed
C6_04340W	9.16227	8.92202	0.24025	1.1812	C6_04340W	mannosyltransferase; role in the synthesis of dolichol-linked oligosaccharide donor for N-linked glycosylation of proteins; rat catheter biofilm repressed
CR_01030W	9.2725	9.03225	0.240248	1.1812	DAL81	Zn(II)2Cys6 transcription factor; ortholog of S. cerevisiae Dal81, involved in the regulation of nitrogen-degradation genes; required for yeast cell adherence to silicone substrate; Spider biofilm induced
C7_02200W	9.53766	9.29779	0.239872	1.18089	WHI3	Putative RNA binding protein; induced during infection of murine kidney, compared to growth in vitro; has murine homolog
C4_03830W	10.8642	10.6247	0.239482	1.18057	C4_03830W	methyltransferase activity; Spider biofilm induced
C3_06900W	8.93265	8.69336	0.239287	1.18041	ISA2	Protein required for maturation of mitochondrial [4Fe-4S] proteins; role in biotin biosynthetic process; rat catheter and Spider biofilm induced
C5_05160C	9.95444	9.71533	0.239112	1.18027	CNB1	Regulatory subunit of calcineurin B (Ca[2+]-calmodulin-regulated S/T protein phosphatase); required for wild-type resistance to fluconazole or to SDS; micafungin is fungicidal to null mutant
C4_06100W	10.4513	10.2126	0.238701	1.17993	CWH41	Processing alpha glucosidase I, involved in N-linked protein glycosylation and assembly of cell wall beta 1,6 glucan; rat catheter biofilm repressed
CR_10620C	10.0814	9.84278	0.238592	1.17984	CR_10620C	Biotin protein ligase; catalyzes covalent attachment of biotin to biotin-dependent enzymes including acetyl CoA carboxylase and pyruvate carboxylase
C5_03860W	10.5358	10.2975	0.238312	1.17961	HAM1	Putative deoxyribonucleoside triphosphate pyrophosphohydrolase; caspofungin repressed; regulated by Gcn2p and Gcn4p
C1_11690W	9.29641	9.05923	0.237181	1.17869	C1_11690W	GATA-like transcription factor; oral infection induced; mutant has reduced capacity to damage oral epithelial cells; regulated by Gcn2 and Gcn4; Spider biofilm induced
C2_06660W	9.48326	9.24619	0.237072	1.1786	C2_06660W	have role in exonucleolytic trimming to generate mature 3-prime -end of 5.8S rRNA from tricistronic rRNA transcript (SSU-rRNA, 5.8S rRNA and LSU-rRNA), more
C1_04550W	7.45552	7.22014	0.235372	1.17721	ELC1	Putative elongin C; transcript regulated by Nrg1 and Mig1; regulated by Gcn2 and Gcn4
C1_11220C	12.1158	11.8805	0.235334	1.17718	TIM50	Predicted component of the Translocase of the Inner Mitochondrial membrane (TIM23 complex); involved in mitochondrial protein import; Spider biofilm repressed
CR_05610C	9.9612	9.72615	0.23505	1.17695	SRR1	Two-component system response regulator; involved in stress response; Plc1-regulated; upregulated in cyr1 null mutant; flow model biofilm induced; Spider biofilm induced
CR_05020W	7.68308	7.44872	0.23436	1.17638	LYP1	Putative permease; amphotericin B induced; flucytosine repressed; possibly an essential gene, disruptants not obtained by UAU1 method
CR_08600C	11.2829	11.0492	0.233724	1.17587	PEX19	have peroxisome membrane targeting sequence binding activity
C1_03020C	15.3094	15.0757	0.233678	1.17583	RPL13	Putative ribosomal subunit; antigenic during murine infection; downregulated upon phagocytosis by murine macrophage; Spider biofilm repressed
C5_05210W	8.90582	8.67249	0.23333	1.17555	C5_05210W	Planktonic growth-induced gene
C2_06000W	9.57148	9.3383	0.23318	1.17542	LAS1	Putative bud formation and morphogenesis protein; mutation confers hypersensitivity to 5-fluorocytosine (5-FC), 5-fluorouracil (5-FU); macrophage-induced; Spider biofilm induced
C1_07500C	12.087	11.8539	0.233133	1.17538	LHP1	have RNA strand annealing activity, tRNA binding activity, role in tRNA 3-prime -trailer cleavage, endonucleolytic, tRNA folding and nucleolus, nucleoplasm localization
C2_09720W	12.9261	12.693	0.233107	1.17536	SUP35	Translation factor eRF3; shows prion-like aggregation in some, not all, studies; partially complements S. cerevisiae sup35 mutant translation defect; species barrier with S. cerevisiae Sup35p prion; gene not regulated by yeast-hyphal switch
C7_00470C	10.6443	10.4113	0.232967	1.17525	PEL1	Predicted enzyme of mitochondrial phospholipid biosynthesis; rat catheter and flow model biofilm induced
C7_04200C	11.3891	11.1562	0.232877	1.17518	C7_04200C	Putative exportin, member of the Exportin-T family; flow model biofilm repressed
C4_00650W	10.422	10.1893	0.23269	1.17502	HIS5	Putative histidinol-phosphate aminotransferase; Gcn4p-regulated; protein present in exponential and stationary growth phase yeast cultures
CR_04450C	10.6638	10.4311	0.232642	1.17498	CR_04450C	have chromatin binding, protein-containing complex scaffold activity, ubiquitin binding activity and role in histone acetylation, transcription by RNA polymerase II
C5_00770C	10.6578	10.4253	0.232454	1.17483	FOL1	Putative dihydroneopterin aldolase (dihydro-6-hydroxymethylpterin pyrophosphokinase); fungal-specific (no human or murine homolog)
CR_07010W	13.2748	13.0428	0.231931	1.17441	MIS11	Predicted mitochondrial C1-tetrahydrofolate synthase precursor; putative protein of glycine catabolism; repressed by Efg1; fluconazole-induced; stationary phase enriched protein; rat catheter and Spider biofilm repressed
CR_09470W	6.70562	6.47396	0.231658	1.17418	AXL1	Putative endoprotease; induced by alpha factor; transcript is upregulated in an RHE model of oral candidiasis and in clinical isolates from HIV+ patients with oral candidiasis
CR_07770C	9.36377	9.13222	0.231551	1.1741	PTC6	Mitochondrial protein phosphatase of the Type 2C-related family (serine/threonine-specific), functional homolog of S. cerevisiae Ptc6p; mutant shows virulence defect
C1_03780C	12.2254	11.9939	0.231545	1.17409	HMG1	HMG-CoA reductase; enzyme of sterol pathway; inhibited by lovastatin; gene not transcriptionally regulated in response to lovastatin and fluconazole
C1_06390W	8.87747	8.64628	0.231197	1.17381	C1_06390W	Putative ubiquitin C-terminal hydrolase; regulated by Gcn2p and Gcn4p
C1_04040C	11.9642	11.733	0.231187	1.1738	C1_04040C	Putative U3-containing 90S preribosome subunit; Hap43-induced; repressed in core stress response; Spider biofilm induced
C6_00560W	10.1064	9.87525	0.231162	1.17378	C6_00560W	have structural constituent of nuclear pore activity, role in nuclear pore organization, spindle pole body duplication and nuclear pore transmembrane ring, spindle pole body localization
C2_08650W	10.8648	10.6336	0.231137	1.17376	C2_08650W	Protein of unknown function; Hap43-repressed gene; repressed by nitric oxide
C4_02600C	8.78254	8.55141	0.231123	1.17375	C4_02600C	have histone binding activity, role in DNA replication-dependent nucleosome assembly and CAF-1 complex, chromatin, chromosome, centromeric region, nucleus localization
C3_04670C	14.3482	14.1171	0.231032	1.17367	RPS15	Putative ribosomal protein; macrophage/pseudohyphal-induced after 16 h; repressed upon phagocytosis by murine macrophage; Spider biofilm repressed
CR_08470W	9.04904	8.81803	0.231006	1.17365	CR_08470W	Protein involved in N-glycosylation; Spider biofilm induced; rat catheter biofilm repressed
C4_01320C	7.83622	7.60564	0.230581	1.17331	OPT6	Putative oligopeptide transporter; fungal-specific (no human or murine homolog); expression of OPT6, OPT7, or OPT8 does not suppress defect of mutant lacking Opt1p, Opt2p, and Opt3p; alleles are nonidentical
C5_03800W	9.61537	9.38529	0.230086	1.17291	C5_03800W	Cytochrome c oxidase subunit; membrane-localized protein; rat catheter biofilm induced
C3_03440C	8.84871	8.61955	0.229158	1.17215	C3_03440C	Putative spermidine export pump; fungal-specific (no human or murine homolog)
C1_13860C	14.9469	14.7177	0.229157	1.17215	GND1	6-phosphogluconate dehydrogenase; soluble in hyphae; farnesol, macrophage-induced protein; antigenic in mice; dual localization to cytosol and peroxisomes depends on alternative splicing; rat catheter and Spider biofilm repressed
C2_01970C	10.7603	10.532	0.228307	1.17146	ROD1	Protein similar to S. cerevisiae Rod1;a membrane protein with a role in drug tolerance; repressed by Rgt1; mutant is viable
C5_00590W	15.2954	15.0673	0.228111	1.1713	PET9	Mitochondrial ADP/ATP carrier protein involved in ATP biosynthesis; possible lipid raft component; 3 predicted transmembrane helices; flucytosine induced; ketoconazole-induced; downregulated by Efg1p
C2_03330C	11.2202	10.9922	0.228038	1.17124	HOG1	or NaCl; mutant induces protective mouse immune response
CR_04140W	11.471	11.2431	0.2279	1.17113	CR_04140W	Putative mitochondrial ribosomal component of the small subunit; possibly an essential gene, disruptants not obtained by UAU1 method; Spider biofilm repressed
CR_03200C	10.3411	10.1137	0.227382	1.17071	CR_03200C	have ribonuclease MRP activity, ribonuclease P activity, tRNA binding activity
C3_06230W	10.3728	10.1456	0.227191	1.17055	CYM1	Putative metalloprotease of the mitochondrial intermembrane space; rat catheter biofilm induced
C2_08560W	10.1187	9.89209	0.226635	1.1701	SMC2	Protein similar to S. cerevisiae Smc2p, which is a component of the condensin complex involved in mitotic chromosome condensation; induced under hydroxyurea treatment
C4_07230C	9.80297	9.57662	0.226348	1.16987	VID21	Subunit of the NuA4 histone acetyltransferase complex; soluble protein in hyphae; Spider biofilm repressed
CR_07360W	9.83363	9.6076	0.226034	1.16962	PIF1	DNA helicase and 3-prime -5-prime exonuclease; decreased transcription is observed upon fluphenazine treatment
C1_07540C	11.1452	10.9198	0.225434	1.16913	BBC1	Putative SH3-domain-containing protein
C1_00730C	11.1142	10.889	0.225255	1.16898	CMP1	Catalytic subunit of calcineurin (Ca[2+]-calmodulin-regulated S/T protein phosphatase); required for wild-type virulence, resistance to high pH, Na(+), Li(+), Mn(2+), and fluconazole tolerance; micafungin is fungicidal to null mutant
C6_03900W	10.6133	10.389	0.224269	1.16819	NUP82	Linker nucleoporin of the nuclear pore complex; role in mRNA andexport from nucleus, protein import into nucleus, ribosomal large subunit export from nucleus, ribosomal small subunit export from nucleus; rat catheter biofilm repressed
C4_01690C	10.9703	10.7461	0.224257	1.16818	HRT2	Protein described as having a role in Ty3 transposition; repressed in hyphae; stationary phase enriched protein; rat catheter and Spider biofilm repressed
C4_02960W	9.48275	9.25958	0.223171	1.1673	C4_02960W	have ubiquitin protein ligase activity
C7_00660W	11.1875	10.9647	0.222862	1.16705	GAC1	Putative regulatory subunit of ser/thr phosphoprotein phosphatase 1; fluconazole-induced; caspofungin repressed; transcript induced by Mnl1 under weak acid stress; regulated by Nrg1, Tup1; Spider and flow model biofilm induced
C5_01710C	9.00587	8.78316	0.222709	1.16692	C5_01710C	Ortholog of C. dubliniensis CD36 : Cd36_51610, C. parapsilosis CDC317 : CPAR2_303630, Candida tenuis NRRL Y-1498 : CANTEDRAFT_135125 and Debaryomyces hansenii CBS767 : DEHA2E19030g
CR_10010C	11.0602	10.8379	0.22238	1.16666	MSS51	Putative mRNA maturation factor; fungal-specific (no human or murine homolog)
C3_03420C	13.6137	13.3914	0.222291	1.16658	NDE1	Putative NADH dehydrogenase; may act alternatively to complex I in respiration; caspofungin repressed; rat catheter biofilm induced; Spider biofilm repressed
C2_08780W	11.6758	11.4537	0.222175	1.16649	RPT6	Putative ATPase of the 19S regulatory particle of the 26S proteasome; transcript regulated by Mig1; regulated by Gcn2 and Gcn4
C1_12570C	10.5653	10.3433	0.221938	1.1663	C1_12570C	Putative elongator complex subunit; for modification of wobble nucleosides in tRNA; Spider biofilm induced
C4_02460W	9.69454	9.47264	0.221896	1.16627	C4_02460W	have HDEL sequence binding activity, role in ER to Golgi vesicle-mediated transport, protein retention in ER lumen and integral component of endoplasmic reticulum membrane localization
C2_02380W	11.7034	11.4815	0.221815	1.1662	POB3	Protein involved in chromatin assembly and disassembly; ortholog of S. cerevisiae Pob3; transposon mutation affects filamentous growth; rat catheter biofilm repressed
C1_03990W	8.60604	8.38457	0.22147	1.16592	C1_03990W	have proteasome binding activity and role in cellular response to arsenic-containing substance, proteasome-mediated ubiquitin-dependent protein catabolic process
C1_02620C	12.7001	12.4789	0.22123	1.16573	HOM6	Putative homoserine dehydrogenase; Gcn4-regulated; induced by amino acid starvation (3-ATtreatment); macrophage-induced protein; protein level decreases in stationary phase cultures; flow model biofilm repressed
C2_05860C	7.10668	6.88621	0.220465	1.16511	C2_05860C	Putative Xbp1 transcriptional repressor; binds to cyclin gene promoters in S. cerevisiae; Hap43-repressed; possibly essential, disruptants not obtained by UAU1 method
C6_00690W	8.71537	8.49499	0.220383	1.16504	C6_00690W	Ortholog of C. dubliniensis CD36 : Cd36_60600, C. parapsilosis CDC317 : CPAR2_602890, Candida tenuis NRRL Y-1498 : CANTEDRAFT_135512 and Debaryomyces hansenii CBS767 : DEHA2F15312g
C7_02480W	9.45247	9.23248	0.219986	1.16472	C7_02480W	have unfolded protein binding activity, role in aerobic respiration, mitochondrial respiratory chain complex IV assembly, protein processing and mitochondrial inner membrane localization
CR_01130W	9.55265	9.33271	0.219935	1.16468	CR_01130W	have role in positive regulation of TORC1 signaling and Seh1-associated complex, extrinsic component of fungal-type vacuolar membrane localization
CR_06760C	13.5169	13.2971	0.219781	1.16456	LSC2	Putative succinate-CoA ligase beta subunit; regulated by Mig1, Tup1; induced in high iron; protein present in exponential and stationary growth phase yeast cells; Spider biofilm repressed
CR_03720W	14.4423	14.2226	0.219694	1.16449	TAL1	Transaldolase; protein present in exponential and stationary growth phase yeast cultures; oxidative stress-induced via Cap1; induced by nitric oxide independent of Yhb1p; sumoylation target; rat catheter biofilm repressed
C7_00390W	11.957	11.7375	0.219503	1.16433	SPL1	Protein similar to S. cerevisiae Spl1p, which is involved in tRNA splicing; member of pyridoxal-phosphate-dependent aminotransferase protein family; predicted to be essential
C1_14080W	12.1968	11.9774	0.219407	1.16425	C1_14080W	Nucleolar protein; component of the small subunit processome containing the U3 snoRNA; involved in pre-18S rRNA processing; flow model biofilm repressed
C3_01160W	10.3208	10.1014	0.219352	1.16421	MSS4	Phosphatidylinositol-4-phosphate 5-kinase; activity induced by phosphatidic acid (Pld1 product); macrophage/pseudohyphal-repressed; mRNA binds to She3, localized to yeast cell buds and hyphal tips; Hap43-induced; Spider biofilm induced
C2_05790C	10.8198	10.6004	0.219343	1.1642	RFC1	Putative DNA replication factor C subunit; ortholog of S. cerviaie Rfc1; likely essential, based on an insertional mutagenesis strategy; rat catheter biofilm repressed
C5_00750C	10.2533	10.034	0.219274	1.16415	C5_00750C	Predicted protein tyrosine phosphatase; rat catheter biofilm induced
C3_03280C	11.1034	10.8843	0.219137	1.16404	HTA3	Putative histone H2A; amphotericin B repressed; flucytosine induced; RNA abundance regulated by tyrosol and cell density; Spider biofilm repressed
C5_02780W	8.69744	8.4784	0.219046	1.16396	C5_02780W	have role in chromatin silencing at rDNA, chromatin silencing at silent mating-type cassette, chromatin silencing at telomere, regulation of transcription by RNA polymerase II
C7_03320C	9.5478	9.32877	0.219021	1.16394	MED16	Putative RNA polymerase II mediator complex subunit; induced by nitric oxide
CR_00330C	10.1872	9.96832	0.2189	1.16385	PXA1	subfamily ABC family transporter
C5_05000C	9.50546	9.28695	0.218514	1.16353	C5_05000C	have acylglycerol lipase activity, role in cellular lipid metabolic process and cytoplasm, nucleus localization
C7_01960W	8.96299	8.74487	0.218125	1.16322	C7_01960W	S. cerevisiae ortholog Inp1 is a peripheral membrane protein of peroxisomes involved in peroxisomal inheritance; induced by Mnl1 under weak acid stress
C5_01770C	10.8761	10.658	0.218116	1.16321	OBPA	Similar to oxysterol binding protein; non-sex gene located within the MTLa mating-type-like locus; Plc1p-regulated
C3_06920W	10.2075	9.98962	0.217844	1.16299	C3_06920W	Putative phosphomutase-like protein; protein present in exponential and stationary growth phase yeast; Hap43-repressed; Spider biofilm repressed
C4_00510C	12.409	12.1915	0.217533	1.16274	RLP24	Putative ribosomal protein; Hap43-induced; essential gene; heterozygous mutation confers hypersensitivity to 5-fluorocytosine (5-FC), 5-fluorouracil (5-FU), and tubercidin (7-deazaadenosine); Spider biofilm induced
C2_01830W	8.80185	8.58449	0.217359	1.1626	PRP39	Putative component of the U1 snRNP; involved in splicing; Hap43-induced gene; Spider biofilm induced
C7_03050W	10.1961	9.97874	0.217351	1.1626	C7_03050W	Protein similar to S. cerevisiae Phs1p, which is required for growth; has six putative membrane-spanning regions
C1_08420W	11.7125	11.4951	0.217322	1.16257	GCR3	Functional homolog of S. cerevisiae Gcr3, which acts in regulation of glycolytic genes; no intron predicted, in contrast to intron in S. cerevisiae GCR3 gene
CR_04150W	8.82531	8.60804	0.217265	1.16253	CR_04150W	have S-adenosylmethionine-dependent methyltransferase activity and role in translational readthrough
C1_14150C	9.37279	9.15556	0.217239	1.16251	PAM16	Putative maltase; regulated by Gcn4; repressed by amino acid starvation (3-AT); rat catheter biofilm induced
C2_06640C	12.9454	12.7282	0.217208	1.16248	VAS1	Putative tRNA-Val synthetase; genes encoding ribosomal subunits, translation factors, and tRNA synthetases are downregulated upon phagocytosis by murine macrophage
CR_02530W	13.5126	13.2959	0.21672	1.16209	DBP2	Putative DEAD-box family ATP-dependent RNA helicase; flucytosine induced; repressed in core stress response
C6_02670C	10.635	10.4184	0.216601	1.16199	WSC2	Putative cell wall integrity and stress response protein; mRNA binds She3; Spider biofilm induced
CR_05890C	10.4247	10.2083	0.216388	1.16182	CR_05890C	have acetyltransferase activator activity, histone binding activity
C4_02470C	11.0564	10.8401	0.216288	1.16174	C4_02470C	have role in proteasomal ubiquitin-independent protein catabolic process, proteasome-mediated ubiquitin-dependent protein catabolic process and proteasome core complex, beta-subunit complex localization
C2_10200W	9.19677	8.98055	0.216218	1.16168	C2_10200W	Predicted olichyl-diphosphooligosaccharide-protein glycotransferase; role in protein N-linked glycosylation; Spider biofilm repressed
C3_05970C	10.6847	10.4685	0.216196	1.16167	HAL3	Putative phosphopantothenoylcysteine decarboxylase, binds to protein phosphatase Ppz1p and regulates its activity
C2_01110C	11.7763	11.5609	0.215475	1.16109	BCY1	Protein kinase A regulatory subunit; involved in regulation of filamentation, phenotypic switching and mating; required for nuclear localization of Tpk1; physically interacts with Tpk1; apoptosis-regulated
C2_04080W	13.4145	13.199	0.215431	1.16105	C2_04080W	Protein of unknown function; mutants are viable; Hap43-induced gene; oxidative stress-induced via Cap1; rat catheter and Spider biofilm induced
C4_00300C	10.5474	10.3324	0.214972	1.16068	SWI1	Protein involved in transcription regulation; ortholog of S. cerevisiae Swi1p, which is a subunit of the SWI/SNF chromatin remodeling complex; interacts with Snf2p; SWI/SNF complex is essential for hyphal growth and virulence
C2_05650W	10.0563	9.84138	0.214889	1.16061	VPS35	Putative role in vacuolar sorting; downregulated in biofilm; induced upon adherence to polystyrene
C2_06230W	11.1459	10.9319	0.213946	1.15986	C2_06230W	Putative endoribonuclease; heterozygous null mutant exhibits hypersensitivity to parnafungin and cordycepin in the C. albicans fitness test
C3_07880C	7.26255	7.04877	0.213787	1.15973	C3_07880C	Protein of unknown function; Spider biofilm repressed
C3_06570C	9.73529	9.52168	0.21361	1.15959	OPI3	Phosphatidylethanolamine N-methyltransferase; phosphatidylcholine biosynthesis; downregulation correlates with clinical development of fluconazole resistance; amphotericin B, caspofungin repressed; Hap43-induced; Spider biofilm repressed
C5_01250W	10.1547	9.9414	0.213338	1.15937	GPR1	Plasma membrane G-protein-coupled receptor of the cAMP-PKA pathway; detects lactate and triggers signaling pathway that regulates beta-glucan masking and immune evasion; binds Gpa2; regulates HWP1 and ECE1; required for WT hyphal growth
C7_00250C	10.5163	10.3034	0.212894	1.15901	C7_00250C	Putative cytoplasmic RNA-binding protein; heterozygous null mutant exhibits hypersensitivity to parnafungin and cordycepin in C. albicans fitness test; Spider biofilm repressed
C1_07000W	9.77905	9.56639	0.212663	1.15882	MEF2	Putative mitochondrial translation elongation factor; caspofungin induced
C3_02260C	10.8862	10.6739	0.212283	1.15852	C3_02260C	Putative kinase subunit of RNA polymerase II carboxy-terminal domain kinase I; possibly an essential gene, disruptants not obtained by UAU1 method
C5_04780W	9.09091	8.87892	0.211989	1.15828	ASH2	activity
C1_12770W	13.0849	12.873	0.211895	1.15821	RPG1A	Putative translation initiation factor; mutation confers hypersensitivity to roridin A and verrucarin A; repressed upon phagocytosis by murine macrophage; Spider biofilm repressed
C3_07260C	10.3947	10.1828	0.21186	1.15818	ECM29	Putative scaffold protein; assists in association of the proteasome core particle with the regulatory particle; ortholog of S. cerevisiae Ecm29; transposon mutation affects filamentous growth; flow model biofilm repressed
C6_01460C	10.4585	10.2468	0.211702	1.15805	C6_01460C	have chaperone binding activity, role in protein folding in endoplasmic reticulum, response to unfolded protein, ubiquitin-dependent ERAD pathway and endoplasmic reticulum lumen localization
C5_03570W	9.383	9.17138	0.211621	1.15799	C5_03570W	have ubiquitin binding, ubiquitin-protein transferase activator activity and role in establishment of protein localization to endoplasmic reticulum membrane, ubiquitin-dependent ERAD pathway
CR_08060C	10.3589	10.1474	0.211558	1.15794	VPS21	Late endosomal Rab small monomeric GTPase involved in transport of endocytosed proteins to the vacuole; involved in filamentous growth and virulence; Spider biofilm induced
C2_00480C	7.62881	7.41777	0.211047	1.15753	PHHB	Putative 4a-hydroxytetrahydrobiopterin dehydratase; transposon mutation affects filamentous growth; flow model biofilm induced; Spider biofilm induced
C2_07290W	12.0657	11.8547	0.210981	1.15748	C2_07290W	Putative deoxyhypusine hydroxylase; ketoconazole-induced; protein level decreases in stationary phase cultures; required for biofilm formation; Spider biofilm repressed
C1_12540W	8.18339	7.97286	0.210528	1.15711	C1_12540W	Ortholog of C. dubliniensis CD36 : Cd36_11720, C. parapsilosis CDC317 : CPAR2_201890, Candida tenuis NRRL Y-1498 : CANTEDRAFT_91948 and Debaryomyces hansenii CBS767 : DEHA2E16786g
C4_05060W	9.28198	9.07157	0.210414	1.15702	CDL1	Putative RNAse III, ortholog of S. cerevisiae RNT1; merged with orf19.3772 in Assembly 21
C2_10320C	4.75861	4.54824	0.210374	1.15699	C2_10320C	Protein similar to S. cerevisiae meiosis-specific, spore-wall-localized protein Ssp2p, which is required for wild-type outer spore wall formation in S. cerevisiae; possibly an essential gene (UAU1 method); Hap43p-repressed
C6_04250W	12.0151	11.805	0.2101	1.15677	C6_04250W	have cytochrome-c oxidase activity, role in mitochondrial respiratory chain complex IV assembly and mitochondrial intermembrane space, mitochondrial respiratory chain complex IV localization
C3_03640W	7.33958	7.12966	0.20992	1.15662	DAL9	Putative allantoate permease; fungal-specific (no human or murine homolog)
C1_03790C	13.8405	13.6306	0.209832	1.15655	C1_03790C	Putative peptidyl-prolyl cis-trans isomerase
C4_05250W	7.51446	7.30464	0.209814	1.15654	C4_05250W	Putative ubiquitin-protein ligase; role in protein ubiquitination; Spider biofilm induced
CR_07370W	10.0668	9.85753	0.209317	1.15614	CR_07370W	Ortholog of C. dubliniensis CD36 : Cd36_33000, C. parapsilosis CDC317 : CPAR2_701740, Candida tenuis NRRL Y-1498 : CANTEDRAFT_93887 and Debaryomyces hansenii CBS767 : DEHA2E04554g
C2_10270W	11.6313	11.422	0.209292	1.15612	PUS7	Pseudouridine synthase; catalyzes pseudouridylation in U2 snRNA, 5S rRNA, cytoplasmic tRNAs and in pre-tRNA(Tyr); F-12/CO2 early biofilm induced
C6_04570W	11.5621	11.3529	0.20916	1.15601	NAG6	Protein required for wild-type mouse virulence and wild-type cycloheximide resistance; putative GTP-binding motif; similar to S. cerevisiae Yor165Wp; in gene cluster that encodes enzymes of GlcNAc catabolism; no human or murine homolog
C1_03160C	10.1865	9.97821	0.208268	1.1553	COQ4	Protein with a putative role in coenzyme Q biosynthesis; transcriptionally induced by interaction with macrophage; Hap43p-repressed gene
C1_03090W	15.1302	14.9221	0.2081	1.15517	RPS1	Putative ribosomal protein 10 of the 40S subunit; elicits host antibody response during infection; transcript induced during active growth; Spider biofilm repressed
CR_06540W	8.1991	7.99121	0.207888	1.155	KIP1	family; involved in formation of the mitotic spindle
C1_02390W	8.14456	7.93692	0.207642	1.1548	C1_02390W	Putative nuclease required for DNA single- and double-strand break repair; rat catheter biofilm induced
C2_04190C	10.4758	10.2683	0.20756	1.15473	UGA1	Putative GABA transaminase; transcription regulated by Mig1 and Tup1; stationary phase enriched protein; rat catheter and Spider biofilm induced
CR_08340W	13.1618	12.9544	0.207427	1.15463	CYS3	Cystathionine gamma-lyase; induced by alkaline, amphotericin B, cadmium stress, oxidative stress via Cap1; possibly adherence-induced; Hog1 regulated; reduced levels in stationary phase yeast cells; Spider and flow model biofilm induced
C2_08790W	9.67014	9.46299	0.207152	1.15441	JEM1	in protein folding and ER-associated degradation of misfolded proteins, and also has a role in karyogamy; has J domain and 4 tetratricopeptide repeats
CR_00570W	10.646	10.439	0.207071	1.15434	CR_00570W	have di-trans,poly-cis-decaprenylcistransferase activity, trans-hexaprenyltranstransferase activity and role in farnesyl diphosphate biosynthetic process, mevalonate pathway, ubiquinone biosynthetic process
CR_04830C	8.59826	8.3916	0.206667	1.15402	CR_04830C	with predicted myosin binding activity
C1_12430W	9.11037	8.90389	0.206485	1.15387	C1_12430W	have phosphatidylinositol-4,5-bisphosphate binding activity and role in TORC2 signaling, establishment or maintenance of actin cytoskeleton polarity, fungal-type cell wall organization, regulation of cell growth
C4_05160C	9.21349	9.00703	0.20646	1.15385	C4_05160C	with predicted role in protein transport, vacuolar transport
C3_06910C	11.2066	11.0006	0.205969	1.15346	TPD3	Subunit of protein serine/threonine phosphatase PPA2, involved in regulation of cytokinesis and morphogenesis; forms complex with catalytic subunit Pph21p that dephosphorylates septin Sep7p
CR_05900W	8.98353	8.77792	0.205611	1.15317	CR_05900W	have GTPase activator activity and endosome, trans-Golgi network localization
C4_07110C	14.5995	14.3941	0.205399	1.15301	PDA1	Putative pyruvate dehydrogenase alpha chain; fluconazole-induced; protein present in exponential and stationary growth phase yeast cultures; Hap43-induced; Spider biofilm repressed
CR_04060C	9.74946	9.5442	0.205265	1.1529	DAP1	Similar to mammalian membrane-associated progesterone receptors involved in DNA damage response; induced in core stress response; Hog1 regulated; clade-associated expression; Hap43-repressed
C5_02740W	9.87869	9.67426	0.204438	1.15224	C5_02740W	have oxidoreductase activity, role in cytochrome c-heme linkage, mitochondrial membrane organization and extrinsic component of mitochondrial inner membrane localization
C6_02320C	8.23371	8.02931	0.2044	1.15221	IPL1	Putative Aurora kinase; Hap43-induced; induced during planktonic growth; possibly an essential gene, disruptants not obtained by UAU1 method
CR_07860C	9.59367	9.38955	0.204118	1.15198	ASF1	Protein similar to S. cerevisiae Asf1p, a chromatin assembly complex component; likely to be essential for growth, based on an insertional mutagenesis strategy
C2_01890W	9.53037	9.32651	0.203855	1.15177	CTF1	Putative zinc-finger transcription factor, similar to A. nidulans FarA and FarB; activates genes required for fatty acid degradation; induced by oleate; null mutant displays carbon source utilization defects and slightly reduced virulence
C1_06650W	8.64276	8.43908	0.20368	1.15163	C1_06650W	have peptide alpha-N-acetyltransferase activity and role in N-terminal peptidyl-methionine acetylation, mitochondrion inheritance, regulation of actin cytoskeleton organization, ubiquitin-dependent ERAD pathway
C1_10910C	9.60636	9.40285	0.20351	1.1515	C1_10910C	have role in chromatin silencing at silent mating-type cassette, double-strand break repair via homologous recombination, intra-S DNA damage checkpoint and mitotic sister chromatid cohesion, more
C1_09990W	10.7558	10.5524	0.203376	1.15139	SAC1	phosphatase, involved in cell wall integrity and morphogenesis
C6_04240W	7.77907	7.57596	0.203116	1.15118	C6_04240W	Protein with an Alba DNA/RNA-binding protein domain; Spider biofilm induced
C1_12100C	10.1477	9.94557	0.202161	1.15042	PXA2	subfamily ABC transporter; Gcn4p-regulated
C6_03230W	9.59615	9.39488	0.20127	1.14971	ARG3	Putative ornithine carbamoyltransferase; Gcn4-regulated; Hap43-induced; repressed in alkalinizing medium; rat catheter and Spider biofilm induced
C1_04500W	13.0509	12.8498	0.201065	1.14955	ICL1	Isocitrate lyase; glyoxylate cycle enzyme; required for virulence in mice; induced upon phagocytosis by macrophage; farnesol regulated; Pex5-dependent peroxisomal localization; stationary phase enriched; rat catheter, Spider biofilm induced
C3_03310C	8.78163	8.58059	0.201036	1.14952	C3_03310C	have S-adenosylmethionine-dependent methyltransferase activity, protein methyltransferase activity, role in peptidyl-glutamine methylation, regulation of translation and eRF1 methyltransferase complex localization
C2_03030W	9.13724	8.93629	0.200951	1.14946	LIG4	DNA ligase; mRNA detected in yeast-form and pseudohyphal cells, induced upon hyphal induction; suppresses S. cerevisiae ime1-1 mutant IME2 transcription defect; required for wild-type filamentous growth and wild-type pathogenesis
C3_07010W	9.78935	9.58863	0.200717	1.14927	POS5	Protein similar to S. cerevisiae Pos5p, a mitochondrial NADH kinase involved in the oxidative stress response; planktonic growth-induced gene; likely to be essential for growth, based on an insertional mutagenesis strategy
C5_04420W	9.47229	9.27199	0.200302	1.14894	C5_04420W	have role in cellular response to heat, cellular response to oxidative stress, chronological cell aging, negative regulation of autophagy of mitochondrion
CR_01980C	10.5298	10.3296	0.200164	1.14883	CRC1	Mitochondrial carnitine carrier protein
C1_12670C	9.22921	9.02912	0.200082	1.14876	C1_12670C	have role in mRNA splicing, via spliceosome and U4/U6 snRNP, U4/U6 x U5 tri-snRNP complex localization
CR_01760C	12.8037	12.6037	0.200036	1.14873	FRS1	Phenylalanyl-tRNA synthetase; possible role in early cell wall biosynthesis; downregulated by phagocytosis by macrophages; possibly essential gene, disruptants not obtained by UAU1 method; protein present in exponential and stationary phase
C7_01580W	10.3633	10.1636	0.19962	1.1484	SMC6	protein; Hap43-induced; cell-cycle regulated periodic mRNA expression; S. cerevisiae ortholog not cell-cycle regulated; Spider biofilm induced
C3_07410C	13.6589	13.4593	0.199607	1.14839	KRS1	Putative tRNA-Lys synthetase; repressed upon phagocytosis by murine macrophages; stationary phase enriched protein; Spider biofilm repressed
CR_06970C	9.04566	8.84672	0.198939	1.14785	CR_06970C	Predicted component of U5 snRNP; Spider biofilm induced
C7_01450C	12.9085	12.7096	0.198924	1.14784	PRT1	Putative translation initiation factor eIF3; mutation confers hypersensitivity to roridin A, verrucarin A; genes encoding ribosomal subunits, translation factors, tRNA synthetases are downregulated upon phagocytosis by murine macrophages
C3_07150C	14.2306	14.0319	0.198755	1.14771	RPS12	Acidic ribosomal protein S12; regulated by Gcn4, activated by Tbf1; repressed by amino acid starvation (3-AT); protein abundance is affected by URA3 expression in CAI-4 strain background; sumoylation target; Spider biofilm repressed
C7_03240W	9.8982	9.69989	0.198309	1.14735	C7_03240W	Ortholog of S. cerevisiae Gid7, a GID complex protein; involved in proteasome-dependent catabolite inactivation of fructose-1,6-bisphosphatase; Hap43-repressed gene
CR_04290W	9.03731	8.83972	0.197585	1.14678	HAP31	Putative CCAAT-binding transcription factor; regulates CYC1; required for resistance to rapamycin, copper; induced in high iron; repressed in low iron; Sef1, Sfu1, and Hap43 regulated; rat catheter and Spider biofilm induced
C1_05430W	9.07266	8.87515	0.197515	1.14672	SPT20	Putative transcription factor; downregulated upon adherence to polystyrene; flucytosine repressed
C7_03700C	11.7252	11.5281	0.197082	1.14638	ENP1	Protein required for pre-rRNA processing and 40S ribosomal subunit synthesis; associated with U3 and U14 snoRNAs; transposon mutation affects filamentous growth; repressed by prostaglandins; Spider biofilm induced
C2_08670C	11.362	11.165	0.197036	1.14634	UTP15	processome component; mutation confers resistance to 5-fluorocytosine (5-FC); physically interacts with TAP-tagged Nop1p
C3_04840C	6.12625	5.92924	0.197016	1.14632	C3_04840C	Protein of unknown function; induced by nitric oxide independent of Yhb1; Sef1, Sfu1, and Hap43-induced; rat catheter and Spider biofilm induced
C6_03410C	10.519	10.3221	0.196904	1.14624	APA2	Putative ATP adenylyltransferase II; regulated by Gcn4; repressed by amino acid starvation (3-AT); induced by prostaglandins; Hap43-repressed; Spider biofilm repressed
C2_01360C	11.4021	11.2056	0.196467	1.14589	DCW1	Protein with predicted GPI modification; dfg5 dcw1 double mutant is inviable; not required for wild-type hyphal growth; upregulated in cyr1 mutant (yeast or hyphal form); Hap43-induced
C2_04580W	12.1037	11.9077	0.195955	1.14548	ERG20	Putative farnesyl pyrophosphate synthetase involved in isoprenoid and sterol biosynthesis, based on similarity to S. cerevisiae Erg20p; likely to be essential for growth, based on an insertional mutagenesis strategy
CR_09740W	10.9604	10.7647	0.195656	1.14524	CR_09740W	Protein involved in rRNA processing; required for maturation of the 35S primary transcript of pre-rRNA and for cleavage leading to mature 18S rRNA; Spider biofilm induced
CR_04890W	6.97779	6.78233	0.195463	1.14509	LYS5	Phosphopantetheinyl transferase; enzyme of lysine biosynthesis; modifies, and thereby activates, Lys2p alpha-aminoadipate reductase; functional homolog of S. cerevisiae Lys5p
C2_01760C	6.8771	6.68177	0.195333	1.14499	C2_01760C	Ortholog of C. dubliniensis CD36 : Cd36_16630, C. parapsilosis CDC317 : CPAR2_210300, Candida tenuis NRRL Y-1498 : CANTEDRAFT_116870 and Debaryomyces hansenii CBS767 : DEHA2B04334g
C1_13020C	9.62741	9.43263	0.194787	1.14456	SPC3	Essential protein; similar to S. cerevisiae Spc3p, a component of the signal peptidase complex required for signal peptidase activity; predicted integral ER membrane protein; complements spc3 and suppresses sec61 S. cerevisiae mutants
C1_09750W	9.8015	9.60673	0.19477	1.14454	C1_09750W	GET complex subunit; expression downregulated in an ssr1 null mutant
C5_02120C	11.1842	10.9897	0.19455	1.14437	RIX7	Putative ATPase of the AAA family; role in ribosomal subunit export from the nucleus; mutation impairs hyphal growth and biofilm formation
C6_04330W	11.1237	10.9292	0.194531	1.14435	NOP8	Ortholog of S. cereviiae Nop8; has a role in ribosomal large subunit biogenesis; rat catheter and Spider biofilm induced
C2_10050W	11.0045	10.81	0.194467	1.1443	C2_10050W	have endopeptidase activity, thiol-dependent ubiquitin-specific protease activity
C2_09290W	7.43086	7.23642	0.19444	1.14428	C2_09290W	have role in vacuolar proton-transporting V-type ATPase complex assembly and endoplasmic reticulum membrane localization
C1_12350W	11.8339	11.6397	0.194254	1.14413	C1_12350W	have 3-prime -5-prime -exoribonuclease activity, Ran GTPase binding, endoribonuclease activity, tRNA binding activity
C5_03470C	9.8737	9.67968	0.194022	1.14395	C5_03470C	family, major facilitator superfamily (MFS)
C3_07050W	7.73091	7.5369	0.194002	1.14393	C3_07050W	have enzyme activator activity
C1_05520W	7.23716	7.04317	0.193986	1.14392	C1_05520W	Protein of unknown function; induced by Sfu1; Spider biofilm induced
C2_02830C	12.2093	12.016	0.193328	1.1434	SGT2	Putative small tetratricopeptide repeat (TPR)-containing protein; protein abundance is affected by URA3 expression in the CAI-4 strain background; Mig1-regulated
C6_00140C	8.10304	7.90974	0.193306	1.14338	HPA2	have D-amino-acid N-acetyltransferase activity and role in D-amino acid metabolic process, cellular detoxification of nitrogen compound, protein acetylation
C6_04110W	9.80354	9.61035	0.193191	1.14329	C6_04110W	have L-arginine transmembrane transporter activity, L-aspartate transmembrane transporter activity and L-glutamate transmembrane transporter activity, more
C3_05880C	10.9444	10.7514	0.192985	1.14313	C3_05880C	RNA binding activity and role in nuclear-transcribed mRNA catabolic process, nonsense-mediated decay, regulation of mRNA stability, stress granule assembly
C3_06210C	10.3151	10.1221	0.192978	1.14312	MUB1	Predicted protein required for ubiquitination; role in meiosis, regulation of cell budding in S. cereviae; Spider biofilm induced
C7_02150C	9.39482	9.20191	0.192907	1.14306	ECM42	Ornithine acetyltransferase; Gcn2, Gcn4-regulated; clade-specific gene expression; possibly essential gene, disruptants not obtained by UAU1 method; Spider biofilm induced
C3_06760W	11.4315	11.2398	0.191693	1.1421	C3_06760W	have role in rRNA processing and preribosome, large subunit precursor localization
C1_09530W	8.69301	8.5017	0.191311	1.1418	RAM2	Alpha subunit of heterodimeric protein geranylgeranyltransferase type I and farnesyltransferase; a-specific transcript; lovastatin, fluconazole regulated; GGTase I binds zinc, is Mg-dependent; Cdc42 substrate; rat catheter biofilm repressed
C3_04820C	11.5334	11.3424	0.19105	1.14159	SEC7	Putative guanine nucleotide exchange factor (GEF); mutation confers hypersensitivity to Brefeldin A; caspofungin repressed
C3_07130W	9.04783	8.85679	0.191043	1.14159	C3_07130W	have cargo receptor activity, role in ER to Golgi vesicle-mediated transport, ascospore formation, axial cellular bud site selection and COPII-coated ER to Golgi transport vesicle, endoplasmic reticulum membrane localization
C1_04240C	13.8654	13.6746	0.190885	1.14146	HHF1	Putative histone H4; repressed in fkh2 mutant; regulated by Efg1; fluconazole induced; amphotericin B repressed; farnesol regulated; colony morphology-related gene regulation by Ssn6; Hap43-induced; rat catheter and Spider biofilm repressed
C1_08310W	10.2494	10.0587	0.190752	1.14136	OPY2	Predicted transmembrane protein; role in cell wall biogenesis; required for Cek1 phosphorylation; Spider biofilm induced
CR_01600C	9.40917	9.21915	0.190015	1.14078	CR_01600C	with predicted RNA binding, ribonuclease activity
C6_01630W	12.5664	12.3765	0.189892	1.14068	TIF3	Putative translation initiation factor; genes encoding ribosomal subunits, translation factors, and tRNA synthetases are downregulated upon phagocytosis by murine macrophage
C5_02690W	8.56754	8.37768	0.189861	1.14065	C5_02690W	Putative oxidoreductase; Hap43-repressed gene; clade-associated gene expression
C2_02160W	8.7266	8.53689	0.189712	1.14054	SAM37	involved in insertion of proteins into the outer membrane; mutants show loss of mtDNA
C1_04860W	10.3412	10.1535	0.18771	1.13895	C1_04860W	Ortholog of S. cerevisiae : YPR089W, C. glabrata CBS138 : CAGL0K08008g, C. dubliniensis CD36 : Cd36_04600, C. parapsilosis CDC317 : CPAR2_105630 and Candida tenuis NRRL Y-1498 : CANTEDRAFT_129373
C7_01230C	8.70992	8.52224	0.187682	1.13893	C7_01230C	Ortholog of S. cerevisiae : YNL011C, C. glabrata CBS138 : CAGL0H03619g, C. dubliniensis CD36 : Cd36_71090, C. parapsilosis CDC317 : CPAR2_300420 and Candida tenuis NRRL Y-1498 : CANTEDRAFT_111980
C6_03920W	10.7997	10.612	0.187681	1.13893	SNF4	Transcription factor; ortholog of S. cerevisiae Snf4; caspofungin repressed; transposon mutation affects filamentation
C2_03260W	9.00275	8.81646	0.186292	1.13784	C2_03260W	have cytoplasm, nucleus localization
C3_03650W	11.7535	11.5672	0.186232	1.13779	HBR3	Essential protein; regulated by hemoglobin; S. cerevisiae ortholog is essential; Hap43p-induced gene
CR_06530W	9.23547	9.04932	0.186149	1.13772	CR_06530W	have role in hydrogen peroxide-mediated programmed cell death
C2_00570W	10.3101	10.1249	0.185201	1.13698	C2_00570W	have DNA translocase activity, role in chromatin remodeling, nucleosome disassembly, transcription elongation from RNA polymerase II promoter and RSC-type complex localization
C3_01210C	9.6617	9.47651	0.185189	1.13697	C3_01210C	HMG-box protein; Spider biofilm repressed
C2_07080C	9.21809	9.03302	0.185064	1.13687	C2_07080C	Ortholog of C. dubliniensis CD36 : Cd36_21360, C. parapsilosis CDC317 : CPAR2_406560, Candida tenuis NRRL Y-1498 : CANTEDRAFT_103408 and Debaryomyces hansenii CBS767 : DEHA2F24024g
C2_09580W	9.47099	9.28594	0.185057	1.13686	AGE2	have GTPase activator activity and role in ER to Golgi vesicle-mediated transport, intra-Golgi vesicle-mediated transport
C2_00300C	10.8905	10.7056	0.184978	1.1368	CKB1	Regulatory subunit of protein kinase CK2 (casein kinase II), beta subunit; null mutants are hypersensitive to caspofungin and hydrogen peroxide medium
C1_00750C	10.1062	9.92144	0.18475	1.13662	VPS27	trafficking
C5_01880C	8.81629	8.63168	0.184607	1.13651	C5_01880C	with predicted role in vesicle-mediated transport
CR_04880W	9.99188	9.80765	0.184234	1.13621	CR_04880W	Hydroxytrimethyllysine aldolase, the second enzyme in the carnitine biosynthesis pathway; rat catheter biofilm repressed
C1_08920W	10.6116	10.4279	0.183672	1.13577	C1_08920W	have structural constituent of ribosome activity and mitochondrial small ribosomal subunit localization
C5_03240W	9.47502	9.29152	0.1835	1.13564	BUB3	Protein similar to S. cerevisiae Bub3; a kinetochore checkpoint component; induced by hydroxyurea treatment; flow model biofilm induced; Spider biofilm induced
C7_00810W	10.4175	10.2344	0.183088	1.13531	C7_00810W	have phosphatase activator activity and role in actin filament organization, autophagy of mitochondrion, endocytosis, regulation of growth, response to heat, response to salt stress
CR_03150W	10.2143	10.0314	0.182851	1.13512	SYS3	Protein similar to S. cerevisiae Sys3p; putative role in endosome-Golgi vesicle docking; upregulated in biofilm; induced upon adherence to polystyrene
C1_10490W	11.1226	10.9401	0.182442	1.1348	LKH1	hydrolase; repressed during the mating process; Hog1p-induced
CR_05130C	10.4402	10.2578	0.182419	1.13479	CR_05130C	have role in protein folding and endoplasmic reticulum localization
C1_01030W	12.2979	12.1156	0.182343	1.13473	HMT1	Major type I protein arginine methyltransferase (PRMT); involved in asymmetric dimethylation of arginine residues; involved in nuclear export of Npl3p; Spider biofilm repressed
C4_06650W	10.1957	10.0136	0.182152	1.13458	C4_06650W	have phosphatidylinositol-3-phosphate binding, protein transporter activity
C1_08200W	8.86013	8.67811	0.182026	1.13448	NTG1	Protein with strong similarity to both S. cerevisiae Ntg1 and Ntg2 DNA repair glycosylases; transcript induced by iron; Hap43-repressed gene; Spider biofilm induced
C4_00570C	11.1416	10.9597	0.181885	1.13437	PCT1	Putative choline-phosphate cytidylyl transferase, antigenic during human oral infection
C1_03500W	11.7343	11.5526	0.181695	1.13422	YPT1	Functional homolog of S. cerevisiae Ypt1p, which is an essential small Ras-type GTPase involved in protein secretion at ER-to-Golgi; dominant-negative mutation causes SAP secretion defect and accumulation of intracellular secretory vesicles
C5_00070W	11.6535	11.472	0.181455	1.13403	CDC11	Septin; cell and hyphal morphology, agar-invasive growth, full virulence and kidney tissue invasion in mouse, but not kidney colonization, immunogenicity; hyphal and cell-cycle-regulated phosphorylation; rat catheter biofilm repressed
C2_10100W	8.91168	8.73042	0.181258	1.13387	CWC22	Predicted spliceosome-associated protein; role in pre-mRNA splicing; Spider biofilm induced
C1_11650W	13.2506	13.0694	0.181187	1.13382	EGD1	Putative GAL4 DNA-binding enhancer protein; soluble protein in hyphae; biofilm induced; macrophage/pseudohyphal-induced; equal level of protein in exponential and stationary growth phase yeast cultures; Spider biofilm repressed
C4_00950C	8.34535	8.16458	0.180772	1.13349	C4_00950C	Putative phospholipase of patatin family; similar to S. cerevisiae Tgl3p; predicted Kex2p substrate
C3_01410C	11.6918	11.5114	0.180439	1.13323	ALI1	Putative NADH-ubiquinone oxidoreductase; in detergent-resistant membrane fraction (possible lipid raft component); predicted N-terminal acetylation; nitric oxide-repressed; plasma membrane-localized; protein decreases in stationary phase
C2_10860C	11.6693	11.4889	0.180399	1.1332	C2_10860C	Uroporphyrinogen decarboxylase; catalyzes the 5th step in the heme biosynthetic pathway; flow model and Spider biofilm repressed
C2_04950C	12.7436	12.5634	0.18026	1.13309	CYT1	Cytochrome c1; induced in high iron; alkaline repressed; possibly an essential gene, disruptants not obtained by UAU1 method; Hap43-repressed; Spider biofilm repressed
C3_04370C	10.5382	10.3581	0.180122	1.13298	C3_04370C	Putative nucleolar preribosomal-associated protein; decreased transcription is observed upon benomyl treatment or in an azole-resistant strain that overexpresses MDR1; Spider biofilm induced
C2_03990W	10.7155	10.5355	0.179999	1.13288	GCD7	cells
C1_05110C	12.8444	12.6645	0.179926	1.13283	ARO4	3-deoxy-D-arabinoheptulosonate-7-phosphate synthase; aromatic amino acid biosynthesis; GCN-regulated; feedback-inhibited by tyrosine if produced in S. cerevisiae Aro3p and Aro4p catalyze same reaction; protein decreases in stationary phase
C4_06230C	9.91909	9.73922	0.179875	1.13279	C4_06230C	have ATPase activity, GTPase activity, adenosine-diphosphatase activity, cytidine diphosphatase activity, guanosine-diphosphatase activity, uridine-diphosphatase activity and role in protein glycosylation
C7_01600W	10.9753	10.7958	0.179509	1.1325	C7_01600W	Conserved mitochondrial inner membrane insertase; mediates insertion of mitochondrial- and nuclear-encoded proteins from the matrix into the inner membrane; Spider biofilm repressed
C5_02000C	13.4663	13.2871	0.179188	1.13225	ACH1	Acetyl-coA hydrolase; acetate utilization; nonessential; soluble protein in hyphae; antigenic in human; induced on polystyrene adherence; farnesol-, ketoconazole-induced; no human or murine homolog; stationary phase-enriched protein
C1_02400C	10.2794	10.1002	0.179186	1.13224	MNN11	have alpha-1,6-mannosyltransferase activity, role in cell wall mannoprotein biosynthetic process, protein N-linked glycosylation and alpha-1,6-mannosyltransferase complex localization
C2_10680W	9.14484	8.96613	0.178708	1.13187	C2_10680W	have role in transcription by RNA polymerase II and transcription factor TFIID complex localization
CR_01230C	8.34638	8.1678	0.178583	1.13177	CDC27	Putative ubiquitin-protein ligase; periodic mRNA expression, peak at cell-cycle S/G2 phase
C5_02240W	8.57216	8.39372	0.178439	1.13166	PTH2	Putative cAMP-independent regulatory protein; constitutive expression independent of MTL or white-opaque status; Spider biofilm induced
C6_02690C	10.662	10.4836	0.178427	1.13165	C6_02690C	Protein with similarity to S. pombe Nrd1p; transcription induced upon induction of hyphal growth; regulated by Cph1p, Efg1p, Cph2p; low-level expression; alkaline upregulated; fungal-specific (no human or murine homolog)
C1_04680W	13.2971	13.1191	0.178034	1.13134	PIL1	Eisosome component; predicted role in endocytosis; echinocandin-binding protein; localizes to cell surface of hyphae, but not yeast-form cells; Hap43, YNB biofilm induced; rat catheter biofilm repressed
C6_03380W	11.9597	11.7818	0.177872	1.13121	C6_03380W	S. cerevisiae ortholog Hek2/Khd1 is a putative RNA binding protein involved in the asymmetric localization of ASH1 mRNA; Hap43-induced gene
C4_02800W	10.6197	10.4421	0.177569	1.13098	RPC53	have RNA polymerase III activity, role in tRNA transcription by RNA polymerase III and DNA-directed RNA polymerase III complex localization
C1_09920W	8.4342	8.25678	0.177416	1.13086	VPS41	Protein similar to S. cerevisiae Vps41p, which is involved in vacuole organization and biogenesis; transposon mutation affects filamentous growth; regulated by Gcn4p; induced in response to amino acid starvation (3-aminotriazole treatment)
C2_06420C	11.2315	11.0541	0.177405	1.13085	RTS1	Putative serine/threonine-protein phosphatase B-type regulatory subunit; transcription is regulated upon yeast-hyphal switch
C3_00730W	10.2941	10.1168	0.1773	1.13077	C3_00730W	have mRNA binding activity
C2_04380C	10.3307	10.1536	0.177136	1.13064	C2_04380C	have tetrahydrofolylpolyglutamate synthase activity, role in one-carbon metabolic process, regulation of DNA methylation and mitochondrion localization
C2_09690C	8.23308	8.05624	0.176836	1.1304	C2_09690C	Protein of unknown function; induced by alpha pheromone in SpiderM medium
C3_01030W	10.5939	10.4172	0.176628	1.13024	ARP9	Protein similar to S. cerevisiae Arp3p, a component of the Arp2/3 complex involved in actin-dependent processes; likely to be essential for growth, based on an insertional mutagenesis strategy
CR_05030W	10.8604	10.6839	0.176416	1.13007	CR_05030W	Ortholog of C. dubliniensis CD36 : Cd36_30530, C. parapsilosis CDC317 : CPAR2_203340, Candida tenuis NRRL Y-1498 : CANTEDRAFT_117008 and Debaryomyces hansenii CBS767 : DEHA2G24244g
C2_03800C	9.87248	9.69621	0.176275	1.12996	C2_03800C	have role in Golgi vesicle transport and Golgi membrane localization
C3_05160C	12.23	12.054	0.17593	1.12969	C3_05160C	have role in assembly of large subunit precursor of preribosome, maturation of 5.8S rRNA from tricistronic rRNA transcript (SSU-rRNA, 5.8S rRNA and LSU-rRNA), more
C1_02130C	9.37605	9.20031	0.175739	1.12954	GAL1	Galactokinase; galactose, Mig1, Tup1, Hap43 regulated; fluconazole, ketoconazole-induced; stationary phase enriched protein; GlcNAc-induced protein; farnesol, hypoxia-repressed in biofilm; rat catheter and Spider biofilm induced
CR_07950W	11.4402	11.2649	0.175268	1.12917	IMP4	Putative SSU processome component; Hap43-induced; repressed by prostaglandins; Spider biofilm induced
C4_04150C	13.8303	13.6551	0.175147	1.12908	PDB1	Putative pyruvate dehydrogenase; fluconazole-induced; protein level decreases in stationary phase cultures; Spider biofilm repressed
C1_04220C	8.67107	8.49615	0.174925	1.12891	C1_04220C	Ortholog of C. dubliniensis CD36 : Cd36_03980, C. parapsilosis CDC317 : CPAR2_107050, Candida tenuis NRRL Y-1498 : CANTEDRAFT_113999 and Debaryomyces hansenii CBS767 : DEHA2D12518g
C2_08000C	13.3343	13.1595	0.174733	1.12876	KRE30	YEF3-subfamily ABC family protein; predicted not to be a transporter; repressed in core stress response; mutation confers hypersensitivity to amphotericin B
C1_07490C	9.46373	9.28919	0.17454	1.1286	C1_07490C	have DNA-directed DNA polymerase activity, role in DNA replication initiation, telomere capping and alpha DNA polymerase:primase complex, nuclear envelope localization
C6_04310W	10.2045	10.0301	0.174471	1.12855	PEX11	Putative peroxisomal membrane protein; role in fatty acid oxidation; expression is Tac1-regulated; Hms1p-dependent induction by geldamycin; Spider biofilm induced
C4_01510W	10.9675	10.7932	0.174314	1.12843	C4_01510W	activity, serine 3-dehydrogenase activity
C4_01870C	10.3823	10.2087	0.173597	1.12787	ERG8	Putative phosphomevalonate kinase; enzyme of the mevalonate pathway of isoprenoid biosynthesis; transcript regulated by Nrg1; possible drug target; not conserved in H. sapiens
C1_09670C	8.57917	8.40605	0.17312	1.12749	C1_09670C	with predicted DNA binding activity, role in DNA recombination, DNA repair, DNA replication and nucleus localization
C1_04790W	9.96859	9.79579	0.172806	1.12725	C1_04790W	Small subunit of the heterodimeric cap binding complex; component of the spliceosomal commitment complex; Spider biofilm repressed
C6_00800C	9.80964	9.63684	0.172801	1.12725	C6_00800C	Protein of unknown function; Cyr1-repressed; rat catheter and Spider biofilm induced
C1_08230C	10.4589	10.2861	0.172776	1.12723	PLB5	Putative GPI-linked phospholipase B, fungal-specific (no mammalian homolog); null mutation eliminates cell-associated phospholipase A2 activity and attenuates virulence; fluconazole-repressed; flow model biofilm repressed
C4_03330W	9.12007	8.94755	0.172516	1.12702	IPK1	Ortholog of S. cerevisiae/S. pombe Ipk1; an inositol pentakisphosphate 2-kinase, a nuclear protein required for synthesis of 1,2,3,4,5,6-hexakisphosphate; Spider biofilm induced
C3_04410C	9.77784	9.60558	0.172259	1.12682	C3_04410C	Ortholog of C. dubliniensis CD36 : Cd36_84350, C. parapsilosis CDC317 : CPAR2_806070, Candida tenuis NRRL Y-1498 : CANTEDRAFT_133308 and Debaryomyces hansenii CBS767 : DEHA2F11682g
CR_04090C	13.8653	13.6934	0.17193	1.12656	ADE17	5-Aminoimidazole-4-carboxamide ribotide transformylase, enzyme of adenine biosynthesis; antigenic in human; soluble protein in hyphae; not induced during GCN response, in contrast to the S. cerevisiae ortholog
CR_04630C	6.68999	6.51818	0.171809	1.12647	DIT2	Monooxygenase of the cytochrome P450 family; produces N,N'-bisformyl dityrosine from N-formyltyrosine; regulated by Nrg1, Mig1, and Tup1; role in chlamydospore formation; Spider biofilm induced
C1_07270W	10.0097	9.83792	0.171739	1.12642	SEC34	have protein transporter activity and role in ER to Golgi vesicle-mediated transport, autophagy of peroxisome, macroautophagy, protein localization by the Cvt pathway, retrograde transport, vesicle recycling within Golgi
CR_03990C	11.4289	11.2579	0.17102	1.12585	GCD1	Putative translation initiation factor; transcript regulated by Mig1; repressed upon phagocytosis by murine macrophage
C1_08490W	10.0069	9.83593	0.171016	1.12585	C1_08490W	Putative kynureninase; predicted role in NAD biosynthesis; Hap43-repressed gene; flow model biofilm induced
C1_14460W	11.4961	11.3256	0.170499	1.12545	C1_14460W	Metalloprotease subunit of the 19S regulatory particle of the 26S proteasome lid; couples the deubiquitination and degradation of proteasome substrates; role in fission of mitochondria and peroxisome; Spider biofilm repressed
C2_00420W	9.00378	8.8335	0.170277	1.12527	C2_00420W	Ortholog of Nyv1, v-SNARE component of the vacuolar SNARE complex involved in vesicle fusion in S. cerevisiae; Hap43-repressed gene
C1_12490W	11.4761	11.306	0.170139	1.12517	PEP1	Type I transmembrane sorting receptor for multiple vacuolar hydrolases; cycles between late-Golgi and prevacuolar endosome-like compartments; rat catheter biofilm repressed
C6_02480W	10.2669	10.0971	0.169729	1.12485	C6_02480W	Similar to alcohol dehydrogenases; induced by benomyl treatment, nitric oxide; induced in core stress response; oxidative stress-induced via Cap1; Spider biofilm repressed
C1_10990C	9.34098	9.17142	0.169559	1.12471	RTG3	Transcription factor with bZIP motif involved in regulation of galactose catabolism genes; as result of transcriptional rewiring, performs role analogous to Gal4p in S. cerevisiae; regulates carbon source-dependent stress response
C2_00120C	10.9398	10.7703	0.169493	1.12466	EMC9	Ortholog of S. cerevisiae Nnf2; possible role in chromosome segregation; mutants are viable, induced during the mating process
C4_01520C	14.5615	14.3926	0.168879	1.12418	RPL20B	Ribosomal protein L20; repressed upon phagocytosis by murine macrophage; alternatively spliced intron in 5-prime UTR; Hap43-induced; Spider biofilm repressed
CR_06170W	9.73635	9.56789	0.16846	1.12386	CR_06170W	Protein of unknown function; oral infection induced; mutants have reduced capacity to damage oral epithelial cells; rat catheter biofilm repressed
C7_00440C	12.0902	11.922	0.168196	1.12365	GBP2	Putative single-strand telomeric DNA-binding protein; protein level decreases in stationary phase cultures; Spider biofilm repressed
C1_04610W	15.0108	14.8429	0.167922	1.12344	ATP1	ATP synthase alpha subunit; antigenic in human/mouse; at hyphal surface; ciclopirox, ketoconazole, flucytosine induced; Efg1, caspofungin repressed; may be essential; sumoylation target; stationary phase-enriched; Spider biofilm repressed
C1_05810W	9.48676	9.31896	0.1678	1.12334	GIM5	Putative heterohexameric cochaperone prefoldin complex subunit; macrophage/pseudohyphal-repressed gene and macrophage-induced protein
C6_03730C	11.1217	10.9539	0.167755	1.12331	C6_03730C	have structural constituent of ribosome activity and mitochondrial small ribosomal subunit localization
C3_06980W	9.48585	9.31812	0.167725	1.12329	HUT1	have UDP-galactose transmembrane transporter activity and role in UDP-galactose transmembrane transport, UDP-glucose transmembrane transport
CR_03030C	15.1035	14.9359	0.167595	1.12318	RPL28	Putative ribosomal protein; Plc1-regulated; downregulated upon phagocytosis by murine macrophage; Spider biofilm repressed
C1_00900W	12.0499	11.8824	0.167491	1.1231	RRS1	Putative ribosome biogenesis and nuclear export protein; Hap43p-induced gene; mutation confers hypersensitivity to 5-fluorocytosine (5-FC), 5-fluorouracil (5-FU), and tubercidin (7-deazaadenosine)
CR_05950C	10.5669	10.3996	0.167278	1.12294	ADP1	Putative PDR-subfamily ABC transporter; similar to WHITE subfamily proteins; gene used for strain identification by multilocus sequence typing
CR_09160C	13.1722	13.0054	0.166776	1.12255	ERG13	3-hydroxy-3-methylglutaryl coenzyme A synthase; ergosterol biosynthesis; sumoylation target; Tn mutation affects filamentation; amphotericin B, caspofungin repressed; exponential, stationary growth phase expressed; Spider biofilm repressed
C1_04700C	9.14607	8.97939	0.166678	1.12247	C1_04700C	Ortholog of C. dubliniensis CD36 : Cd36_04450, C. parapsilosis CDC317 : CPAR2_105460, Debaryomyces hansenii CBS767 : DEHA2D07128g and Pichia stipitis Pignal : PICST_80203
C4_01900C	13.7341	13.5678	0.166324	1.1222	MDH1-1	Predicted malate dehydrogenase precursor; macrophage-induced transcript; protein present in exponential and stationary growth phase yeast cultures; Spider biofilm repressed
C1_08060W	10.0399	9.87366	0.166232	1.12212	OFR1	Protein involved in regulation of white-opaque switching; Hap43-repressed gene; rat catheter biofilm repressed
C2_10840W	8.66414	8.49853	0.165611	1.12164	RDH54	Putative DNA-dependent ATPase with a predicted role in DNA recombination and repair; transcriptionally induced by interaction with macrophages
C5_01290C	10.1779	10.0125	0.165381	1.12146	C5_01290C	have 2-octoprenyl-3-methyl-6-methoxy-1,4-benzoquinone hydroxylase activity, role in ubiquinone biosynthetic process and mitochondrial inner membrane localization
C1_09710C	11.9233	11.7581	0.165231	1.12135	C1_09710C	have role in endonucleolytic cleavage in 5-prime -ETS of tricistronic rRNA transcript (SSU-rRNA, 5.8S rRNA and LSU-rRNA), more
CR_04600W	10.1359	9.97069	0.165222	1.12134	CR_04600W	Ortholog of C. dubliniensis CD36 : Cd36_29980, C. parapsilosis CDC317 : CPAR2_204170, Candida tenuis NRRL Y-1498 : CANTEDRAFT_110235 and Debaryomyces hansenii CBS767 : DEHA2F17072g
C7_01700W	10.3717	10.2065	0.165199	1.12132	C7_01700W	Regulator of calcineurin; regulated by calcineurin-Crz1 pathway; feedback regulator of calcineurin-dependent signaling; Hap43-repressed; induced by ketoconazole, hypoxia, during growth in the mouse cecum; Spider biofilm induced
C1_02320C	10.3376	10.1733	0.16428	1.12061	C1_02320C	Putative protein similar to 6-phosphofructo-2-kinase/fructose-2,6-bisphosphatase; expression downregulated in an ssr1 null mutant
C2_05730C	9.07456	8.91112	0.163436	1.11995	GWT1	Inositol acyltransferase with role in early steps of GPI anchor biosynthetic process; antifungal drug target
C4_05670W	11.342	11.1786	0.163418	1.11994	YME1	have ATP-dependent peptidase activity
C6_00210W	9.66189	9.49887	0.163016	1.11963	C6_00210W	Putative 2-aminoadipate transaminase; rat catheter and Spider biofilm repressed
C2_05920C	12.4779	12.3149	0.162918	1.11955	COX8	Putative cytochrome c oxidase; flucytosine induced; caspofungin repressed
C4_04510W	10.1568	9.99392	0.162831	1.11948	C4_04510W	Putative DNA-binding transcription factor; decreased transcription is observed upon fluphenazine treatment; possibly an essential gene, disruptants not obtained by UAU1 method; Hap43p-induced gene
C7_02940C	10.3781	10.2156	0.162531	1.11925	IFM1	Putative mitochondrial translation initiation factor; transcript regulated by Nrg1, Mig1, and Tup1
C3_02350W	11.9448	11.7825	0.162374	1.11913	C3_02350W	and 90S preribosome, nucleolus localization
CR_00640W	14.9234	14.7612	0.1622	1.11899	ACC1	Putative acetyl-coenzyme-A carboxylases; regulated by Efg1; amphotericin B repressed; caspofungin repressed; 5-prime -UTR intron; gene used for strain identification by multilocus sequence typing; Hap43-induced; flow model biofilm repressed
C3_02230C	10.195	10.0329	0.16209	1.11891	YCG1	Putative condensin G
C6_02640C	9.21172	9.04995	0.161772	1.11866	C6_02640C	Protein with a predicted role in mitotic spindle elongation, vesicle-mediated transport; flow model biofilm induced
C1_01570C	9.64548	9.48381	0.161666	1.11858	RPB7	Functional homolog of S. cerevisiae Rpb7; essential subunit of RNA Polymerase II; enhances hyperfilamentation of an S. cerevisiae rpb4 mutant; suppresses defects of S. cerevisiae rpb4 and ess1 mutants; Spider biofilm repressed
C5_05110C	9.82431	9.66295	0.161359	1.11834	TIP20	Protein interacting with Sec20p, possibly involved in retrograde transport between the Golgi and the endoplasmic reticulum; similar to S. cerevisiae Tip20p
CR_00250W	11.7878	11.6269	0.160913	1.11799	ATP17	Mitochondrial ATPase complex subunit; downregulated by Efg1p; flucytosine induced; caspofungin repressed
C1_03730C	11.1701	11.0095	0.160623	1.11777	MNS1	Alpha-1,2-mannosidase; processes Man9GlcNAc2 to Man8GlcNAc2 isomer B; member of ER localized glycosyl hydrolase family 47; ER form is converted by Kex2 to cytosolic form; flow model biofilm repressed
C2_02350C	10.2189	10.0583	0.16062	1.11777	SAC3	Putative nuclear pore-associated protein, required for small ribosomal subunit biogenesis; possibly an essential gene, disruptants not obtained by UAU1 method
C1_13110C	11.9966	11.8369	0.159693	1.11705	CHS3	Major chitin synthase of yeast and hyphae; synthesizes short-chitin fibrils; Chs4-activated; transcript induced at yeast-hyphal transition; Chs1 and Chs2, but not Chs3, are inhibited by the protoberberine HWY-289; Spider biofilm induced
C1_08110W	12.0252	11.8656	0.159656	1.11702	C1_08110W	have nuclear import signal receptor activity, nuclear localization sequence binding, protein transporter activity
C1_04810W	9.37151	9.21214	0.159368	1.1168	TCO89	Putative homolog of S. cerevisiae Tco89p, which is a component of the TOR C1 complex that is involved in the regulation of growth and cell wall integrity; heterozygous null mutant displays sensitivity to rapamycin
C1_04970W	11.3796	11.2203	0.159302	1.11675	C1_04970W	have role in cytoplasmic translational initiation and cytoplasmic stress granule, eukaryotic translation initiation factor 3 complex localization
C7_00730W	10.0902	9.9311	0.159081	1.11658	MET28	Predicted bZIP domain-containing transcription factor; protein induced during the mating process; possibly essential, disruptants not obtained by UAU1 method; Hap43-repressed; rat catheter biofilm induced
CR_10760C	8.1595	8.0007	0.158802	1.11636	CR_10760C	have role in mitochondrial respiratory chain complex IV assembly and mitochondrial inner membrane localization
C1_07400C	9.01526	8.85716	0.158094	1.11581	C1_07400C	Ortholog of C. dubliniensis CD36 : Cd36_06910, C. parapsilosis CDC317 : CPAR2_208560, Candida tenuis NRRL Y-1498 : CANTEDRAFT_95854 and Debaryomyces hansenii CBS767 : DEHA2F25982g
C2_01030W	10.4284	10.2703	0.158078	1.1158	C2_01030W	have structural constituent of ribosome activity, role in mitochondrial translation and mitochondrial large ribosomal subunit localization
CR_04580W	10.7316	10.5736	0.158025	1.11576	CR_04580W	have structural constituent of ribosome activity and mitochondrial inner membrane, mitochondrial large ribosomal subunit localization
C2_05810W	8.12618	7.96862	0.157556	1.1154	C2_05810W	have role in cellular response to methylmercury
C2_04240C	9.09277	8.93522	0.15755	1.11539	HYM1	Protein of RAM cell wall integrity signaling network; involved in regulation of Ace2 activity and cellular morphogenesis; role in cell separation, azole sensitivity; required for hyphal growth
C7_03000C	9.77555	9.61813	0.157417	1.11529	C7_03000C	have structural constituent of ribosome activity and mitochondrial large ribosomal subunit localization
C4_00260W	10.0574	9.90025	0.157128	1.11507	C4_00260W	activity
C1_11160C	9.05621	8.89984	0.156372	1.11448	C1_11160C	have protein tag activity, role in cell budding, cellular response to oxidative stress, invasive growth in response to glucose limitation, protein urmylation, tRNA wobble position uridine thiolation and cytosol localization
C2_00320W	9.53413	9.37796	0.156164	1.11432	C2_00320W	have protein membrane anchor activity, role in protein insertion into ER membrane, retrograde vesicle-mediated transport, Golgi to ER and GET complex localization
CR_08400C	9.38956	9.23345	0.156119	1.11429	CR_08400C	have mitochondrial ribosome localization
C7_03490W	10.3525	10.1964	0.1561	1.11427	GYP7	Protein similar to S. cerevisiae Gyp7p (GTPase-activating protein for Ypt1p); caspofungin-induced
C3_05280C	12.0222	11.8661	0.156024	1.11421	C3_05280C	Predicted fatty acid acyl transferase-related protein domain; repressed by prostaglandins
CR_01420W	10.0668	9.91103	0.155754	1.114	CR_01420W	subunit; flucytosine repressed
C5_00080C	11.274	11.1185	0.155546	1.11384	C5_00080C	Epsilon-COP subunit of the coatomer; regulates retrograde Golgi-to-ER protein traffic; Spider biofilm repressed
C3_04380C	12.4649	12.3095	0.155455	1.11377	C3_04380C	Putative U3 snoRNP protein; flucytosine induced
C1_03340C	10.976	10.8207	0.155333	1.11368	SEC62	protein-translocation complex subunit
C7_00690W	11.9853	11.83	0.155322	1.11367	NOP15	Nucleolar ribosome biogenesis factor; hyphal-induced expression; Hap43-induced; rat catheter biofilm induced
C2_09160W	10.3075	10.1522	0.155319	1.11367	C2_09160W	have role in U1 snRNA 3-prime -end processing, U4 snRNA 3-prime -end processing and U5 snRNA 3-prime -end processing, more
C5_04440C	10.7561	10.6008	0.155269	1.11363	SFC1	Putative succinate-fumarate transporter; involved in repression of growth on sorbose; alkaline induced; rat catheter biofilm induced; Spider biofilm induced
C3_07400W	10.2411	10.0863	0.154778	1.11325	C3_07400W	have tRNA methyltransferase activity, role in cytoplasmic translation, tRNA methylation and cytoplasm localization
C2_08100W	9.28547	9.13134	0.154128	1.11275	C2_08100W	Mitochondrial apoptosis-inducing factor; induced by nitric oxide; Spider biofilm induced; rat catheter biofilm repressed
C3_05240C	14.8538	14.6997	0.154106	1.11273	RPL8B	Predicted ribosomal protein; regulated upon yeast-hypha switch; repressed upon phagocytosis by murine macrophage; Spider biofilm repressed
C2_02100W	10.9845	10.8306	0.153948	1.11261	SNF2	Protein involved in transcriptional regulation; ortholog of S. cerevisiae Snf2p, which is the catalytic subunit of the SWI/SNF chromatin remodeling complex; interacts with Swi1p; SWI/SNF complex is essential for hyphal growth and virulence
CR_04510W	14.1465	13.9927	0.153848	1.11253	HXK2	Hexokinase II; antigenic in humans; repressed by human neutrophils; Efg1-regulated; fluconazole-induced; gene regulation by Ssn6; present in exponential and stationary growth phase; flow model biofilm induced; Spider biofilm repressed
C4_03690C	7.31942	7.16568	0.153743	1.11245	C4_03690C	with predicted role in RNA catabolic process and ribonuclease H2 complex localization
C1_00550W	8.63151	8.47783	0.153681	1.1124	CIS2	Putative role in regulation of biogenesis of the cell wall; upregulated in biofilm; Gcn4p-regulated
C4_06350C	10.1484	9.99496	0.153478	1.11225	NUP60	Ortholog of S. cerevisiae Nup60p; a subunit of the nuclear pore complex; mutants are viable
C6_02850W	7.95641	7.80299	0.153414	1.1122	RAV2	Protein similar to S. cerevisiae Rav2; a regulator of (H+)-ATPase in vacuolar membrane; transposon mutation affects filamentous growth
C1_01790W	10.2672	10.1139	0.153384	1.11218	SWI4	Putative component of the SBF transcription complex involved in G1/S cell-cycle progression; periodic mRNA expression, peak at cell-cycle G1/S phase; predicted, conserved MBF binding sites upstream of G1/S-regulated genes
C5_01140C	10.8842	10.731	0.153205	1.11204	C5_01140C	have role in reciprocal meiotic recombination and mitochondrial matrix localization
C1_13820C	10.5579	10.4047	0.153176	1.11201	C1_13820C	Protein of unknown function; Hap43-induced; Spider biofilm induced
C4_06740C	9.7486	9.5956	0.153002	1.11188	C4_06740C	have protein binding, bridging activity and role in lipid particle organization, ubiquitin-dependent ERAD pathway
C4_03710C	7.47351	7.32073	0.152781	1.11171	C4_03710C	Predicted membrane protein; rat catheter biofilm induced
C7_00610C	9.62153	9.46886	0.152663	1.11162	C7_00610C	Ortholog of S. cerevisiae : RMD8, C. glabrata CBS138 : CAGL0C01969g, C. dubliniensis CD36 : Cd36_70050, C. parapsilosis CDC317 : CPAR2_301100 and Candida tenuis NRRL Y-1498 : CANTEDRAFT_113673
C1_02530C	13.4632	13.311	0.152214	1.11127	DIP5	Dicarboxylic amino acid permease; mutation confers hypersensitivity to toxic ergosterol analog; induced upon phagocytosis by macrophage; Gcn4-regulated; upregulated by Rim101 at pH 8; rat catheter and Spider biofilm induced
C1_01950C	9.15838	9.00624	0.152139	1.11122	C1_01950C	have role in vacuolar protein processing
CR_10810C	10.3045	10.153	0.151502	1.11073	CR_10810C	have role in endoplasmic reticulum unfolded protein response, ubiquitin-dependent ERAD pathway and Doa10p ubiquitin ligase complex, Hrd1p ubiquitin ligase ERAD-L complex, endoplasmic reticulum localization
C1_11080W	11.1914	11.0401	0.151356	1.11061	C1_11080W	Putative 6-phosphofructo-2-kinase; catalyzes synthesis of fructose-2,6-bisphosphate; Hap43-repressed; flow model, rat catheter and Spider biofilm induced
CR_10660W	11.0241	10.8729	0.151278	1.11055	CKA1	of protein kinase CK2; Cka1p and Cka2p have a common target with respect to fluconazole resistance; synthetically lethal with CKA2; flucytosine induced
C2_08480W	11.5036	11.3525	0.151142	1.11045	RRP8	Ribosomal protein; Hap43-induced; F-12/CO2 early biofilm and rat catheter biofilm induced
C4_06500W	11.6267	11.4757	0.150911	1.11027	CDC68	Functional homolog of S. cerevisiae Cdc68, a transcription elongation factor; essential; possible drug target
CR_02860W	12.6923	12.5415	0.150866	1.11024	RHO1	Small GTPase of Rho family; regulates beta-1,3-glucan synthesis activity and binds Gsc1p; essential; expected to be geranylgeranylated by geranylgeranyltransferase type I; plasma membrane-localized
C5_02380W	12.6658	12.5154	0.150372	1.10986	C5_02380W	Protein with similarity to S. cerevisiae Ykr070w; Tn mutation affects filamentation; Hog1-repressed; colony morphology-related gene regulation by Ssn6p; induced during cell wall regeneration; possibly essential
C4_05240C	11.8662	11.7164	0.1498	1.10942	VPH1	Vacuolar H(+)-ATPase; transcription regulated by Nrg1, Mig1, and Tup1
C1_04770C	11.4283	11.2791	0.149271	1.10901	ERG3	double bond into episterol; some clinical isolates show increased azole resistance and defects in hyphal growth and virulence; Efg1p-repressed; fluconazole-induced
C7_01290W	7.82508	7.67597	0.149108	1.10888	MED11	Subunit of the RNA polymerase II mediator complex
C1_13400C	11.0209	10.872	0.148859	1.10869	AGC1	Putative mitochondrial carrier protein; transcript is alkaline upregulated rat catheter biofilm induced
C3_01070C	8.70308	8.55434	0.148744	1.1086	C3_01070C	have role in protein folding, tubulin complex assembly
C5_00740W	7.43262	7.28391	0.148707	1.10858	CTF8	Putative kinetochore protein with a predicted role in sister chromatid cohesion; repressed during the mating process; flow model biofilm induced
C3_00550C	10.7411	10.5924	0.14869	1.10856	HRK1	Putative serine/threonine kinase; predicted role in cellular ion homeostasis; Spider biofilm repressed
C1_01340C	7.17783	7.02924	0.14859	1.10849	C1_01340C	Ortholog of C. dubliniensis CD36 : Cd36_01240, C. parapsilosis CDC317 : CPAR2_109140, Candida tenuis NRRL Y-1498 : CANTEDRAFT_114227 and Debaryomyces hansenii CBS767 : DEHA2D15026g
C5_01320W	11.1673	11.0189	0.148416	1.10835	SNF1	Essential protein; functional homolog of S. cerevisiae Snf1p regulator of sugar metabolism; constitutively expressed; Thr208 phosphorylation may have regulatory role; up-regulation associated with azole resistance; has polyhistidine tract
C2_05030C	10.4871	10.3389	0.148226	1.10821	RHO3	Putative Rho family GTPase; possible substrate of protein farnesyltransferase and geranylgeranyltransferase type I; greater transcription in hyphal form than yeast form; plasma membrane-localized
C6_02770W	11.8701	11.7221	0.147986	1.10802	MRT4	Putative mRNA turnover protein; Hap43-induced; mutation confers hypersensitivity to tubercidin (7-deazaadenosine); rat catheter biofilm induced
C1_01350C	14.4401	14.2923	0.147815	1.10789	TIF	Translation initiation factor; upregulated in highly virulent strain compared to less virulent strain; antigenic in human; flucytosine induced; downregulated upon phagocytosis by macrophages; Spider biofilm repressed
C6_01120C	7.43643	7.28883	0.147599	1.10772	C6_01120C	have protein C-terminal S-isoprenylcysteine carboxyl O-methyltransferase activity
C1_04100C	14.6138	14.4664	0.147426	1.10759	POR1	Mitochondrial outer membrane porin; in detergent-resistant membrane fraction (possible lipid raft component); antigenic in human, mouse; Hap43p-induced; flucytosine-, macrophage-, farnesol- induced; fluconazole, caspofungin repressed
C2_05580W	10.598	10.4508	0.14728	1.10748	C2_05580W	Protein of unknown function; Hap43-induced; flow model biofilm repressed
C1_08100W	11.3746	11.2281	0.146526	1.1069	DRG1	Member of the DRG family of GTP-binding proteins; involved in regulation of invasive filamentous growth
C1_02760W	11.7052	11.5592	0.145947	1.10646	C1_02760W	Putative guanyl-nucleotide exchange factor; Spider biofilm repressed
CR_08900C	9.4312	9.28544	0.145764	1.10632	CR_08900C	have role in mRNA polyadenylation, pre-mRNA cleavage required for polyadenylation, regulation of mRNA 3-prime -end processing, snoRNA 3-prime -end processing and termination of RNA polymerase II transcription, more
C5_00060C	8.71125	8.56559	0.145655	1.10623	C5_00060C	have ubiquitin-protein transferase activity, role in anaphase-promoting complex-dependent catabolic process, protein ubiquitination and anaphase-promoting complex, nuclear periphery localization
CR_01560W	7.49608	7.35068	0.145401	1.10604	CR_01560W	Ortholog of C. dubliniensis CD36 : Cd36_26520, C. parapsilosis CDC317 : CPAR2_802860, Candida tenuis NRRL Y-1498 : CANTEDRAFT_94578 and Debaryomyces hansenii CBS767 : DEHA2A07546g
CR_02430C	10.5175	10.3723	0.145224	1.1059	CR_02430C	Predicted protein of rapamycin resistance; Spider biofilm induced
C5_05200C	9.99544	9.85203	0.143405	1.10451	C5_05200C	Putative protein of unknown function; Hap43p-repressed gene; S. cerevisiae ortholog YHR045W localizes to the endoplasmic reticulum
C5_04990W	8.89012	8.74741	0.142707	1.10397	C5_04990W	have DNA-directed 5-prime -3-prime RNA polymerase activity, RNA polymerase III activity and role in tRNA transcription by RNA polymerase III, transcription initiation from RNA polymerase III promoter
C1_00440W	11.3051	11.1624	0.142681	1.10395	UBP6	Putative ubiquitin-specific protease of the 26S proteasome; oxidative stress-induced via Cap1p
C3_05190C	11.0839	10.9412	0.142664	1.10394	MCA1	Putative metacaspase, cysteine protease involved in apoptosis in response to stresses; has similarity to S. cerevisiae Mca1p; fungal-specific (no human or murine homolog); farnesol-induced
C2_09400C	10.5608	10.4183	0.142521	1.10383	ERG24	C-14 sterol reductase, has a role in ergosterol biosynthesis; mutation confers increased sensitivity to dyclonine; rat catheter and Spider biofilm repressed
C3_07760C	7.31731	7.17487	0.142442	1.10377	C3_07760C	Predicted alpha/beta hydrolase; Spider biofilm induced
CR_09230C	9.51827	9.3759	0.142371	1.10372	CR_09230C	have role in re-entry into mitotic cell cycle after pheromone arrest and endoplasmic reticulum localization
C3_07780C	11.2988	11.1566	0.142121	1.10353	NUP159	FG-nucleoporin component of central core of the nuclear pore complex (NPC); contributes to nucleocytoplasmic transport; rat catheter biofilm repressed
C6_00500C	9.12374	8.98163	0.142111	1.10352	C6_00500C	have NEDD8 activating enzyme activity and role in protein neddylation
C1_06700W	10.0844	9.94245	0.141915	1.10337	C1_06700W	SH3-domain protein; role in barrier septum assembly involved in cell cycle cytokinesis; activates the Chs2 chitin synthase activity during cytokinesis; Spider biofilm repressed
CR_00680W	11.0197	10.8783	0.141466	1.10303	BUD22	Protein with a predicted role in 18S rRNA maturation and small ribosomal subunit biogenesis; repressed in core stress response; repressed by prostaglandins
C2_07190C	11.1036	10.9624	0.141172	1.1028	C2_07190C	Putative mitochondrial ribosomal protein; predicted role in aerobic respiration; Spider biofilm repressed
C5_00260W	12.3941	12.253	0.14109	1.10274	C5_00260W	have ribose phosphate diphosphokinase activity and role in 5-phosphoribose 1-diphosphate biosynthetic process, fungal-type cell wall organization
CR_04310C	8.68862	8.54754	0.141074	1.10273	CR_04310C	have RNA polymerase I upstream control element sequence-specific DNA binding, transcription factor activity, RNA polymerase I upstream control element sequence-specific binding activity
C6_01280W	9.80113	9.66036	0.140772	1.10249	EXO84	Predicted subunit of the exocyst complex, involved in exocytosis; localizes to a crescent on the surface of the hyphal tip
C1_07230W	10.8414	10.7009	0.140569	1.10234	PHO15	4-nitrophenyl phosphatase, possible histone H2A phosphatase; involved in regulation of white-opaque switch; hyphal repressed; induced in core stress response; induced by cadmium stress via Hog1; rat catheter and Spider biofilm repressed
C2_05540C	8.99241	8.85199	0.140419	1.10223	C2_05540C	Putative U1-70K component of the U1 snRNP, involved in splicing; ortholog of S. cerevisiae SNP1; downregulated upon adherence to polystyrene
CR_00990W	9.21154	9.07116	0.140375	1.10219	CR_00990W	have peptidase activity, role in protein targeting to ER, signal peptide processing and signal peptidase complex localization
C5_02620C	10.5932	10.4535	0.139716	1.10169	C5_02620C	have chromatin binding, methylated histone binding activity and role in negative regulation of transcription by RNA polymerase II
C4_02630C	9.66201	9.52251	0.139503	1.10153	HFL2	HAP5-like; ortholog of S. cerevisiae Bur6, a heterodimeric NC2 transcription regulator complex subunit; flucytosine induced
C2_02440W	9.54088	9.40176	0.139116	1.10123	C2_02440W	have Rab GTPase binding, Ras guanyl-nucleotide exchange factor activity, phosphatidylinositol binding activity
CR_01320C	10.7046	10.5655	0.139106	1.10122	CR_01320C	Predicted vacuolar protein; rat catheter biofilm repressed; flow model biofilm repressed
C4_02310W	9.80233	9.66325	0.139075	1.1012	BEM3	for Rho-type GTPase Cdc42p; involved in cell signaling pathways that control cell polarity; similar to S. cerevisiae Bem3p
C4_05050C	8.57329	8.43447	0.138824	1.10101	PPG1	involved in control of filamentous growth and virulence
C1_07090C	11.1619	11.0233	0.138606	1.10084	C1_07090C	have 3-prime -5-prime -exoribonuclease activity
C1_01870C	12.8476	12.7096	0.138051	1.10042	CYS4	Cystathionine beta-synthase; sulfur amino acid biosynthesis; antigenic in mouse; flow model biofilm induced; alkaline induced; macrophage/pseudohyphal-induced; present in exponential and stationary growth phase yeast cultures
C5_05330C	9.29782	9.16081	0.137012	1.09963	RER2	protein sorting; flow model biofilm induced
CR_04810W	14.9794	14.8426	0.136844	1.0995	RPS3	Ribosomal protein S3; Hog1, Hap43-induced; grepressed upon phagocytosis by murine macrophage; present in exponential and stationary phase cells; Spider biofilm repressed
C5_03460C	7.76108	7.62466	0.136421	1.09917	C5_03460C	Ortholog of C. dubliniensis CD36 : Cd36_53210, C. parapsilosis CDC317 : CPAR2_502080, Candida tenuis NRRL Y-1498 : CANTEDRAFT_115403 and Debaryomyces hansenii CBS767 : DEHA2E22638g
C4_01080W	11.1292	10.9931	0.136069	1.09891	RAT1	5-prime -->3-prime exoribonuclease; similar to S. cerevisiae nuclear exoribonuclease Rat1p; suppresses S. cerevisiae kem1 mutant slow growth, mating defect, and haploid invasive growth defect
C3_07850W	9.21797	9.08244	0.135524	1.09849	C3_07850W	Protein similar to Pichia anomala YDL054c and S. cerevisiae Ydl054cp; transmembrane regions predicted; Hap43p-repressed gene
C1_12170C	8.82942	8.69419	0.135229	1.09827	C1_12170C	with predicted protein tyrosine phosphatase activity
C1_13480W	12.2859	12.1509	0.134986	1.09808	HSP70	Putative hsp70 chaperone; role in entry into host cells; heat-shock, amphotericin B, cadmium, ketoconazole-induced; surface localized in yeast and hyphae; antigenic in host; farnesol-downregulated in biofilm; Spider biofilm induced
CR_09990W	9.38845	9.25396	0.134493	1.09771	CR_09990W	have ubiquitin ligase complex localization
C2_03100W	16.3395	16.205	0.134474	1.09769	EFT2	Elongation Factor 2 (eEF2); GTPase; essential; highly expressed; target of sordarin antifungals; antigenic in human/mouse; lacks site for regulatory phosphorylation by eEF2 kinase; GCN-regulated; higher protein amount in stationary phase
C6_04160C	12.7233	12.5893	0.134017	1.09735	SPB1	Putative AdoMet-dependent methyltransferase; Hap43-induced; repressed by prostaglandins; possibly essential gene, disruptants not obtained by UAU1 method; Spider biofilm induced
CR_01000C	10.4131	10.2794	0.13373	1.09713	SLN1	Histidine kinase involved in a two-component signaling pathway that regulates cell wall biosynthesis; mutants are sensitive to growth on H2O2 medium; rat catheter and Spider biofilm induced
C4_01310W	7.94701	7.8135	0.133509	1.09696	C4_01310W	Ortholog of C. dubliniensis CD36 : Cd36_41300, C. parapsilosis CDC317 : CPAR2_400390, Candida tenuis NRRL Y-1498 : CANTEDRAFT_94704 and Debaryomyces hansenii CBS767 : DEHA2B02992g
CR_10500C	8.78568	8.65218	0.1335	1.09695	CR_10500C	have role in establishment of cell polarity, mycelium development, spore germination and endoplasmic reticulum, hyphal tip, plasma membrane localization
C6_02460C	10.1939	10.0608	0.133036	1.0966	C6_02460C	have ribosome binding activity and role in mitochondrial respiratory chain complex III assembly, positive regulation of mitochondrial translation
C1_14400C	8.59351	8.46057	0.132945	1.09653	MLH3	have role in meiotic mismatch repair, reciprocal meiotic recombination and MutLgamma complex, nucleus localization
C2_04480W	8.69127	8.55836	0.132915	1.09651	C2_04480W	with predicted oxidoreductase activity, zinc ion binding activity and role in oxidation-reduction process
C2_07520C	9.22249	9.08971	0.132785	1.09641	C2_07520C	have mRNA binding activity, role in mRNA splice site selection, positive regulation of mRNA splicing, via spliceosome and U1 snRNP, U2-type prespliceosome, commitment complex, cytoplasm localization
C1_03180W	7.9834	7.85066	0.132742	1.09638	C1_03180W	Putative lipoyl ligase; role in modification of mitochondrial enzymes by attachment of lipoic acid groups; rat catheter biofilm induced
CR_00420W	8.71153	8.57886	0.13267	1.09632	CR_00420W	Predicted membrane transporter; fucose:proton symporter family member, MFS superfamily; flow model biofilm induced
C2_10350C	13.5948	13.4623	0.132506	1.0962	ACS1	Acetyl-CoA synthetase; induced by human neutrophils; fluconazole-repressed; regulated by Nrg1/Mig1; colony morphology-related gene regulation by Ssn6; only in stationary phase cultures; rat catheter biofilm repressed, Spider biofilm induced
C2_03750W	10.1393	10.0076	0.131722	1.0956	YIM1	Protein similar to protease of mitochondrial inner membrane; increased transcription is observed upon benomyl treatment; macrophage-downregulated gene
C7_03930C	11.1851	11.0534	0.13169	1.09558	MAM33	Putative mitochondrial acidic matrix protein; regulated by Ssn6p; protein present in exponential and stationary growth phase yeast cultures
C6_02630C	9.85643	9.72542	0.13101	1.09506	C6_02630C	have guanyl-nucleotide exchange factor activity, ubiquitin binding activity
CR_01310W	13.4471	13.3166	0.130504	1.09468	ATP3	F1-ATP synthase complex subunit; caspofungin repressed; flucytosine and macrophage/pseudohyphal-induced; present in exponential and stationary growth phases; Hap43p-induced gene
C3_02830W	9.29302	9.16254	0.130482	1.09466	TFC4	subunit; induced by Mnl1 under weak acid stress; possibly essential gene, disruptants not obtained by UAU1 method
C5_04720C	10.0448	9.91438	0.130455	1.09464	C5_04720C	have GTP cyclohydrolase I activity and role in folic acid-containing compound biosynthetic process
C6_03120W	11.0572	10.9268	0.130439	1.09463	POL5	Putative DNA Polymerase phi; F-12/CO2 early biofilm induced
C2_01430W	11.5626	11.4323	0.130356	1.09456	APT1	Adenine phosphoribosyltransferase; flucytosine induced; repressed by nitric oxide; protein level decreased in stationary phase yeast cultures
CR_03950W	9.75964	9.62947	0.13017	1.09442	CR_03950W	have role in mitochondrial translation and mitochondrion localization
C5_03920C	10.3722	10.2424	0.12977	1.09412	C5_03920C	Putative rRNA processing protein; Spider biofilm induced
C2_08610W	11.5511	11.4215	0.129669	1.09404	ERG9	Putative farnesyl-diphosphate farnesyl transferase (squalene synthase); sterol biosynthesis pathway; likely essential for growth; regulated by fluconazole, lovastatin; amphotericin B, caspofungin repressed; Spider biofilm repressed
C5_02300C	11.9355	11.8059	0.129596	1.09399	RET2	Delta subunit of the coatomer complex (COPI); coats Golgi-derived transport vesicles; involved in retrograde transport between Golgi and ER; interacts with Crk1 in the two-hybrid system; Spider biofilm repressed
CR_04300W	12.7696	12.6402	0.129451	1.09388	CR_04300W	have tRNA (cytosine-5-)-methyltransferase activity, tRNA binding activity, role in cellular response to hydrogen peroxide, tRNA wobble base cytosine methylation and nucleus localization
C3_00310C	7.89389	7.76473	0.129156	1.09365	C3_00310C	Putative ubiquitin-protein ligase; role in protein sumoylation, protein ubiquitination; Spider biofilm induced
C2_06150C	10.8584	10.7293	0.129042	1.09357	RPN10	Putative 19S regulatory particle of the 26S proteasome; macrophage/pseudohyphal-repressed; regulated by Gcn2 and Gcn4; Spider biofilm repressed
CR_01590C	11.195	11.0662	0.128847	1.09342	TRP2	Putative anthranilate synthase with a predicted role in tryptophan biosynthesis; regulated by Gcn2p and Gcn4p
CR_04560C	10.1842	10.0554	0.12874	1.09334	CR_04560C	have 5-prime -3-prime exodeoxyribonuclease activity involved in UV-damage excision repair, 5-prime -flap endonuclease activity, double-stranded DNA 5-prime -3-prime exodeoxyribonuclease activity, single-stranded DNA 5-prime -3-prime exodeoxyribonuclease activity
C1_00120C	9.67488	9.54625	0.128632	1.09326	TRP1	Phosphoribosylanthranilate isomerase; tryptophan biosynthesis; expected unifunctional, unlike trifunctional enzyme of some other fungi; complements E. coli trpC, S. cerevisiae trp1 mutant; CCT1 and TRP1 overlap; Spider biofilm repressed
C2_08940C	8.03734	7.90886	0.128487	1.09315	VPS28	ESCRT I protein sorting complex subunit; involved in Rim8 processing and proteolytic activation of Rim101, which regulates pH response; role in echinocandin, azole sensitivity
C1_12620W	11.5076	11.3792	0.128413	1.09309	SPA2	Protein involved in cell polarity, Spitzenkorper formation; required for mouse virulence; localizes to hyphal tip; cell-cycle regulated localization in yeast-form cells; functional domains conserved with S. cerevisiae ; Hap43p-induced gene
CR_03340C	8.21826	8.09021	0.128052	1.09282	CR_03340C	have DNA replication origin binding, single-stranded DNA binding activity
C5_05230C	13.6242	13.4968	0.127463	1.09237	C5_05230C	Putative ubiquinol-cytochrome-c reductase; amphotericin B induced; repressed by nitric oxide; protein level decreases in stationary phase cultures; Hap43-repressed; Spider biofilm repressed
C6_00550W	10.974	10.8471	0.126893	1.09194	C6_00550W	have structural constituent of ribosome activity and mitochondrial small ribosomal subunit localization
C1_01380C	10.7446	10.618	0.126658	1.09176	TRM2	Putative tRNA methyltransferase; repressed by prostaglandins; Spider biofilm induced
C1_01600W	10.6644	10.5381	0.126274	1.09147	MRP20	Component of mitochondrial ribosome; decreased expression in hyphae compared to yeast-form cells
CR_05800C	8.47926	8.35316	0.126109	1.09135	CR_05800C	have role in ubiquitin-dependent ERAD pathway
C2_09560C	9.47312	9.34713	0.125988	1.09125	C2_09560C	Ortholog of C. dubliniensis CD36 : Cd36_23640, C. parapsilosis CDC317 : CPAR2_406130, Candida tenuis NRRL Y-1498 : CANTEDRAFT_116273 and Debaryomyces hansenii CBS767 : DEHA2B11176g
C2_02280W	9.97367	9.84806	0.12561	1.09097	C2_02280W	Membrane-localized protein of unknown function
C2_07800W	8.54798	8.42242	0.125554	1.09093	C2_07800W	have ribosome binding activity, role in mitochondrial respiratory chain complex III assembly, positive regulation of mitochondrial translation and Cbp3p-Cbp6 complex, mitochondrial ribosome localization
C2_10760C	9.4105	9.28518	0.125313	1.09074	C2_10760C	Phosphorylated protein of unknown function
C3_02960C	10.2475	10.1224	0.12511	1.09059	KRE5	UDP-glucose:glycoprotein glucosyltransferase; 1,6-beta-D-glucan biosynthesis, hyphal growth, virulence in mouse IV model; partially complements S. cerevisiae kre5 mutant defects; flow biofilm repressed, Bcr1-repressed in RPMI a/a biofilms
CR_08370W	10.184	10.0589	0.125099	1.09058	GSH2	stress-induced
C5_04670W	10.4944	10.3694	0.125019	1.09052	SRP101	receptor alpha subunit; involved in SRP-dependent protein targeting; rat catheter biofilm repressed
C2_08680W	9.29059	9.16575	0.124841	1.09039	MSH3	Mismatch repair protein; predicted role in repair of insertion or deletion mutations and removal of nonhomologous DNA ends; rat catheter biofilm repressed
C2_10670W	11.2784	11.1538	0.124658	1.09025	C2_10670W	Putative ubiquitin-like polyubiquitin-binding protein; induced by nitric oxide independent of Yhb1; Spider biofilm repressed
CR_00800C	12.0659	11.9414	0.124543	1.09016	PWP2	Putative 90S pre-ribosomal component; repressed in core stress response; repressed by prostaglandins; physically interacts with TAP-tagged Nop1; Hap43-induced
C1_14440C	12.0719	11.9474	0.124522	1.09015	GDI1	Putative Rab GDP-dissociation inhibitor; GlcNAc-induced protein; Spider biofilm repressed
C4_03800C	10.9997	10.8752	0.124482	1.09012	NUP84	have structural constituent of nuclear pore activity
C1_06570W	8.99849	8.87409	0.124401	1.09005	ANT1	Peroxisomal adenine nucleotide transporter; role in beta-oxidation of medium-chain fatty acid and peroxisome proliferation; rat catheter biofilm induced
C3_07640C	12.2029	12.0786	0.124318	1.08999	FUM12	Putative fumarate hydratase; enzyme of citric acid cycle; fluconazole, Efg1 repressed; induced in high iron; protein present in exponential and stationary growth phase
C3_06120C	12.1123	11.988	0.124294	1.08997	GDA1	Golgi membrane GDPase, required for wild-type O-mannosylation, not N-glycosylation; required for wild-type hyphal induction, cell wall, and cell surface charge; not required for HeLa cell adherence; functional homolog of S. cerevisiae Gda1p
C1_13220C	10.3491	10.2248	0.124272	1.08996	AKR1	Ankyrin-repeat protein; induced by fluphenazine
C7_02180C	8.6071	8.48287	0.124231	1.08993	TRS33	Putative TRAPP complex subunit; constitutive expression independent of MTL or white-opaque status
C1_13960W	10.0124	9.88855	0.123869	1.08965	YBP1	Protein involved in response to oxidative stress, binds and stabilizes Cap1p transcription factor in response to H2O2; essential for macrophage killing
C7_03850W	11.6078	11.4843	0.123422	1.08932	C7_03850W	Putative intranuclear transport and DNA replication mediator; heterozygous null mutant exhibits resistance to parnafungin in the C. albicans fitness test; Spider biofilm induced
C5_01620C	6.67755	6.55422	0.123326	1.08924	VPS22	trafficking; required for processing of Rim8p; Hap43p-repressed gene
C2_08830W	9.92144	9.79818	0.12326	1.08919	C2_08830W	have role in chitin localization, vesicle-mediated transport and integral component of endoplasmic reticulum membrane localization
C7_01250W	14.9584	14.8352	0.123178	1.08913	ASC1	40S ribosomal subunit similar to G-beta subunits; glucose or N starvation induced filamentation; required for virulence in mice; snoRNA snR24 encoded in ASC1 intron; repressed in stationary phase; GlcNAc-induced; Spider biofilm repressed
C4_04810C	10.4769	10.3539	0.123002	1.089	C4_04810C	have tRNA (guanine-N7-)-methyltransferase activity, role in tRNA methylation and tRNA methyltransferase complex localization
C5_02730C	9.8868	9.7638	0.122999	1.089	C5_02730C	have role in iron-sulfur cluster assembly, tRNA wobble uridine modification and cytosol, nucleus localization
C2_06830C	10.1969	10.074	0.122932	1.08895	FHL1	Fork-head transcription factor; forms a heterodimer with Ifh1 that is tethered to promoters by Tbf1; positively regulates rRNA and ribosomal protein gene transcription
C4_00310C	10.5847	10.4618	0.122925	1.08894	MNN10	Alpha-1,6-mannosyltransferase involved in biosynthesis and organization of cell wall polysaccharides
C2_09750W	11.8433	11.7206	0.122775	1.08883	LEU42	Putative alpha-isopropylmalate synthase; fungal-specific; induced by human blood or polymorphonuclear cells; regulated by Gcn2 and Gcn4; stationary phase enriched protein; Spider biofilm induced
C1_00340W	10.8424	10.7198	0.122626	1.08871	HBR1	Essential protein involved in regulation of MTL gene expression; hemoglobin-regulated inhibitor of white-opaque switching, may affect survival in host; activator of MTLalpha1 and MTLalpha2; transcript activated by hemoglobin
CR_07180W	10.6737	10.5512	0.122479	1.0886	EMP46	Protein similar to S. cerevisiae Emp46, an integral membrane component of ER-derived COPII-coated vesicles; functions in ER to Golgi transport; induced by alpha pheromone in SpiderM medium
C3_01100W	7.91339	7.79107	0.122326	1.08849	C3_01100W	Ortholog of C. dubliniensis CD36 : Cd36_81000, C. parapsilosis CDC317 : CPAR2_103050, Candida tenuis NRRL Y-1498 : CANTEDRAFT_116326 and Debaryomyces hansenii CBS767 : DEHA2G01958g
C1_01110C	12.2257	12.1038	0.121912	1.08818	ZPR1	Protein with putative zinc finger; regulated by Gcn4p; repressed in response to amino acid starvation (3-aminotriazole treatment); upregulation correlates with clinical development of fluconazole resistance
CR_04910W	7.93812	7.81661	0.121505	1.08787	CDC43	Beta subunit of heterodimeric protein geranylgeranyltransferase type I; GGTase I enzyme binds zinc, is Mg-dependent; Cdc42p is GGTase I substrate
C6_00780W	10.3083	10.187	0.121339	1.08774	SEC8	Predicted subunit of the exocyst complex, involved in exocytosis; localizes to a crescent on the surface of the hyphal tip
CR_02890C	10.6846	10.5638	0.120831	1.08736	CR_02890C	have RNA polymerase III activity, role in tRNA transcription by RNA polymerase III and DNA-directed RNA polymerase III complex localization
C3_04740C	8.36579	8.24513	0.120655	1.08723	C3_04740C	have DNA topoisomerase type I activity
CR_05830C	8.75786	8.63733	0.120527	1.08713	ISC1	Mitochondrial membrane localized inositol phosphosphingolipid phospholipase C; hydrolyzes complex sphingolipids to produce ceramide; mutant is viable
C7_00530C	7.18118	7.06096	0.120224	1.0869	PSF3	Putative GINS complex subunit; cell-cycle regulated periodic mRNA expression; Spider biofilm induced
CR_05980W	10.3437	10.2236	0.120193	1.08688	CR_05980W	have Lys63-specific deubiquitinase activity, thiol-dependent ubiquitin-specific protease activity
C4_01890C	9.69637	9.57657	0.119802	1.08659	ARL1	Putative GTPase in the late Golgi involved in regulation of polarized growth and secretion; mutation confers dose-dependent sensitivity to Brefeldin A
C3_02110W	15.0473	14.9276	0.119742	1.08654	RPL12	Ribosomal protein L12, 60S ribosomal subunit; downregulated by human whole blood or polymorphonuclear cells; genes encoding cytoplasmic ribosomal subunits are downregulated upon phagocytosis by macrophage; Tbf1p-activated; Hap43p-induced
CR_06900C	9.22879	9.10979	0.119003	1.08598	ALG6	Putative glucosyltransferase involved in cell wall mannan biosynthesis; transcription is elevated in chk1, nik1, and sln1 homozygous null mutants; repressed by nitric oxide; possibly essential gene, disruptants not obtained by UAU1 method
C3_06050C	9.8094	9.69053	0.118869	1.08588	C3_06050C	have ribosome binding activity and role in inner mitochondrial membrane organization, positive regulation of mitochondrial translation, protein insertion into mitochondrial membrane from inner side
CR_04070W	9.42166	9.30284	0.118823	1.08585	NAT5	Subunit of the N-terminal acetyltransferase NatA; Spider biofilm repressed
C4_04930C	7.81798	7.69933	0.118652	1.08572	C4_04930C	DnaJ chaperone domain protein; role in pre-mRNA splicing; Spider biofilm induced
C1_14180W	5.51029	5.39183	0.118466	1.08558	C1_14180W	Ortholog of C. dubliniensis CD36 : Cd36_13150, C. parapsilosis CDC317 : CPAR2_700610, Candida tenuis NRRL Y-1498 : CANTEDRAFT_135418 and Debaryomyces hansenii CBS767 : DEHA2B01298g
C1_02790W	12.662	12.5437	0.118356	1.0855	TIF34	Putative translation initiation factor eIF3, p39 subunit; mutation confers hypersensitivity to roridin A, verrucarin A; downregulated upon phagocytosis by murine macrophages; Spider biofilm repressed
C2_01480W	11.9287	11.8105	0.118112	1.08531	SPT5	Protein similar to S. cerevisiae Spt5p transcription elongation factor; transposon mutation affects filamentous growth
C1_06670W	9.08456	8.96712	0.117446	1.08481	C1_06670W	Ortholog of C. dubliniensis CD36 : Cd36_06250, C. parapsilosis CDC317 : CPAR2_206820, Candida tenuis NRRL Y-1498 : CANTEDRAFT_125137 and Debaryomyces hansenii CBS767 : DEHA2G13266g
C1_09490C	13.5951	13.4777	0.117432	1.0848	GUA1	Putative GMP synthase, involved in the final step of guanine biosynthesis; soluble protein in hyphae; flucytosine induced; macrophage-downregulated protein abundance; protein level decreases in stationary phase cultures
CR_05520W	12.7414	12.6244	0.11709	1.08455	NOC2	Putative nucleolar complex protein; Hap43-induced; transposon mutation affects filamentous growth; mutation confers hypersensitivity to 5-fluorouracil (5-FU), tubercidin (7-deazaadenosine); repressed in core stress response
C6_00150W	13.1968	13.0799	0.11694	1.08443	ARD	D-arabitol dehydrogenase, NAD-dependent (ArDH); enzyme of D-arabitol and D-arabinose catabolism; D-arabitol is a marker for active infection in humans; rat catheter and Spider biofilm induced
C5_03500W	12.7062	12.5893	0.116901	1.0844	GAP6	Broad-specificity amino acid permease; Plc1, Gcn4 regulated; rat catheter biofilm induced
C7_02030W	15.1836	15.0668	0.116783	1.08431	HSP90	Essential chaperone, regulates several signal transduction pathways and temperature-induced morphogenesis; activated by heat shock, stress; localizes to surface of hyphae, not yeast cells; mediates echinocandin and biofilm azole resistance
C2_09170W	9.7651	9.64864	0.116455	1.08407	SLP2	Protein similar to stomatin mechanoreception protein
C4_03810W	8.95979	8.84335	0.116446	1.08406	C4_03810W	have phosphatidylinositol-3-phosphate binding activity and role in autophagy of mitochondrion, early endosome to Golgi transport, macroautophagy, protein localization by the Cvt pathway
C5_03850W	9.55647	9.44014	0.116325	1.08397	C5_03850W	Ortholog of C. dubliniensis CD36 : Cd36_53580, C. parapsilosis CDC317 : CPAR2_303030, Debaryomyces hansenii CBS767 : DEHA2G07766g and Pichia stipitis Pignal : psti_CGOB_00176
C5_03350W	12.6747	12.5587	0.115948	1.08369	QCR2	Ubiquinol-cytochrome-c reductase; antigenic; induced by interaction with macrophage; repressed by nitric oxide; in detergent-resistant membrane fraction (possible lipid raft component); levels decrease in stationary phase; Hap43p-repressed
C3_03010C	9.24051	9.12461	0.115892	1.08364	DTD2	deacylase activity and role in D-leucine catabolic process, D-tyrosine catabolic process, tRNA metabolic process
CR_03750C	8.29306	8.17722	0.115842	1.08361	PRP42	Putative component of the U1 snRNP, involved in splicing; ortholog of S. cerevisiae PRP42
C1_06920C	8.76864	8.65281	0.115831	1.0836	C1_06920C	Ortholog of C. dubliniensis CD36 : Cd36_06470, C. parapsilosis CDC317 : CPAR2_208960, Candida tenuis NRRL Y-1498 : CANTEDRAFT_114040 and Pichia stipitis Pignal : PICST_51125
C1_06790C	9.59622	9.48044	0.115778	1.08356	MRPL19	Putative ribosomal protein; induced upon adherence to polystyrene; Spider biofilm repressed
C2_10090C	9.84387	9.72831	0.115554	1.08339	C2_10090C	Ortholog of S. cerevisiae : MRX1, C. glabrata CBS138 : CAGL0J03278g, C. dubliniensis CD36 : Cd36_24130, C. parapsilosis CDC317 : CPAR2_407430 and Candida tenuis NRRL Y-1498 : cten_CGOB_00234
C2_01820C	9.33221	9.21672	0.115494	1.08335	C2_01820C	have RNA binding activity, role in mRNA splicing, via spliceosome and U1 snRNP, U2-type prespliceosome localization
C7_00950W	10.2903	10.1758	0.114512	1.08261	YML6	Putative mitochondrial ribosomal protein; induced upon adherence to polystyrene
C4_05550C	10.8993	10.7849	0.114458	1.08257	GVP36	BAR domain protein; ocalizes to early and late Golgi vesicles; predicted role in adaptation to varying nutrient concentrations, fluid-phase endocytosis, actin cytoskeleton polarization and vacuole biogenesis; rat catheter biofilm repressed
C2_07670C	9.87734	9.76319	0.114152	1.08234	GLE1	Putative nucleoporin; moderately induced at 42 degrees C
CR_10370W	12.1555	12.0416	0.113954	1.08219	HCR1	Putative translation initiation factor; repressed upon phagocytosis by murine macrophage; Spider biofilm repressed
C1_06940C	9.45167	9.33818	0.113495	1.08185	ATC1	Cell wall acid trehalase; catalyzes hydrolysis of the disaccharide trehalose; similar to S. cerevisiae vacuolar acid trehalase (Ath1p); Hap43p-repressed gene
C1_10670C	13.0574	12.944	0.113472	1.08183	RPA190	Putative RNA polymerase I subunit A190; Hap43p-induced gene; flucytosine induced
C2_07340W	11.3918	11.2784	0.11339	1.08177	NOC4	Putative nucleolar protein; Hap43-induced; mutation confers resistance to 5-fluorocytosine (5-FC), 5-fluorouracil (5-FU), and tubercidin (7-deazaadenosine); Spider biofilm induced
C5_02290W	8.03879	7.92555	0.113237	1.08165	PDE1	Low affinity cyclic nucleotide phosphodiesterase; mediates cAMP signaling in response to glucose or intracellular acidification; macrophage-repressed; Spider biofilm induced
C2_02700C	8.74627	8.63316	0.113108	1.08156	C2_02700C	have 4-amino-4-deoxychorismate lyase activity and role in folic acid biosynthetic process
CR_09550C	10.9794	10.8663	0.113071	1.08153	NUO1	NADH-ubiquinone oxidoreductase subunit with roles in mitochondrial respiratory chain complex I assembly
C5_01970C	10.8175	10.705	0.112561	1.08115	CDC24	GDP-GTP exchange factor for Cdc42p; phosphorylated; required for maintenance of hyphal growth; misexpression blocks hyphal growth and causes avirulence in a mouse model of systemic infection; antigenic during human oral infection
C1_13700W	14.9569	14.8445	0.112401	1.08103	ACT1	Actin; gene has intron; transcript regulated by growth phase, starvation; at polarized growth site in budding and hyphal cells; required for wild-type Cdc42 localization; unprocessed N terminus; Hap43-induced; Spider biofilm repressed
C1_14500C	11.376	11.2637	0.112351	1.08099	C1_14500C	and aralkylamines (e.g. tryptamine, phenylethylamine); Spider biofilm repressed
C1_01160C	10.5718	10.4595	0.112313	1.08096	C1_01160C	Exosome non-catalytic core component; involved in 3-prime -5-prime RNA processing and degradation in the nucleus and cytoplasm; Spider biofilm induced
C6_02090C	10.2167	10.1046	0.112131	1.08082	C6_02090C	S. cerevisiae ortholog Pxl1 localizes to sites of polarized growth and is required for selection and/or maintenance of polarized growth sites; Hog1p-repressed
C1_03220C	13.9486	13.8366	0.112024	1.08074	BMH1	Sole 14-3-3 protein in C. albicans; role in hyphal growth; possibly regulated by host interaction; localizes to yeast-form cell surface, not hyphae; alternatively spliced 5-prime UTR intron; Spider biofilm repressed
C2_10550C	12.3483	12.2367	0.111551	1.08039	GCN1	have protein kinase activator activity
C3_01200W	11.1551	11.0437	0.111413	1.08029	UTP20	and parnafungin
C3_03040W	11.4293	11.318	0.111302	1.0802	AIP2	Putative actin interacting protein; regulated by Gcn4; induced in response to amino acid starvation (3-AT); repressed by elevated CO2; flow model biofilm repressed
C5_02920W	9.74748	9.63626	0.11122	1.08014	C5_02920W	Trimethyllysine dioxygenase, the first enzyme in the carnitine biosynthesis pathway; hypha-induced expression, regulated by Cyr1, Ras1, Efg1; rat catheter biofilm repressed
C1_12950W	8.75963	8.64865	0.110977	1.07996	C1_12950W	Protein of unknown function; repressed in ssr1 mutant; Spider biofilm induced
C1_00140W	11.4569	11.346	0.110969	1.07995	KEL1	Kelch repeat domain-containing protein; localizes to sites of polarized growth; mutant colonies exhibit slightly decreased filamentation ratio; not required for buccal epithelial cell adherence or virulence in mice
C2_02110C	7.39453	7.2836	0.110933	1.07993	C2_02110C	Protein of unknown function; Spider biofilm induced
C1_11920W	9.26187	9.15095	0.110913	1.07991	C1_11920W	have ATPase activator activity, role in late endosome to vacuole transport via multivesicular body sorting pathway, positive regulation of protein oligomerization and endosome membrane, multivesicular body localization
C2_09320C	13.2702	13.1595	0.110765	1.0798	PES1	Pescadillo homolog required for yeast cell growth, lateral yeast growth on filamentous cells and virulence in mice; hyphal cells grow normally in mutant; mutation confers hypersensitivity to 5-fluorocytosine, 5-fluorouracil, tubercidin
C4_02770C	9.27491	9.16448	0.110428	1.07955	C4_02770C	have ATP binding, magnesium ion binding activity and role in eukaryotic translation initiation factor 2 complex assembly, positive regulation of translational initiation
CR_03520C	10.8807	10.7709	0.109762	1.07905	CR_03520C	Putative actin cytoskeleton component; protein present in exponential and stationary growth phase yeast cultures
C2_09500W	10.4848	10.3753	0.109565	1.0789	C2_09500W	Predicted tRNA dihydrouridine synthase; Spider biofilm induced
C4_07070W	7.86447	7.75492	0.10955	1.07889	CTA6	Protein that activates transcription in 1-hybrid assay in S. cerevisiae
C7_03280C	10.2799	10.1709	0.10901	1.07849	C7_03280C	Protein of unknown function; induced by ketoconazole; Spider, F-12/CO2 and flow model biofilm induced
C3_04470W	11.1905	11.0817	0.108778	1.07831	PKC1	Protein kinase C; functional homolog of S. cerevisiae Pkc1p; mutant has abnormal yeast-form cell morphology and increased cell lysis; activated by phosphatidylserine; target of antifungal, cercosporamide; R400P mutant is activated
C1_06680W	8.81388	8.70531	0.108568	1.07816	VPS34	Autophosphorylated class III phosphatidylinositol 3-kinase; required for normal vesicle transport, hyphal growth, fibroblast adherence, virulence in mouse systemic infection; growth-regulated; caspofungin and hydrogen peroxide sensitivity
C5_02220C	8.68662	8.57811	0.108508	1.07811	C5_02220C	Putative polyphosphate phosphatase; role in hydrolysis of diphosphorylated inositol polyphosphates and diadenosine polyphosphates; Spider biofilm induced
C2_00280C	7.53551	7.42718	0.108326	1.07798	C2_00280C	Putative pre-mRNA-splicing factor; possibly an essential gene, disruptants not obtained by UAU1 method
C6_02520W	10.4872	10.3789	0.108269	1.07793	ISA1	Putative mitochondrial iron-sulfur protein; alkaline repressed; induced in high iron; regulated by Sef1, Sfu1, Hap43; Spider biofilm induced
C6_03210C	10.028	9.91982	0.108194	1.07788	C6_03210C	RNA polymerase III subunit; Spider biofilm induced
C1_05020C	9.31354	9.20547	0.108074	1.07779	ARG2	Putative enzyme of arginine biosynthesis; transcription of genes of arginine biosynthesis pathway, except for ARG2, is induced upon phagocytosis by macrophage
C1_05420W	9.0908	8.98281	0.107993	1.07773	C1_05420W	have enzyme activator activity, mRNA binding activity, role in deadenylation-dependent decapping of nuclear-transcribed mRNA and Dcp1-Dcp2 complex, P-body, cytoplasmic side of membrane, nucleus localization
C7_00140C	9.89487	9.78703	0.107838	1.07761	C7_00140C	Ortholog of S. cerevisiae : YGL242C, C. glabrata CBS138 : CAGL0H07755g, C. dubliniensis CD36 : Cd36_70350, C. parapsilosis CDC317 : CPAR2_300160 and Candida tenuis NRRL Y-1498 : CANTEDRAFT_113872
C2_05270W	10.7899	10.6822	0.107786	1.07757	C2_05270W	Transportin or cytosolic karyopherin beta; Spider biofilm induced
C1_11420W	11.6363	11.5288	0.107574	1.07742	KRR1	Putative nucleolar protein; repressed benomyl treatment or in an azole-resistant strain that overexpresses MDR1; F-12/CO2 early biofilm induced
C5_02340C	10.8762	10.7686	0.107571	1.07741	CST20	Protein kinase of Ste20p/p65PAK family, required for wild-type mating efficiency and virulence in a mouse model; Cst20p-Hst7p-Cek1p-Cph1p MAPK pathway regulates some hyphal growth; involved in Cdc42p growth regulation
CR_04330W	9.32204	9.21488	0.107162	1.07711	CR_04330W	Ortholog of C. dubliniensis CD36 : Cd36_29660, C. parapsilosis CDC317 : CPAR2_205200, Candida tenuis NRRL Y-1498 : CANTEDRAFT_96118 and Debaryomyces hansenii CBS767 : DEHA2F21428g
C6_02230W	12.1889	12.0819	0.107026	1.07701	C6_02230W	Putative GTPase; role in 60S ribosomal subunit biogenesis; Spider biofilm induced
C1_03710C	9.17575	9.06883	0.106926	1.07693	MSB1	Putative regulator of transcription; expression in S. cerevisiae flo8 and flo11 mutants suggests a role in regulation of adhesion factors
CR_01050C	10.1206	10.0137	0.106899	1.07691	CR_01050C	have RNA binding activity, role in mRNA splicing, via spliceosome and U1 snRNP, U2-type prespliceosome localization
C3_04560W	12.973	12.8664	0.106642	1.07672	MAK21	Putative 66S pre-ribosomal particle subunit; mutation confers hypersensitivity to tubercidin (7-deazaadenosine)
C6_02240C	15.2006	15.0941	0.106552	1.07665	RPL10A	Predicted ribosomal protein; downregulated upon phagocytosis by murine macrophages; Hap43-induced; Spider biofilm repressed
C1_03750W	8.03775	7.93168	0.106069	1.07629	C1_03750W	Protein with a predicted cytochrome b5-like Heme/Steroid binding domain; Hap43, caspofungin repressed; flow model biofilm induced
CR_00580W	12.9799	12.8744	0.105421	1.07581	YRB1	Functional homolog of S. cerevisiae Yrb1p; regulates Gsp1 GTPase activity and thereby affects nucleocytoplasmic transport and cytoskeletal dynamics; transcript is not regulated by white-opaque switch or by dimorphic transition
C4_06870W	11.722	11.6166	0.105383	1.07578	RPT5	26S proteasome regulatory subunit; transcript regulated by Nrg1 and Mig1; regulated by Gcn2 and Gcn4; protein level decreases in stationary phase
C2_04360W	9.56303	9.45769	0.105336	1.07574	C2_04360W	Protein kinase of unknown function; mutants are viable
CR_04490C	7.22428	7.1191	0.105173	1.07562	CR_04490C	hydrolase activity and role in cellular protein modification process
CR_01370C	10.8763	10.7713	0.105009	1.0755	CR_01370C	have structural constituent of ribosome activity and mitochondrial small ribosomal subunit localization
C2_05680W	10.3002	10.1954	0.104832	1.07537	COG4	have role in autophagy of peroxisome, establishment of cell polarity, filamentous growth of a population of unicellular organisms, macroautophagy and protein localization by the Cvt pathway, more
C6_00510C	8.4924	8.38773	0.104666	1.07525	RAD52	Required for homologous DNA recombination, repair of UV- or MMS-damaged DNA, telomere length, UV-induced LOH; constitutive expression, MMS-induced; weakly complements S. cerevisiae rad52 mutant; slow growth, increased white-to-opaque switch
C1_10460W	9.33657	9.232	0.104572	1.07518	C1_10460W	Protein of unknown function; oral infection upregulated gene; upregulated in strains from HIV+ patients with oral candidiasis; mutants have reduced ability to damage oral epithelial cells; transcript possibly regulated upon hyphal formation
C3_01000W	12.7427	12.6382	0.104475	1.0751	BMS1	Putative GTPase; Hap43-induced gene; mutation confers resistance to 5-fluorocytosine (5-FC); flucytosine induced; repressed by prostaglandins; Spider biofilm induced
C2_09510C	10.1648	10.061	0.103806	1.0746	C2_09510C	have ATP:ADP antiporter activity, calcium ion binding activity and role in ADP transport, ATP transport, mitochondrial transport
C3_07390C	10.3045	10.2009	0.103597	1.07445	C3_07390C	have structural constituent of ribosome activity and mitochondrial small ribosomal subunit localization
CR_08430W	9.27667	9.17323	0.103438	1.07433	CR_08430W	Protein similar to S. cerevisiae Vac14p; a protein involved in regulated synthesis of PtdIns(3,5)P(2); transposon mutation affects filamentous growth
C3_06270C	7.82158	7.71826	0.103317	1.07424	C3_06270C	Ortholog of Rad33; involved in nucleotide excision repair in S. cerevisiae; induced by Mnl1 under weak acid stress
C1_05630C	13.6198	13.5166	0.10319	1.07415	C1_05630C	Putative karyopherin beta; repressed by nitric oxide
C1_02610W	9.33372	9.23233	0.101396	1.07281	IML1	Putative protein with a role in autophagy; rat catheter biofilm induced
C3_06720W	10.5094	10.4084	0.100974	1.0725	PRP5	Putative pre-mRNA processing RNA-helicase; induced upon adherence to polystyrene; rat catheter and Spider biofilm induced
C4_05100C	11.0394	10.9386	0.100846	1.0724	MYO5	Class I myosin; nonessential; role in cortical actin patch polarity and polar budding; required for hyphal growth, white-opaque switch; regulatory phosphorylation on S366; downregulated on adherence to polystyrene
C1_08140W	8.03683	7.93618	0.100649	1.07226	C1_08140W	have tRNA-specific adenosine deaminase activity, tRNA-specific adenosine-34 deaminase activity, role in tRNA wobble adenosine to inosine editing and tRNA-specific adenosine-34 deaminase complex localization
C4_00740W	8.31189	8.21132	0.100561	1.07219	C4_00740W	have RNA binding, ribonuclease MRP activity, ribonuclease P activity
CR_01700C	9.63392	9.53354	0.100382	1.07206	CR_01700C	have U6 snRNA binding activity, role in spliceosomal complex assembly, spliceosomal tri-snRNP complex assembly and U6 snRNP localization
C2_05020W	8.94658	8.84624	0.100346	1.07203	C2_05020W	have role in mitochondrion organization
CR_04710W	7.94524	7.84497	0.100267	1.07197	CR_04710W	have U2-type spliceosomal complex localization
C1_06030C	7.84923	7.7491	0.100125	1.07187	C1_06030C	complex subunit that methylates histone H3 on lysine 4 and is required in transcriptional silencing near telomeres; repressed in an azole-resistant strain overexpressing MDR1
C5_02320C	9.20378	9.10416	0.0996215	1.07149	C5_02320C	have role in GPI anchor biosynthetic process, cellular manganese ion homeostasis and endoplasmic reticulum, fungal-type vacuole membrane localization
C3_00980W	11.1272	11.0277	0.0995144	1.07141	FLC1	Protein involved in heme uptake; putative FAD transporter, similar to S. cerevisiae Flc1; regulated by iron; macrophage-induced; mutant defective in filamentous growth; Spider biofilm induced
C1_09620C	8.72298	8.62402	0.0989591	1.071	C1_09620C	Mitochondrial matrix protein; required for assembly/stability of the F1 sector of mitochondrial F1F0 ATP synthase at high temperature; rat catheter biofilm repressed
C5_00290W	9.55676	9.45807	0.0986944	1.0708	DUS4	have tRNA dihydrouridine synthase activity and role in tRNA modification
C3_00290W	12.0773	11.979	0.0983746	1.07057	RPT2	Putative ATPase of the 19S regulatory particle of the 26S proteasome; oxidative stress-induced via Cap1; Spider biofilm repressed
CR_10530W	9.12227	9.02393	0.0983383	1.07054	CR_10530W	Ortholog of C. dubliniensis CD36 : Cd36_35360, C. parapsilosis CDC317 : CPAR2_200320, Candida tenuis NRRL Y-1498 : CANTEDRAFT_136418 and Debaryomyces hansenii CBS767 : DEHA2A14080g
C4_01730C	10.8832	10.7851	0.0980344	1.07031	C4_01730C	have P-body localization
C1_04600C	10.7594	10.6614	0.0979521	1.07025	C1_04600C	Protein of unknown function; Spider biofilm repressed
C7_03380W	8.25055	8.15279	0.0977591	1.07011	C7_03380W	have role in mitochondrial respiratory chain complex assembly and mitochondrial intermembrane space localization
C7_02540W	8.51311	8.41549	0.0976145	1.07	C7_02540W	Ortholog of C. dubliniensis CD36 : Cd36_72280, C. parapsilosis CDC317 : CPAR2_703040, Candida tenuis NRRL Y-1498 : CANTEDRAFT_125842 and Debaryomyces hansenii CBS767 : DEHA2B05984g
CR_03170W	13.073	12.9758	0.097195	1.06969	DPS1-1	Putative tRNA-Asp synthetase; genes encoding ribosomal subunits, translation factors, tRNA synthetases are downregulated upon phagocytosis by murine macrophage; protein enriched in stationary phase yeast cultures
C5_01760C	9.5294	9.43235	0.0970573	1.06959	PIKA	Putative phosphatidylinositol kinase; non-sex gene located within the MTLa mating-type-like locus
C3_00250C	11.7626	11.6661	0.0964573	1.06914	TIM44	Protein involved in transport across membranes; Spider biofilm repressed
C5_01130W	10.3819	10.2855	0.0963751	1.06908	CYC3	Mitochondrial cytochrome c heme lyase; antigenic cell-wall protein; filament induced; induced on polystyrene adherence, interaction with macrophage; N-glycosylation, 2 heme-binding motifs; rat catheter, Spider biofilm induced
C6_03460W	10.6678	10.5715	0.0962483	1.06899	C6_03460W	Nucleoporin component of central core of the nuclear pore complex; mRNA binds She3
C4_05650W	10.5619	10.4658	0.0961171	1.06889	C4_05650W	and nucleolus localization
C7_00820W	9.32968	9.23411	0.0955658	1.06848	RFC2	Putative heteropentameric replication factor C subunit; periodic mRNA expression, peak at cell-cycle G1/S phase
C2_09660W	11.3056	11.2102	0.0953996	1.06836	C2_09660W	Putative 66S pre-ribosomal particle component; Hap43-induced; F-12/CO2 early biofilm induced
C6_02360W	10.8339	10.7386	0.0953317	1.06831	NIP7	Putative nucleolar protein with role in ribosomal assembly; hyphal-induced; Hap43-induced; Spider biofilm induced
C2_01060C	7.52973	7.43442	0.0953106	1.0683	C2_01060C	Protein with a predicted DnaJ chaperone domain and a CSL-type zinc finger; Spider biofilm induced
C1_08850C	8.39646	8.30155	0.0949101	1.068	AFG1	Putative mitochondrial ATPase of the AAA family; similar but not orthologous to S. cerevisiae Afg1; mutant is viable; regulated by Sef1, Sfu1, and Hap43
C2_09900C	11.0011	10.9064	0.0946817	1.06783	TIM23	Protein involved in mitochondrial matrix protein import
C3_07610W	10.0155	9.92091	0.0946363	1.0678	TIP120	protein involved in regulation of SCF complexes; binds unnedddylated cullin Cdc53; mutants are viable
CR_10710C	8.48098	8.3864	0.0945763	1.06775	VPS52	Protein required for hyphal growth; has similarity to S. cerevisiae Vps52p
C3_01610W	12.2027	12.1083	0.0944318	1.06764	C3_01610W	Membrane protein; Hap43p-repressed gene; repressed by nitric oxide
C4_05600W	10.273	10.1786	0.0944033	1.06762	GYP2	have GTPase activator activity, role in intracellular protein transport and cytoplasm localization
C6_01290C	8.33327	8.23931	0.0939593	1.0673	QDR3	family, major facilitator superfamily (MFS); Hap43p-repressed gene
C5_05130C	8.6864	8.59252	0.0938782	1.06724	C5_05130C	Putative dephospho-CoA kinase; protein likely to be essential for growth, based on an insertional mutagenesis strategy
C5_03410C	9.50553	9.41218	0.0933487	1.06684	C5_03410C	have structural constituent of ribosome activity and mitochondrial large ribosomal subunit localization
C1_05120W	8.36066	8.26739	0.0932733	1.06679	C1_05120W	have role in actin cortical patch localization, arginine transport, endocytosis, late endosome to vacuole transport, lysine transport, regulation of intracellular pH
C2_00400C	11.3617	11.2685	0.0932169	1.06675	C2_00400C	Putative NADH dehydrogenase; repressed by nitric oxide, Hap43p-repressed
CR_08200C	9.82685	9.73409	0.0927538	1.0664	CR_08200C	subfamily of ABC family; similar to S. cerevisiae Bpt1p
CR_02980C	11.2319	11.1395	0.0924185	1.06616	SRP40	Putative chaperone of small nucleolar ribonucleoprotein particles; macrophage/pseudohyphal-induced; rat catheter biofilm induced
C2_07360W	9.2625	9.1701	0.0923997	1.06614	C2_07360W	have RNA methyltransferase activity, role in 7-methylguanosine cap hypermethylation, meiotic cell cycle, nucleologenesis, regulation of telomere maintenance via telomerase, tRNA processing and nucleolus localization
C5_00310C	10.5806	10.4883	0.0923251	1.06609	C5_00310C	Protein with a fungal RNA polymerase I subunit RPA14 domain; proposed to play a role in the recruitment of pol I to the promoter; Hap43-induced gene
C7_00340C	10.7079	10.6157	0.0922338	1.06602	C7_00340C	have protein transporter activity, role in protein import into nucleus and cytoplasm, nucleus localization
C4_07100C	10.1374	10.0454	0.0920251	1.06587	C4_07100C	Predicted RNA-dependent ATPase RNA helicase; Hap43-induced gene
C3_04220C	10.3897	10.2979	0.0917705	1.06568	URK1	Protein similar to uridine kinase; repressed by ciclopirox olamine; Spider biofilm induced
CR_03380W	9.38291	9.29138	0.0915339	1.0655	MTG1	Putative mitochondrial GTPase; likely essential for respiratory competence and in large ribosomal subunit assembly; mitochondrial translation; Spider biofilm induced
CR_05260C	10.2284	10.1372	0.0912459	1.06529	KCS1	Putative bZIP transcription factor; Spider biofilm induced
C7_01220W	10.5395	10.4482	0.0912425	1.06529	GCN3	cells
C7_02330W	10.9338	10.8427	0.0911162	1.06519	YCF1	Putative glutathione S-conjugate transporter; MRP/CFTR-subfamily, ABC type transporter; human neutrophil-induced; oxidative stress-induced via Cap1; possible association with multidrug resistance; possibly essential; Spider biofilm induced
C2_04930C	9.89122	9.80016	0.0910679	1.06516	CRK1	Protein kinase of the Cdc2 subfamily involved in hyphal development, virulence; promotes hyphal development independently of Cph1 and Efg1; functionally complements pheromone hypersensitivity of S. cerevisiae sgv1 mutant; Hap43p-repressed
C6_04170C	9.23768	9.14675	0.0909258	1.06505	SEC5	Predicted exocyst component; ortholog of S. cerevisiae Sec5p; merged with orf19.75 in Assembly 21
C6_00320C	9.16249	9.07297	0.0895164	1.06401	DNA2	Protein similar to S. cerevisiae Dna2p, which is a DNA replication factor involved in DNA repair; induced under hydroxyurea treatment
C6_02370C	10.9619	10.8735	0.088453	1.06323	C6_02370C	have structural constituent of ribosome activity and mitochondrial small ribosomal subunit localization
C5_01190W	9.69068	9.60232	0.0883593	1.06316	C5_01190W	Predicted protein of unknown function; merged with orf19.1952 in Assembly 21
C2_09230C	10.1394	10.0512	0.0881561	1.06301	KIS1	Snf1p complex scaffold protein; similar to S. cerevisiae Gal83p and Sip2p with regions of similarity to Sip1p (ASC and KIS domain); interacts with Snf4p; mutants are hypersensitive to caspofungin and hydrogen peroxide; Hap43p-repressed gene
C2_03070C	8.63962	8.55149	0.0881313	1.06299	SMP3	biosynthesis; catalyzes mannosylation of Man3-GPI precursor; essential for viability; 8-9 transmembrane regions predicted; has HQEXRF motif; functional homolog of S. cerevisiae Smp3p
C1_09520C	9.13927	9.05119	0.0880738	1.06295	C1_09520C	Protein of unknown function; induced by nitric oxide
C1_12140W	8.76745	8.67969	0.0877576	1.06272	C1_12140W	with predicted cofactor binding activity
C1_06960W	12.241	12.1537	0.0872233	1.06232	SUI2	Translation initiation factor eIF2, alpha chain; genes encoding ribosomal subunits, translation factors, and tRNA synthetases are downregulated upon phagocytosis by murine macrophage; stationary phase enriched protein
C6_02140W	9.15737	9.07018	0.0871891	1.0623	C6_02140W	with predicted role in signal transduction
CR_07600W	10.7743	10.6871	0.087162	1.06228	CR_07600W	have DNA binding, DNA-dependent ATPase activity, chromatin binding activity
C1_08450C	11.193	11.1058	0.0871362	1.06226	CDC42	Rho-type GTPase; required for budding and maintenance of hyphal growth; GGTase I geranylgeranylated; misexpression blocks hyphal growth, causes avirulence in mouse IV infection; shows actin-dependent localization to hyphal tip
C4_04120C	9.48342	9.39644	0.0869799	1.06214	C4_04120C	have phosphatidylinositol-3-phosphate binding, phosphatidylinositol-5-phosphate binding activity
C4_01740W	8.18486	8.09797	0.0868891	1.06208	TIM12	Predicted component of the TIM22 complex, involved in protein import into mitochondrial inner membrane; flow model biofilm induced
C6_04290W	11.1145	11.0277	0.0867681	1.06199	C6_04290W	have role in protein deubiquitination, regulation of ER to Golgi vesicle-mediated transport, regulation of retrograde vesicle-mediated transport, Golgi to ER, ribophagy
C1_14100W	9.79611	9.7097	0.0864098	1.06172	YPT52	Rab-family GTPase involved in vacuolar trafficking, colocolizes with Vps1p and Ypt53p in late endosome
C1_06710W	9.20316	9.1168	0.0863623	1.06169	KIN28	Putative serine/threonine protein kinase, involved in control of filamentous growth; possibly an essential gene, disruptants not obtained by UAU1 method
CR_00110W	8.98886	8.90252	0.0863439	1.06168	CR_00110W	Ortholog of C. dubliniensis CD36 : Cd36_25130, C. parapsilosis CDC317 : CPAR2_800100, Candida tenuis NRRL Y-1498 : CANTEDRAFT_107256 and Debaryomyces hansenii CBS767 : DEHA2E18370g
C2_00810C	7.89532	7.80907	0.0862506	1.06161	C2_00810C	Ortholog of C. dubliniensis CD36 : Cd36_15750, C. parapsilosis CDC317 : CPAR2_213000, Debaryomyces hansenii CBS767 : DEHA2D18524g and Pichia stipitis Pignal : PICST_42355
C2_07610C	10.4246	10.3384	0.0861305	1.06152	C2_07610C	have role in rescue of stalled ribosome, ribosome-associated ubiquitin-dependent protein catabolic process and RQC complex, cytosolic large ribosomal subunit localization
C2_07060W	8.5084	8.4223	0.0861074	1.0615	C2_07060W	have RNA binding activity, role in mRNA splicing, via spliceosome and U2 snRNP, U2-type prespliceosome localization
C3_05300C	9.81642	9.73091	0.0855124	1.06106	C3_05300C	have choline kinase activity, ethanolamine kinase activity and role in phosphatidylcholine biosynthetic process, phosphatidylethanolamine biosynthetic process
C5_03010W	8.81829	8.73282	0.0854633	1.06103	C5_03010W	have role in mRNA splicing, via spliceosome, maturation of 5S rRNA and U4/U6 x U5 tri-snRNP complex localization
C3_01750C	9.26018	9.1757	0.0844759	1.0603	BRO1	Class E vacuolar protein sorting factor; role in transport from multivesicular body to vacuole; not involved in Rim101 pathway; macrophage and pseudohyphal-repressed; flow model biofilm induced
CR_07650W	10.3747	10.2904	0.0842983	1.06017	GLC7	Putative catalytic subunit of type 1 serine/threonine protein phosphatase; regulated by Shp1; induced in high iron; alternatively spliced intron in 5-prime UTR
C2_09250W	8.64917	8.56525	0.083917	1.05989	C2_09250W	with predicted protein tyrosine phosphatase activity
C1_13490C	7.82781	7.74395	0.0838621	1.05985	C1_13490C	have role in cellular calcium ion homeostasis, regulation of G0 to G1 transition
C1_14200W	9.14549	9.06197	0.0835213	1.0596	C1_14200W	Possible Golgi membrane protein; transcript positively regulated by Tbf1; mRNA binds She3
C5_00210C	11.3296	11.2463	0.0833224	1.05946	BRE1	Putative transcription factor with C3HC4 zinc finger DNA-binding motif; similar to S. cerevisiae Bre1p; transposon mutation affects filamentous growth
C1_08860C	9.67875	9.59548	0.083268	1.05942	C1_08860C	phosphatase; repressed by alpha pheromone in SpiderM medium
C3_07500W	10.9343	10.8519	0.0823885	1.05877	VAN1	Member of Mnn9 family of mannosyltransferases; ortholog of S. cerevisiae Van1p; fungal-specific (no human or murine homolog)
C2_06190W	11.286	11.2038	0.0821631	1.0586	ILV1	Putative threonine dehydratase; regulated by Gcn4 and Gcn2; induced by amino acid starvation (3-AT); protein present in yeast exponential and stationary phase cultures; early-stage flow model biofilm induced
C4_06210C	12.8642	12.7822	0.0820648	1.05853	C4_06210C	Putative GTPase; heterozygous null mutant exhibits resistance to parnafungin in the C. albicans fitness test; Hap43p-induced gene
C2_00060C	10.9124	10.8306	0.0817591	1.05831	C2_00060C	Protein of unknown function; Spider biofilm repressed
C6_04450W	9.29905	9.21806	0.0809858	1.05774	C6_04450W	with predicted GTP binding activity
C1_09430W	11.6223	11.5413	0.080956	1.05772	C1_09430W	Putative membrane protein; induced by alpha pheromone in SpiderM medium; Hap4-induced gene; Spider biofilm induced
C1_04110W	8.66562	8.58483	0.0807889	1.0576	C1_04110W	have lysophosphatidic acid acyltransferase activity, role in cellular triglyceride homeostasis, lipid particle organization and endoplasmic reticulum, lipid droplet localization
C1_00650C	10.4425	10.3622	0.080327	1.05726	SNF7	ESCRT III complex protein; role in proteolytic activation of Rim101 and Rim8 processing/activation; separable roles in RIM101 pathway and in transport from MVB to vacuole; involved in echinocandin and azole sensitivity
C5_04060C	9.75017	9.66998	0.080191	1.05716	MEC1	Cell cycle checkpoint protein with a role in genome integrity; RNA abundance regulated by tyrosol and cell density
C1_09980C	10.03	9.94995	0.0800136	1.05703	C1_09980C	have acylglycerol lipase activity, role in triglyceride metabolic process and lipid droplet, membrane localization
C7_01940C	10.3781	10.2984	0.0796898	1.05679	C7_01940C	of S. cerevisiae; colony morphology-related gene regulation by Ssn6; induced by Mnl1 under weak acid stress; possibly essential gene, disruptants not obtained by UAU1 method; Spider biofilm induced
C3_06430W	10.3677	10.2882	0.0794991	1.05665	APN1	Ortholog of S. cerevisiae Apn1; an AP endonuclease; transcript induced by interaction with macrophages; fungal-specific (no human or murine homolog)
C4_01260W	8.82714	8.74775	0.0793895	1.05657	RLM1	Putative transcription factor; required for wild-type resistance to cell wall perturbation, caspofungin treatment; regulates caspofungin induction of PGA13
CR_08000C	11.4197	11.3404	0.0793659	1.05655	CR_08000C	Protein with an aspartate aminotransferase domain; Gcn4-regulated
C4_05630W	11.0479	10.9691	0.0787847	1.05613	C4_05630W	Putative RNA polymerase II subunit B44; heterozygous null mutant exhibits resistance to parnafungin in the C. albicans fitness test; Spider biofilm repressed
C4_03600C	9.67047	9.5917	0.0787657	1.05611	C4_03600C	Protein of unknown function; planktonic growth-induced gene
C4_06880C	9.69353	9.61484	0.0786881	1.05606	C4_06880C	have role in SAGA complex localization to transcription regulatory region, exocytosis, filamentous growth, histone deubiquitination and mRNA export from nucleus, more
C2_03770C	9.66686	9.58835	0.0785021	1.05592	STE11	Protein similar to S. cerevisiae Ste11p; mutants are sensitive to growth on H2O2 medium
C7_01780W	10.3088	10.2311	0.0777007	1.05533	LPI9	Protein phosphatase type 1 regulator; role in chromosome segregation, regulation of phosphoprotein phosphatase activity; rat catheter and Spider biofilm induced
CR_06830C	8.47787	8.40042	0.0774473	1.05515	SIW14	Putative protein phosphatase of the PTP family (tyrosine-specific), similar to S. cerevisiae Siw14p; mutant shows virulence defect; Hap43p-repressed gene
C3_05380W	8.01613	7.93888	0.0772483	1.055	C3_05380W	Predicted MFS membrane transporter; member of the proton coupled folate transporter/heme carrier protein family; virulence-group-correlated expression; Spider biofilm induced
C3_00370C	10.6936	10.6164	0.0772084	1.05497	BUD21	Small-subunit processome component; repressed by prostaglandins
C1_11240C	11.4409	11.3638	0.0771253	1.05491	CHO1	Putative phosphatidylserine synthase; ortholog of S. cerevisiae CHO1; transposon mutation affects filamentous growth; regulated by Nrg1, Tup1
C4_02670W	8.01678	7.94047	0.0763053	1.05431	C4_02670W	Putative subunit of phosphatidylinositol 3-kinase complexes I and II; transcription is activated in the presence of elevated CO2
C4_04350W	8.96884	8.89256	0.0762861	1.0543	C4_04350W	Ortholog of C. dubliniensis CD36 : Cd36_44020, C. parapsilosis CDC317 : CPAR2_302330, Candida tenuis NRRL Y-1498 : CANTEDRAFT_105448 and Debaryomyces hansenii CBS767 : DEHA2C10582g
C1_10120C	9.98736	9.91116	0.0761964	1.05423	C1_10120C	TFIIE small subunit; involved in RNA polymerase II transcription initiation; Spider biofilm induced
C2_10260C	10.7958	10.7197	0.0761405	1.05419	CMK2	Putative calmodulin-dependent protein kinase; involved in cell wall integrity and oxidative stress response
C1_10640C	9.28595	9.21014	0.0758174	1.05396	PEA2	Putative coiled-coil polarisome; predicted role in polarized morphogenesis, cell fusion, and low affinity Ca2+ influx; rat catheter biofilm induced
C1_06010W	10.6908	10.615	0.0757195	1.05389	CHS7	S. cerevisiae Chs7p, which effects ER export of Chs3p; induced cyr1 mutant hyphae and ras1 yeast-form cells; Spider biofilm induced
C2_04120C	12.0826	12.0069	0.0756911	1.05387	C2_04120C	and nucleolus, preribosome localization
C2_04820W	10.1934	10.1177	0.0756774	1.05386	C2_04820W	have rRNA (guanine-N1-)-methyltransferase activity, role in rRNA modification and mitochondrion localization
C5_03540C	14.0988	14.0237	0.0751327	1.05346	RPS25B	Ribosomal protein; macrophage/pseudohyphal-induced after 16 h; repressed upon phagocytosis by murine macrophage; transcript positively regulated by Tbf1; 5-prime -UTR intron; Hap43-induced; Spider biofilm repressed
C5_00340W	10.1735	10.0984	0.0750605	1.05341	C5_00340W	Protein of unknown function; Spider biofilm repressed
C3_05030W	11.2792	11.2044	0.0748392	1.05324	PHB2	Prohibitin 2; plasma membrane localized
C5_05220W	7.97382	7.89904	0.0747793	1.0532	CAG1	heterotrimeric G protein alpha subunit; positive role in mating pheromone response; opaque-enriched transcript; transcript repressed by MTLa1-MTLalpha2; regulated by hemoglobin-responsive Hbr1 via MTL genes; rat catheter biofilm repressed
C2_08010W	10.8748	10.8001	0.0747218	1.05316	BLM3	Putative proteasome activator; binds core proteasome and stimulates proteasome-mediated protein degradation by inducing gate opening; ortholog of S. cerevisiae Blm10; transcript regulated by Nrg1 and Mig1
CR_03570C	9.80818	9.7337	0.0744771	1.05298	YVH1	Putative dual specificity phosphatase (phosphoserine/threonine and phosphotyrosine phosphatase); required for wild-type growth rate and for wild-type virulence in mouse model of systemic infection; Hap43p-induced gene
CR_07870W	7.51723	7.44314	0.0740923	1.0527	CR_07870W	Ortholog of S. cerevisiae : AIM32, C. glabrata CBS138 : CAGL0L01529g, C. dubliniensis CD36 : Cd36_33550, C. parapsilosis CDC317 : CPAR2_702070 and Candida tenuis NRRL Y-1498 : CANTEDRAFT_114174
CR_07660C	9.81035	9.73662	0.0737315	1.05244	CR_07660C	have GTP binding, signal recognition particle binding activity, role in protein targeting to ER and integral component of endoplasmic reticulum membrane, signal recognition particle receptor complex localization
C4_00200C	12.3413	12.2678	0.0734938	1.05226	MET15	medium a visual selection; chlamydospore formation induced, F-12/CO2 biofilm induced
C4_04290W	9.86426	9.79113	0.0731381	1.052	SEC15	Exocyst subunit, involved in polarized growth; cellular bud tip-associated protein; interacts with Ras-related GTPase Rsr1p; ortholog of S. cerevisiae SEC15
C2_07500C	9.06704	8.99391	0.0731278	1.05199	MED4	RNA polymerase II core mediator complex subunit
C1_00210C	11.9818	11.9091	0.0726983	1.05168	C1_00210C	have unfolded protein binding activity, role in protein folding, protein localization to cell surface and integral component of endoplasmic reticulum membrane localization
C4_04840C	9.74186	9.66931	0.0725456	1.05157	AGP3	Putative serine transporter; possible role in assimilation of sulfur; F-12/CO2 early biofilm induced
C2_03080W	12.9525	12.8803	0.0722318	1.05134	IDH2	Putative mitochondrial NAD-isocitrate dehydrogenase subunit; induced by ciclopirox; induced in high iron; present in exponential and stationary growth phases; Spider biofilm repressed
C2_00820W	9.66301	9.59103	0.0719866	1.05116	C2_00820W	have role in mitochondrial tRNA wobble uridine modification and mitochondrial inner membrane localization
C1_11120C	11.3542	11.2822	0.0719354	1.05113	C1_11120C	Protein similar to S. cerevisiae Gvp36p; transposon mutation affects filamentous growth
CR_07440W	9.2642	9.1923	0.0718987	1.0511	ACE2	Transcription factor; similar to S. cerevisiae Ace2 and Swi5; regulates morphogenesis, cell separation, adherence, virulence in a mice; mutant is hyperfilamentous; rat catheter and Spider biofilm induced
C7_01330C	9.4677	9.39597	0.0717348	1.05098	GCN2	kinase; has nonessential role in amino acid starvation response, in contrast to S. cerevisiae homolog; similar to S. cerevisiae Gcn2p
C3_02590W	9.5788	9.50737	0.071423	1.05075	APL5	Ortholog of S. cerevisiae and S. pombe Apl5; subunit of the AP-3 adaptor complex involved in Golgi-to-vacuole transport; phosphorylated protein; mutant is viable;
C4_04750W	9.15365	9.08286	0.0707926	1.05029	C4_04750W	have role in negative regulation of gluconeogenesis, proteasome-mediated ubiquitin-dependent protein catabolic process, traversing start control point of mitotic cell cycle and GID complex localization
C7_01490W	9.47141	9.40072	0.0706856	1.05022	C7_01490W	Protein of unknown function; Spider biofilm induced
C6_04060W	10.1406	10.0703	0.0703181	1.04995	C6_04060W	have ribosomal large subunit binding, ubiquitin-protein transferase activity
C1_10880W	11.3107	11.2407	0.0699846	1.04971	C1_10880W	Putative U3 snoRNA-associated protein; Hap43-induced; transposon mutation affects filamentous growth; repressed by prostaglandins
C2_08930W	10.543	10.4731	0.0698664	1.04962	C2_08930W	have role in proteasome-mediated ubiquitin-dependent protein catabolic process and nuclear chromatin, nuclear periphery, proteasome regulatory particle, lid subcomplex, proteasome storage granule localization
CR_09370W	13.1816	13.1123	0.0692808	1.04919	ELF1	motifs; required for wild-type morphology, growth; expressed in hyphal, pseudohyphal, and yeast form; Hap43-induced; Spider and flow model biofilm induced
C1_09970C	8.82118	8.75192	0.0692538	1.04917	PDC2	Homeodomain-like transcription factor; regulator of pyruvate decarboxylase; contains a putative C-terminal activation domain, Glu- and Pro-rich; complements glucose utilization defect of S. cerevisiae pdc2 mutant
C1_04880C	8.61051	8.54229	0.0682206	1.04842	MRPL37	Putative mitochondrial large subunit ribosomal protein; shows colony morphology-related gene regulation by Ssn6p
C1_00920W	9.70622	9.63825	0.0679731	1.04824	C1_00920W	Ortholog of S. cerevisiae : YOR296W, C. glabrata CBS138 : CAGL0G07579g, C. dubliniensis CD36 : Cd36_00870, C. parapsilosis CDC317 : CPAR2_110020 and Candida tenuis NRRL Y-1498 : CANTEDRAFT_93196
CR_04590C	11.1629	11.0952	0.0676811	1.04803	PDX3	Pyridoxamine-phosphate oxidase; transcript regulated by yeast-hypha switch and by Nrg1, Mig1, Tup1; Hap43, caspofungin repressed; present in exponential and stationary phase yeast cultures
C1_12220W	7.26305	7.19542	0.0676242	1.04799	CDC6	Putative ATP-binding protein with a predicted role in DNA replication; member of conserved Mcm1p regulon; periodic mRNA expression, peak at cell-cycle M/G1 phase
C1_03310W	10.7531	10.6856	0.0674771	1.04788	C1_03310W	Putative DNA translocase; Spider biofilm repressed
C1_11090C	9.76266	9.69528	0.0673795	1.04781	C1_11090C	have role in mRNA polyadenylation, pre-mRNA cleavage required for polyadenylation and mRNA cleavage and polyadenylation specificity factor complex, nuclear chromatin localization
C6_01720C	11.7581	11.6908	0.0673115	1.04776	SUR7	Protein required for normal cell wall, plasma membrane, cytoskeletal organization, endocytosis; localizes to eisosome subdomains of plasma membrane; four transmembrane motifs; mutant shows ectopic, chitin-rich cell wall; fluconazole-induced
C3_04120C	9.30035	9.23338	0.0669722	1.04752	C3_04120C	Membrane-localized protein of unknown function
C1_07130C	9.58079	9.51401	0.0667757	1.04737	C1_07130C	Protein of unknown function; Spider biofilm induced
CR_02500W	8.40935	8.3426	0.0667478	1.04735	CR_02500W	Ortholog of C. dubliniensis CD36 : Cd36_27430, C. parapsilosis CDC317 : CPAR2_802450, Candida tenuis NRRL Y-1498 : CANTEDRAFT_113969 and Debaryomyces hansenii CBS767 : DEHA2A13002g
C7_03390C	10.9942	10.9276	0.0666399	1.04727	PUP3	Putative beta 3 subunit of the 20S proteasome; macrophage/pseudohyphal-repressed
C5_02060W	8.12863	8.06212	0.0665069	1.04718	C5_02060W	Ortholog of C. dubliniensis CD36 : Cd36_51910, C. parapsilosis CDC317 : CPAR2_101650, Candida tenuis NRRL Y-1498 : CANTEDRAFT_94797 and Debaryomyces hansenii CBS767 : DEHA2D06578g
C3_02280C	13.1163	13.05	0.0662533	1.04699	GFA1	Glucosamine-6-phosphate synthase, homotetrameric enzyme of chitin/hexosamine biosynthesis; inhibited by UDP-GlcNAc, FMDP, N-acyl peptide, kanosamine-6-P; functional homolog of S. cerevisiae Gfa1p; Cagrowth-phase regulated; catalytic Cys
CR_03050C	9.02835	8.9622	0.0661561	1.04692	ZCF11	Zn(II)2Cys6 transcription factor; required for wild-type filamentous growth; mRNA binds She3
C1_00610W	11.1147	11.0486	0.0661059	1.04689	PSD1	Phosphatidylserine decarboxylase; involved in phosphatidylethanolamine synthesis; Spider biofilm repressed
C1_08290C	12.2497	12.1838	0.0658772	1.04672	DIP2	Putative small ribonucleoprotein complex; Tn mutation affects filamentous growth; physically interacts with TAP-tagged Nop1; heterozygous null mutant exhibits resistance to parnafungin; Hap43-induced gene; Spider biofilm induced
C2_02170W	10.6324	10.5666	0.065795	1.04666	C2_02170W	Possible vacuolar protein; Hap43-induced gene
C3_00510W	8.04265	7.97724	0.06541	1.04638	C3_00510W	Ortholog of S. cerevisiae : ECM9, C. glabrata CBS138 : CAGL0L02255g, C. dubliniensis CD36 : Cd36_80470, C. parapsilosis CDC317 : CPAR2_503390 and Candida tenuis NRRL Y-1498 : CANTEDRAFT_133107
C3_02940C	11.4735	11.4082	0.0653578	1.04634	NUO2	NADH-ubiquinone oxidoreductase subunit; Hap43p-repressed gene; repressed by nitric oxide; identified in detergent-resistant membrane fraction (possible lipid raft component)
C3_07600W	11.4023	11.3373	0.0650148	1.0461	C3_07600W	Ortholog of S. cerevisiae : YCR016W, C. glabrata CBS138 : CAGL0L07832g, C. dubliniensis CD36 : Cd36_87480, C. parapsilosis CDC317 : CPAR2_808240 and Candida tenuis NRRL Y-1498 : CANTEDRAFT_96280
C4_05610C	11.2583	11.1935	0.0648449	1.04597	C4_05610C	Putative eisosome component role in proper eisosome assembly; upregulated in cyr1 null mutant
C4_03820C	8.60854	8.54383	0.0647116	1.04588	HRQ2	Protein of unknown function; mutants are viable; rat catheter and Spider biofilm induced
C1_09370W	10.0174	9.95289	0.0644714	1.0457	CEF1	Putative mRNA splicing factor; ortholog is essential in S. cerevisiae; Spider biofilm induced
CR_01950W	11.388	11.3238	0.0642603	1.04555	CR_01950W	have RNA polymerase I activity, role in nucleolar large rRNA transcription by RNA polymerase I and DNA-directed RNA polymerase I complex localization
C2_07590W	10.9087	10.8447	0.0639335	1.04531	VMA10	Subunit G of the V1 peripheral membrane domain of the vacuolar H+-ATPase (V-ATPase); involved in vacuolar acidification; rat catheter biofilm repressed
C2_06440C	8.81916	8.75568	0.0634835	1.04499	C2_06440C	Protein with homology to peroxisomal membrane proteins; Sef1p-, Sfu1p-, and Hap43p-regulated gene
CR_04340W	11.2008	11.1373	0.0634795	1.04498	PIM1	ATP-dependent Lon protease; role in degradation of misfolded proteins in mitochondria, biogenesis and maintenance of mitochondria; rat catheter biofilm induced
C1_06760C	11.2528	11.1898	0.0630698	1.04469	C1_06760C	Putative U2 snRNP component; mutation confers hypersensitivity to 5-fluorocytosine (5-FC), 5-fluorouracil (5-FU), and tubercidin (7-deazaadenosine); Hap43-induced, Spider biofilm induced
C1_06230C	10.176	10.1133	0.0627254	1.04444	MDM34	Putative zinc finger transcription factor; macrophage-downregulated; flow model biofilm induced; flow model and Spider biofilm induced
C1_01050C	10.8426	10.7799	0.0627017	1.04442	C1_01050C	Putative enoyl reductase involved in very long chain fatty acid elongation; possibly an essential gene, disruptants not obtained by UAU1 method
C1_00160C	13.6366	13.5739	0.0626277	1.04437	C1_00160C	Putative nucleolar protein with a predicted role in pre-rRNA processing and ribosome biogenesis; repressed by nitric oxide; required for flow model biofilm formation; Spider biofilm repressed
C2_03450W	10.0202	9.95755	0.0626146	1.04436	C2_03450W	Protein required for respiratory growth
CR_01750C	11.5842	11.5219	0.0623619	1.04417	SEC4	Small GTPase of Rab family; role in post-Golgi secretion; possible C-terminal palmitoylation; downregulated on adherence to polystyrene; localizes to the Spitzenkorper during hyphal growth; functional homolog of S. cerevisiae Sec4p
C3_00530C	8.81432	8.75198	0.0623363	1.04416	C3_00530C	have microtubule plus-end binding activity
C3_06110C	9.74041	9.67857	0.0618365	1.04379	C3_06110C	Predicted NAD+/NADH kinase; possible role in cellular iron ion homeostasis; Spider biofilm induced
C4_01760W	8.29277	8.23132	0.0614499	1.04351	C4_01760W	Predicted peptide alpha-N-acetyltransferase; flow model biofilm induced
CR_02170W	10.4968	10.4355	0.0613296	1.04343	MET2	Homoserine acetyltransferase; Hap43p-, Gcn4p-regulated; macrophage/pseudohyphal-repressed; not highly biofilm induced, in contrast to many sulfur amino acid metabolic genes; no human or murine homolog; virulence-group-correlated expression
C5_04880C	11.3373	11.276	0.0613215	1.04342	PUT2	Putative delta-1-pyrroline-5-carboxylate dehydrogenase; alkaline upregulated; protein present in exponential and stationary growth phase yeast cultures; flow model biofilm induced; Spider biofilm induced
C3_02450W	9.24866	9.18739	0.0612683	1.04338	HRT1	Ortholog of S. cerevisiae Hrt1; component of a nuclear ubiquitin-protein ligase complex involved in cell cycle control; induced by hydroxyurea; Spider biofilm induced
CR_07450C	9.48155	9.42033	0.0612285	1.04335	MNL1	elements; required for adaptation to weak acid stress; activates a subset of the genes that are repressed by Nrg1
C2_05160C	12.6929	12.6318	0.0610936	1.04326	C2_05160C	have mRNA 3-prime -UTR binding, translation repressor activity, mRNA regulatory element binding activity and role in negative regulation of translation, ribosomal large subunit biogenesis
C5_02230W	11.5429	11.4819	0.0609971	1.04319	C5_02230W	20S proteasome subunit (beta7); protein present in exponential and stationary growth phase yeast cultures
C1_02650W	11.2377	11.1768	0.060887	1.04311	C1_02650W	Protein of unknown function; Hap43-repressed gene; repressed by nitric oxide
C4_04090C	9.93218	9.87159	0.0605924	1.04289	C4_04090C	Calnexin; integral membrane ER chaperone involved in folding and quality control of glycoproteins; caspofungin induced
C2_05970C	7.84536	7.78511	0.0602507	1.04265	TES1	Putative acyl-CoA thioesterase
C1_06530C	10.6257	10.5662	0.0595407	1.04213	C1_06530C	Ubiquitin-specific protease; cleaves ubiquitin from ubiquitinated proteins; Spider biofilm induced
C2_09070C	10.6898	10.6304	0.0594288	1.04205	C2_09070C	Putative glycerol-3-phosphate acyltransferase; Hog1-repressed
C1_02750C	10.7776	10.7184	0.0592183	1.0419	C1_02750C	have DNA translocase activity
C1_02640C	11.4108	11.3522	0.0586294	1.04148	TOM20	Putative mitochondrial primary import receptor
C5_03480C	10.1483	10.0898	0.0585008	1.04138	C5_03480C	Spermidine transporter; induced in strains from HIV patients with oral candidiasis; alkaline repressed; amphotericin B induced; colony morphology regulated by Ssn6; reduced oral epithelial cell damage by mutant; Spider biofilm induced
C2_00840W	9.6998	9.64162	0.0581762	1.04115	C2_00840W	have oxidoreductase activity, acting on NAD(P)H activity
C2_07210C	10.7623	10.7043	0.0579446	1.04098	TPK2	cAMP-dependent protein kinase catalytic subunit; isoform of Tpk1; involved in regulation of filamentation, phenotypic switching and mating; needed for epithelial cell damage, engulfment and oral virulence in mice
C7_03010W	11.8447	11.7867	0.0579383	1.04098	C7_03010W	have protein phosphatase activator activity
C1_00930C	11.7882	11.7303	0.0579056	1.04095	SIN3	Protein similar to S. cerevisiae Sin3p (transcriptional corepressor involved in histone deacetylase recruitment); has paired amphipathic helix PAH1 domain; interacts with ScOpi1p, not CaOpi1p; transposon mutation affects filamentous growth
C2_05480C	6.88295	6.8251	0.0578442	1.04091	C2_05480C	have mitochondrial intermembrane space localization
C3_02220W	10.2639	10.2062	0.0577023	1.04081	CAP1	AP-1 bZIP transcription factor; apoptotic, oxidative stress response/resistance, multidrug resistance; nuclear in oxidative stress; complements S. cerevisiae yap1 mutant; oralpharyngeal candidasis-, human neutrophil, Spider biofilm induced
C1_12740W	9.62708	9.56942	0.0576591	1.04078	C1_12740W	Predicted cysteine proteinase domain; mutants are viable
C3_02550C	7.64501	7.58739	0.0576178	1.04075	DCG1	Protein of unknown function; ortholog of S. cerevisiae Dcg1; transcript regulated by Nrg1 and Mig1
C7_03840W	9.6438	9.5862	0.0575953	1.04073	C7_03840W	CCR4-NOT complex component; involved in controlling mRNA initiation, elongation and degradation; rat catheter biofilm induced
CR_06080W	10.9103	10.8529	0.057455	1.04063	SIS1	stress-induced; heterozygous null mutant displays sensitivity to virgineone; rat catheter biofilm induced
C3_07210W	9.39668	9.33945	0.0572207	1.04046	MET8	Putative bifunctional dehydrogenase and ferrochelatase with a predicted role in siroheme biosynthesis; regulated by Gcn2p and Gcn4p
C4_00070C	10.7376	10.6807	0.056997	1.0403	C4_00070C	have role in protein transport to vacuole involved in ubiquitin-dependent protein catabolic process via the multivesicular body sorting pathway
C1_03540C	8.29912	8.24215	0.0569685	1.04028	C1_03540C	have role in mitochondrial genome maintenance
C1_09470C	10.0552	9.99823	0.0569377	1.04026	C1_09470C	Putative tricarboxylate carrier family protein; localized to the mitochondrial membrane
C6_02470W	11.1715	11.1146	0.0568746	1.04021	C6_02470W	have role in SRP-dependent cotranslational protein targeting to membrane, translocation and signal recognition particle, endoplasmic reticulum targeting localization
C5_01340W	10.1495	10.0935	0.0560286	1.0396	HST3	Histone H3K56 deacetylase; reduced copy number increases opaque cell formation; repressed by MMS, hydroxyurea and high-levels of hydrogen peroxide; Hap43p-induced; ectopic expression blocks genotoxin-induced switching; nicotinamide target
C7_00150W	11.4302	11.3743	0.0559502	1.03954	C7_00150W	D-ribulose-5-phosphate 3-epimerase; stationary phase enriched protein
C4_03050C	10.9289	10.873	0.0559229	1.03952	C4_03050C	have carboxypeptidase activity, role in proteolysis involved in cellular protein catabolic process and fungal-type vacuole lumen localization
C2_04460W	11.376	11.3203	0.0556889	1.03936	LYS22	Homocitrate synthase, minor isoform; repressed by nitric oxide and by hypoxia; protein level decreases in stationary phase cultures; induced by ketoconazole, Spider biofilm induced; flow model biofilm repressed
CR_00200W	13.4292	13.3738	0.0553807	1.03913	PCK1	Phosphoenolpyruvate carboxykinase; glucose, C-source, yeast-hypha, Hap43 regulated; fluconazole, phagocytosis, H2O2, oral candidasis, Spider/rat catheter/flow model biofilm induced; repressed in biofilm by Bcr1, Tec1, Ndt80, Rob1, Brg1
C7_00460W	5.94735	5.89206	0.0552981	1.03907	C7_00460W	Ortholog of S. cerevisiae : YCL002C, C. dubliniensis CD36 : Cd36_70180, C. parapsilosis CDC317 : CPAR2_805360, Candida tenuis NRRL Y-1498 : cten_CGOB_00114 and Pichia stipitis Pignal : PICST_64481
CR_00810W	8.17285	8.11756	0.0552883	1.03907	CR_00810W	Ortholog of C. dubliniensis CD36 : Cd36_25870, C. parapsilosis CDC317 : CPAR2_804000, Candida tenuis NRRL Y-1498 : CANTEDRAFT_115661 and Debaryomyces hansenii CBS767 : DEHA2B05852g
C5_04630W	8.72613	8.67088	0.0552448	1.03904	C5_04630W	have RNA polymerase II core binding, rDNA binding, single-stranded RNA binding activity
C4_01450W	12.6286	12.5734	0.0551616	1.03898	PWP1	Putative rRNA processing protein; Hap43-induced; repressed in core stress response
C5_02020C	9.98536	9.93034	0.0550131	1.03887	C5_02020C	have role in establishment of mitotic sister chromatid cohesion, protein import into nucleus
C7_04210C	11.1467	11.0918	0.0549295	1.03881	C7_04210C	pathway of sulfur assimilation; upregulated in biofilm; protein level decreases in stationary phase cultures
CR_04380C	12.2651	12.2107	0.0543421	1.03839	SEC26	Secretory vesicles coatomer complex protein
C7_01740C	7.95024	7.8961	0.0541447	1.03824	C7_01740C	have SNAP receptor activity, role in Golgi vesicle transport, vesicle fusion and Golgi medial cisterna, SNARE complex localization
C4_05290W	10.4519	10.3978	0.0541215	1.03823	ABZ1	have 4-amino-4-deoxychorismate synthase activity and role in para-aminobenzoic acid biosynthetic process
C1_11140W	9.43722	9.38325	0.0539764	1.03812	C1_11140W	have enzyme regulator activity, role in cellular calcium ion homeostasis and integral component of endoplasmic reticulum membrane localization
CR_10750C	10.3741	10.3205	0.0535555	1.03782	CR_10750C	Ortholog of S. cerevisiae : YCR087C-A, C. glabrata CBS138 : CAGL0E00517g, C. dubliniensis CD36 : Cd36_35524, C. parapsilosis CDC317 : CPAR2_200040 and Candida tenuis NRRL Y-1498 : CANTEDRAFT_114381
C3_02780W	12.9743	12.9208	0.0535114	1.03779	SES1	Seryl-tRNA synthetase; charges the tRNA that recognizes the CUG codon, which typically specifies Leu, but specifies Ser in C. albicans; complements S. cerevisiae ses1 mutant viability; soluble protein in hyphae; macrophage-regulated
C2_09380W	11.3524	11.2989	0.0534361	1.03773	RRP15	Putative nucleolar protein; constituent of pre-60S ribosomal particles; Hap43-induced; repressed by prostaglandins
C2_02400W	9.58891	9.53563	0.0532821	1.03762	ECM3	with predicted role in transmembrane transport and integral component of membrane localization
C3_00330W	11.6504	11.5975	0.0529127	1.03736	UTP8	Essential nucleolar protein; involved in tRNA export from the nucleus and ribosomal small subunit biogenesis; physically interacts with TAP-tagged Nop1; Spider biofilm induced
CR_08710W	10.2609	10.2085	0.0523909	1.03698	CR_08710W	Protein of unknown function; Spider biofilm repressed
C2_10740C	11.1493	11.0969	0.0523532	1.03695	C2_10740C	Protein with a predicted role in cell wall integrity; repressed in core stress response
C3_04700W	9.02916	8.97686	0.0523059	1.03692	C3_04700W	have structural constituent of nuclear pore activity
C1_03400W	9.89681	9.84471	0.0521025	1.03677	C1_03400W	have ubiquitin protein ligase binding activity
C6_03330C	8.73151	8.67944	0.0520711	1.03675	C6_03330C	Putative protein of unknown function; mutation confers hypersensitivity to amphotericin B; overlaps orf19.5621
C1_01540W	9.40649	9.35523	0.0512515	1.03616	C1_01540W	have role in positive regulation of protein autoubiquitination, protein deubiquitination
C7_00350C	10.2744	10.2232	0.0512329	1.03615	C7_00350C	Protein of unknown function; induced in core stress response; induced by cadmium stress via Hog1; oxidative stress-induced via Cap1; induced by Mnl1 under weak acid stress; macrophage-repressed; rat catheter and Spider biofilm induced
C1_02150W	9.84656	9.79536	0.051198	1.03612	GAL10	UDP-glucose 4-epimerase; galactose utilization; mutant has cell wall defects and increased filamentation; GlcNAc-, fluconazole- and ketoconazole-induced; stationary phase enriched protein; rat catheter and flow model biofilm induced
CR_02250C	9.70074	9.6499	0.0508395	1.03587	CEX1	have tRNA binding activity, role in tRNA export from nucleus and cytoplasm, nuclear pore localization
C3_00690C	8.80131	8.75056	0.0507505	1.0358	SWD1	activity
C1_02270C	9.45532	9.40516	0.0501661	1.03538	C1_02270C	Putative oxidoreductase; Spider biofilm induced
CR_07640C	7.62426	7.57423	0.0500289	1.03529	CR_07640C	have ATPase activator activity, role in positive regulation of ATPase activity, vacuolar transport and endosome localization
C5_05490C	12.0803	12.0304	0.0499785	1.03525	HTS1	Putative tRNA-His synthetase; downregulated upon phagocytosis by murine macrophage; stationary phase enriched protein; Spider biofilm repressed
CR_06470W	9.75774	9.70782	0.0499216	1.03521	CR_06470W	have ubiquitin protein ligase activity
C1_04520C	10.5798	10.5307	0.0491297	1.03464	PHO85	Functional homolog of S. cerevisiae Pho85p, a cyclin-dependent kinase that regulates transcription of PHO genes involved in phosphate metabolism; necessary for geldanamycin-induced filamentation; gene has intron
C7_02550C	9.01448	8.9654	0.0490792	1.0346	C7_02550C	Protein of unknown function, transcript is upregulated in clinical isolates from HIV+ patients with oral candidiasis
C2_05190W	9.53042	9.48246	0.0479654	1.03381	CDC21	Putative thymidylate synthase; flucytosine induced; rat catheter biofilm repressed; Spider biofilm repressed
C3_04460W	9.46011	9.41232	0.0477882	1.03368	C3_04460W	have role in positive regulation of TORC1 signaling and Seh1-associated complex, extrinsic component of fungal-type vacuolar membrane localization
C1_09850C	10.8636	10.8161	0.0475539	1.03351	C1_09850C	Ortholog of S. cerevisiae : CUB1, C. dubliniensis CD36 : Cd36_09270, C. parapsilosis CDC317 : CPAR2_803450, Candida tenuis NRRL Y-1498 : CANTEDRAFT_131760 and Debaryomyces hansenii CBS767 : DEHA2B10472g
C1_08170C	9.30659	9.25925	0.0473384	1.03336	BUL1	Protein similar but not orthologous to S. cerevisiae Bul1; a protein involved in selection of substrates for ubiquitination; mutants are viable; macrophage/pseudohyphal-induced; rat catheter biofilm induced
C1_09350W	11.263	11.2157	0.0473378	1.03336	C1_09350W	Putative eIF-4E-binding repressor of CAP-dependent translation; stationary phase enriched protein
C1_13030C	11.6257	11.5785	0.0472355	1.03328	C1_13030C	Putative tRNA-Cys synthetase; induced by alpha pheromone in SpiderM medium; ribosomal subunits, translation factors, tRNA synthetases are downregulated upon phagocytosis by murine macrophage
C1_00080C	9.62649	9.57929	0.0472024	1.03326	RCA1	Protein involved in regulation of carbonic anhydrases; controls CO2 sensing; bZIP domain-containing transcription factor of the ATF/CREB family; null mutant displays slow growth, abnormal colony morphology and invasive growth
C1_07710C	12.4979	12.451	0.0469164	1.03305	ADE4	Putative phosphoribosylpyrophosphate amidotransferase; flucytosine induced
C1_10690W	9.62807	9.58141	0.0466619	1.03287	C1_10690W	have mitochondrion localization
C4_02550C	10.8715	10.825	0.0465136	1.03277	EMP70	Protein with a role in endosome-to-vacuole sorting; rat catheter biofilm repressed
C6_01130W	6.56159	6.51519	0.0463978	1.03268	C6_01130W	with predicted protein C-terminal S-isoprenylcysteine carboxyl O-methyltransferase activity, role in C-terminal protein methylation and integral component of membrane localization
CR_02520W	10.5131	10.4669	0.0462075	1.03255	RPC19	Putative RNA polymerases I and III subunit AC19; Hap43-induced; rat catheter biofilm induced
C6_02060W	10.7851	10.7389	0.0461868	1.03253	SLM2	have role in TOR signaling, actin filament bundle assembly, eisosome assembly, endosomal transport, establishment or maintenance of actin cytoskeleton polarity, protein localization to plasma membrane, regulation of cell growth
CR_04080C	11.8142	11.7684	0.045815	1.03227	SEC63	protein-translocation complex subunit
C1_03130C	11.1026	11.057	0.0456025	1.03211	GGA2	Protein involved in Golgi trafficking; rat catheter and Spider biofilm repressed
C4_00760W	10.1202	10.0748	0.0453922	1.03196	ZCF21	Predicted Zn(II)2Cys6 transcription factor; mutants display increased colonization of mouse kidneys; Spider biofilm induced
CR_04930W	10.3718	10.3268	0.0450348	1.03171	PEX14	have peroxisome matrix targeting signal-1 binding, peroxisome matrix targeting signal-2 binding, protein binding, bridging activity
C2_03060W	11.7968	11.7518	0.0450113	1.03169	PR26	Protein with similarity to proteasomal 26S regulatory subunit of S. cerevisiae, H. sapiens, Methanobacterium thermoautotrophicum (Archaebacterium)
C4_06110C	11.9684	11.9235	0.0449047	1.03162	TRP5	Predicted tryptophan synthase; identified in detergent-resistant membrane fraction (possible lipid raft component); predicted N-terminal acetylation; Gcn4p-regulated; S. cerevisiae ortholog is Gcn4p regulated; upregulated in biofilm;
CR_07350W	9.73137	9.68696	0.0444182	1.03127	CR_07350W	have role in ER-dependent peroxisome organization, retrograde vesicle-mediated transport, Golgi to ER and Dsl1/NZR complex, endoplasmic reticulum membrane, nuclear envelope, peroxisome localization
CR_01610C	11.0158	10.9717	0.0441079	1.03105	SHP1	Regulator of the type 1 protein phosphatase Glc7p activity, involved in control of morphogenesis, progression through the cell cycle and response to DNA damage
C3_03100C	9.08484	9.04081	0.0440212	1.03098	C3_03100C	complex localization
C4_01270W	15.2308	15.1868	0.0439788	1.03095	RPS6A	Ribosomal protein 6A; localizes to cell surface of yeast cells but not hyphae; repressed upon phagocytosis by murine macrophage; possibly essential; Hap43-induced; Spider biofilm repressed
CR_07390C	10.3903	10.3464	0.043861	1.03087	MRPL8	Mitochondrial 60S ribosomal protein subunit; Hap43p-repressed gene
C1_11790W	9.14723	9.10356	0.0436674	1.03073	C1_11790W	have nucleoside diphosphate kinase activity, thymidylate kinase activity, uridylate kinase activity
C1_10820C	9.93474	9.89123	0.0435154	1.03062	C1_10820C	Putative aspartyl aminopeptidase; stationary phase enriched protein; mutation confers hypersensitivity to 5-fluorouracil (5-FU); Hog1-induced; planktonic growth-induced; rat catheter and Spider biofilm repressed
C1_02180W	9.18328	9.13992	0.0433663	1.03052	GAL7	Putative galactose-1-phoshphate uridyl transferase; downregulated by hypoxia, upregulated by ketoconazole; macrophage/pseudohyphal-repressed
C5_01090C	10.4287	10.3857	0.0430484	1.03029	C5_01090C	Planktonic growth-induced gene
C7_02170C	10.1734	10.1305	0.0429002	1.03018	C7_02170C	have role in protein import into nucleus and DNA-directed RNA polymerase II, holoenzyme, cytoplasm localization
C1_04280C	7.96005	7.91726	0.0427991	1.03011	C1_04280C	have dolichyl-phosphate-mannose-glycolipid alpha-mannosyltransferase activity, role in GPI anchor biosynthetic process and integral component of endoplasmic reticulum membrane, mannosyltransferase complex localization
C3_01980C	9.59023	9.54801	0.0422213	1.0297	TOM6	complex, involved in protein import into mitochondria
CR_05550C	11.8239	11.7819	0.0420211	1.02956	CR_05550C	have RNA polymerase III activity, role in tRNA transcription by RNA polymerase III and DNA-directed RNA polymerase III complex localization
C2_05510C	8.47752	8.43555	0.04197	1.02952	C2_05510C	have histone binding activity, role in DNA replication-dependent nucleosome assembly and CAF-1 complex, cytoplasm, nucleus localization
C1_03280W	10.9065	10.8647	0.0417801	1.02938	C1_03280W	have structural constituent of ribosome activity and mitochondrial small ribosomal subunit localization
C1_04310C	7.679	7.63749	0.0415117	1.02919	GIG1	Protein induced by N-acetylglucosamine (GlcNAc); localized in cytoplasm; mutation causes increased resistance to nikkomycin Z
C1_01070C	8.37275	8.33156	0.0411902	1.02896	C1_01070C	with predicted role in cell division, chromosome segregation and MIS12/MIND type complex localization
C1_01130W	10.3191	10.278	0.0411056	1.0289	C1_01130W	stress; Hog1-induced; transcript induced by Mnl1p under weak acid stress; flow model biofilm induced; Spider biofilm induced
CR_10300W	11.24	11.1993	0.0407395	1.02864	PUP1	Putative beta 2 subunit of the 20S proteasome; macrophage/pseudohyphal-repressed; Spider biofilm repressed
CR_00320C	13.1168	13.0761	0.0407358	1.02864	NAP1	Nucleosome assembly protein; mutants show constitutive filamentous growth; present in exponential and stationary growth phase yeast cultures
CR_10700W	8.91097	8.87032	0.0406491	1.02858	RFC4	Putative heteropentameric replication factor C subunit; flucytosine induced; periodic mRNA expression, peak at cell-cycle G1/S phase
CR_08020C	10.0582	10.0177	0.0404325	1.02842	NOP10	Small nucleolar ribonucleoprotein; flucytosine induced
C4_00670W	9.54401	9.50377	0.0402382	1.02828	TOK1	Outwardly rectifying, noisily gated potassium channel; modulates sensitivity to human salivary histatin (Hst5); very similar to S. cerevisiae Tok1p; Bcr1-repressed in RPMI a/a biofilms
[truncated: 2,377 more rows]

## Sheet: C. parapsilosis
gene ID (C. albicans)	gene ID (C. parapsilosis)	mean (C. parapsilosis)	mean (other species)	difference	equivalent fold change	gene name (C. albicans)	product description (C. albicans)
CR_01220W	CPAR2_802720	13.2683	6.16283	7.1055	137.711	CR_01220W	Putative transporter; mutation confers hypersensitivity to toxic ergosterol analog; fungal-specific (no human or murine homolog)
C1_13080W	CPAR2_801850	13.944	7.59338	6.35058	81.6048	OP4	Ala- Leu- and Ser-rich protein; secreted; N-terminal hydrophobic region; possible glycosylation; opaque-specific transcript; repressed by alpha pheromone in opaque MTLa homozygotes; fluconazole-induced; Spider biofilm induced
C4_03430W	CPAR2_403470	12.2459	6.24677	5.99917	63.9633	MOH1	Ortholog of S. cerevisiae Moh1, essential for staionary phase growth; induced by alpha pheromone in SpiderM medium and by Mnl1 under weak acid stress; possibly essential (UAU1 method); flow model biofilm induced; Spider biofilm induced
C1_05890W	CPAR2_107330	12.7122	7.29272	5.41944	42.797	C1_05890W	Protein of unknown function; substrate for Kex2 processing in vitro; repressed by alpha pheromone in SpiderM medium; Spider biofilm induced; Bcr1-repressed in a/a RPMI biofilms
C4_05580C	CPAR2_500500	12.3374	7.02395	5.31348	39.7665	C4_05580C	Secreted protein; exogenously expressed protein is a substrate for Kex2 processing in vitro; fluconazole-regulated; Spider biofilm induced
C2_09800C	CPAR2_407280	10.2943	5.85934	4.43501	21.6307	C2_09800C	Protein of unknown function; expression regulated by white-opaque switch; repressed by alpha pheromone in SpiderM medium
CR_05170C	CPAR2_203450	14.4528	10.39	4.0628	16.7118	FDH1	Formate dehydrogenase; oxidizes formate to CO2; Mig1 regulated; induced by macrophages; fluconazole-repressed; repressed by Efg1 in yeast, not hyphal conditions; stationary phase enriched; rat catheter and Spider biofilm induced
C6_02660C	CPAR2_301880	9.92529	6.00421	3.92108	15.1483	C6_02660C	with predicted amidase activity, carbon-nitrogen ligase activity, with glutamine as amido-N-donor activity
C6_00810C	CPAR2_603100	8.77263	4.98606	3.78657	13.7998	C6_00810C	Protein of unknown function; Hap43-repressed gene
C2_06990W	CPAR2_406680	11.182	7.43099	3.75096	13.4633	C2_06990W	Protein of unknown function; expression regulated by white-opaque switch; repressed by alpha pheromone in SpiderM medium; Spider biofilm induced
C2_04480W	CPAR2_103840	11.43	8.01061	3.41938	10.6988	C2_04480W	with predicted oxidoreductase activity, zinc ion binding activity and role in oxidation-reduction process
C1_10170W	CPAR2_805040	10.71	7.46924	3.24078	9.45306	C1_10170W	Putative adhesin-like protein; Hap43-repressed; rat catheter and Spider biofilm induced
C1_13480W	CPAR2_700380	14.8735	11.6333	3.24016	9.44899	HSP70	Putative hsp70 chaperone; role in entry into host cells; heat-shock, amphotericin B, cadmium, ketoconazole-induced; surface localized in yeast and hyphae; antigenic in host; farnesol-downregulated in biofilm; Spider biofilm induced
C6_03590C	CPAR2_601230	11.3714	8.1472	3.22423	9.34525	C6_03590C	Ortholog of C. dubliniensis CD36 : Cd36_64130, C. parapsilosis CDC317 : CPAR2_601230, Candida tenuis NRRL Y-1498 : CANTEDRAFT_115908 and Debaryomyces hansenii CBS767 : DEHA2E12540g
C3_01930W	CPAR2_807600	13.7943	10.7326	3.06173	8.3497	PXP2	Putative acyl-CoA oxidase; enzyme of fatty acid beta-oxidation; induced during macrophage infection; opaque specific transcript; putative peroxisome targeting signal; Spider biofilm induced
C5_00100C	CPAR2_502310	12.1184	9.16018	2.95819	7.77146	C5_00100C	Protein of unknown function; Spider biofilm induced
C3_01960C	CPAR2_807700	14.8016	11.9289	2.87276	7.32464	POX1-3	Predicted acyl-CoA oxidase; farnesol regulated; stationary phase enriched protein; Spider biofilm induced
C7_00090C	CPAR2_300120	11.6864	8.83094	2.85547	7.23738	CSA1	Surface antigen on elongating hyphae and buds; strain variation in repeat number; ciclopirox, filament induced, alkaline induced by Rim101; Efg1-, Cph1, Hap43-regulated; required for WT RPMI biofilm formation; Bcr1-induced in a/a biofilms
C3_06040W	CPAR2_806780	8.95859	6.10942	2.84917	7.20584	C3_06040W	CCCH zinc finger protein; Spider biofilm induced
C1_05760C	CPAR2_107500	13.5515	10.7232	2.82829	7.10234	PGA26	GPI-anchored adhesin-like protein of the cell wall; role in cell wall integrity; required for normal virulence; induced in high iron and during cell wall regeneration; Hap43-repressed
C2_01650W	CPAR2_210400	8.39411	5.58085	2.81327	7.02874	C2_01650W	have mRNA (N6-adenosine)-methyltransferase activity, role in mRNA methylation, meiotic cell cycle, negative regulation of pseudohyphal growth and RNA N6-methyladenosine methyltransferase complex localization
C1_02520W	CPAR2_106500	9.60896	6.81593	2.79303	6.93084	SCW4	Putative cell wall protein; substrate for Kex2p processing in vitro; expression regulated by white-opaque switch; alkaline repressed; possibly essential (UAU1 method); flow model biofilm induced; Spider biofilm induced
C2_02530W	CPAR2_206370	7.30224	4.71606	2.58619	6.0051	C2_02530W	with predicted DNA binding transcription factor activity, sequence-specific DNA binding, zinc ion binding activity and role in regulation of transcription, DNA-templated
C2_08290C	CPAR2_404240	14.0631	11.5334	2.52964	5.77428	UCF1	Upregulated by cAMP in filamentous growth; induced in high iron, decreased upon yeast-hypha switch; downregulation correlates with clinical fluconazole resistance; Ras1-regulated; Hap43-repressed; flow model biofilm induced
C5_03670C	CPAR2_302890	11.0854	8.62792	2.45745	5.49245	C5_03670C	with predicted metal ion binding activity
C2_04280W	CPAR2_211130	9.52992	7.11468	2.41525	5.33411	C2_04280W	have protein serine/threonine kinase activity, protein serine/threonine/tyrosine kinase activity, protein tyrosine kinase activity
C3_07590W	CPAR2_808250	10.7812	8.38224	2.39892	5.27407	C3_07590W	Protein of unknown function; repressed by alpha pheromone in SpiderM medium; Spider biofilm induced
C5_01360W	CPAR2_808110	7.30657	4.93669	2.36988	5.169	CFL4	C-terminus similar to ferric reductases; induced in low iron; Sfu1-repressed; ciclopirox olamine induced; colony morphology-related gene regulation by Ssn6; Hap43-repressed; Sef1-regulated
C3_01420C	CPAR2_503800	12.7506	10.3829	2.36766	5.16102	C3_01420C	Sterol carrier domain protein; alkaline downregulated; colony morphology-related gene regulation by Ssn6; Spider biofilm induced
C1_14310W	CPAR2_700480	11.2874	8.93319	2.35424	5.11326	C1_14310W	deaminase; role in dUMP and dTMP biosynthesis; Spider biofilm repressed
C2_01270W	CPAR2_213940	11.5387	9.22217	2.31651	4.98127	CHA1	Similar to catabolic ser/thr dehydratases; repressed by Rim101; induced in low iron; regulated on white-opaque switch; filament induced; Tn mutation affects filamentation; flow model biofilm induced; Spider biofilm repressed
CR_02260C	CPAR2_801320	9.61393	7.31676	2.29718	4.91495	CR_02260C	Ortholog of C. dubliniensis CD36 : Cd36_27230, C. parapsilosis CDC317 : CPAR2_801320, Candida tenuis NRRL Y-1498 : CANTEDRAFT_113198 and Debaryomyces hansenii CBS767 : DEHA2E23782g
C6_02890C	CPAR2_601180	11.2004	8.91092	2.28943	4.88864	HPD1	3-hydroxypropionate dehydrogenase; involved in degradation of toxic propionyl-CoA; rat catheter and Spider biofilm induced
C5_01100C	CPAR2_303840	11.6931	9.43071	2.26238	4.79782	CLN3	G1 cyclin; depletion abolishes budding and causes hyphal growth defects; farnesol regulated, functional in S. cerevisiae; possibly essential (UAU1 method); other biofilm induced; Spider biofilm induced
C4_03540C	CPAR2_403550	10.0035	7.79521	2.20834	4.62142	ECM38	Putative gamma-glutamyltransferase; alkaline upregulated; Spider biofilm induced; possibly an essential gene, disruptants not obtained by UAU1 method
C1_13190W	CPAR2_801770	13.4773	11.2716	2.20576	4.61316	C1_13190W	Mitochondrial membrane protein of unknown function; Spider biofilm induced
C2_00660C	CPAR2_213080	8.72377	6.52688	2.19689	4.5849	SOD4	Cu-containing superoxide dismutase; role in response to host innate immune ROS; regulated on white-opaque switch; ciclopirox olamine induced; caspofungin repressed; SOD1,4,5,6 gene family; yeast-associated; Spider biofilm induced
C5_03710C	CPAR2_302910	9.28654	7.16329	2.12325	4.35673	C5_03710C	Protein of unknown function; flow model biofilm induced; Spider biofilm induced
C3_00810C	CPAR2_503040	13.7945	11.725	2.06952	4.19747	FOX2	3-hydroxyacyl-CoA epimerase; fatty acid beta-oxidation; induced by phagocytosis; regulated by Mig1, by white-opaque switch, by DNA methylation; transcriptional activation by oleate requires Ctf1; rat catheter and Spider biofilm induced
C4_06820C	CPAR2_501290	11.6605	9.59197	2.0685	4.1945	CZF1	Transcription factor; regulates white-opaque switch; hyphal growth regulator; expression in S. cerevisiae causes dominant-negative inhibition of pheromone response; required for yeast cell adherence to silicone; Spider biofilm induced
[truncated: 4,336 more rows]

## Sheet: C. tropicalis
gene ID (C. albicans)	gene ID (C. tropicalis)	mean (C. tropicalis)	mean (other species)	difference	equivalent fold change	gene name (C. albicans)	product description (C. albicans)
[truncated: 4,376 more rows]
