# Supplementary material for: Interactions of Both Pathogenic and Nonpathogenic CUG Clade Candida Species with Macrophages Share a Conserved Transcriptional Landscape
Source: mBio. 2021 Dec 14;12(6):e03317-21. doi: 10.1128/mbio.03317-21 (PMC8669484; doi:10.1128/mbio.03317-21)
Supplement: TABLE S4 [file mbio.03317-21-st004.xlsx]

## Sheet: Legend
Table S4: Pairwise comparisons of macrophage RNA-seq data. Pairwise differential expression analysis was performed as described in Materials & Methods comparing conditions to either unstimulated macrophages (medium-only) or C. albicans-stimulated macrophages.

## Sheet: C. albicans vs medium
gene	baseMean	log2FoldChange	lfcSE	pvalue	padj	Gene.name	Gene.description
ENSMUSG00000000001	2352.02	0.0539491	0.145229	0.645351	0.951547	Gnai3	guanine nucleotide binding protein (G protein), alpha inhibiting 3 [Source:MGI Symbol;Acc:MGI:95773]
ENSMUSG00000000028	80.7825	0.0154159	0.191646	0.897352	0.993042	Cdc45	cell division cycle 45 [Source:MGI Symbol;Acc:MGI:1338073]
ENSMUSG00000000037	3.58227	-0.0337264	0.239882	0.567998	0.932257	Scml2	Scm polycomb group protein like 2 [Source:MGI Symbol;Acc:MGI:1340042]
ENSMUSG00000000056	408.576	-0.124556	0.141774	0.283852	0.790937	Narf	nuclear prelamin A recognition factor [Source:MGI Symbol;Acc:MGI:1914858]
ENSMUSG00000000058	1149.74	-0.144005	0.157897	0.243529	0.7573	Cav2	caveolin 2 [Source:MGI Symbol;Acc:MGI:107571]
ENSMUSG00000000078	13822.5	1.15933	0.208336	1.60953e-09	1.11066e-07	Klf6	Kruppel-like factor 6 [Source:MGI Symbol;Acc:MGI:1346318]
ENSMUSG00000000085	393.273	0.222606	0.116921	0.0297126	0.248707	Scmh1	sex comb on midleg homolog 1 [Source:MGI Symbol;Acc:MGI:1352762]
ENSMUSG00000000088	1531.02	0.051317	0.161948	0.678185	0.958638	Cox5a	cytochrome c oxidase subunit 5A [Source:MGI Symbol;Acc:MGI:88474]
ENSMUSG00000000093	5.2489	0.0156374	0.233949	0.82479	0.984603	Tbx2	T-box 2 [Source:MGI Symbol;Acc:MGI:98494]
ENSMUSG00000000120	1.17524	-0.0216894	0.244871	0.354806	NA	Ngfr	nerve growth factor receptor (TNFR superfamily, member 16) [Source:MGI Symbol;Acc:MGI:97323]
ENSMUSG00000000126	10.502	0.0456067	0.221605	0.655197	0.952545	Wnt9a	wingless-type MMTV integration site family, member 9A [Source:MGI Symbol;Acc:MGI:2446084]
ENSMUSG00000000127	394.512	0.140068	0.121401	0.182308	0.675686	Fer	fer (fms/fps related) protein kinase [Source:MGI Symbol;Acc:MGI:105917]
ENSMUSG00000000131	1896.11	0.177231	0.184643	0.183079	0.676726	Xpo6	exportin 6 [Source:MGI Symbol;Acc:MGI:2429950]
ENSMUSG00000000134	3376.41	0.276479	0.0757173	0.000218509	0.00564056	Tfe3	transcription factor E3 [Source:MGI Symbol;Acc:MGI:98511]
ENSMUSG00000000142	0.646032	0.0186037	0.24462	0.474866	NA	Axin2	axin 2 [Source:MGI Symbol;Acc:MGI:1270862]
ENSMUSG00000000148	301.388	-0.313026	0.140239	0.00853538	0.104993	Brat1	BRCA1-associated ATM activator 1 [Source:MGI Symbol;Acc:MGI:1891679]
ENSMUSG00000000149	6532.42	-0.0656899	0.0623246	0.29337	0.800075	Gna12	guanine nucleotide binding protein, alpha 12 [Source:MGI Symbol;Acc:MGI:95767]
ENSMUSG00000000154	57.0474	0.0247531	0.188381	0.831304	0.985636	Slc22a18	solute carrier family 22 (organic cation transporter), member 18 [Source:MGI Symbol;Acc:MGI:1336884]
ENSMUSG00000000157	0.788702	-0.00919693	0.24465	0.737909	NA	Itgb2l	integrin beta 2-like [Source:MGI Symbol;Acc:MGI:1277979]
ENSMUSG00000000167	5.43139	-0.0034246	0.233178	0.959366	0.995662	Pih1d2	PIH1 domain containing 2 [Source:MGI Symbol;Acc:MGI:1919864]
ENSMUSG00000000168	681.549	0.166142	0.0990097	0.0654688	0.402312	Dlat	dihydrolipoamide S-acetyltransferase (E2 component of pyruvate dehydrogenase complex) [Source:MGI Symbol;Acc:MGI:2385311]
ENSMUSG00000000171	1980.86	0.00647294	0.122969	0.95359	0.995662	Sdhd	succinate dehydrogenase complex, subunit D, integral membrane protein [Source:MGI Symbol;Acc:MGI:1914175]
ENSMUSG00000000184	101.131	0.142347	0.284959	0.110013	0.53461	Ccnd2	cyclin D2 [Source:MGI Symbol;Acc:MGI:88314]
ENSMUSG00000000194	1823.46	0.00325263	0.130467	0.999178	0.999802	Gpr107	G protein-coupled receptor 107 [Source:MGI Symbol;Acc:MGI:2139054]
ENSMUSG00000000202	0.98564	-0.00414175	0.243885	0.92475	NA	Btbd17	BTB (POZ) domain containing 17 [Source:MGI Symbol;Acc:MGI:1919264]
ENSMUSG00000000204	6.83366	-0.0269459	0.232286	0.724982	0.967612	Slfn4	schlafen 4 [Source:MGI Symbol;Acc:MGI:1329010]
ENSMUSG00000000223	0.556798	0.015915	0.244082	0.594452	NA	Drp2	dystrophin related protein 2 [Source:MGI Symbol;Acc:MGI:107432]
ENSMUSG00000000244	63.9457	0.0771706	0.202111	0.529155	0.917302	Tspan32	tetraspanin 32 [Source:MGI Symbol;Acc:MGI:1350360]
ENSMUSG00000000247	4.24639	-0.0174244	0.243055	0.672308	0.958523	Lhx2	LIM homeobox protein 2 [Source:MGI Symbol;Acc:MGI:96785]
ENSMUSG00000000253	127.925	-0.0188735	0.179918	0.873758	0.990799	Gmpr	guanosine monophosphate reductase [Source:MGI Symbol;Acc:MGI:1913605]
ENSMUSG00000000266	0.912386	-0.0372747	0.246741	0.268962	NA	Mid2	midline 2 [Source:MGI Symbol;Acc:MGI:1344333]
ENSMUSG00000000275	5853.55	0.0904626	0.103583	0.335609	0.833426	Trim25	tripartite motif-containing 25 [Source:MGI Symbol;Acc:MGI:102749]
ENSMUSG00000000276	278.833	-0.149766	0.168762	0.236142	0.747324	Dgke	diacylglycerol kinase, epsilon [Source:MGI Symbol;Acc:MGI:1889276]
ENSMUSG00000000278	6699.15	0.108752	0.0840753	0.168011	0.653544	Scpep1	serine carboxypeptidase 1 [Source:MGI Symbol;Acc:MGI:1921867]
ENSMUSG00000000282	1784.64	-0.388596	0.124206	0.000474622	0.0108817	Mnt	max binding protein [Source:MGI Symbol;Acc:MGI:109150]
ENSMUSG00000000290	17013.4	0.0832765	0.0886936	0.304087	0.808422	Itgb2	integrin beta 2 [Source:MGI Symbol;Acc:MGI:96611]
ENSMUSG00000000295	73.6719	-0.105121	0.191412	0.406231	0.873067	Hddc2	HD domain containing 2 [Source:MGI Symbol;Acc:MGI:1916942]
ENSMUSG00000000301	16.6281	0.0568381	0.225264	0.576238	0.935158	Pemt	phosphatidylethanolamine N-methyltransferase [Source:MGI Symbol;Acc:MGI:104535]
ENSMUSG00000000303	0.871212	-0.0167256	0.243861	0.554039	NA	Cdh1	cadherin 1 [Source:MGI Symbol;Acc:MGI:88354]
ENSMUSG00000000317	1.45581	0.016205	0.242493	0.663471	NA	Bcl6b	B cell CLL/lymphoma 6, member B [Source:MGI Symbol;Acc:MGI:1278332]
ENSMUSG00000000318	149.947	0.129118	0.191248	0.321524	0.821137	Clec10a	C-type lectin domain family 10, member A [Source:MGI Symbol;Acc:MGI:96975]
ENSMUSG00000000325	34.7353	0.166094	0.254245	0.195802	0.694891	Arvcf	armadillo repeat gene deleted in velocardiofacial syndrome [Source:MGI Symbol;Acc:MGI:109620]
ENSMUSG00000000326	1476.33	0.086557	0.109105	0.381574	0.859052	Comt	catechol-O-methyltransferase [Source:MGI Symbol;Acc:MGI:88470]
ENSMUSG00000000339	354.015	-0.0162025	0.128999	0.880919	0.991012	Rtca	RNA 3'-terminal phosphate cyclase [Source:MGI Symbol;Acc:MGI:1913618]
ENSMUSG00000000340	321.593	-0.192149	0.188316	0.153086	0.627527	Dbt	dihydrolipoamide branched chain transacylase E2 [Source:MGI Symbol;Acc:MGI:105386]
ENSMUSG00000000346	8673.72	0.037329	0.0578608	0.49645	0.90782	Dazap2	DAZ associated protein 2 [Source:MGI Symbol;Acc:MGI:1344344]
ENSMUSG00000000355	397.112	0.0971444	0.158025	0.422983	0.87933	Mcts1	malignant T cell amplified sequence 1 [Source:MGI Symbol;Acc:MGI:1916245]
ENSMUSG00000000359	1.19591	0.0427247	0.249024	0.103807	NA	Rem1	rad and gem related GTP binding protein 1 [Source:MGI Symbol;Acc:MGI:1097696]
ENSMUSG00000000365	14.7014	0.0350318	0.232613	0.664274	0.95535	Rnf17	ring finger protein 17 [Source:MGI Symbol;Acc:MGI:1353419]
ENSMUSG00000000374	1694.64	-0.0896582	0.169938	0.520479	0.914874	Trappc10	trafficking protein particle complex 10 [Source:MGI Symbol;Acc:MGI:1336209]
ENSMUSG00000000378	632.126	-0.0935461	0.112314	0.352284	0.843482	Ccm2	cerebral cavernous malformation 2 [Source:MGI Symbol;Acc:MGI:2384924]
ENSMUSG00000000384	424.636	0.0591333	0.11492	0.569623	0.933166	Tbrg4	transforming growth factor beta regulated gene 4 [Source:MGI Symbol;Acc:MGI:1100868]
ENSMUSG00000000386	299.864	-0.140825	0.279942	0.133784	0.590853	Mx1	MX dynamin-like GTPase 1 [Source:MGI Symbol;Acc:MGI:97243]
ENSMUSG00000000392	3.75614	-0.051063	0.246402	0.332541	0.830677	Fap	fibroblast activation protein [Source:MGI Symbol;Acc:MGI:109608]
ENSMUSG00000000399	955.039	0.119839	0.133622	0.296475	0.802133	Ndufa9	NADH:ubiquinone oxidoreductase subunit A9 [Source:MGI Symbol;Acc:MGI:1913358]
ENSMUSG00000000409	8.74108	-0.00895305	0.233252	0.893944	0.992322	Lck	lymphocyte protein tyrosine kinase [Source:MGI Symbol;Acc:MGI:96756]
ENSMUSG00000000411	1.74219	0.0134067	0.240547	0.776285	NA	Tssk3	testis-specific serine kinase 3 [Source:MGI Symbol;Acc:MGI:1929914]
ENSMUSG00000000420	1585.04	-0.133386	0.134934	0.274616	0.783842	Galnt1	polypeptide N-acetylgalactosaminyltransferase 1 [Source:MGI Symbol;Acc:MGI:894693]
ENSMUSG00000000439	375.186	-0.0915372	0.183657	0.467681	0.896517	Mkrn2	makorin, ring finger protein, 2 [Source:MGI Symbol;Acc:MGI:1914277]
ENSMUSG00000000440	912.344	0.238878	0.138017	0.0393216	0.295235	Pparg	peroxisome proliferator activated receptor gamma [Source:MGI Symbol;Acc:MGI:97747]
ENSMUSG00000000441	2436.92	0.0380339	0.0988145	0.663639	0.955056	Raf1	v-raf-leukemia viral oncogene 1 [Source:MGI Symbol;Acc:MGI:97847]
ENSMUSG00000000486	6.91553	-0.148273	0.283474	0.130256	0.582857	Septin1	septin 1 [Source:MGI Symbol;Acc:MGI:1858916]
ENSMUSG00000000489	2287.13	0.828948	0.148397	2.09613e-09	1.3921e-07	Pdgfb	platelet derived growth factor, B polypeptide [Source:MGI Symbol;Acc:MGI:97528]
ENSMUSG00000000530	982.579	0.270003	0.137136	0.0226831	0.209707	Acvrl1	activin A receptor, type II-like 1 [Source:MGI Symbol;Acc:MGI:1338946]
ENSMUSG00000000531	166.235	1.27635	0.195986	4.8382e-12	4.1484e-10	Grasp	GRP1 (general receptor for phosphoinositides 1)-associated scaffold protein [Source:MGI Symbol;Acc:MGI:1860303]
ENSMUSG00000000532	739.647	-0.0793546	0.154674	0.512917	0.912723	Acvr1b	activin A receptor, type 1B [Source:MGI Symbol;Acc:MGI:1338944]
ENSMUSG00000000538	589.709	-0.0523313	0.123392	0.623058	0.945093	Tom1l2	target of myb1-like 2 (chicken) [Source:MGI Symbol;Acc:MGI:2443306]
ENSMUSG00000000552	1260.1	0.0426047	0.0811499	0.574284	0.934811	Zfp385a	zinc finger protein 385A [Source:MGI Symbol;Acc:MGI:1352495]
ENSMUSG00000000555	6618.66	0.491542	0.129364	2.50898e-05	0.000849093	Itga5	integrin alpha 5 (fibronectin receptor alpha) [Source:MGI Symbol;Acc:MGI:96604]
ENSMUSG00000000561	451.359	-0.150015	0.102737	0.103742	0.518562	Wdr77	WD repeat domain 77 [Source:MGI Symbol;Acc:MGI:1917715]
ENSMUSG00000000562	37.3573	-0.00726862	0.195322	0.949334	0.995662	Adora3	adenosine A3 receptor [Source:MGI Symbol;Acc:MGI:104847]
ENSMUSG00000000563	2778.2	0.0663114	0.125746	0.537754	0.920618	Atp5pb	ATP synthase peripheral stalk-membrane subunit b [Source:MGI Symbol;Acc:MGI:1100495]
ENSMUSG00000000567	0.54005	0.00162877	0.243105	0.963362	NA	Sox9	SRY (sex determining region Y)-box 9 [Source:MGI Symbol;Acc:MGI:98371]
ENSMUSG00000000568	1396.36	0.215034	0.0864836	0.00755439	0.0967726	Hnrnpd	heterogeneous nuclear ribonucleoprotein D [Source:MGI Symbol;Acc:MGI:101947]
ENSMUSG00000000579	133.879	-1.1747	0.242676	7.46822e-08	4.15927e-06	Dynlt1c	dynein light chain Tctex-type 1C [Source:MGI Symbol;Acc:MGI:3807476]
ENSMUSG00000000581	435.17	-0.106964	0.143369	0.362599	0.850235	C1d	C1D nuclear receptor co-repressor [Source:MGI Symbol;Acc:MGI:1927354]
ENSMUSG00000000594	8165.54	0.0357822	0.091453	0.666272	0.955891	Gm2a	GM2 ganglioside activator protein [Source:MGI Symbol;Acc:MGI:95762]
ENSMUSG00000000600	562.958	-0.0322107	0.161703	0.785034	0.979672	Krit1	KRIT1, ankyrin repeat containing [Source:MGI Symbol;Acc:MGI:1930618]
ENSMUSG00000000605	1932.52	-0.0544202	0.127368	0.592261	0.937035	Clcn4	chloride channel, voltage-sensitive 4 [Source:MGI Symbol;Acc:MGI:104571]
ENSMUSG00000000627	5.44537	-0.030835	0.242876	0.494561	0.906342	Sema4f	sema domain, immunoglobulin domain (Ig), TM domain, and short cytoplasmic domain [Source:MGI Symbol;Acc:MGI:1340055]
ENSMUSG00000000628	1726.98	-0.0838541	0.142425	0.468032	0.896517	Hk2	hexokinase 2 [Source:MGI Symbol;Acc:MGI:1315197]
ENSMUSG00000000631	1853.13	-0.0239345	0.120842	0.821301	0.984369	Myo18a	myosin XVIIIA [Source:MGI Symbol;Acc:MGI:2667185]
ENSMUSG00000000673	9.10605	-0.0180216	0.237486	0.763626	0.975677	Haao	3-hydroxyanthranilate 3,4-dioxygenase [Source:MGI Symbol;Acc:MGI:1349444]
ENSMUSG00000000682	6531.71	0.0844785	0.16432	0.495868	0.907327	Cd52	CD52 antigen [Source:MGI Symbol;Acc:MGI:1346088]
ENSMUSG00000000686	347.437	-0.889119	0.198137	5.62856e-07	2.70822e-05	Abhd15	abhydrolase domain containing 15 [Source:MGI Symbol;Acc:MGI:1914727]
ENSMUSG00000000693	133.884	-0.0637819	0.183325	0.605552	0.941171	Loxl3	lysyl oxidase-like 3 [Source:MGI Symbol;Acc:MGI:1337004]
ENSMUSG00000000708	1311.69	0.169421	0.172588	0.188586	0.684542	Kat2b	K(lysine) acetyltransferase 2B [Source:MGI Symbol;Acc:MGI:1343094]
ENSMUSG00000000711	3615.19	-0.0676033	0.115417	0.514366	0.912723	Rab5b	RAB5B, member RAS oncogene family [Source:MGI Symbol;Acc:MGI:105938]
ENSMUSG00000000730	3.2212	-0.0198895	0.24159	0.639879	0.950628	Dnmt3l	DNA (cytosine-5-)-methyltransferase 3-like [Source:MGI Symbol;Acc:MGI:1859287]
ENSMUSG00000000732	717.141	-0.0590534	0.144092	0.618551	0.944626	Icosl	icos ligand [Source:MGI Symbol;Acc:MGI:1354701]
ENSMUSG00000000738	899.482	-0.000739048	0.115214	0.991462	0.998572	Spg7	SPG7, paraplegin matrix AAA peptidase subunit [Source:MGI Symbol;Acc:MGI:2385906]
ENSMUSG00000000740	7544.84	0.0707113	0.162352	0.534667	0.919278	Rpl13	ribosomal protein L13 [Source:MGI Symbol;Acc:MGI:105922]
ENSMUSG00000000743	2409.53	-0.152036	0.0940451	0.0961889	0.497509	Chmp1a	charged multivesicular body protein 1A [Source:MGI Symbol;Acc:MGI:1920159]
ENSMUSG00000000751	846.164	0.0562373	0.0794166	0.48376	0.900194	Rpa1	replication protein A1 [Source:MGI Symbol;Acc:MGI:1915525]
ENSMUSG00000000753	12.0775	0.00511007	0.233992	0.94583	0.995662	Serpinf1	serine (or cysteine) peptidase inhibitor, clade F, member 1 [Source:MGI Symbol;Acc:MGI:108080]
ENSMUSG00000000759	577.969	-0.235533	0.0919253	0.00532908	0.0751597	Tubgcp3	tubulin, gamma complex associated protein 3 [Source:MGI Symbol;Acc:MGI:2183752]
ENSMUSG00000000776	186.415	-0.0479365	0.150062	0.703892	0.965262	Polr3d	polymerase (RNA) III (DNA directed) polypeptide D [Source:MGI Symbol;Acc:MGI:1914315]
ENSMUSG00000000782	0.882232	0.00155129	0.243294	0.967551	NA	Tcf7	transcription factor 7, T cell specific [Source:MGI Symbol;Acc:MGI:98507]
ENSMUSG00000000787	10219.4	0.0682978	0.186655	0.585336	0.936706	Ddx3x	DEAD/H (Asp-Glu-Ala-Asp/His) box polypeptide 3, X-linked [Source:MGI Symbol;Acc:MGI:103064]
ENSMUSG00000000791	291.33	0.00216362	0.229668	0.975171	0.996963	Il12rb1	interleukin 12 receptor, beta 1 [Source:MGI Symbol;Acc:MGI:104579]
ENSMUSG00000000804	1044.95	-0.0549266	0.194501	0.648267	0.952103	Usp32	ubiquitin specific peptidase 32 [Source:MGI Symbol;Acc:MGI:2144475]
ENSMUSG00000000811	128.474	-0.152891	0.149409	0.204455	0.705075	Txnrd3	thioredoxin reductase 3 [Source:MGI Symbol;Acc:MGI:2386711]
ENSMUSG00000000823	435.279	-0.354939	0.244571	0.028816	0.24453	Zfp512b	zinc finger protein 512B [Source:MGI Symbol;Acc:MGI:2685478]
ENSMUSG00000000826	3509.73	-0.0247063	0.154078	0.79695	0.980454	Dnajc5	DnaJ heat shock protein family (Hsp40) member C5 [Source:MGI Symbol;Acc:MGI:892995]
ENSMUSG00000000827	1074.63	-0.0480446	0.0913076	0.567871	0.932257	Tpd52l2	tumor protein D52-like 2 [Source:MGI Symbol;Acc:MGI:1913564]
ENSMUSG00000000838	457.922	-0.159827	0.242469	0.220529	0.729152	Fmr1	fragile X mental retardation 1 [Source:MGI Symbol;Acc:MGI:95564]
ENSMUSG00000000861	5.41775	0.0158134	0.232501	0.833171	0.986362	Bcl11a	B cell CLL/lymphoma 11A (zinc finger protein) [Source:MGI Symbol;Acc:MGI:106190]
ENSMUSG00000000876	295.41	0.124208	0.136261	0.281769	0.788508	Pxmp4	peroxisomal membrane protein 4 [Source:MGI Symbol;Acc:MGI:1891701]
ENSMUSG00000000881	133.314	0.00571438	0.170422	0.964424	0.995662	Dlg3	discs large MAGUK scaffold protein 3 [Source:MGI Symbol;Acc:MGI:1888986]
ENSMUSG00000000884	45.5954	0.00223355	0.185899	0.991729	0.998576	Gnb1l	guanine nucleotide binding protein (G protein), beta polypeptide 1-like [Source:MGI Symbol;Acc:MGI:1338057]
ENSMUSG00000000901	12.1321	-0.0794687	0.230885	0.443604	0.888331	Mmp11	matrix metallopeptidase 11 [Source:MGI Symbol;Acc:MGI:97008]
ENSMUSG00000000902	608.379	0.162636	0.136818	0.155503	0.632476	Smarcb1	SWI/SNF related, matrix associated, actin dependent regulator of chromatin, subfamily b, member 1 [Source:MGI Symbol;Acc:MGI:1328366]
ENSMUSG00000000915	6.96662	0.216094	0.397391	0.00620068	0.0837772	Hip1r	huntingtin interacting protein 1 related [Source:MGI Symbol;Acc:MGI:1352504]
ENSMUSG00000000916	114.383	-0.444211	0.209682	0.00578019	0.0795394	Nsun5	NOL1/NOP2/Sun domain family, member 5 [Source:MGI Symbol;Acc:MGI:2140844]
ENSMUSG00000000934	69.5867	0.0268067	0.161723	0.825523	0.984697	Top1mt	DNA topoisomerase 1, mitochondrial [Source:MGI Symbol;Acc:MGI:1920210]
ENSMUSG00000000942	5.86343	-0.0756244	0.251215	0.261808	0.775046	Hoxa4	homeobox A4 [Source:MGI Symbol;Acc:MGI:96176]
ENSMUSG00000000957	574.963	0.226415	0.255955	0.116084	0.550236	Mmp14	matrix metallopeptidase 14 (membrane-inserted) [Source:MGI Symbol;Acc:MGI:101900]
ENSMUSG00000000958	475.895	0.0540256	0.123429	0.619563	0.944633	Slc7a7	solute carrier family 7 (cationic amino acid transporter, y+ system), member 7 [Source:MGI Symbol;Acc:MGI:1337120]
ENSMUSG00000000959	910.037	-0.113179	0.106145	0.254507	0.768915	Oxa1l	oxidase assembly 1-like [Source:MGI Symbol;Acc:MGI:1916339]
ENSMUSG00000000976	432.209	-0.158943	0.179425	0.224043	0.733976	Heatr6	HEAT repeat containing 6 [Source:MGI Symbol;Acc:MGI:1919790]
ENSMUSG00000000982	11303.4	6.56713	0.246624	1.35212e-157	1.91271e-153	Ccl3	chemokine (C-C motif) ligand 3 [Source:MGI Symbol;Acc:MGI:98260]
ENSMUSG00000000983	1.90463	0.0440014	0.244778	0.383019	NA	Wfdc18	WAP four-disulfide core domain 18 [Source:MGI Symbol;Acc:MGI:107506]
ENSMUSG00000001014	5.6699	0.0451322	0.23893	0.518547	0.913744	Icam4	intercellular adhesion molecule 4, Landsteiner-Wiener blood group [Source:MGI Symbol;Acc:MGI:1925619]
ENSMUSG00000001016	324.809	0.101537	0.125302	0.349894	0.842389	Ilf2	interleukin enhancer binding factor 2 [Source:MGI Symbol;Acc:MGI:1915031]
ENSMUSG00000001017	1404.7	0.0768685	0.0630437	0.207446	0.709977	Chtop	chromatin target of PRMT1 [Source:MGI Symbol;Acc:MGI:1913761]
ENSMUSG00000001018	1164.3	-0.0748174	0.0701117	0.28227	0.789039	Snapin	SNAP-associated protein [Source:MGI Symbol;Acc:MGI:1333745]
ENSMUSG00000001020	5677.69	0.014212	0.19969	0.893993	0.992322	S100a4	S100 calcium binding protein A4 [Source:MGI Symbol;Acc:MGI:1330282]
ENSMUSG00000001021	0.478077	0.00909082	0.244701	0.558899	NA	S100a3	S100 calcium binding protein A3 [Source:MGI Symbol;Acc:MGI:1338849]
ENSMUSG00000001025	3538.47	0.0653323	0.201925	0.589184	0.936717	S100a6	S100 calcium binding protein A6 (calcyclin) [Source:MGI Symbol;Acc:MGI:1339467]
ENSMUSG00000001029	71.03	0.0739248	0.212492	0.528307	0.917118	Icam2	intercellular adhesion molecule 2 [Source:MGI Symbol;Acc:MGI:96394]
ENSMUSG00000001034	733.498	-0.0821252	0.148158	0.488699	0.903613	Mapk7	mitogen-activated protein kinase 7 [Source:MGI Symbol;Acc:MGI:1346347]
ENSMUSG00000001036	83.5201	0.0168502	0.168588	0.888818	0.991293	Epn2	epsin 2 [Source:MGI Symbol;Acc:MGI:1333766]
ENSMUSG00000001039	13.5555	0.00449726	0.22169	0.96005	0.995662	B9d1	B9 protein domain 1 [Source:MGI Symbol;Acc:MGI:1351471]
ENSMUSG00000001052	1856.45	0.0789641	0.0931311	0.360885	0.849856	Sec24b	Sec24 related gene family, member B (S. cerevisiae) [Source:MGI Symbol;Acc:MGI:2139764]
ENSMUSG00000001053	122.361	0.0238811	0.145306	0.839042	0.986365	N4bp3	NEDD4 binding protein 3 [Source:MGI Symbol;Acc:MGI:2442218]
ENSMUSG00000001054	457.23	-0.259531	0.125889	0.0177083	0.177229	Rmnd5b	required for meiotic nuclear division 5 homolog B [Source:MGI Symbol;Acc:MGI:1913339]
ENSMUSG00000001056	396.482	0.189674	0.196585	0.170622	0.660147	Nhp2	NHP2 ribonucleoprotein [Source:MGI Symbol;Acc:MGI:1098547]
ENSMUSG00000001062	520.387	-0.202804	0.102487	0.0295674	0.247931	Vps9d1	VPS9 domain containing 1 [Source:MGI Symbol;Acc:MGI:1914143]
ENSMUSG00000001065	387.924	-0.18194	0.127064	0.0958557	0.496694	Zfp276	zinc finger protein (C2H2 type) 276 [Source:MGI Symbol;Acc:MGI:1888495]
ENSMUSG00000001082	607.822	-0.208417	0.117959	0.0446132	0.320192	Mfsd10	major facilitator superfamily domain containing 10 [Source:MGI Symbol;Acc:MGI:1915544]
ENSMUSG00000001089	1230.58	-0.141624	0.179638	0.276413	0.78564	Luzp1	leucine zipper protein 1 [Source:MGI Symbol;Acc:MGI:107629]
ENSMUSG00000001095	14.5406	0.0471958	0.221198	0.64358	0.951312	Slc13a2	solute carrier family 13 (sodium-dependent dicarboxylate transporter), member 2 [Source:MGI Symbol;Acc:MGI:1276558]
ENSMUSG00000001098	1479.6	-0.0692262	0.0951002	0.415662	0.87689	Kctd10	potassium channel tetramerisation domain containing 10 [Source:MGI Symbol;Acc:MGI:2141207]
ENSMUSG00000001100	579.619	-0.149517	0.0814916	0.0507871	0.345351	Poldip2	polymerase (DNA-directed), delta interacting protein 2 [Source:MGI Symbol;Acc:MGI:1915061]
ENSMUSG00000001105	325.037	-0.082083	0.174571	0.510643	0.912723	Ift20	intraflagellar transport 20 [Source:MGI Symbol;Acc:MGI:1915585]
ENSMUSG00000001119	12.3388	-0.0775536	0.24738	0.321202	0.821056	Col6a1	collagen, type VI, alpha 1 [Source:MGI Symbol;Acc:MGI:88459]
ENSMUSG00000001120	76.9539	0.186756	0.178322	0.158472	0.637608	Pcbp3	poly(rC) binding protein 3 [Source:MGI Symbol;Acc:MGI:1890470]
ENSMUSG00000001123	1637.45	-0.0620658	0.135038	0.58193	0.936518	Lgals9	lectin, galactose binding, soluble 9 [Source:MGI Symbol;Acc:MGI:109496]
ENSMUSG00000001127	1169.92	-0.10984	0.0849245	0.168285	0.65357	Araf	Araf proto-oncogene, serine/threonine kinase [Source:MGI Symbol;Acc:MGI:88065]
ENSMUSG00000001128	3681.5	0.134768	0.14049	0.255303	0.769771	Cfp	complement factor properdin [Source:MGI Symbol;Acc:MGI:97545]
ENSMUSG00000001131	15.2578	-0.00504393	0.226005	0.951703	0.995662	Timp1	tissue inhibitor of metalloproteinase 1 [Source:MGI Symbol;Acc:MGI:98752]
ENSMUSG00000001134	149.837	0.161821	0.174356	0.218044	0.726628	Uxt	ubiquitously expressed prefoldin like chaperone [Source:MGI Symbol;Acc:MGI:1277988]
ENSMUSG00000001138	580.188	-0.159308	0.201757	0.233482	0.743226	Cnnm3	cyclin M3 [Source:MGI Symbol;Acc:MGI:2151055]
ENSMUSG00000001143	659.671	-0.104293	0.0988251	0.244555	0.758679	Lman2l	lectin, mannose-binding 2-like [Source:MGI Symbol;Acc:MGI:2443010]
ENSMUSG00000001150	813.088	-0.0462887	0.178289	0.707172	0.965603	Mcm3ap	minichromosome maintenance complex component 3 associated protein [Source:MGI Symbol;Acc:MGI:1930089]
ENSMUSG00000001151	827.457	-0.141639	0.164915	0.25973	0.773993	Pcnt	pericentrin (kendrin) [Source:MGI Symbol;Acc:MGI:102722]
ENSMUSG00000001156	1203.88	0.0855305	0.144376	0.468733	0.897142	Mxd1	MAX dimerization protein 1 [Source:MGI Symbol;Acc:MGI:96908]
ENSMUSG00000001157	268.91	-0.111224	0.13457	0.327112	0.82616	Gmcl1	germ cell-less, spermatogenesis associated 1 [Source:MGI Symbol;Acc:MGI:1345156]
ENSMUSG00000001158	378.345	0.118702	0.169268	0.347263	0.840054	Snrnp27	small nuclear ribonucleoprotein 27 (U4/U6.U5) [Source:MGI Symbol;Acc:MGI:1913868]
ENSMUSG00000001166	117.12	-0.115982	0.199245	0.368406	0.852989	Oas1c	2'-5' oligoadenylate synthetase 1C [Source:MGI Symbol;Acc:MGI:2149633]
ENSMUSG00000001173	834.85	-0.046752	0.118854	0.651492	0.952545	Ocrl	OCRL, inositol polyphosphate-5-phosphatase [Source:MGI Symbol;Acc:MGI:109589]
ENSMUSG00000001175	10690	0.0790593	0.0630336	0.1855	0.681401	Calm1	calmodulin 1 [Source:MGI Symbol;Acc:MGI:88251]
ENSMUSG00000001211	1238.06	0.196702	0.0882657	0.0164486	0.167609	Agpat3	1-acylglycerol-3-phosphate O-acyltransferase 3 [Source:MGI Symbol;Acc:MGI:1336186]
ENSMUSG00000001227	164.612	-0.373263	0.22461	0.0199449	0.191671	Sema6b	sema domain, transmembrane domain (TM), and cytoplasmic domain, (semaphorin) 6B [Source:MGI Symbol;Acc:MGI:1202889]
ENSMUSG00000001228	181.201	0.042013	0.19128	0.72928	0.967612	Uhrf1	ubiquitin-like, containing PHD and RING finger domains, 1 [Source:MGI Symbol;Acc:MGI:1338889]
ENSMUSG00000001229	987.811	0.0936771	0.0746185	0.192286	0.689952	Dpp9	dipeptidylpeptidase 9 [Source:MGI Symbol;Acc:MGI:2443967]
ENSMUSG00000001240	4.08793	0.0362768	0.245731	0.294818	0.801026	Ramp2	receptor (calcitonin) activity modifying protein 2 [Source:MGI Symbol;Acc:MGI:1859650]
ENSMUSG00000001247	424.674	0.132456	0.190954	0.301809	0.80661	Lsr	lipolysis stimulated lipoprotein receptor [Source:MGI Symbol;Acc:MGI:1927471]
ENSMUSG00000001248	1368.3	0.110153	0.175578	0.396107	0.86719	Gramd1a	GRAM domain containing 1A [Source:MGI Symbol;Acc:MGI:105490]
ENSMUSG00000001249	37.3499	-0.191941	0.244415	0.16625	0.651279	Hpn	hepsin [Source:MGI Symbol;Acc:MGI:1196620]
ENSMUSG00000001270	5998.76	0.0863577	0.179696	0.494168	0.906071	Ckb	creatine kinase, brain [Source:MGI Symbol;Acc:MGI:88407]
ENSMUSG00000001280	1997.72	-0.0668195	0.177806	0.594552	0.937035	Sp1	trans-acting transcription factor 1 [Source:MGI Symbol;Acc:MGI:98372]
ENSMUSG00000001281	777.355	0.134497	0.214396	0.303478	0.807714	Itgb7	integrin beta 7 [Source:MGI Symbol;Acc:MGI:96616]
ENSMUSG00000001285	337.206	-0.0645745	0.171941	0.600996	0.939461	Myg1	melanocyte proliferating gene 1 [Source:MGI Symbol;Acc:MGI:1929864]
ENSMUSG00000001288	323.72	0.155891	0.122009	0.140902	0.604367	Rarg	retinoic acid receptor, gamma [Source:MGI Symbol;Acc:MGI:97858]
ENSMUSG00000001289	2561.79	0.101373	0.175942	0.388255	0.864115	Pfdn5	prefoldin 5 [Source:MGI Symbol;Acc:MGI:1928753]
ENSMUSG00000001300	24.7195	0.0997043	0.233955	0.36969	0.853087	Efnb2	ephrin B2 [Source:MGI Symbol;Acc:MGI:105097]
ENSMUSG00000001305	144.282	-0.0253909	0.152872	0.826303	0.984855	Rrp15	ribosomal RNA processing 15 homolog (S. cerevisiae) [Source:MGI Symbol;Acc:MGI:1914473]
ENSMUSG00000001313	139.116	0.0382129	0.174377	0.752163	0.97373	Rnd2	Rho family GTPase 2 [Source:MGI Symbol;Acc:MGI:1338755]
ENSMUSG00000001323	258.011	-0.0793582	0.148416	0.500356	0.908488	Srr	serine racemase [Source:MGI Symbol;Acc:MGI:1351636]
ENSMUSG00000001333	0.988703	-0.0201213	0.242885	0.579824	NA	Sync	syncoilin [Source:MGI Symbol;Acc:MGI:1916078]
ENSMUSG00000001348	676.923	0.404962	0.149081	0.001549	0.0284204	Acp5	acid phosphatase 5, tartrate resistant [Source:MGI Symbol;Acc:MGI:87883]
ENSMUSG00000001366	340.71	-0.298174	0.159177	0.0228206	0.210443	Fbxo9	f-box protein 9 [Source:MGI Symbol;Acc:MGI:1918788]
ENSMUSG00000001376	829.199	-0.0302085	0.0841	0.72779	0.967612	Vps50	VPS50 EARP/GARPII complex subunit [Source:MGI Symbol;Acc:MGI:1920538]
ENSMUSG00000001380	781.749	0.0576017	0.10414	0.546052	0.923858	Hars	histidyl-tRNA synthetase [Source:MGI Symbol;Acc:MGI:108087]
ENSMUSG00000001383	1206.86	0.0631873	0.157444	0.604082	0.940173	Zmat2	zinc finger, matrin type 2 [Source:MGI Symbol;Acc:MGI:1913742]
ENSMUSG00000001403	96.5385	0.12833	0.211198	0.321076	0.821056	Ube2c	ubiquitin-conjugating enzyme E2C [Source:MGI Symbol;Acc:MGI:1915862]
ENSMUSG00000001415	957.613	-0.00513879	0.12017	0.944792	0.995662	Smg5	Smg-5 homolog, nonsense mediated mRNA decay factor (C. elegans) [Source:MGI Symbol;Acc:MGI:2447364]
ENSMUSG00000001416	1599.77	0.0508108	0.161755	0.677149	0.958638	Cct3	chaperonin containing Tcp1, subunit 3 (gamma) [Source:MGI Symbol;Acc:MGI:104708]
ENSMUSG00000001418	3866.08	0.152063	0.0967348	0.0974015	0.501763	Glmp	glycosylated lysosomal membrane protein [Source:MGI Symbol;Acc:MGI:1913318]
ENSMUSG00000001419	3991.54	0.177888	0.181908	0.199308	0.699607	Mef2d	myocyte enhancer factor 2D [Source:MGI Symbol;Acc:MGI:99533]
ENSMUSG00000001420	4.98352	-0.143076	0.291727	0.0764363	0.44185	Tmem79	transmembrane protein 79 [Source:MGI Symbol;Acc:MGI:1919163]
ENSMUSG00000001424	2743.06	0.107363	0.0731682	0.135439	0.594451	Snd1	staphylococcal nuclease and tudor domain containing 1 [Source:MGI Symbol;Acc:MGI:1929266]
ENSMUSG00000001435	782.829	0.00342393	0.130425	0.966734	0.995662	Col18a1	collagen, type XVIII, alpha 1 [Source:MGI Symbol;Acc:MGI:88451]
ENSMUSG00000001436	198.428	-0.126171	0.130662	0.257737	0.772329	Slc19a1	solute carrier family 19 (folate transporter), member 1 [Source:MGI Symbol;Acc:MGI:103182]
ENSMUSG00000001440	3234.15	-0.00837227	0.134482	0.926935	0.993781	Kpnb1	karyopherin (importin) beta 1 [Source:MGI Symbol;Acc:MGI:107532]
ENSMUSG00000001441	1750.27	0.14572	0.172131	0.23795	0.750356	Npepps	aminopeptidase puromycin sensitive [Source:MGI Symbol;Acc:MGI:1101358]
ENSMUSG00000001444	1.53996	0.0150072	0.244653	0.669637	NA	Tbx21	T-box 21 [Source:MGI Symbol;Acc:MGI:1888984]
ENSMUSG00000001445	587.678	-0.113172	0.12044	0.278873	0.78715	Mrpl10	mitochondrial ribosomal protein L10 [Source:MGI Symbol;Acc:MGI:1333801]
ENSMUSG00000001467	397.643	0.146667	0.149011	0.210783	0.715516	Cyp51	cytochrome P450, family 51 [Source:MGI Symbol;Acc:MGI:106040]
ENSMUSG00000001472	4855.35	0.0483033	0.0688176	0.472312	0.897479	Tcf25	transcription factor 25 (basic helix-loop-helix) [Source:MGI Symbol;Acc:MGI:1914105]
ENSMUSG00000001473	1644.11	0.949518	0.117324	4.53006e-17	5.38506e-15	Tubb6	tubulin, beta 6 class V [Source:MGI Symbol;Acc:MGI:1915201]
ENSMUSG00000001482	863.858	-0.0658759	0.0848483	0.404751	0.872384	Def8	differentially expressed in FDCP 8 [Source:MGI Symbol;Acc:MGI:1346331]
ENSMUSG00000001493	0.7179	0.0114723	0.244577	0.738948	NA	Meox1	mesenchyme homeobox 1 [Source:MGI Symbol;Acc:MGI:103220]
ENSMUSG00000001506	80.4728	-0.0261643	0.232294	0.728351	0.967612	Col1a1	collagen, type I, alpha 1 [Source:MGI Symbol;Acc:MGI:88467]
ENSMUSG00000001507	1.40501	0.0238639	0.244592	0.395573	NA	Itga3	integrin alpha 3 [Source:MGI Symbol;Acc:MGI:96602]
ENSMUSG00000001517	146.191	0.0921398	0.1802	0.464818	0.895241	Foxm1	forkhead box M1 [Source:MGI Symbol;Acc:MGI:1347487]
ENSMUSG00000001518	90.7564	-0.0939436	0.179003	0.456341	0.893029	Itfg2	integrin alpha FG-GAP repeat containing 2 [Source:MGI Symbol;Acc:MGI:1915450]
ENSMUSG00000001521	192.724	-0.0305043	0.125505	0.774356	0.977264	Tulp3	tubby-like protein 3 [Source:MGI Symbol;Acc:MGI:1329045]
ENSMUSG00000001524	187.46	-0.00585461	0.166427	0.961196	0.995662	Gtf2h4	general transcription factor II H, polypeptide 4 [Source:MGI Symbol;Acc:MGI:1338799]
ENSMUSG00000001525	4631.39	0.241889	0.0958654	0.00619037	0.0837772	Tubb5	tubulin, beta 5 class I [Source:MGI Symbol;Acc:MGI:107812]
ENSMUSG00000001542	2309.23	0.401121	0.394351	0.0315241	0.258481	Ell2	elongation factor RNA polymerase II 2 [Source:MGI Symbol;Acc:MGI:2183438]
ENSMUSG00000001552	245.552	0.342272	0.223432	0.0297639	0.248842	Jup	junction plakoglobin [Source:MGI Symbol;Acc:MGI:96650]
ENSMUSG00000001555	4.59405	-0.0355687	0.240948	0.502767	0.910184	Fkbp10	FK506 binding protein 10 [Source:MGI Symbol;Acc:MGI:104769]
ENSMUSG00000001558	0.630295	0.000798346	0.243328	0.989393	NA	Klhl10	kelch-like 10 [Source:MGI Symbol;Acc:MGI:2181067]
ENSMUSG00000001569	631.349	-0.0203505	0.152516	0.846213	0.986365	Nom1	nucleolar protein with MIF4G domain 1 [Source:MGI Symbol;Acc:MGI:1861749]
ENSMUSG00000001576	1232.84	0.0120578	0.112666	0.902665	0.993397	Ergic1	endoplasmic reticulum-golgi intermediate compartment (ERGIC) 1 [Source:MGI Symbol;Acc:MGI:1914708]
ENSMUSG00000001588	17.5921	0.0200647	0.227276	0.817382	0.983398	Acap1	ArfGAP with coiled-coil, ankyrin repeat and PH domains 1 [Source:MGI Symbol;Acc:MGI:2388270]
ENSMUSG00000001604	21.646	0.0285795	0.217316	0.782568	0.979672	Tcea3	transcription elongation factor A (SII), 3 [Source:MGI Symbol;Acc:MGI:1196908]
ENSMUSG00000001627	4773.8	2.13522	0.233216	2.92076e-21	4.39543e-19	Ifrd1	interferon-related developmental regulator 1 [Source:MGI Symbol;Acc:MGI:1316717]
ENSMUSG00000001630	393.346	0.507009	0.131327	1.93681e-05	0.000678171	Stk38l	serine/threonine kinase 38 like [Source:MGI Symbol;Acc:MGI:1922250]
ENSMUSG00000001632	1649.61	0.0874875	0.0953359	0.316804	0.818841	Brpf1	bromodomain and PHD finger containing, 1 [Source:MGI Symbol;Acc:MGI:1926033]
ENSMUSG00000001642	2617.62	0.00364357	0.149273	0.98007	0.997041	Akr1b3	aldo-keto reductase family 1, member B3 (aldose reductase) [Source:MGI Symbol;Acc:MGI:1353494]
ENSMUSG00000001663	13.6192	0.017154	0.217863	0.864546	0.989362	Gstt1	glutathione S-transferase, theta 1 [Source:MGI Symbol;Acc:MGI:107379]
ENSMUSG00000001665	164.813	-0.0363973	0.152545	0.757701	0.974705	Gstt3	glutathione S-transferase, theta 3 [Source:MGI Symbol;Acc:MGI:2143526]
ENSMUSG00000001666	392.009	0.0268456	0.14986	0.809938	0.981831	Ddt	D-dopachrome tautomerase [Source:MGI Symbol;Acc:MGI:1298381]
ENSMUSG00000001674	566.574	0.000824806	0.132421	0.994074	0.99902	Ddx18	DEAD (Asp-Glu-Ala-Asp) box polypeptide 18 [Source:MGI Symbol;Acc:MGI:1914192]
ENSMUSG00000001687	3720.31	0.167208	0.0964755	0.0631613	0.394996	Ubl3	ubiquitin-like 3 [Source:MGI Symbol;Acc:MGI:1344373]
ENSMUSG00000001700	362.984	0.0854975	0.140942	0.469782	0.897444	Gramd3	GRAM domain containing 3 [Source:MGI Symbol;Acc:MGI:1914815]
ENSMUSG00000001707	138.221	0.00284608	0.159425	0.979786	0.997041	Eef1e1	eukaryotic translation elongation factor 1 epsilon 1 [Source:MGI Symbol;Acc:MGI:1913393]
ENSMUSG00000001729	5398.49	-0.121926	0.0808957	0.131267	0.585096	Akt1	thymoma viral proto-oncogene 1 [Source:MGI Symbol;Acc:MGI:87986]
ENSMUSG00000001739	0.784252	0.0150851	0.244226	0.513527	NA	Cldn15	claudin 15 [Source:MGI Symbol;Acc:MGI:1913103]
ENSMUSG00000001741	270.549	-0.468615	0.202765	0.00334459	0.0531005	Il16	interleukin 16 [Source:MGI Symbol;Acc:MGI:1270855]
ENSMUSG00000001750	12211	-0.0841252	0.118511	0.414836	0.87689	Tcirg1	T cell, immune regulator 1, ATPase, H+ transporting, lysosomal V0 protein A3 [Source:MGI Symbol;Acc:MGI:1350931]
ENSMUSG00000001751	2971.27	-0.0113499	0.105728	0.907031	0.993397	Naglu	alpha-N-acetylglucosaminidase (Sanfilippo disease IIIB) [Source:MGI Symbol;Acc:MGI:1351641]
ENSMUSG00000001755	403.659	-0.0709405	0.121697	0.50594	0.91264	Coasy	Coenzyme A synthase [Source:MGI Symbol;Acc:MGI:1918993]
ENSMUSG00000001761	6.69789	-0.0270138	0.227936	0.754004	0.97373	Smo	smoothened, frizzled class receptor [Source:MGI Symbol;Acc:MGI:108075]
ENSMUSG00000001763	78.9272	-0.0402135	0.178504	0.744134	0.971553	Tspan33	tetraspanin 33 [Source:MGI Symbol;Acc:MGI:1919012]
ENSMUSG00000001767	628.631	0.0785426	0.0895763	0.345438	0.83834	Crnkl1	crooked neck pre-mRNA splicing factor 1 [Source:MGI Symbol;Acc:MGI:1914127]
ENSMUSG00000001768	3653.3	0.312645	0.121355	0.00343157	0.0542379	Rin2	Ras and Rab interactor 2 [Source:MGI Symbol;Acc:MGI:1921280]
ENSMUSG00000001774	651.115	0.0267611	0.192442	0.822024	0.984369	Chordc1	cysteine and histidine-rich domain (CHORD)-containing, zinc-binding protein 1 [Source:MGI Symbol;Acc:MGI:1914167]
ENSMUSG00000001783	2467.69	0.0265208	0.0935226	0.706723	0.965496	Rtcb	RNA 2',3'-cyclic phosphate and 5'-OH ligase [Source:MGI Symbol;Acc:MGI:106379]
ENSMUSG00000001785	475.696	-0.0202172	0.0795523	0.785664	0.979672	Pwp1	PWP1 homolog, endonuclein [Source:MGI Symbol;Acc:MGI:1914735]
ENSMUSG00000001786	420.054	0.0690393	0.135544	0.537481	0.920415	Fbxo7	F-box protein 7 [Source:MGI Symbol;Acc:MGI:1917004]
ENSMUSG00000001794	5576.17	0.093878	0.129072	0.380532	0.858751	Capns1	calpain, small subunit 1 [Source:MGI Symbol;Acc:MGI:88266]
ENSMUSG00000001827	14.5611	-0.0906517	0.242872	0.343469	0.836412	Folr1	folate receptor 1 (adult) [Source:MGI Symbol;Acc:MGI:95568]
ENSMUSG00000001829	358.946	0.179647	0.122877	0.101356	0.511336	Clpb	ClpB caseinolytic peptidase B [Source:MGI Symbol;Acc:MGI:1100517]
ENSMUSG00000001833	1978.51	0.119489	0.0986568	0.188341	0.684542	Septin7	septin 7 [Source:MGI Symbol;Acc:MGI:1335094]
ENSMUSG00000001844	392.279	-0.176859	0.120136	0.0898875	0.480011	Zdhhc4	zinc finger, DHHC domain containing 4 [Source:MGI Symbol;Acc:MGI:1920131]
ENSMUSG00000001847	7260.74	-0.071104	0.0743636	0.31871	0.820943	Rac1	Rac family small GTPase 1 [Source:MGI Symbol;Acc:MGI:97845]
ENSMUSG00000001855	1239.29	0.0840187	0.16873	0.498517	0.90783	Nup214	nucleoporin 214 [Source:MGI Symbol;Acc:MGI:1095411]
ENSMUSG00000001870	2.83849	-0.0922841	0.262437	0.131313	NA	Ltbp1	latent transforming growth factor beta binding protein 1 [Source:MGI Symbol;Acc:MGI:109151]
ENSMUSG00000001891	1616.35	0.0953772	0.0998886	0.310502	0.81347	Ugp2	UDP-glucose pyrophosphorylase 2 [Source:MGI Symbol;Acc:MGI:2183447]
ENSMUSG00000001909	696.27	-0.0496508	0.121952	0.655103	0.952545	Trmt1	tRNA methyltransferase 1 [Source:MGI Symbol;Acc:MGI:1289155]
ENSMUSG00000001910	1627.97	-0.0332416	0.122949	0.754709	0.973849	Nacc1	nucleus accumbens associated 1, BEN and BTB (POZ) domain containing [Source:MGI Symbol;Acc:MGI:1914080]
ENSMUSG00000001911	142.847	0.0114998	0.200167	0.920926	0.993781	Nfix	nuclear factor I/X [Source:MGI Symbol;Acc:MGI:97311]
ENSMUSG00000001918	535.863	0.154862	0.124775	0.155201	0.631973	Slc1a5	solute carrier family 1 (neutral amino acid transporter), member 5 [Source:MGI Symbol;Acc:MGI:105305]
ENSMUSG00000001924	4328.4	-0.00335088	0.131619	0.976388	0.996963	Uba1	ubiquitin-like modifier activating enzyme 1 [Source:MGI Symbol;Acc:MGI:98890]
ENSMUSG00000001930	1397.24	-0.0608644	0.181424	0.588138	0.936717	Vwf	Von Willebrand factor [Source:MGI Symbol;Acc:MGI:98941]
ENSMUSG00000001942	1029.74	-0.119256	0.127754	0.277465	0.786104	Siae	sialic acid acetylesterase [Source:MGI Symbol;Acc:MGI:104803]
ENSMUSG00000001946	0.924625	0.00182511	0.241911	0.97113	NA	Esam	endothelial cell-specific adhesion molecule [Source:MGI Symbol;Acc:MGI:1916774]
ENSMUSG00000001948	7.09112	0.0680762	0.239669	0.424633	0.879986	Spa17	sperm autoantigenic protein 17 [Source:MGI Symbol;Acc:MGI:1333778]
ENSMUSG00000001962	1083.97	0.14182	0.145515	0.232347	0.741738	Fam50a	family with sequence similarity 50, member A [Source:MGI Symbol;Acc:MGI:1351626]
ENSMUSG00000001964	890.379	0.556865	0.0998394	3.62558e-09	2.32798e-07	Emd	emerin [Source:MGI Symbol;Acc:MGI:108117]
ENSMUSG00000001983	76.0425	-0.326176	0.187238	0.0230995	0.212026	Taco1	translational activator of mitochondrially encoded cytochrome c oxidase I [Source:MGI Symbol;Acc:MGI:1917457]
ENSMUSG00000001986	2.82345	-0.00835826	0.240238	0.849087	NA	Gria3	glutamate receptor, ionotropic, AMPA3 (alpha 3) [Source:MGI Symbol;Acc:MGI:95810]
ENSMUSG00000001995	900.116	0.12374	0.162674	0.312735	0.814426	Sipa1l2	signal-induced proliferation-associated 1 like 2 [Source:MGI Symbol;Acc:MGI:2676970]
ENSMUSG00000001998	294.507	-0.0875443	0.224214	0.437107	0.885621	Ap4e1	adaptor-related protein complex AP-4, epsilon 1 [Source:MGI Symbol;Acc:MGI:1336993]
ENSMUSG00000001999	1824.5	0.466357	0.0947898	1.85088e-07	9.66146e-06	Blvra	biliverdin reductase A [Source:MGI Symbol;Acc:MGI:88170]
ENSMUSG00000002006	2.67706	-0.00574703	0.239371	0.950771	NA	Pdzd4	PDZ domain containing 4 [Source:MGI Symbol;Acc:MGI:2443483]
ENSMUSG00000002007	11.7633	-0.113777	0.264895	0.176697	0.668332	Srpk3	serine/arginine-rich protein specific kinase 3 [Source:MGI Symbol;Acc:MGI:1891338]
ENSMUSG00000002010	1467.42	0.0359957	0.131612	0.741047	0.970725	Idh3g	isocitrate dehydrogenase 3 (NAD+), gamma [Source:MGI Symbol;Acc:MGI:1099463]
ENSMUSG00000002012	1.80558	0.0346407	0.2445	0.414122	NA	Pnck	pregnancy upregulated non-ubiquitously expressed CaM kinase [Source:MGI Symbol;Acc:MGI:1347357]
ENSMUSG00000002014	1266.72	0.0628249	0.155916	0.603853	0.940152	Ssr4	signal sequence receptor, delta [Source:MGI Symbol;Acc:MGI:1099464]
ENSMUSG00000002015	2232.73	0.0495692	0.112697	0.623261	0.945093	Bcap31	B cell receptor associated protein 31 [Source:MGI Symbol;Acc:MGI:1350933]
ENSMUSG00000002017	273.632	0.210501	0.15108	0.0858572	0.46918	Fam98a	family with sequence similarity 98, member A [Source:MGI Symbol;Acc:MGI:1919972]
ENSMUSG00000002020	136.755	-0.0206719	0.217946	0.834861	0.986365	Ltbp2	latent transforming growth factor beta binding protein 2 [Source:MGI Symbol;Acc:MGI:99502]
ENSMUSG00000002028	1700.19	-0.109951	0.248187	0.279905	0.787653	Kmt2a	lysine (K)-specific methyltransferase 2A [Source:MGI Symbol;Acc:MGI:96995]
ENSMUSG00000002031	456.873	0.101248	0.127251	0.353144	0.843705	Ift46	intraflagellar transport 46 [Source:MGI Symbol;Acc:MGI:1923818]
ENSMUSG00000002032	19.6415	-0.197965	0.318597	0.0867604	0.471253	Tmem25	transmembrane protein 25 [Source:MGI Symbol;Acc:MGI:1918937]
ENSMUSG00000002043	457.958	0.0331923	0.159033	0.805808	0.981454	Trappc6a	trafficking protein particle complex 6A [Source:MGI Symbol;Acc:MGI:1914341]
ENSMUSG00000002052	2406.51	0.0581437	0.0685229	0.359298	0.847954	Supt6	SPT6, histone chaperone and transcription elongation factor [Source:MGI Symbol;Acc:MGI:107726]
ENSMUSG00000002055	86.7962	-0.0977436	0.214137	0.420354	0.878391	Spag5	sperm associated antigen 5 [Source:MGI Symbol;Acc:MGI:1927470]
ENSMUSG00000002058	451.25	0.0766472	0.128703	0.479293	0.897904	Unc119	unc-119 lipid binding chaperone [Source:MGI Symbol;Acc:MGI:1328357]
ENSMUSG00000002059	295.365	0.00190368	0.110319	0.985618	0.99725	Rab34	RAB34, member RAS oncogene family [Source:MGI Symbol;Acc:MGI:104606]
ENSMUSG00000002064	935.191	0.083549	0.134462	0.464574	0.895241	Sdf2	stromal cell derived factor 2 [Source:MGI Symbol;Acc:MGI:108019]
ENSMUSG00000002068	75.7626	-0.221256	0.272112	0.122438	0.567991	Ccne1	cyclin E1 [Source:MGI Symbol;Acc:MGI:88316]
ENSMUSG00000002076	3.41041	0.0745635	0.255272	0.143455	0.608489	Hsf2bp	heat shock transcription factor 2 binding protein [Source:MGI Symbol;Acc:MGI:1921627]
ENSMUSG00000002083	137.256	-1.03018	0.209407	6.12675e-08	3.46676e-06	Bbc3	BCL2 binding component 3 [Source:MGI Symbol;Acc:MGI:2181667]
ENSMUSG00000002100	17.649	0.150843	0.268975	0.182338	0.675686	Mybpc3	myosin binding protein C, cardiac [Source:MGI Symbol;Acc:MGI:102844]
ENSMUSG00000002102	1860.89	0.064315	0.1131	0.523204	0.915655	Psmc3	proteasome (prosome, macropain) 26S subunit, ATPase 3 [Source:MGI Symbol;Acc:MGI:1098754]
ENSMUSG00000002103	4645.24	-0.0364347	0.140551	0.749906	0.97262	Acp2	acid phosphatase 2, lysosomal [Source:MGI Symbol;Acc:MGI:87882]
ENSMUSG00000002104	45.8524	-0.010867	0.194679	0.926001	0.993781	Rapsn	receptor-associated protein of the synapse [Source:MGI Symbol;Acc:MGI:99422]
ENSMUSG00000002105	375.39	0.110235	0.130401	0.31848	0.820943	Slc39a13	solute carrier family 39 (metal ion transporter), member 13 [Source:MGI Symbol;Acc:MGI:1915677]
ENSMUSG00000002107	2898.43	-0.0297749	0.1978	0.804319	0.981432	Celf2	CUGBP, Elav-like family member 2 [Source:MGI Symbol;Acc:MGI:1338822]
ENSMUSG00000002108	715.585	0.0948929	0.129644	0.386847	0.863451	Nr1h3	nuclear receptor subfamily 1, group H, member 3 [Source:MGI Symbol;Acc:MGI:1352462]
ENSMUSG00000002109	96.8523	-0.108175	0.147702	0.38088	0.859045	Ddb2	damage specific DNA binding protein 2 [Source:MGI Symbol;Acc:MGI:1355314]
ENSMUSG00000002111	5882.51	0.0748845	0.0997386	0.41083	0.875197	Spi1	spleen focus forming virus (SFFV) proviral integration oncogene [Source:MGI Symbol;Acc:MGI:98282]
ENSMUSG00000002129	940.211	-0.0572324	0.121341	0.583774	0.936651	Sf3a1	splicing factor 3a, subunit 1 [Source:MGI Symbol;Acc:MGI:1914715]
ENSMUSG00000002147	4789.96	0.0409943	0.0567936	0.457825	0.893783	Stat6	signal transducer and activator of transcription 6 [Source:MGI Symbol;Acc:MGI:103034]
ENSMUSG00000002190	0.529951	0.00367014	0.243898	0.903161	NA	Clgn	calmegin [Source:MGI Symbol;Acc:MGI:107472]
ENSMUSG00000002204	2171.58	0.0947282	0.150582	0.437297	0.885621	Napsa	napsin A aspartic peptidase [Source:MGI Symbol;Acc:MGI:109365]
ENSMUSG00000002205	616.432	0.0151067	0.0978678	0.846751	0.986366	Vrk3	vaccinia related kinase 3 [Source:MGI Symbol;Acc:MGI:2182465]
ENSMUSG00000002210	616.844	-0.0594566	0.12397	0.576682	0.935158	Smg9	smg-9 homolog, nonsense mediated mRNA decay factor (C. elegans) [Source:MGI Symbol;Acc:MGI:1919247]
ENSMUSG00000002221	420.202	0.089387	0.159931	0.461859	0.89428	Paxip1	PAX interacting (with transcription-activation domain) protein 1 [Source:MGI Symbol;Acc:MGI:1890430]
ENSMUSG00000002222	2253.91	-0.106893	0.112332	0.275432	0.784654	Rmnd5a	required for meiotic nuclear division 5 homolog A [Source:MGI Symbol;Acc:MGI:1915727]
ENSMUSG00000002227	398.91	-0.353994	0.169413	0.00980444	0.116549	Mov10	Mov10 RISC complex RNA helicase [Source:MGI Symbol;Acc:MGI:97054]
ENSMUSG00000002228	14.4981	0.0208578	0.227387	0.808983	0.981831	Ppm1j	protein phosphatase 1J [Source:MGI Symbol;Acc:MGI:1919137]
ENSMUSG00000002233	1345.76	0.100136	0.206293	0.411107	0.875197	Rhoc	ras homolog family member C [Source:MGI Symbol;Acc:MGI:106028]
ENSMUSG00000002249	1.15637	0.0127745	0.243929	0.616593	NA	Tead3	TEA domain family member 3 [Source:MGI Symbol;Acc:MGI:109241]
ENSMUSG00000002250	961.646	0.0519659	0.129648	0.652582	0.952545	Ppard	peroxisome proliferator activator receptor delta [Source:MGI Symbol;Acc:MGI:101884]
ENSMUSG00000002257	581.203	-0.0243475	0.126943	0.812605	0.9821	Def6	differentially expressed in FDCP 6 [Source:MGI Symbol;Acc:MGI:1346328]
ENSMUSG00000002274	123.695	0.0262613	0.189507	0.828363	0.985021	Metrn	meteorin, glial cell differentiation regulator [Source:MGI Symbol;Acc:MGI:1917333]
ENSMUSG00000002279	392.995	0.0451941	0.115508	0.660276	0.953283	Lmf1	lipase maturation factor 1 [Source:MGI Symbol;Acc:MGI:1923733]
ENSMUSG00000002280	628.624	-0.180219	0.11994	0.0845976	0.464909	Ciao3	cytosolic iron-sulfur assembly component 3 [Source:MGI Symbol;Acc:MGI:1914813]
ENSMUSG00000002289	80.4863	-0.40662	0.315643	0.0255254	0.225943	Angptl4	angiopoietin-like 4 [Source:MGI Symbol;Acc:MGI:1888999]
ENSMUSG00000002297	322.522	0.264936	0.108621	0.0067922	0.0897128	Dbf4	DBF4 zinc finger [Source:MGI Symbol;Acc:MGI:1351328]
ENSMUSG00000002307	1056.89	-0.215625	0.143646	0.0628026	0.394321	Daxx	Fas death domain-associated protein [Source:MGI Symbol;Acc:MGI:1197015]
ENSMUSG00000002308	94.7633	0.0229252	0.193797	0.848302	0.986843	Cd320	CD320 antigen [Source:MGI Symbol;Acc:MGI:1860083]
ENSMUSG00000002319	584.375	-0.146288	0.196325	0.268877	0.780142	Ipo4	importin 4 [Source:MGI Symbol;Acc:MGI:1923001]
ENSMUSG00000002320	1394.97	-0.0534322	0.0965626	0.572684	0.934696	Tm9sf1	transmembrane 9 superfamily member 1 [Source:MGI Symbol;Acc:MGI:1921390]
ENSMUSG00000002325	885.596	-0.241345	0.129876	0.0305718	0.252021	Irf9	interferon regulatory factor 9 [Source:MGI Symbol;Acc:MGI:107587]
ENSMUSG00000002326	707.955	-0.087387	0.112113	0.375657	0.855278	Gmpr2	guanosine monophosphate reductase 2 [Source:MGI Symbol;Acc:MGI:1917903]
ENSMUSG00000002329	502.737	-0.170457	0.133468	0.136382	0.595635	Mdp1	magnesium-dependent phosphatase 1 [Source:MGI Symbol;Acc:MGI:1915131]
ENSMUSG00000002332	1154.49	0.03571	0.152775	0.730067	0.967812	Dhrs1	dehydrogenase/reductase (SDR family) member 1 [Source:MGI Symbol;Acc:MGI:1196314]
ENSMUSG00000002342	385.964	0.0261726	0.0995647	0.792914	0.980154	Tmem161a	transmembrane protein 161A [Source:MGI Symbol;Acc:MGI:2384577]
ENSMUSG00000002343	68.5054	-0.0103076	0.193519	0.928175	0.993781	Armc6	armadillo repeat containing 6 [Source:MGI Symbol;Acc:MGI:1924063]
ENSMUSG00000002345	273.698	0.191735	0.126631	0.0787326	0.449275	Borcs8	BLOC-1 related complex subunit 8 [Source:MGI Symbol;Acc:MGI:1919618]
ENSMUSG00000002346	47.3004	-0.709247	0.262614	0.000593496	0.0129963	Slc25a42	solute carrier family 25, member 42 [Source:MGI Symbol;Acc:MGI:1920345]
ENSMUSG00000002365	2712.43	0.00275654	0.0728106	0.947815	0.995662	Snx9	sorting nexin 9 [Source:MGI Symbol;Acc:MGI:1913866]
ENSMUSG00000002372	1052.41	-0.0145284	0.100248	0.875278	0.990973	Ranbp3	RAN binding protein 3 [Source:MGI Symbol;Acc:MGI:1919060]
ENSMUSG00000002379	459.079	0.012435	0.163218	0.926091	0.993781	Ndufa11	NADH:ubiquinone oxidoreductase subunit A11 [Source:MGI Symbol;Acc:MGI:1917125]
ENSMUSG00000002393	200.893	-0.289477	0.186129	0.0390833	0.294853	Nr2f6	nuclear receptor subfamily 2, group F, member 6 [Source:MGI Symbol;Acc:MGI:1352453]
ENSMUSG00000002395	1173.3	0.0933065	0.180438	0.467049	0.896517	Use1	unconventional SNARE in the ER 1 homolog (S. cerevisiae) [Source:MGI Symbol;Acc:MGI:1914273]
ENSMUSG00000002396	267.824	0.0707346	0.139215	0.537505	0.920415	Ocel1	occludin/ELL domain containing 1 [Source:MGI Symbol;Acc:MGI:1924340]
ENSMUSG00000002409	307.789	-0.336047	0.13322	0.00369069	0.0571835	Dyrk1b	dual-specificity tyrosine-(Y)-phosphorylation regulated kinase 1b [Source:MGI Symbol;Acc:MGI:1330302]
ENSMUSG00000002413	891.286	-0.0570318	0.20802	0.607429	0.941665	Braf	Braf transforming gene [Source:MGI Symbol;Acc:MGI:88190]
ENSMUSG00000002416	291.826	0.0549296	0.175765	0.659684	0.952979	Ndufb2	NADH:ubiquinone oxidoreductase subunit B2 [Source:MGI Symbol;Acc:MGI:1915448]
ENSMUSG00000002428	843.957	-0.00732888	0.100272	0.946907	0.995662	Hltf	helicase-like transcription factor [Source:MGI Symbol;Acc:MGI:1196437]
ENSMUSG00000002455	1245.32	0.110005	0.0855933	0.177178	0.668554	Prpf6	pre-mRNA splicing factor 6 [Source:MGI Symbol;Acc:MGI:1922946]
ENSMUSG00000002458	1082.6	-0.0439258	0.164734	0.690352	0.96197	Rgs19	regulator of G-protein signaling 19 [Source:MGI Symbol;Acc:MGI:1915153]
ENSMUSG00000002475	56.8636	0.0370092	0.165381	0.767355	0.976189	Abhd3	abhydrolase domain containing 3 [Source:MGI Symbol;Acc:MGI:2147183]
ENSMUSG00000002477	340.72	0.200889	0.177975	0.13454	0.59253	Snrpd1	small nuclear ribonucleoprotein D1 [Source:MGI Symbol;Acc:MGI:98344]
ENSMUSG00000002486	159.582	-0.210946	0.146992	0.0807781	0.455798	Tchp	trichoplein, keratin filament binding [Source:MGI Symbol;Acc:MGI:1925082]
ENSMUSG00000002489	418.782	-0.143431	0.223215	0.271267	0.78285	Tiam1	T cell lymphoma invasion and metastasis 1 [Source:MGI Symbol;Acc:MGI:103306]
ENSMUSG00000002496	1427.83	0.0957347	0.173493	0.455614	0.893029	Tsc2	TSC complex subunit 2 [Source:MGI Symbol;Acc:MGI:102548]
ENSMUSG00000002500	1.30828	0.0436691	0.248683	0.161971	NA	Rpl3l	ribosomal protein L3-like [Source:MGI Symbol;Acc:MGI:1913461]
ENSMUSG00000002504	9.14904	-0.0118093	0.227052	0.884992	0.991012	Slc9a3r2	solute carrier family 9 (sodium/hydrogen exchanger), member 3 regulator 2 [Source:MGI Symbol;Acc:MGI:1890662]
ENSMUSG00000002524	1464.66	0.0250855	0.100177	0.785556	0.979672	Puf60	poly-U binding splicing factor 60 [Source:MGI Symbol;Acc:MGI:1915209]
ENSMUSG00000002546	1425.01	0.0155766	0.1026	0.857047	0.988382	Golga2	golgi autoantigen, golgin subfamily a, 2 [Source:MGI Symbol;Acc:MGI:2139395]
ENSMUSG00000002550	557.59	-0.289153	0.114474	0.00408332	0.0621612	Uck1	uridine-cytidine kinase 1 [Source:MGI Symbol;Acc:MGI:98904]
ENSMUSG00000002565	0.479748	-0.000270031	0.243998	0.994104	NA	Scin	scinderin [Source:MGI Symbol;Acc:MGI:1306794]
ENSMUSG00000002578	1.20719	-0.0071257	0.243415	0.849784	NA	Ikzf4	IKAROS family zinc finger 4 [Source:MGI Symbol;Acc:MGI:1343139]
ENSMUSG00000002580	582.854	0.0458806	0.160275	0.710758	0.966152	Mien1	migration and invasion enhancer 1 [Source:MGI Symbol;Acc:MGI:1913678]
ENSMUSG00000002602	3455.13	-0.0390951	0.154247	0.742797	0.971248	Axl	AXL receptor tyrosine kinase [Source:MGI Symbol;Acc:MGI:1347244]
ENSMUSG00000002603	5105.9	0.129638	0.10158	0.158561	0.637759	Tgfb1	transforming growth factor, beta 1 [Source:MGI Symbol;Acc:MGI:98725]
ENSMUSG00000002608	839.348	-0.00353742	0.074303	0.962292	0.995662	Ccdc97	coiled-coil domain containing 97 [Source:MGI Symbol;Acc:MGI:1196455]
ENSMUSG00000002617	64.9219	-0.117106	0.190698	0.365495	0.851804	Zfp40	zinc finger protein 40 [Source:MGI Symbol;Acc:MGI:99185]
ENSMUSG00000002625	1033.97	-0.0845083	0.141779	0.470089	0.897479	Akap8l	A kinase (PRKA) anchor protein 8-like [Source:MGI Symbol;Acc:MGI:1860606]
ENSMUSG00000002635	253.029	0.242848	0.165578	0.0625494	0.39308	Pdcd2l	programmed cell death 2-like [Source:MGI Symbol;Acc:MGI:1915329]
ENSMUSG00000002658	900.865	0.133574	0.137609	0.244451	0.758668	Gtf2f1	general transcription factor IIF, polypeptide 1 [Source:MGI Symbol;Acc:MGI:1923848]
ENSMUSG00000002660	221.356	0.013874	0.145879	0.898975	0.993397	Clpp	caseinolytic mitochondrial matrix peptidase proteolytic subunit [Source:MGI Symbol;Acc:MGI:1858213]
ENSMUSG00000002661	90.191	-0.123618	0.186575	0.340218	0.834455	Alkbh7	alkB homolog 7 [Source:MGI Symbol;Acc:MGI:1913650]
ENSMUSG00000002668	949.343	-0.204729	0.148644	0.0905991	0.481267	Dennd1c	DENN/MADD domain containing 1C [Source:MGI Symbol;Acc:MGI:1918035]
ENSMUSG00000002679	238.928	0.0522083	0.153706	0.663407	0.955056	Med6	mediator complex subunit 6 [Source:MGI Symbol;Acc:MGI:1917042]
ENSMUSG00000002699	2142.77	0.61222	0.214869	0.000479502	0.0109581	Lcp2	lymphocyte cytosolic protein 2 [Source:MGI Symbol;Acc:MGI:1321402]
ENSMUSG00000002718	900.975	0.0321308	0.076629	0.666927	0.956152	Cse1l	chromosome segregation 1-like (S. cerevisiae) [Source:MGI Symbol;Acc:MGI:1339951]
ENSMUSG00000002728	834.911	0.278676	0.148197	0.0232733	0.212677	Naa20	N(alpha)-acetyltransferase 20, NatB catalytic subunit [Source:MGI Symbol;Acc:MGI:1915127]
ENSMUSG00000002731	433.371	0.0948147	0.121328	0.374735	0.854899	Prkra	protein kinase, interferon inducible double stranded RNA dependent activator [Source:MGI Symbol;Acc:MGI:1344375]
ENSMUSG00000002732	32.0021	0.0566385	0.204513	0.632371	0.94802	Fkbp7	FK506 binding protein 7 [Source:MGI Symbol;Acc:MGI:1336879]
ENSMUSG00000002733	473.534	0.0205797	0.10191	0.830309	0.985021	Plekha3	pleckstrin homology domain-containing, family A (phosphoinositide binding specific) member 3 [Source:MGI Symbol;Acc:MGI:1932515]
ENSMUSG00000002741	2133.68	0.0380324	0.0676374	0.547309	0.924111	Ykt6	YKT6 v-SNARE homolog (S. cerevisiae) [Source:MGI Symbol;Acc:MGI:1927550]
ENSMUSG00000002748	1957.35	-0.0948342	0.157218	0.436385	0.885621	Baz1b	bromodomain adjacent to zinc finger domain, 1B [Source:MGI Symbol;Acc:MGI:1353499]
ENSMUSG00000002763	789.167	0.0600865	0.125655	0.583687	0.936651	Pex6	peroxisomal biogenesis factor 6 [Source:MGI Symbol;Acc:MGI:2385054]
ENSMUSG00000002767	363.185	-0.102262	0.178805	0.419216	0.878391	Mrpl2	mitochondrial ribosomal protein L2 [Source:MGI Symbol;Acc:MGI:1351622]
ENSMUSG00000002768	597.498	0.00486738	0.158047	0.967161	0.995858	Mea1	male enhanced antigen 1 [Source:MGI Symbol;Acc:MGI:96957]
ENSMUSG00000002769	3.00722	-0.0116429	0.239515	0.83754	0.986365	Gnmt	glycine N-methyltransferase [Source:MGI Symbol;Acc:MGI:1202304]
ENSMUSG00000002771	10.9594	0.0775653	0.235463	0.427245	0.881954	Grin2d	glutamate receptor, ionotropic, NMDA2D (epsilon 4) [Source:MGI Symbol;Acc:MGI:95823]
ENSMUSG00000002778	1637.75	0.075252	0.0897078	0.337529	0.833426	Kdelr1	KDEL (Lys-Asp-Glu-Leu) endoplasmic reticulum protein retention receptor 1 [Source:MGI Symbol;Acc:MGI:1915387]
ENSMUSG00000002781	225.419	-0.14073	0.156484	0.252179	0.766178	Tmem143	transmembrane protein 143 [Source:MGI Symbol;Acc:MGI:1917459]
ENSMUSG00000002791	0.571968	0.0210183	0.244801	0.423727	NA	Pdxk-ps	pyridoxal (pyridoxine, vitamin B6) kinase, pseudogene [Source:MGI Symbol;Acc:MGI:1933201]
ENSMUSG00000002797	136.349	0.0657369	0.214288	0.564003	0.930752	Ggct	gamma-glutamyl cyclotransferase [Source:MGI Symbol;Acc:MGI:95700]
ENSMUSG00000002799	137.727	0.558317	0.405036	0.0121283	0.136165	Jag2	jagged 2 [Source:MGI Symbol;Acc:MGI:1098270]
ENSMUSG00000002803	143.765	-0.103504	0.141633	0.370857	0.853087	Btbd6	BTB (POZ) domain containing 6 [Source:MGI Symbol;Acc:MGI:3026623]
ENSMUSG00000002804	231.019	-0.00231818	0.169793	0.985242	0.997193	Nudt14	nudix (nucleoside diphosphate linked moiety X)-type motif 14 [Source:MGI Symbol;Acc:MGI:1913424]
ENSMUSG00000002808	5.1384	-0.0157621	0.238048	0.776434	0.977556	Epdr1	ependymin related protein 1 (zebrafish) [Source:MGI Symbol;Acc:MGI:2145369]
ENSMUSG00000002812	3517.33	0.054542	0.057916	0.324416	0.824212	Flii	flightless I actin binding protein [Source:MGI Symbol;Acc:MGI:1342286]
ENSMUSG00000002814	346.644	-0.113992	0.120336	0.278274	0.786638	Top3a	topoisomerase (DNA) III alpha [Source:MGI Symbol;Acc:MGI:1197527]
ENSMUSG00000002820	311.159	0.32124	0.13147	0.00492054	0.0711718	Atg4d	autophagy related 4D, cysteine peptidase [Source:MGI Symbol;Acc:MGI:2444308]
ENSMUSG00000002825	88.6791	-0.0614663	0.177411	0.620162	0.944633	Qtrt1	queuine tRNA-ribosyltransferase catalytic subunit 1 [Source:MGI Symbol;Acc:MGI:1931441]
ENSMUSG00000002831	0.514587	-0.0106237	0.244789	0.539109	NA	Plin4	perilipin 4 [Source:MGI Symbol;Acc:MGI:1929709]
ENSMUSG00000002833	623.107	-0.0231822	0.134541	0.829051	0.985021	Hdgfl2	HDGF like 2 [Source:MGI Symbol;Acc:MGI:1194492]
ENSMUSG00000002835	177.916	-0.0789328	0.178488	0.530069	0.917532	Chaf1a	chromatin assembly factor 1, subunit A (p150) [Source:MGI Symbol;Acc:MGI:1351331]
ENSMUSG00000002844	1332.75	0.279718	0.0998943	0.00236601	0.0403278	Adprh	ADP-ribosylarginine hydrolase [Source:MGI Symbol;Acc:MGI:1098234]
ENSMUSG00000002845	472.909	0.217069	0.189073	0.113966	0.545386	Tmem39a	transmembrane protein 39a [Source:MGI Symbol;Acc:MGI:1915096]
ENSMUSG00000002846	158.091	-0.000841214	0.14037	0.993126	0.998987	Timmdc1	translocase of inner mitochondrial membrane domain containing 1 [Source:MGI Symbol;Acc:MGI:1922139]
ENSMUSG00000002847	2.35315	0.0660346	0.255911	0.0386841	NA	Pla1a	phospholipase A1 member A [Source:MGI Symbol;Acc:MGI:1934677]
ENSMUSG00000002870	248.367	0.0988161	0.161826	0.424678	0.879986	Mcm2	minichromosome maintenance complex component 2 [Source:MGI Symbol;Acc:MGI:105380]
ENSMUSG00000002871	2093.53	-0.065897	0.088856	0.428267	0.882228	Tpra1	transmembrane protein, adipocyte asscociated 1 [Source:MGI Symbol;Acc:MGI:1345190]
ENSMUSG00000002881	1676.46	0.0710706	0.151241	0.550636	0.925425	Nab1	Ngfi-A binding protein 1 [Source:MGI Symbol;Acc:MGI:107564]
ENSMUSG00000002885	2812.25	0.044656	0.107029	0.625166	0.945904	Adgre5	adhesion G protein-coupled receptor E5 [Source:MGI Symbol;Acc:MGI:1347095]
ENSMUSG00000002897	3352.26	0.323172	0.211664	0.0352865	0.278665	Il17ra	interleukin 17 receptor A [Source:MGI Symbol;Acc:MGI:107399]
ENSMUSG00000002900	2.19713	-0.0427627	0.244772	0.39607	NA	Lamb1	laminin B1 [Source:MGI Symbol;Acc:MGI:96743]
ENSMUSG00000002908	23.747	0.0118734	0.211156	0.914238	0.993397	Kcnn1	potassium intermediate/small conductance calcium-activated channel, subfamily N, member 1 [Source:MGI Symbol;Acc:MGI:1933993]
ENSMUSG00000002910	218.077	-1.0759	0.256565	1.65612e-06	7.32109e-05	Arrdc2	arrestin domain containing 2 [Source:MGI Symbol;Acc:MGI:1918057]
ENSMUSG00000002944	9055.48	-0.0176371	0.188764	0.880243	0.991012	Cd36	CD36 molecule [Source:MGI Symbol;Acc:MGI:107899]
ENSMUSG00000002948	1037.88	-0.0946552	0.124032	0.375585	0.855278	Map2k7	mitogen-activated protein kinase kinase 7 [Source:MGI Symbol;Acc:MGI:1346871]
ENSMUSG00000002949	748.786	-0.087381	0.10495	0.340029	0.834455	Timm44	translocase of inner mitochondrial membrane 44 [Source:MGI Symbol;Acc:MGI:1343262]
ENSMUSG00000002957	2441.65	0.0402032	0.0801141	0.602663	0.940033	Ap2a2	adaptor-related protein complex 2, alpha 2 subunit [Source:MGI Symbol;Acc:MGI:101920]
ENSMUSG00000002963	534.87	0.0741519	0.11977	0.47963	0.898061	Pnkp	polynucleotide kinase 3'- phosphatase [Source:MGI Symbol;Acc:MGI:1891698]
ENSMUSG00000002968	842.774	-0.0927692	0.0963157	0.294503	0.800783	Med25	mediator complex subunit 25 [Source:MGI Symbol;Acc:MGI:1922863]
ENSMUSG00000002980	6.15088	0.0526232	0.244734	0.378596	0.856959	Bcam	basal cell adhesion molecule [Source:MGI Symbol;Acc:MGI:1929940]
ENSMUSG00000002981	3222.24	0.0915874	0.0790978	0.224949	0.734916	Clptm1	cleft lip and palate associated transmembrane protein 1 [Source:MGI Symbol;Acc:MGI:1927155]
ENSMUSG00000002983	1142.04	0.556392	0.122048	7.67573e-07	3.61936e-05	Relb	avian reticuloendotheliosis viral (v-rel) oncogene related B [Source:MGI Symbol;Acc:MGI:103289]
ENSMUSG00000002984	555.153	0.124935	0.116174	0.22568	0.734916	Tomm40	translocase of outer mitochondrial membrane 40 [Source:MGI Symbol;Acc:MGI:1858259]
ENSMUSG00000002985	248207	0.0337984	0.12392	0.754074	0.97373	Apoe	apolipoprotein E [Source:MGI Symbol;Acc:MGI:88057]
ENSMUSG00000002992	1591.25	0.000647023	0.183351	0.968464	0.996143	Apoc2	apolipoprotein C-II [Source:MGI Symbol;Acc:MGI:88054]
ENSMUSG00000002996	2915.31	-0.315121	0.124102	0.00390648	0.0598064	Hbp1	high mobility group box transcription factor 1 [Source:MGI Symbol;Acc:MGI:894659]
ENSMUSG00000002997	208.126	0.217645	0.14939	0.0744561	0.43595	Prkar2b	protein kinase, cAMP dependent regulatory, type II beta [Source:MGI Symbol;Acc:MGI:97760]
ENSMUSG00000003031	603.01	-0.538515	0.193169	0.000669231	0.0143222	Cdkn1b	cyclin-dependent kinase inhibitor 1B [Source:MGI Symbol;Acc:MGI:104565]
ENSMUSG00000003032	933.495	1.31975	0.180161	1.48185e-14	1.56116e-12	Klf4	Kruppel-like factor 4 (gut) [Source:MGI Symbol;Acc:MGI:1342287]
ENSMUSG00000003033	985.222	-0.0415078	0.0725742	0.556413	0.926875	Ap1m1	adaptor-related protein complex AP-1, mu subunit 1 [Source:MGI Symbol;Acc:MGI:102776]
ENSMUSG00000003037	1895.06	0.164129	0.0844196	0.0361717	0.283011	Rab8a	RAB8A, member RAS oncogene family [Source:MGI Symbol;Acc:MGI:96960]
ENSMUSG00000003038	1014.19	0.0494954	0.127185	0.651662	0.952545	Hmgn2	high mobility group nucleosomal binding domain 2 [Source:MGI Symbol;Acc:MGI:96136]
ENSMUSG00000003039	1680.73	-0.105017	0.108175	0.316259	0.81803	Fam32a	family with sequence similarity 32, member A [Source:MGI Symbol;Acc:MGI:1915172]
ENSMUSG00000003062	894.943	0.0829328	0.132147	0.451717	0.891476	Stard3nl	STARD3 N-terminal like [Source:MGI Symbol;Acc:MGI:1923455]
ENSMUSG00000003068	1600.8	0.0736079	0.111383	0.501303	0.909391	Stk11	serine/threonine kinase 11 [Source:MGI Symbol;Acc:MGI:1341870]
ENSMUSG00000003070	4.03535	-0.0116666	0.236139	0.849291	0.986843	Efna2	ephrin A2 [Source:MGI Symbol;Acc:MGI:102707]
ENSMUSG00000003072	1911.79	0.0991403	0.148082	0.401925	0.870488	Atp5d	ATP synthase, H+ transporting, mitochondrial F1 complex, delta subunit [Source:MGI Symbol;Acc:MGI:1913293]
ENSMUSG00000003099	861.012	-0.00299817	0.133348	0.977327	0.996963	Ppp5c	protein phosphatase 5, catalytic subunit [Source:MGI Symbol;Acc:MGI:102666]
ENSMUSG00000003119	966.66	0.0571081	0.198295	0.628314	0.945904	Cdk12	cyclin-dependent kinase 12 [Source:MGI Symbol;Acc:MGI:1098802]
ENSMUSG00000003123	626.433	0.0609161	0.133034	0.587855	0.936706	Lipe	lipase, hormone sensitive [Source:MGI Symbol;Acc:MGI:96790]
ENSMUSG00000003131	1442.57	0.0732264	0.169421	0.540407	0.921409	Pafah1b2	platelet-activating factor acetylhydrolase, isoform 1b, subunit 2 [Source:MGI Symbol;Acc:MGI:108415]
ENSMUSG00000003134	1001.23	0.065587	0.112264	0.502018	0.909936	Tbc1d8	TBC1 domain family, member 8 [Source:MGI Symbol;Acc:MGI:1927225]
ENSMUSG00000003135	408.112	-0.0663127	0.0994697	0.464202	0.895241	Cnot11	CCR4-NOT transcription complex, subunit 11 [Source:MGI Symbol;Acc:MGI:106580]
ENSMUSG00000003153	155.422	-0.177628	0.193081	0.188774	0.684542	Slc2a3	solute carrier family 2 (facilitated glucose transporter), member 3 [Source:MGI Symbol;Acc:MGI:95757]
ENSMUSG00000003154	909.63	0.108344	0.17446	0.395132	0.867086	Foxj2	forkhead box J2 [Source:MGI Symbol;Acc:MGI:1926805]
ENSMUSG00000003161	1404.4	-0.0109798	0.0846474	0.886769	0.991012	Sri	sorcin [Source:MGI Symbol;Acc:MGI:98419]
ENSMUSG00000003166	1213.35	-0.0908315	0.0955725	0.300966	0.806064	Dgcr2	DiGeorge syndrome critical region gene 2 [Source:MGI Symbol;Acc:MGI:892866]
ENSMUSG00000003184	691.262	-0.225266	0.126964	0.0383576	0.29217	Irf3	interferon regulatory factor 3 [Source:MGI Symbol;Acc:MGI:1859179]
ENSMUSG00000003190	79.2587	-0.139499	0.19008	0.280754	0.788458	Bcl2l12	BCL2-like 12 (proline rich) [Source:MGI Symbol;Acc:MGI:1922986]
ENSMUSG00000003198	103.086	-0.519864	0.237014	0.00357593	0.0558334	Zfp959	zinc finger protein 959 [Source:MGI Symbol;Acc:MGI:2385058]
ENSMUSG00000003199	744.992	0.0573809	0.161823	0.63969	0.950628	Mpnd	MPN domain containing [Source:MGI Symbol;Acc:MGI:1915297]
ENSMUSG00000003200	1101.15	0.114092	0.0852595	0.155056	0.63188	Sh3gl1	SH3-domain GRB2-like 1 [Source:MGI Symbol;Acc:MGI:700010]
ENSMUSG00000003206	637.499	0.145211	0.168339	0.254076	0.768803	Ebi3	Epstein-Barr virus induced gene 3 [Source:MGI Symbol;Acc:MGI:1354171]
ENSMUSG00000003208	200.543	0.00275454	0.143117	0.97565	0.996963	Yju2	YJU2 splicing factor [Source:MGI Symbol;Acc:MGI:1920136]
ENSMUSG00000003226	4383.46	0.0162391	0.19306	0.89493	0.992372	Ranbp2	RAN binding protein 2 [Source:MGI Symbol;Acc:MGI:894323]
ENSMUSG00000003228	336.669	0.205101	0.166849	0.114494	0.546997	Grk5	G protein-coupled receptor kinase 5 [Source:MGI Symbol;Acc:MGI:109161]
ENSMUSG00000003233	474.536	-0.145305	0.179188	0.259832	0.774044	Dvl3	dishevelled segment polarity protein 3 [Source:MGI Symbol;Acc:MGI:108100]
ENSMUSG00000003234	891.058	0.140913	0.139681	0.223478	0.733822	Abcf3	ATP-binding cassette, sub-family F (GCN20), member 3 [Source:MGI Symbol;Acc:MGI:1351656]
ENSMUSG00000003235	734.928	0.0328784	0.146816	0.78524	0.979672	Eif2b5	eukaryotic translation initiation factor 2B, subunit 5 epsilon [Source:MGI Symbol;Acc:MGI:2446176]
ENSMUSG00000003269	780.595	0.297428	0.171408	0.0283519	0.241606	Cyth2	cytohesin 2 [Source:MGI Symbol;Acc:MGI:1334255]
ENSMUSG00000003271	7.87632	-0.0145102	0.228516	0.858704	0.988382	Sult2b1	sulfotransferase family, cytosolic, 2B, member 1 [Source:MGI Symbol;Acc:MGI:1926342]
ENSMUSG00000003273	8.69615	0.0580201	0.237048	0.484779	0.901088	Car11	carbonic anhydrase 11 [Source:MGI Symbol;Acc:MGI:1336193]
ENSMUSG00000003279	0.670698	-0.00984607	0.244677	0.762441	NA	Dlgap1	DLG associated protein 1 [Source:MGI Symbol;Acc:MGI:1346065]
ENSMUSG00000003282	46.8816	-0.0510052	0.234384	0.538529	0.92082	Plag1	pleiomorphic adenoma gene 1 [Source:MGI Symbol;Acc:MGI:1891916]
ENSMUSG00000003283	2983.29	0.118594	0.115564	0.243815	0.757524	Hck	hemopoietic cell kinase [Source:MGI Symbol;Acc:MGI:96052]
ENSMUSG00000003299	638.957	0.00110907	0.139132	0.997356	0.99957	Mrpl4	mitochondrial ribosomal protein L4 [Source:MGI Symbol;Acc:MGI:2137210]
ENSMUSG00000003308	805.308	-0.195804	0.0983321	0.0294329	0.247804	Keap1	kelch-like ECH-associated protein 1 [Source:MGI Symbol;Acc:MGI:1858732]
ENSMUSG00000003309	0.97855	0.0125714	0.243999	0.648101	NA	Ap1m2	adaptor protein complex AP-1, mu 2 subunit [Source:MGI Symbol;Acc:MGI:1336974]
ENSMUSG00000003316	4125.66	-0.145606	0.180814	0.266772	0.779058	Glg1	golgi apparatus protein 1 [Source:MGI Symbol;Acc:MGI:104967]
ENSMUSG00000003341	5.5429	0.00982956	0.240169	0.839761	0.986365	Atp8b3	ATPase, class I, type 8B, member 3 [Source:MGI Symbol;Acc:MGI:1914581]
ENSMUSG00000003344	501.585	-0.0843277	0.105134	0.376099	0.855278	Btbd2	BTB (POZ) domain containing 2 [Source:MGI Symbol;Acc:MGI:1933831]
ENSMUSG00000003345	1544.21	-0.0286844	0.1013	0.757816	0.974705	Csnk1g2	casein kinase 1, gamma 2 [Source:MGI Symbol;Acc:MGI:1920014]
ENSMUSG00000003346	827.238	-0.0373775	0.146093	0.748349	0.972331	Abhd17a	abhydrolase domain containing 17A [Source:MGI Symbol;Acc:MGI:106388]
ENSMUSG00000003348	1396.6	0.0639934	0.0723091	0.354144	0.844701	Mob3a	MOB kinase activator 3A [Source:MGI Symbol;Acc:MGI:3050117]
ENSMUSG00000003352	8.53323	-0.0412915	0.23451	0.598836	0.939021	Cacnb3	calcium channel, voltage-dependent, beta 3 subunit [Source:MGI Symbol;Acc:MGI:103307]
ENSMUSG00000003354	0.578771	-0.0228397	0.245762	0.253749	NA	Ccdc65	coiled-coil domain containing 65 [Source:MGI Symbol;Acc:MGI:2146001]
ENSMUSG00000003355	4.73807	0.00460253	0.235556	0.945385	0.995662	Fkbp11	FK506 binding protein 11 [Source:MGI Symbol;Acc:MGI:1913370]
ENSMUSG00000003360	1538.73	-0.0905341	0.0982622	0.343435	0.836412	Ddx23	DEAD (Asp-Glu-Ala-Asp) box polypeptide 23 [Source:MGI Symbol;Acc:MGI:1921601]
ENSMUSG00000003363	14580.6	0.159946	0.134198	0.157859	0.636922	Pld3	phospholipase D family, member 3 [Source:MGI Symbol;Acc:MGI:1333782]
ENSMUSG00000003378	41.7354	-0.0721201	0.221655	0.506802	0.912723	Grik5	glutamate receptor, ionotropic, kainate 5 (gamma 2) [Source:MGI Symbol;Acc:MGI:95818]
ENSMUSG00000003379	0.822587	0.0134501	0.243616	0.64091	NA	Cd79a	CD79A antigen (immunoglobulin-associated alpha) [Source:MGI Symbol;Acc:MGI:101774]
ENSMUSG00000003380	1871.14	0.0351991	0.149431	0.765582	0.975677	Rabac1	Rab acceptor 1 (prenylated) [Source:MGI Symbol;Acc:MGI:1201692]
ENSMUSG00000003382	3813.79	0.585277	0.213706	0.00067688	0.014464	Etv3	ets variant 3 [Source:MGI Symbol;Acc:MGI:1350926]
ENSMUSG00000003402	1484.86	0.258317	0.121063	0.0164088	0.167564	Prkcsh	protein kinase C substrate 80K-H [Source:MGI Symbol;Acc:MGI:107877]
ENSMUSG00000003411	2.44756	-0.0015714	0.241133	0.966096	NA	Rab3b	RAB3B, member RAS oncogene family [Source:MGI Symbol;Acc:MGI:1917158]
ENSMUSG00000003418	6.7718	0.023372	0.238156	0.697608	0.963557	St8sia6	ST8 alpha-N-acetyl-neuraminide alpha-2,8-sialyltransferase 6 [Source:MGI Symbol;Acc:MGI:2386797]
ENSMUSG00000003420	2899.23	0.248361	0.120941	0.0184428	0.18257	Fcgrt	Fc receptor, IgG, alpha chain transporter [Source:MGI Symbol;Acc:MGI:103017]
ENSMUSG00000003421	663.566	-0.220068	0.108204	0.0233813	0.212976	Nosip	nitric oxide synthase interacting protein [Source:MGI Symbol;Acc:MGI:1913644]
ENSMUSG00000003423	464.698	0.0856294	0.157073	0.469784	0.897444	Pih1d1	PIH1 domain containing 1 [Source:MGI Symbol;Acc:MGI:1916095]
ENSMUSG00000003429	7449.24	0.163564	0.160011	0.191921	0.689952	Rps11	ribosomal protein S11 [Source:MGI Symbol;Acc:MGI:1351329]
ENSMUSG00000003435	2942.07	0.0262651	0.0554218	0.626843	0.945904	Supt5	suppressor of Ty 5, DSIF elongation factor subunit [Source:MGI Symbol;Acc:MGI:1202400]
ENSMUSG00000003437	1401.72	0.405415	0.145315	0.00159907	0.0291877	Paf1	Paf1, RNA polymerase II complex component [Source:MGI Symbol;Acc:MGI:1923988]
ENSMUSG00000003438	414.166	-0.0889598	0.142653	0.442959	0.888331	Timm50	translocase of inner mitochondrial membrane 50 [Source:MGI Symbol;Acc:MGI:1913775]
ENSMUSG00000003444	357.331	0.45011	0.178721	0.00214111	0.0373007	Med29	mediator complex subunit 29 [Source:MGI Symbol;Acc:MGI:1914474]
ENSMUSG00000003452	15.3108	0.0197371	0.230912	0.802466	0.980962	Bicd1	BICD cargo adaptor 1 [Source:MGI Symbol;Acc:MGI:1101760]
ENSMUSG00000003458	3370.94	-0.0630366	0.0706162	0.390758	0.865412	Ncstn	nicastrin [Source:MGI Symbol;Acc:MGI:1891700]
ENSMUSG00000003464	1067.53	-0.0260343	0.0681804	0.691975	0.96197	Pex19	peroxisomal biogenesis factor 19 [Source:MGI Symbol;Acc:MGI:1334458]
ENSMUSG00000003469	0.859218	0.0349048	0.247021	0.178841	NA	Phyhip	phytanoyl-CoA hydroxylase interacting protein [Source:MGI Symbol;Acc:MGI:1860417]
ENSMUSG00000003484	502.398	0.217761	0.140223	0.0618621	0.39067	Cyp4f18	cytochrome P450, family 4, subfamily f, polypeptide 18 [Source:MGI Symbol;Acc:MGI:1919304]
ENSMUSG00000003500	496.556	-0.00456935	0.107208	0.948076	0.995662	Impdh1	inosine monophosphate dehydrogenase 1 [Source:MGI Symbol;Acc:MGI:96567]
ENSMUSG00000003518	4736.33	0.0736839	0.0977829	0.414076	0.87689	Dusp3	dual specificity phosphatase 3 (vaccinia virus phosphatase VH1-related) [Source:MGI Symbol;Acc:MGI:1919599]
ENSMUSG00000003526	82.4041	-0.473434	0.223752	0.00517187	0.073444	Prodh	proline dehydrogenase [Source:MGI Symbol;Acc:MGI:97770]
ENSMUSG00000003527	446.672	-0.314205	0.103756	0.000883417	0.0178271	Ess2	ess-2 splicing factor [Source:MGI Symbol;Acc:MGI:107854]
ENSMUSG00000003528	963.322	0.0285398	0.120678	0.804076	0.981432	Slc25a1	solute carrier family 25 (mitochondrial carrier, citrate transporter), member 1 [Source:MGI Symbol;Acc:MGI:1345283]
ENSMUSG00000003531	235.784	-0.0643291	0.188432	0.603858	0.940152	Dgcr6	DiGeorge syndrome critical region gene 6 [Source:MGI Symbol;Acc:MGI:1202877]
ENSMUSG00000003534	1.31611	0.0210603	0.244172	0.371271	NA	Ddr1	discoidin domain receptor family, member 1 [Source:MGI Symbol;Acc:MGI:99216]
ENSMUSG00000003541	2228.35	3.62183	0.251009	1.54642e-48	5.75677e-46	Ier3	immediate early response 3 [Source:MGI Symbol;Acc:MGI:104814]
ENSMUSG00000003545	2297.73	3.68645	0.324133	2.67427e-31	6.52245e-29	Fosb	FBJ osteosarcoma oncogene B [Source:MGI Symbol;Acc:MGI:95575]
ENSMUSG00000003546	1485.37	-0.110239	0.126968	0.309984	0.813096	Klc4	kinesin light chain 4 [Source:MGI Symbol;Acc:MGI:1922014]
ENSMUSG00000003549	209.023	-0.2058	0.23242	0.148915	0.621036	Ercc1	excision repair cross-complementing rodent repair deficiency, complementation group 1 [Source:MGI Symbol;Acc:MGI:95412]
ENSMUSG00000003559	98.5967	-0.0209359	0.157455	0.860871	0.988946	As3mt	arsenic (+3 oxidation state) methyltransferase [Source:MGI Symbol;Acc:MGI:1929882]
ENSMUSG00000003573	478.762	0.0429693	0.0948856	0.632612	0.94802	Homer3	homer scaffolding protein 3 [Source:MGI Symbol;Acc:MGI:1347359]
ENSMUSG00000003575	363.106	-0.191624	0.11135	0.0492627	0.340933	Crtc1	CREB regulated transcription coactivator 1 [Source:MGI Symbol;Acc:MGI:2142523]
ENSMUSG00000003581	278.902	-0.12607	0.127556	0.247182	0.760026	Rnf215	ring finger protein 215 [Source:MGI Symbol;Acc:MGI:1918923]
ENSMUSG00000003585	4.53378	-0.0381993	0.236648	0.589793	0.936783	Sec14l2	SEC14-like lipid binding 2 [Source:MGI Symbol;Acc:MGI:1915065]
ENSMUSG00000003604	136.342	0.0893699	0.177125	0.478275	0.897876	Aven	apoptosis, caspase activation inhibitor [Source:MGI Symbol;Acc:MGI:1921518]
ENSMUSG00000003617	53.6608	-0.0162877	0.219819	0.867958	0.989362	Cp	ceruloplasmin [Source:MGI Symbol;Acc:MGI:88476]
ENSMUSG00000003623	647.897	-0.00810491	0.0890901	0.937818	0.995662	Crot	carnitine O-octanoyltransferase [Source:MGI Symbol;Acc:MGI:1921364]
ENSMUSG00000003644	2514.18	-0.186031	0.0740524	0.00836762	0.103741	Rps6ka1	ribosomal protein S6 kinase polypeptide 1 [Source:MGI Symbol;Acc:MGI:104558]
ENSMUSG00000003660	2790.39	-0.204737	0.078096	0.00564819	0.0782559	Snrnp200	small nuclear ribonucleoprotein 200 (U5) [Source:MGI Symbol;Acc:MGI:2444401]
ENSMUSG00000003662	692.89	0.0133489	0.128152	0.901393	0.993397	Ciao1	cytosolic iron-sulfur protein assembly 1 [Source:MGI Symbol;Acc:MGI:1346998]
ENSMUSG00000003680	284.53	-0.0133123	0.114969	0.895652	0.992499	Taf6l	TATA-box binding protein associated factor 6 like [Source:MGI Symbol;Acc:MGI:2444957]
ENSMUSG00000003721	540.002	0.0932114	0.184209	0.459385	0.89421	Insig2	insulin induced gene 2 [Source:MGI Symbol;Acc:MGI:1920249]
ENSMUSG00000003731	1462.05	-0.0825457	0.153292	0.500947	0.908979	Kpna6	karyopherin (importin) alpha 6 [Source:MGI Symbol;Acc:MGI:1100836]
ENSMUSG00000003746	1243.14	-0.0720412	0.196171	0.5555	0.926721	Man1a	mannosidase 1, alpha [Source:MGI Symbol;Acc:MGI:104677]
ENSMUSG00000003752	489.787	0.36761	0.139126	0.00229166	0.0394857	Itpkc	inositol 1,4,5-trisphosphate 3-kinase C [Source:MGI Symbol;Acc:MGI:2442554]
ENSMUSG00000003762	395.737	0.10742	0.134545	0.339863	0.834455	Coq8b	coenzyme Q8B [Source:MGI Symbol;Acc:MGI:1924139]
ENSMUSG00000003778	696.087	-0.294695	0.121584	0.00590712	0.0808927	Brd8	bromodomain containing 8 [Source:MGI Symbol;Acc:MGI:1925906]
ENSMUSG00000003779	131.834	0.0167654	0.193241	0.889669	0.991293	Kif20a	kinesin family member 20A [Source:MGI Symbol;Acc:MGI:1201682]
ENSMUSG00000003808	682.173	-0.0458162	0.109109	0.63385	0.948566	Farsa	phenylalanyl-tRNA synthetase, alpha subunit [Source:MGI Symbol;Acc:MGI:1913840]
ENSMUSG00000003809	333.769	-0.0641012	0.128499	0.555591	0.926721	Gcdh	glutaryl-Coenzyme A dehydrogenase [Source:MGI Symbol;Acc:MGI:104541]
ENSMUSG00000003810	808.443	-0.118215	0.128147	0.26374	0.776928	Mast2	microtubule associated serine/threonine kinase 2 [Source:MGI Symbol;Acc:MGI:894676]
ENSMUSG00000003812	3441.53	-0.0136329	0.119009	0.921101	0.993781	Dnase2a	deoxyribonuclease II alpha [Source:MGI Symbol;Acc:MGI:1329019]
ENSMUSG00000003813	877.173	-0.0543177	0.099915	0.567943	0.932257	Rad23a	RAD23 homolog A, nucleotide excision repair protein [Source:MGI Symbol;Acc:MGI:105126]
ENSMUSG00000003814	14293.6	0.081678	0.0773161	0.249359	0.76283	Calr	calreticulin [Source:MGI Symbol;Acc:MGI:88252]
ENSMUSG00000003824	72.1066	0.0368069	0.179978	0.76491	0.975677	Syce2	synaptonemal complex central element protein 2 [Source:MGI Symbol;Acc:MGI:1919096]
ENSMUSG00000003847	1690.31	-0.027146	0.211159	0.801367	0.980454	Nfat5	nuclear factor of activated T cells 5 [Source:MGI Symbol;Acc:MGI:1859333]
ENSMUSG00000003848	193.249	-0.297668	0.156795	0.0187018	0.184617	Nob1	NIN1/RPN12 binding protein 1 homolog [Source:MGI Symbol;Acc:MGI:1914869]
ENSMUSG00000003849	34.9517	-0.149154	0.220955	0.261351	0.774579	Nqo1	NAD(P)H dehydrogenase, quinone 1 [Source:MGI Symbol;Acc:MGI:103187]
ENSMUSG00000003863	24.4098	0.115373	0.226726	0.340542	0.834455	Ppfia3	protein tyrosine phosphatase, receptor type, f polypeptide (PTPRF), interacting protein (liprin), alpha 3 [Source:MGI Symbol;Acc:MGI:1924037]
ENSMUSG00000003865	301.231	-0.0196519	0.114883	0.845607	0.986365	Gys1	glycogen synthase 1, muscle [Source:MGI Symbol;Acc:MGI:101805]
ENSMUSG00000003868	363.109	0.0315781	0.143209	0.785976	0.979672	Ruvbl2	RuvB-like protein 2 [Source:MGI Symbol;Acc:MGI:1342299]
ENSMUSG00000003872	3.78724	0.0995079	0.265071	0.12967	0.581215	Lin7b	lin-7 homolog B (C. elegans) [Source:MGI Symbol;Acc:MGI:1330858]
ENSMUSG00000003873	1641.41	0.115647	0.143041	0.330713	0.829063	Bax	BCL2-associated X protein [Source:MGI Symbol;Acc:MGI:99702]
ENSMUSG00000003882	7099.11	0.0034984	0.152001	0.921906	0.993781	Il7r	interleukin 7 receptor [Source:MGI Symbol;Acc:MGI:96562]
ENSMUSG00000003923	307.516	-0.135374	0.159324	0.294285	0.800569	Tfam	transcription factor A, mitochondrial [Source:MGI Symbol;Acc:MGI:107810]
ENSMUSG00000003929	90.9516	-0.122607	0.243832	0.280417	0.788458	Zfp81	zinc finger protein 81 [Source:MGI Symbol;Acc:MGI:1890752]
ENSMUSG00000003934	1.68819	0.0237949	0.240112	0.656569	NA	Efnb3	ephrin B3 [Source:MGI Symbol;Acc:MGI:109196]
ENSMUSG00000003948	701.49	0.0707134	0.098656	0.433316	0.88454	Mmd	monocyte to macrophage differentiation-associated [Source:MGI Symbol;Acc:MGI:1914718]
ENSMUSG00000003949	1.25051	-0.0151438	0.243151	0.594299	NA	Hlf	hepatic leukemia factor [Source:MGI Symbol;Acc:MGI:96108]
ENSMUSG00000003955	149.634	0.0330133	0.168981	0.781171	0.979215	Fam162a	family with sequence similarity 162, member A [Source:MGI Symbol;Acc:MGI:1917436]
ENSMUSG00000003970	8005.4	0.077816	0.157691	0.524363	0.916394	Rpl8	ribosomal protein L8 [Source:MGI Symbol;Acc:MGI:1350927]
ENSMUSG00000003992	105.394	0.151203	0.162937	0.222137	0.73162	Ssbp2	single-stranded DNA binding protein 2 [Source:MGI Symbol;Acc:MGI:1914220]
ENSMUSG00000004018	133.741	-0.00799258	0.15645	0.952976	0.995662	Fancl	Fanconi anemia, complementation group L [Source:MGI Symbol;Acc:MGI:1914280]
ENSMUSG00000004032	129.239	0.107772	0.209498	0.392828	0.866085	Gstm5	glutathione S-transferase, mu 5 [Source:MGI Symbol;Acc:MGI:1309466]
ENSMUSG00000004035	2.38243	-0.0566411	0.246499	0.324955	NA	Gstm7	glutathione S-transferase, mu 7 [Source:MGI Symbol;Acc:MGI:1915562]
ENSMUSG00000004040	4108.94	0.00970532	0.15254	0.936643	0.995502	Stat3	signal transducer and activator of transcription 3 [Source:MGI Symbol;Acc:MGI:103038]
ENSMUSG00000004043	413.185	-0.0869451	0.155502	0.463729	0.895241	Stat5a	signal transducer and activator of transcription 5A [Source:MGI Symbol;Acc:MGI:103036]
ENSMUSG00000004044	27.5644	0.132118	0.238418	0.276638	0.785875	Cavin1	caveolae associated 1 [Source:MGI Symbol;Acc:MGI:1277968]
ENSMUSG00000004054	1672.94	0.0426337	0.0905473	0.61364	0.943561	Map3k11	mitogen-activated protein kinase kinase kinase 11 [Source:MGI Symbol;Acc:MGI:1346880]
ENSMUSG00000004056	2246.74	0.02187	0.0820384	0.788918	0.979904	Akt2	thymoma viral proto-oncogene 2 [Source:MGI Symbol;Acc:MGI:104874]
ENSMUSG00000004069	563.262	-0.04512	0.0838026	0.570244	0.933681	Dnaja3	DnaJ heat shock protein family (Hsp40) member A3 [Source:MGI Symbol;Acc:MGI:1933786]
ENSMUSG00000004070	2370.48	0.000888078	0.137881	0.998856	0.999704	Hmox2	heme oxygenase 2 [Source:MGI Symbol;Acc:MGI:109373]
ENSMUSG00000004071	907.774	0.0404405	0.134853	0.729205	0.967612	Cdip1	cell death inducing Trp53 target 1 [Source:MGI Symbol;Acc:MGI:1913876]
ENSMUSG00000004085	392.82	0.0415058	0.147502	0.716234	0.967079	Map3k20	mitogen-activated protein kinase kinase kinase 20 [Source:MGI Symbol;Acc:MGI:2443258]
ENSMUSG00000004096	1267.68	0.0785943	0.15656	0.518397	0.913744	Cwc15	CWC15 spliceosome-associated protein [Source:MGI Symbol;Acc:MGI:1913320]
ENSMUSG00000004098	3.84572	-0.0209512	0.236337	0.733737	0.96909	Col5a3	collagen, type V, alpha 3 [Source:MGI Symbol;Acc:MGI:1858212]
ENSMUSG00000004099	1666.43	-0.134759	0.151407	0.31511	0.81753	Dnmt1	DNA methyltransferase (cytosine-5) 1 [Source:MGI Symbol;Acc:MGI:94912]
ENSMUSG00000004100	199.29	-0.150653	0.192028	0.254343	0.768915	Ppan	peter pan homolog [Source:MGI Symbol;Acc:MGI:2178445]
ENSMUSG00000004105	1078.41	-0.120872	0.0991285	0.179659	0.673893	Angptl2	angiopoietin-like 2 [Source:MGI Symbol;Acc:MGI:1347002]
ENSMUSG00000004113	38.5078	-0.410635	0.5991	0.0233544	0.212976	Cacna1b	calcium channel, voltage-dependent, N type, alpha 1B subunit [Source:MGI Symbol;Acc:MGI:88296]
ENSMUSG00000004127	43.7756	0.122342	0.228844	0.309406	0.812989	Trmt10a	tRNA methyltransferase 10A [Source:MGI Symbol;Acc:MGI:1920421]
ENSMUSG00000004151	43.3748	0.0406915	0.225997	0.667785	0.956572	Etv1	ets variant 1 [Source:MGI Symbol;Acc:MGI:99254]
ENSMUSG00000004187	110.864	-0.105888	0.182826	0.405359	0.87292	Kifc2	kinesin family member C2 [Source:MGI Symbol;Acc:MGI:109187]
ENSMUSG00000004207	270568	0.033252	0.110396	0.737466	0.969776	Psap	prosaposin [Source:MGI Symbol;Acc:MGI:97783]
ENSMUSG00000004221	1138.65	-0.0886695	0.176484	0.478216	0.897876	Ikbkg	inhibitor of kappaB kinase gamma [Source:MGI Symbol;Acc:MGI:1338074]
ENSMUSG00000004233	129.876	-0.0595051	0.176869	0.632312	0.94802	Wars2	tryptophanyl tRNA synthetase 2 (mitochondrial) [Source:MGI Symbol;Acc:MGI:1917810]
ENSMUSG00000004263	1023.36	0.371988	0.178685	0.00914835	0.110326	Atn1	atrophin 1 [Source:MGI Symbol;Acc:MGI:104725]
ENSMUSG00000004264	1279.58	0.121505	0.144126	0.307772	0.811541	Phb2	prohibitin 2 [Source:MGI Symbol;Acc:MGI:102520]
ENSMUSG00000004266	5017.16	-0.0128944	0.105925	0.894528	0.992356	Ptpn6	protein tyrosine phosphatase, non-receptor type 6 [Source:MGI Symbol;Acc:MGI:96055]
ENSMUSG00000004267	358.586	0.095903	0.158692	0.43133	0.884248	Eno2	enolase 2, gamma neuronal [Source:MGI Symbol;Acc:MGI:95394]
ENSMUSG00000004268	565.415	0.0441068	0.13303	0.689038	0.961825	Emg1	EMG1 N1-specific pseudouridine methyltransferase [Source:MGI Symbol;Acc:MGI:1315195]
ENSMUSG00000004270	807.547	-0.0722502	0.0825059	0.351682	0.843482	Lpcat3	lysophosphatidylcholine acyltransferase 3 [Source:MGI Symbol;Acc:MGI:1315211]
ENSMUSG00000004285	2410.14	0.184384	0.16879	0.147914	0.619233	Atp6v1f	ATPase, H+ transporting, lysosomal V1 subunit F [Source:MGI Symbol;Acc:MGI:1913394]
ENSMUSG00000004296	481.763	0.0593462	0.246335	0.340903	0.834939	Il12b	interleukin 12b [Source:MGI Symbol;Acc:MGI:96540]
ENSMUSG00000004317	692.56	-0.085051	0.218685	0.449146	0.890044	Clcn5	chloride channel, voltage-sensitive 5 [Source:MGI Symbol;Acc:MGI:99486]
ENSMUSG00000004319	895.637	-0.058633	0.179954	0.634314	0.948638	Clcn3	chloride channel, voltage-sensitive 3 [Source:MGI Symbol;Acc:MGI:103555]
ENSMUSG00000004347	66.3321	-0.152225	0.234859	0.24141	0.755568	Pde1c	phosphodiesterase 1C [Source:MGI Symbol;Acc:MGI:108413]
ENSMUSG00000004356	551.234	-0.0586805	0.149552	0.61188	0.942848	Utp20	UTP20 small subunit processome component [Source:MGI Symbol;Acc:MGI:1917933]
ENSMUSG00000004359	81.2028	0.657512	0.269854	0.00120945	0.0229957	Spic	Spi-C transcription factor (Spi-1/PU.1 related) [Source:MGI Symbol;Acc:MGI:1341168]
ENSMUSG00000004364	1882.99	0.24503	0.116335	0.0177656	0.177605	Cul3	cullin 3 [Source:MGI Symbol;Acc:MGI:1347360]
ENSMUSG00000004383	952.502	-0.0762351	0.0692042	0.245601	0.759238	Large1	LARGE xylosyl- and glucuronyltransferase 1 [Source:MGI Symbol;Acc:MGI:1342270]
ENSMUSG00000004393	419.5	-0.00343959	0.0990372	0.963079	0.995662	Ddx56	DEAD (Asp-Glu-Ala-Asp) box polypeptide 56 [Source:MGI Symbol;Acc:MGI:1277172]
ENSMUSG00000004394	981.287	0.0673581	0.0719054	0.330757	0.829063	Tmed4	transmembrane p24 trafficking protein 4 [Source:MGI Symbol;Acc:MGI:1915070]
ENSMUSG00000004446	525.321	-0.1678	0.0838529	0.0344832	0.274971	Bid	BH3 interacting domain death agonist [Source:MGI Symbol;Acc:MGI:108093]
ENSMUSG00000004451	1601.72	0.171507	0.0858913	0.031228	0.256385	Ralb	v-ral simian leukemia viral oncogene B [Source:MGI Symbol;Acc:MGI:1927244]
ENSMUSG00000004455	4314.33	-0.0338567	0.0737073	0.609053	0.941832	Ppp1cc	protein phosphatase 1 catalytic subunit gamma [Source:MGI Symbol;Acc:MGI:104872]
ENSMUSG00000004460	2069.19	-0.00899291	0.0862301	0.943107	0.995662	Dnajb11	DnaJ heat shock protein family (Hsp40) member B11 [Source:MGI Symbol;Acc:MGI:1915088]
ENSMUSG00000004462	352.314	0.0233386	0.0967798	0.79258	0.980154	Tbccd1	TBCC domain containing 1 [Source:MGI Symbol;Acc:MGI:1917823]
ENSMUSG00000004473	3.72729	0.0921707	0.254298	0.247017	0.760026	Clec11a	C-type lectin domain family 11, member a [Source:MGI Symbol;Acc:MGI:1298219]
ENSMUSG00000004500	73.4868	-1.33256	0.24189	2.14223e-09	1.41607e-07	Zfp324	zinc finger protein 324 [Source:MGI Symbol;Acc:MGI:2444641]
ENSMUSG00000004508	3637.46	0.280739	0.151125	0.0244942	0.220137	Gab2	growth factor receptor bound protein 2-associated protein 2 [Source:MGI Symbol;Acc:MGI:1333854]
ENSMUSG00000004530	6879.42	0.100965	0.0711466	0.135996	0.59542	Coro1c	coronin, actin binding protein 1C [Source:MGI Symbol;Acc:MGI:1345964]
ENSMUSG00000004535	4209.59	0.11913	0.0832663	0.127336	0.577336	Tax1bp1	Tax1 (human T cell leukemia virus type I) binding protein 1 [Source:MGI Symbol;Acc:MGI:1289308]
ENSMUSG00000004552	91.4037	-0.146298	0.195759	0.268415	0.779832	Ctse	cathepsin E [Source:MGI Symbol;Acc:MGI:107361]
ENSMUSG00000004558	82.4763	-0.0191935	0.203154	0.91579	0.993616	Ndrg2	N-myc downstream regulated gene 2 [Source:MGI Symbol;Acc:MGI:1352498]
ENSMUSG00000004561	150.652	-0.722797	0.214488	6.94297e-05	0.00208525	Mettl17	methyltransferase like 17 [Source:MGI Symbol;Acc:MGI:1098577]
ENSMUSG00000004562	37.1281	-0.0454249	0.224065	0.638366	0.95006	Arhgef40	Rho guanine nucleotide exchange factor (GEF) 40 [Source:MGI Symbol;Acc:MGI:2685515]
ENSMUSG00000004565	617.991	-0.140887	0.118818	0.176839	0.668332	Pnpla6	patatin-like phospholipase domain containing 6 [Source:MGI Symbol;Acc:MGI:1354723]
ENSMUSG00000004567	1563.59	-0.128753	0.0760055	0.0728669	0.430027	Mcoln1	mucolipin 1 [Source:MGI Symbol;Acc:MGI:1890498]
ENSMUSG00000004568	98.8538	-0.130756	0.203625	0.315691	0.817659	Arhgef18	rho/rac guanine nucleotide exchange factor (GEF) 18 [Source:MGI Symbol;Acc:MGI:2142567]
ENSMUSG00000004591	773.109	0.192269	0.184089	0.151282	0.625154	Pkn2	protein kinase N2 [Source:MGI Symbol;Acc:MGI:109211]
ENSMUSG00000004609	657.013	-0.0441298	0.20706	0.692477	0.96197	Cd33	CD33 antigen [Source:MGI Symbol;Acc:MGI:99440]
ENSMUSG00000004610	563.76	0.101788	0.171611	0.420754	0.878391	Etfb	electron transferring flavoprotein, beta polypeptide [Source:MGI Symbol;Acc:MGI:106098]
ENSMUSG00000004626	3050.77	-0.144994	0.102851	0.122488	0.567991	Stxbp2	syntaxin binding protein 2 [Source:MGI Symbol;Acc:MGI:107370]
ENSMUSG00000004631	1.27012	-0.0293105	0.245299	0.326738	NA	Sgce	sarcoglycan, epsilon [Source:MGI Symbol;Acc:MGI:1329042]
ENSMUSG00000004633	284.862	0.0534214	0.182098	0.665807	0.955763	Chn2	chimerin 2 [Source:MGI Symbol;Acc:MGI:1917243]
ENSMUSG00000004637	171.996	0.0343164	0.124985	0.764372	0.975677	Wwox	WW domain-containing oxidoreductase [Source:MGI Symbol;Acc:MGI:1931237]
ENSMUSG00000004642	557.238	-0.0257223	0.104753	0.783327	0.979672	Slbp	stem-loop binding protein [Source:MGI Symbol;Acc:MGI:108402]
ENSMUSG00000004655	2.66139	-0.00274512	0.236071	0.960656	NA	Aqp1	aquaporin 1 [Source:MGI Symbol;Acc:MGI:103201]
ENSMUSG00000004661	270.065	0.0193356	0.154946	0.876541	0.991012	Arid3b	AT rich interactive domain 3B (BRIGHT-like) [Source:MGI Symbol;Acc:MGI:1930768]
ENSMUSG00000004665	368.101	0.173599	0.151685	0.157289	0.636301	Cnn2	calponin 2 [Source:MGI Symbol;Acc:MGI:105093]
ENSMUSG00000004667	759.645	-0.0341427	0.148254	0.772153	0.976788	Polr2e	polymerase (RNA) II (DNA directed) polypeptide E [Source:MGI Symbol;Acc:MGI:1913670]
ENSMUSG00000004668	2.08699	0.0623495	0.249615	0.267099	NA	Abca13	ATP-binding cassette, sub-family A (ABC1), member 13 [Source:MGI Symbol;Acc:MGI:2388707]
ENSMUSG00000004677	6687.89	-0.178826	0.0657572	0.00441226	0.0654253	Myo9b	myosin IXb [Source:MGI Symbol;Acc:MGI:106624]
ENSMUSG00000004698	208.424	-0.0248766	0.186635	0.838839	0.986365	Hdac9	histone deacetylase 9 [Source:MGI Symbol;Acc:MGI:1931221]
ENSMUSG00000004707	6306.11	0.0763687	0.0804878	0.320765	0.821056	Ly9	lymphocyte antigen 9 [Source:MGI Symbol;Acc:MGI:96885]
ENSMUSG00000004709	45.4579	0.111914	0.214132	0.38178	0.859052	Cd244a	CD244 molecule A [Source:MGI Symbol;Acc:MGI:109294]
ENSMUSG00000004730	36248.8	0.0393473	0.0940463	0.600932	0.939461	Adgre1	adhesion G protein-coupled receptor E1 [Source:MGI Symbol;Acc:MGI:106912]
ENSMUSG00000004748	10.8309	0.0173542	0.220735	0.858969	0.988382	Mtfp1	mitochondrial fission process 1 [Source:MGI Symbol;Acc:MGI:1916686]
ENSMUSG00000004768	75.7647	-0.232982	0.207989	0.101888	0.513105	Rab23	RAB23, member RAS oncogene family [Source:MGI Symbol;Acc:MGI:99833]
ENSMUSG00000004771	1963.57	0.204485	0.143823	0.0822614	0.460677	Rab11a	RAB11A, member RAS oncogene family [Source:MGI Symbol;Acc:MGI:1858202]
ENSMUSG00000004788	527.017	-0.0526192	0.164067	0.665999	0.955855	Eif2b2	eukaryotic translation initiation factor 2B, subunit 2 beta [Source:MGI Symbol;Acc:MGI:2145118]
ENSMUSG00000004789	1891.35	0.211804	0.075897	0.00339486	0.0537178	Dlst	dihydrolipoamide S-succinyltransferase (E2 component of 2-oxo-glutarate complex) [Source:MGI Symbol;Acc:MGI:1926170]
ENSMUSG00000004791	8.62944	0.0590983	0.243172	0.406253	0.873067	Pgf	placental growth factor [Source:MGI Symbol;Acc:MGI:105095]
ENSMUSG00000004798	1647.6	-0.0238142	0.150021	0.839725	0.986365	Ulk2	unc-51 like kinase 2 [Source:MGI Symbol;Acc:MGI:1352758]
ENSMUSG00000004814	12.131	3.03052	0.683974	7.3497e-07	3.50063e-05	Ccl24	chemokine (C-C motif) ligand 24 [Source:MGI Symbol;Acc:MGI:1928953]
ENSMUSG00000004815	492.556	-0.0680128	0.191673	0.578583	0.935728	Dgkq	diacylglycerol kinase, theta [Source:MGI Symbol;Acc:MGI:102918]
ENSMUSG00000004837	166.458	0.0655018	0.194649	0.592171	0.937035	Grap	GRB2-related adaptor protein [Source:MGI Symbol;Acc:MGI:1918770]
ENSMUSG00000004843	1160.74	-0.00759929	0.0737686	0.909284	0.993397	Chmp2b	charged multivesicular body protein 2B [Source:MGI Symbol;Acc:MGI:1916192]
ENSMUSG00000004846	2470.49	0.0725497	0.13737	0.477692	0.897876	Plod3	procollagen-lysine, 2-oxoglutarate 5-dioxygenase 3 [Source:MGI Symbol;Acc:MGI:1347008]
ENSMUSG00000004849	1415.2	0.0426107	0.160652	0.715484	0.96689	Ap1s1	adaptor protein complex AP-1, sigma 1 [Source:MGI Symbol;Acc:MGI:1098244]
ENSMUSG00000004864	5.90882	0.0183192	0.245205	0.381802	0.859052	Mapk13	mitogen-activated protein kinase 13 [Source:MGI Symbol;Acc:MGI:1346864]
ENSMUSG00000004865	708.038	-0.350585	0.139409	0.00326306	0.0522755	Srpk1	serine/arginine-rich protein specific kinase 1 [Source:MGI Symbol;Acc:MGI:106908]
ENSMUSG00000004880	453.798	0.0852136	0.145329	0.473722	0.897876	Lbr	lamin B receptor [Source:MGI Symbol;Acc:MGI:2138281]
ENSMUSG00000004891	364.407	-0.00847211	0.216888	0.927882	0.993781	Nes	nestin [Source:MGI Symbol;Acc:MGI:101784]
ENSMUSG00000004895	487.969	-0.0119342	0.125748	0.926499	0.993781	Prcc	papillary renal cell carcinoma (translocation-associated) [Source:MGI Symbol;Acc:MGI:2137738]
ENSMUSG00000004896	224.836	-0.354432	0.150518	0.00516066	0.0733696	Rrnad1	ribosomal RNA adenine dimethylase domain containing 1 [Source:MGI Symbol;Acc:MGI:2387197]
ENSMUSG00000004897	2256.66	0.045933	0.0955684	0.599449	0.939021	Hdgf	heparin binding growth factor [Source:MGI Symbol;Acc:MGI:1194494]
ENSMUSG00000004902	1.32271	-0.0265373	0.242933	0.523642	NA	Slc25a18	solute carrier family 25 (mitochondrial carrier), member 18 [Source:MGI Symbol;Acc:MGI:1919053]
ENSMUSG00000004929	274.195	-0.0902476	0.147318	0.452654	0.891865	Thop1	thimet oligopeptidase 1 [Source:MGI Symbol;Acc:MGI:1354165]
ENSMUSG00000004931	408.616	-0.11926	0.127743	0.270105	0.781273	Apba3	amyloid beta (A4) precursor protein-binding, family A, member 3 [Source:MGI Symbol;Acc:MGI:1888527]
ENSMUSG00000004933	599.568	-0.0125106	0.16083	0.923447	0.993781	Matk	megakaryocyte-associated tyrosine kinase [Source:MGI Symbol;Acc:MGI:99259]
ENSMUSG00000004934	389.082	0.0405986	0.119788	0.708309	0.965846	Pias4	protein inhibitor of activated STAT 4 [Source:MGI Symbol;Acc:MGI:2136940]
ENSMUSG00000004936	2044.39	0.0621524	0.0720074	0.38217	0.859213	Map2k1	mitogen-activated protein kinase kinase 1 [Source:MGI Symbol;Acc:MGI:1346866]
ENSMUSG00000004937	1517.44	0.0721001	0.0945131	0.410607	0.875197	Sgta	small glutamine-rich tetratricopeptide repeat (TPR)-containing, alpha [Source:MGI Symbol;Acc:MGI:1098703]
ENSMUSG00000004945	520.679	0.0304933	0.143115	0.795832	0.980454	Tmem242	transmembrane protein 242 [Source:MGI Symbol;Acc:MGI:1917794]
ENSMUSG00000004947	210.082	0.0780028	0.128784	0.476574	0.897876	Dtx2	deltex 2, E3 ubiquitin ligase [Source:MGI Symbol;Acc:MGI:1921448]
ENSMUSG00000004951	4.93345	-0.00829531	0.235134	0.896354	0.992784	Hspb1	heat shock protein 1 [Source:MGI Symbol;Acc:MGI:96240]
ENSMUSG00000004952	4260.8	0.046105	0.0876801	0.575675	0.935066	Rasa4	RAS p21 protein activator 4 [Source:MGI Symbol;Acc:MGI:1858600]
ENSMUSG00000004961	0.718023	0.0157954	0.243893	0.587036	NA	Syt5	synaptotagmin V [Source:MGI Symbol;Acc:MGI:1926368]
ENSMUSG00000004980	7530.04	0.0411734	0.0985536	0.622296	0.945014	Hnrnpa2b1	heterogeneous nuclear ribonucleoprotein A2/B1 [Source:MGI Symbol;Acc:MGI:104819]
ENSMUSG00000004994	216.387	0.136497	0.164365	0.275095	0.784258	Ccdc130	coiled-coil domain containing 130 [Source:MGI Symbol;Acc:MGI:1914986]
ENSMUSG00000004996	160.77	-0.0954566	0.172359	0.445486	0.88871	Mri1	methylthioribose-1-phosphate isomerase 1 [Source:MGI Symbol;Acc:MGI:1915123]
ENSMUSG00000005034	2622.76	-0.11583	0.149706	0.371488	0.853205	Prkacb	protein kinase, cAMP dependent, catalytic, beta [Source:MGI Symbol;Acc:MGI:97594]
ENSMUSG00000005043	2148.32	-0.210859	0.101135	0.0212038	0.200233	Sgsh	N-sulfoglucosamine sulfohydrolase (sulfamidase) [Source:MGI Symbol;Acc:MGI:1350341]
ENSMUSG00000005045	40.7475	0.000531085	0.20987	0.985163	0.997193	Chd5	chromodomain helicase DNA binding protein 5 [Source:MGI Symbol;Acc:MGI:3036258]
ENSMUSG00000005054	5540.16	0.134899	0.149146	0.26119	0.774579	Cstb	cystatin B [Source:MGI Symbol;Acc:MGI:109514]
ENSMUSG00000005057	788.267	0.106407	0.191544	0.39091	0.865472	Sh2b2	SH2B adaptor protein 2 [Source:MGI Symbol;Acc:MGI:1345171]
ENSMUSG00000005069	1047.46	0.112505	0.081602	0.140983	0.604489	Pex5	peroxisomal biogenesis factor 5 [Source:MGI Symbol;Acc:MGI:1098808]
ENSMUSG00000005078	382.066	0.0340275	0.10958	0.727001	0.967612	Jkamp	JNK1/MAPK8-associated membrane protein [Source:MGI Symbol;Acc:MGI:1915057]
ENSMUSG00000005087	9493.34	0.0873249	0.198497	0.486052	0.901493	Cd44	CD44 antigen [Source:MGI Symbol;Acc:MGI:88338]
ENSMUSG00000005089	3.21395	-0.129882	0.295477	0.00285359	0.0468357	Slc1a2	solute carrier family 1 (glial high affinity glutamate transporter), member 2 [Source:MGI Symbol;Acc:MGI:101931]
ENSMUSG00000005102	527.454	-0.152867	0.129439	0.166404	0.651367	Eif2ak4	eukaryotic translation initiation factor 2 alpha kinase 4 [Source:MGI Symbol;Acc:MGI:1353427]
ENSMUSG00000005103	6886.81	0.262623	0.0673771	6.11686e-05	0.00189757	Wdr1	WD repeat domain 1 [Source:MGI Symbol;Acc:MGI:1337100]
ENSMUSG00000005107	425.986	-0.0361871	0.142304	0.753242	0.97373	Slc2a9	solute carrier family 2 (facilitated glucose transporter), member 9 [Source:MGI Symbol;Acc:MGI:2152844]
ENSMUSG00000005124	2.6474	-0.0401748	0.245587	0.346143	NA	Ccn4	cellular communication network factor 4 [Source:MGI Symbol;Acc:MGI:1197008]
ENSMUSG00000005125	1037.27	0.0469704	0.13357	0.648417	0.952103	Ndrg1	N-myc downstream regulated gene 1 [Source:MGI Symbol;Acc:MGI:1341799]
ENSMUSG00000005131	6.39926	0.0127789	0.23356	0.856542	0.988382	4930550C14Rik	RIKEN cDNA 4930550C14 gene [Source:MGI Symbol;Acc:MGI:1922561]
ENSMUSG00000005142	21810.3	-0.0438916	0.0822756	0.549635	0.924927	Man2b1	mannosidase 2, alpha B1 [Source:MGI Symbol;Acc:MGI:107286]
ENSMUSG00000005148	0.618832	-0.0142148	0.244658	0.722594	NA	Klf5	Kruppel-like factor 5 [Source:MGI Symbol;Acc:MGI:1338056]
ENSMUSG00000005150	189.475	-0.114912	0.167861	0.35909	0.847745	Wdr83	WD repeat domain containing 83 [Source:MGI Symbol;Acc:MGI:1915086]
ENSMUSG00000005161	2800.43	0.0566385	0.175871	0.669995	0.95792	Prdx2	peroxiredoxin 2 [Source:MGI Symbol;Acc:MGI:109486]
ENSMUSG00000005198	4732.95	-0.11962	0.167118	0.364364	0.851246	Polr2a	polymerase (RNA) II (DNA directed) polypeptide A [Source:MGI Symbol;Acc:MGI:98086]
ENSMUSG00000005204	1652.56	-0.0342745	0.100781	0.720159	0.967612	Senp3	SUMO/sentrin specific peptidase 3 [Source:MGI Symbol;Acc:MGI:2158736]
ENSMUSG00000005220	1.60519	-0.0512281	0.249539	0.164547	NA	Corin	corin, serine peptidase [Source:MGI Symbol;Acc:MGI:1349451]
ENSMUSG00000005225	164.863	-0.129013	0.144569	0.273432	0.783181	Plekha8	pleckstrin homology domain containing, family A (phosphoinositide binding specific) member 8 [Source:MGI Symbol;Acc:MGI:2681164]
ENSMUSG00000005233	72.7388	0.0835362	0.201627	0.498352	0.90783	Spc25	SPC25, NDC80 kinetochore complex component, homolog (S. cerevisiae) [Source:MGI Symbol;Acc:MGI:1913692]
ENSMUSG00000005237	39.6954	0.239059	0.414104	0.0218678	0.204051	Dnah2	dynein, axonemal, heavy chain 2 [Source:MGI Symbol;Acc:MGI:107731]
ENSMUSG00000005262	747.069	0.0261645	0.0777688	0.726336	0.967612	Ufd1	ubiquitin recognition factor in ER-associated degradation 1 [Source:MGI Symbol;Acc:MGI:109353]
ENSMUSG00000005267	63.2595	-0.157372	0.222537	0.238552	0.750644	Zfp287	zinc finger protein 287 [Source:MGI Symbol;Acc:MGI:2176561]
ENSMUSG00000005268	3.13865	0.012509	0.241155	0.768869	0.976778	Prlr	prolactin receptor [Source:MGI Symbol;Acc:MGI:97763]
ENSMUSG00000005299	998.72	-0.0646235	0.136572	0.569954	0.9336	Letm1	leucine zipper-EF-hand containing transmembrane protein 1 [Source:MGI Symbol;Acc:MGI:1932557]
ENSMUSG00000005312	1809.25	0.110888	0.0880243	0.180132	0.674114	Ubqln1	ubiquilin 1 [Source:MGI Symbol;Acc:MGI:1860276]
ENSMUSG00000005338	0.606621	-0.0101862	0.244746	0.694211	NA	Cadm3	cell adhesion molecule 3 [Source:MGI Symbol;Acc:MGI:2137858]
ENSMUSG00000005354	1507.87	0.00844155	0.130824	0.943098	0.995662	Txn2	thioredoxin 2 [Source:MGI Symbol;Acc:MGI:1929468]
ENSMUSG00000005360	10.8146	-0.0208311	0.227174	0.806178	0.981454	Slc1a3	solute carrier family 1 (glial high affinity glutamate transporter), member 3 [Source:MGI Symbol;Acc:MGI:99917]
ENSMUSG00000005362	593.978	-0.147455	0.132909	0.193514	0.691102	Crbn	cereblon [Source:MGI Symbol;Acc:MGI:1913277]
ENSMUSG00000005370	344.913	-0.256001	0.130985	0.0219237	0.204304	Msh6	mutS homolog 6 [Source:MGI Symbol;Acc:MGI:1343961]
ENSMUSG00000005371	2415.81	0.181173	0.12434	0.0846202	0.464909	Fbxo11	F-box protein 11 [Source:MGI Symbol;Acc:MGI:2147134]
ENSMUSG00000005373	0.752482	-0.00313538	0.242172	0.917657	NA	Mlxipl	MLX interacting protein-like [Source:MGI Symbol;Acc:MGI:1927999]
ENSMUSG00000005374	229.124	-0.152738	0.215101	0.249161	0.762577	Tbl2	transducin (beta)-like 2 [Source:MGI Symbol;Acc:MGI:1351652]
ENSMUSG00000005378	373.099	-0.270467	0.143086	0.0240551	0.217711	Bud23	BUD23, rRNA methyltransferase and ribosome maturation factor [Source:MGI Symbol;Acc:MGI:1913388]
ENSMUSG00000005397	4.27555	0.0321722	0.241068	0.556741	0.927203	Nid1	nidogen 1 [Source:MGI Symbol;Acc:MGI:97342]
ENSMUSG00000005410	329.249	-0.123815	0.183649	0.337956	0.833426	Mcm5	minichromosome maintenance complex component 5 [Source:MGI Symbol;Acc:MGI:103197]
ENSMUSG00000005413	7849.76	1.02639	0.166402	5.26679e-11	4.23318e-09	Hmox1	heme oxygenase 1 [Source:MGI Symbol;Acc:MGI:96163]
ENSMUSG00000005417	2175.68	0.0213246	0.0936105	0.795638	0.980454	Mprip	myosin phosphatase Rho interacting protein [Source:MGI Symbol;Acc:MGI:1349438]
ENSMUSG00000005442	6945.25	-0.109079	0.103312	0.246637	0.760026	Cic	capicua transcriptional repressor [Source:MGI Symbol;Acc:MGI:1918972]
ENSMUSG00000005447	305.128	0.0225882	0.188662	0.852486	0.987358	Pafah1b3	platelet-activating factor acetylhydrolase, isoform 1b, subunit 3 [Source:MGI Symbol;Acc:MGI:108414]
ENSMUSG00000005465	61.1014	-0.0335889	0.209269	0.759978	0.975204	Il27ra	interleukin 27 receptor, alpha [Source:MGI Symbol;Acc:MGI:1355318]
ENSMUSG00000005469	1265.16	0.0225389	0.0696843	0.729254	0.967612	Prkaca	protein kinase, cAMP dependent, catalytic, alpha [Source:MGI Symbol;Acc:MGI:97592]
ENSMUSG00000005470	188.654	0.0911114	0.156875	0.455556	0.893029	Asf1b	anti-silencing function 1B histone chaperone [Source:MGI Symbol;Acc:MGI:1914179]
ENSMUSG00000005481	485.604	-0.0621031	0.114118	0.546607	0.924067	Ddx39	DEAD (Asp-Glu-Ala-Asp) box polypeptide 39 [Source:MGI Symbol;Acc:MGI:1915528]
ENSMUSG00000005483	743.016	0.545332	0.0960572	2.08053e-09	1.38901e-07	Dnajb1	DnaJ heat shock protein family (Hsp40) member B1 [Source:MGI Symbol;Acc:MGI:1931874]
ENSMUSG00000005501	441.342	-0.176356	0.152056	0.147669	0.618759	Usp40	ubiquitin specific peptidase 40 [Source:MGI Symbol;Acc:MGI:2443184]
ENSMUSG00000005505	284.243	-0.500451	0.111325	1.18545e-06	5.37482e-05	Kbtbd4	kelch repeat and BTB (POZ) domain containing 4 [Source:MGI Symbol;Acc:MGI:1914386]
ENSMUSG00000005506	1515.17	-0.0684428	0.189279	0.581684	0.936481	Celf1	CUGBP, Elav-like family member 1 [Source:MGI Symbol;Acc:MGI:1342295]
ENSMUSG00000005510	942.119	0.0268159	0.151735	0.818919	0.983497	Ndufs3	NADH:ubiquinone oxidoreductase core subunit S3 [Source:MGI Symbol;Acc:MGI:1915599]
ENSMUSG00000005514	5263.85	0.0855079	0.117279	0.371325	0.853205	Por	P450 (cytochrome) oxidoreductase [Source:MGI Symbol;Acc:MGI:97744]
ENSMUSG00000005533	387.959	0.0134315	0.186651	0.915752	0.993616	Igf1r	insulin-like growth factor I receptor [Source:MGI Symbol;Acc:MGI:96433]
ENSMUSG00000005534	1079.41	-0.0238568	0.191692	0.840945	0.986365	Insr	insulin receptor [Source:MGI Symbol;Acc:MGI:96575]
ENSMUSG00000005553	1.31787	0.0115614	0.243512	0.554529	NA	Atp4a	ATPase, H+/K+ exchanging, gastric, alpha polypeptide [Source:MGI Symbol;Acc:MGI:88113]
ENSMUSG00000005566	1982.25	-0.101682	0.125534	0.341212	0.834939	Trim28	tripartite motif-containing 28 [Source:MGI Symbol;Acc:MGI:109274]
ENSMUSG00000005575	1210.75	0.106496	0.130509	0.36553	0.851804	Ube2m	ubiquitin-conjugating enzyme E2M [Source:MGI Symbol;Acc:MGI:108278]
ENSMUSG00000005580	496.322	0.0098807	0.209122	0.931351	0.994482	Adcy9	adenylate cyclase 9 [Source:MGI Symbol;Acc:MGI:108450]
ENSMUSG00000005583	1222.83	-0.021644	0.201419	0.843612	0.986365	Mef2c	myocyte enhancer factor 2C [Source:MGI Symbol;Acc:MGI:99458]
ENSMUSG00000005609	502.506	-0.289341	0.132245	0.01112	0.127578	Ctr9	CTR9 homolog, Paf1/RNA polymerase II complex component [Source:MGI Symbol;Acc:MGI:109345]
ENSMUSG00000005610	12464.7	0.133993	0.137845	0.228315	0.736806	Eif4g2	eukaryotic translation initiation factor 4, gamma 2 [Source:MGI Symbol;Acc:MGI:109207]
ENSMUSG00000005611	2.49565	0.0423061	0.242798	0.457323	NA	Mrvi1	MRV integration site 1 [Source:MGI Symbol;Acc:MGI:1338023]
ENSMUSG00000005615	3965.48	0.0263128	0.141888	0.858532	0.988382	Pcyt1a	phosphate cytidylyltransferase 1, choline, alpha isoform [Source:MGI Symbol;Acc:MGI:88557]
ENSMUSG00000005621	822.995	0.0350572	0.146519	0.758121	0.974767	Zfp592	zinc finger protein 592 [Source:MGI Symbol;Acc:MGI:2443541]
ENSMUSG00000005625	1412.61	0.205224	0.17208	0.118535	0.558491	Psmd4	proteasome (prosome, macropain) 26S subunit, non-ATPase, 4 [Source:MGI Symbol;Acc:MGI:1201670]
ENSMUSG00000005628	2.1985	-0.0689406	0.253563	0.169264	NA	Tmod4	tropomodulin 4 [Source:MGI Symbol;Acc:MGI:1355285]
ENSMUSG00000005656	1072.21	0.0531487	0.0886	0.507896	0.912723	Snx6	sorting nexin 6 [Source:MGI Symbol;Acc:MGI:1919433]
ENSMUSG00000005667	269.045	0.47926	0.248196	0.00711922	0.0926481	Mthfd2	methylenetetrahydrofolate dehydrogenase (NAD+ dependent), methenyltetrahydrofolate cyclohydrolase [Source:MGI Symbol;Acc:MGI:1338850]
ENSMUSG00000005672	27.2299	0.0809724	0.244553	0.351883	0.843482	Kit	KIT proto-oncogene receptor tyrosine kinase [Source:MGI Symbol;Acc:MGI:96677]
ENSMUSG00000005674	550.916	-0.0255917	0.137481	0.814281	0.982989	Tomm40l	translocase of outer mitochondrial membrane 40-like [Source:MGI Symbol;Acc:MGI:3589112]
ENSMUSG00000005677	1.4665	-0.00643182	0.241868	0.847522	NA	Nr1i3	nuclear receptor subfamily 1, group I, member 3 [Source:MGI Symbol;Acc:MGI:1346307]
ENSMUSG00000005681	2.00493	0.0239972	0.243324	0.516848	NA	Apoa2	apolipoprotein A-II [Source:MGI Symbol;Acc:MGI:88050]
ENSMUSG00000005682	382.056	-0.243092	0.136576	0.0356982	0.280392	Pan2	PAN2 poly(A) specific ribonuclease subunit [Source:MGI Symbol;Acc:MGI:1918984]
ENSMUSG00000005683	3141.79	0.0895185	0.0714429	0.187035	0.683857	Cs	citrate synthase [Source:MGI Symbol;Acc:MGI:88529]
ENSMUSG00000005686	790.99	-0.002051	0.176817	0.985567	0.99725	Ampd3	adenosine monophosphate deaminase 3 [Source:MGI Symbol;Acc:MGI:1096344]
ENSMUSG00000005687	651.497	-0.041725	0.121936	0.691142	0.96197	Bcas2	breast carcinoma amplified sequence 2 [Source:MGI Symbol;Acc:MGI:1915433]
ENSMUSG00000005698	999.814	-0.070291	0.161259	0.562713	0.930531	Ctcf	CCCTC-binding factor [Source:MGI Symbol;Acc:MGI:109447]
ENSMUSG00000005699	90.9268	-0.115168	0.165313	0.356398	0.846395	Pard6a	par-6 family cell polarity regulator alpha [Source:MGI Symbol;Acc:MGI:1927223]
ENSMUSG00000005718	56.6887	-0.368194	0.443889	0.0352189	0.278328	Tfap4	transcription factor AP4 [Source:MGI Symbol;Acc:MGI:103239]
ENSMUSG00000005732	573.063	0.014162	0.146447	0.905305	0.993397	Ranbp1	RAN binding protein 1 [Source:MGI Symbol;Acc:MGI:96269]
ENSMUSG00000005763	6.64183	0.0382236	0.2395	0.54126	0.921602	Cd247	CD247 antigen [Source:MGI Symbol;Acc:MGI:88334]
ENSMUSG00000005774	372.389	0.0053361	0.16247	0.961798	0.995662	Rfx5	regulatory factor X, 5 (influences HLA class II expression) [Source:MGI Symbol;Acc:MGI:1858421]
ENSMUSG00000005779	1670.83	0.202273	0.150804	0.101683	0.512436	Psmb4	proteasome (prosome, macropain) subunit, beta type 4 [Source:MGI Symbol;Acc:MGI:1098257]
ENSMUSG00000005800	273.774	-0.0223365	0.199612	0.855166	0.98817	Mmp8	matrix metallopeptidase 8 [Source:MGI Symbol;Acc:MGI:1202395]
ENSMUSG00000005802	426.856	-0.0416232	0.159053	0.724781	0.967612	Slc30a4	solute carrier family 30 (zinc transporter), member 4 [Source:MGI Symbol;Acc:MGI:1345282]
ENSMUSG00000005803	980.004	0.139942	0.111827	0.153523	0.628882	Sqor	sulfide quinone oxidoreductase [Source:MGI Symbol;Acc:MGI:1929899]
ENSMUSG00000005804	704.046	-0.141359	0.112697	0.158371	0.637608	Bloc1s6	biogenesis of lysosomal organelles complex-1, subunit 6, pallidin [Source:MGI Symbol;Acc:MGI:1927580]
ENSMUSG00000005813	545.548	-0.0296656	0.113112	0.764861	0.975677	Metap1	methionyl aminopeptidase 1 [Source:MGI Symbol;Acc:MGI:1922874]
ENSMUSG00000005823	1333.8	0.059386	0.0969371	0.529293	0.917302	Gpr108	G protein-coupled receptor 108 [Source:MGI Symbol;Acc:MGI:1925558]
ENSMUSG00000005824	80.8873	1.6896	0.351019	7.99859e-08	4.43718e-06	Tnfsf14	tumor necrosis factor (ligand) superfamily, member 14 [Source:MGI Symbol;Acc:MGI:1355317]
ENSMUSG00000005846	905.447	0.141776	0.115828	0.158478	0.637608	Rsl1d1	ribosomal L1 domain containing 1 [Source:MGI Symbol;Acc:MGI:1913659]
ENSMUSG00000005871	1849.41	-0.0393765	0.215444	0.702325	0.965262	Apc	APC, WNT signaling pathway regulator [Source:MGI Symbol;Acc:MGI:88039]
ENSMUSG00000005873	3361.9	-0.0198399	0.119507	0.846687	0.986366	Reep5	receptor accessory protein 5 [Source:MGI Symbol;Acc:MGI:1270152]
ENSMUSG00000005881	2197.64	0.0952544	0.133272	0.403623	0.871296	Ergic3	ERGIC and golgi 3 [Source:MGI Symbol;Acc:MGI:1913616]
ENSMUSG00000005882	455.759	-0.0123238	0.1344	0.925874	0.993781	Uqcc1	ubiquinol-cytochrome c reductase complex assembly factor 1 [Source:MGI Symbol;Acc:MGI:1929472]
ENSMUSG00000005886	1454.55	-0.0686158	0.216394	0.531737	0.918909	Ncoa2	nuclear receptor coactivator 2 [Source:MGI Symbol;Acc:MGI:1276533]
ENSMUSG00000005893	945.152	-0.388542	0.21818	0.0147536	0.155655	Nr2c2	nuclear receptor subfamily 2, group C, member 2 [Source:MGI Symbol;Acc:MGI:1352466]
ENSMUSG00000005897	306.546	0.03821	0.154906	0.749795	0.97262	Nr2c1	nuclear receptor subfamily 2, group C, member 1 [Source:MGI Symbol;Acc:MGI:1352465]
ENSMUSG00000005899	514.665	-0.164002	0.148479	0.172772	0.662811	Smpd4	sphingomyelin phosphodiesterase 4 [Source:MGI Symbol;Acc:MGI:1924876]
ENSMUSG00000005907	351.643	0.0616034	0.173259	0.617007	0.944302	Pex1	peroxisomal biogenesis factor 1 [Source:MGI Symbol;Acc:MGI:1918632]
ENSMUSG00000005936	1525.36	-0.0249442	0.0987454	0.772711	0.976788	Kctd20	potassium channel tetramerisation domain containing 20 [Source:MGI Symbol;Acc:MGI:1914239]
ENSMUSG00000005947	3.71952	-0.0447937	0.245377	0.362684	0.850235	Itgae	integrin alpha E, epithelial-associated [Source:MGI Symbol;Acc:MGI:1298377]
ENSMUSG00000005949	952.46	-0.0669216	0.16271	0.577432	0.935594	Ctns	cystinosis, nephropathic [Source:MGI Symbol;Acc:MGI:1932872]
ENSMUSG00000005950	7.77909	0.0672639	0.241783	0.403011	0.870913	P2rx5	purinergic receptor P2X, ligand-gated ion channel, 5 [Source:MGI Symbol;Acc:MGI:2137026]
ENSMUSG00000005951	76.4782	-0.0500537	0.159321	0.678129	0.958638	Shpk	sedoheptulokinase [Source:MGI Symbol;Acc:MGI:1921887]
ENSMUSG00000005952	0.701333	0.00370767	0.24384	0.906442	NA	Trpv1	transient receptor potential cation channel, subfamily V, member 1 [Source:MGI Symbol;Acc:MGI:1341787]
ENSMUSG00000005958	4.49189	-0.0498038	0.241826	0.446686	0.888933	Ephb3	Eph receptor B3 [Source:MGI Symbol;Acc:MGI:104770]
ENSMUSG00000005968	141.177	0.26844	0.158972	0.0365022	0.284652	Tuft1	tuftelin 1 [Source:MGI Symbol;Acc:MGI:109572]
ENSMUSG00000005973	46.4509	-0.125342	0.209947	0.326285	0.825205	Rcn1	reticulocalbin 1 [Source:MGI Symbol;Acc:MGI:104559]
ENSMUSG00000005981	914.738	0.00301685	0.0826854	0.946529	0.995662	Trap1	TNF receptor-associated protein 1 [Source:MGI Symbol;Acc:MGI:1915265]
ENSMUSG00000005982	1458.46	-0.114306	0.088025	0.162803	0.645281	Naa60	N(alpha)-acetyltransferase 60, NatF catalytic subunit [Source:MGI Symbol;Acc:MGI:1922013]
ENSMUSG00000005983	34.1376	0.075187	0.220037	0.500944	0.908979	1700037C18Rik	RIKEN cDNA 1700037C18 gene [Source:MGI Symbol;Acc:MGI:1920511]
ENSMUSG00000005986	204.927	0.0490283	0.134995	0.664159	0.95535	Ankrd13d	ankyrin repeat domain 13 family, member D [Source:MGI Symbol;Acc:MGI:1915673]
ENSMUSG00000006005	3913.81	0.138332	0.172197	0.26025	0.774044	Tpr	translocated promoter region, nuclear basket protein [Source:MGI Symbol;Acc:MGI:1922066]
ENSMUSG00000006010	804.239	0.0150353	0.127581	0.89364	0.992322	Odr4	odr4 GPCR localization factor homolog [Source:MGI Symbol;Acc:MGI:2385108]
ENSMUSG00000006014	4.81784	-0.0289195	0.243177	0.491331	0.904593	Prg4	proteoglycan 4 (megakaryocyte stimulating factor, articular superficial zone protein) [Source:MGI Symbol;Acc:MGI:1891344]
ENSMUSG00000006019	638.959	0.0358051	0.145177	0.764156	0.975677	Dhx34	DEAH (Asp-Glu-Ala-His) box polypeptide 34 [Source:MGI Symbol;Acc:MGI:1918973]
ENSMUSG00000006021	157.468	0.0713719	0.143127	0.520673	0.914874	Kptn	kaptin [Source:MGI Symbol;Acc:MGI:1890380]
ENSMUSG00000006024	2675.25	0.363483	0.111463	0.000333854	0.00812856	Napa	N-ethylmaleimide sensitive fusion protein attachment protein alpha [Source:MGI Symbol;Acc:MGI:104563]
ENSMUSG00000006050	764.104	0.269972	0.177829	0.0482408	0.336829	Sra1	steroid receptor RNA activator 1 [Source:MGI Symbol;Acc:MGI:1344414]
ENSMUSG00000006057	976.96	0.0732589	0.162558	0.551687	0.925655	Atp5g1	ATP synthase, H+ transporting, mitochondrial F0 complex, subunit C1 (subunit 9) [Source:MGI Symbol;Acc:MGI:107653]
ENSMUSG00000006058	675.378	-0.0553813	0.160426	0.647557	0.951844	Snf8	SNF8, ESCRT-II complex subunit, homolog (S. cerevisiae) [Source:MGI Symbol;Acc:MGI:1343161]
ENSMUSG00000006095	856.465	0.0985141	0.168034	0.433446	0.884585	Tbcb	tubulin folding cofactor B [Source:MGI Symbol;Acc:MGI:1913661]
ENSMUSG00000006127	1563.33	-0.0617368	0.0698766	0.356357	0.846395	Inpp5k	inositol polyphosphate 5-phosphatase K [Source:MGI Symbol;Acc:MGI:1194899]
ENSMUSG00000006134	1187.04	-0.182213	0.150884	0.142677	0.608341	Crkl	v-crk avian sarcoma virus CT10 oncogene homolog-like [Source:MGI Symbol;Acc:MGI:104686]
ENSMUSG00000006154	239.497	-0.0285157	0.203734	0.795788	0.980454	Eps8l1	EPS8-like 1 [Source:MGI Symbol;Acc:MGI:1914675]
ENSMUSG00000006169	2443.62	0.114537	0.144281	0.329518	0.828392	Clint1	clathrin interactor 1 [Source:MGI Symbol;Acc:MGI:2144243]
ENSMUSG00000006179	11.5736	0.00914802	0.221155	0.92489	0.993781	Prss16	protease, serine 16 (thymus) [Source:MGI Symbol;Acc:MGI:1859181]
ENSMUSG00000006191	214.696	0.0404291	0.116772	0.696423	0.963295	Cdkal1	CDK5 regulatory subunit associated protein 1-like 1 [Source:MGI Symbol;Acc:MGI:1921765]
ENSMUSG00000006205	25.1981	0.365001	0.365905	0.0397725	0.297212	Htra1	HtrA serine peptidase 1 [Source:MGI Symbol;Acc:MGI:1929076]
ENSMUSG00000006215	518.494	0.164048	0.121497	0.116968	0.553202	Zbtb17	zinc finger and BTB domain containing 17 [Source:MGI Symbol;Acc:MGI:107410]
ENSMUSG00000006216	3.05678	-0.0376056	0.245708	0.315868	0.817914	Clcnkb	chloride channel, voltage-sensitive Kb [Source:MGI Symbol;Acc:MGI:1930643]
ENSMUSG00000006219	2954.09	0.0374931	0.132003	0.736556	0.969425	Fblim1	filamin binding LIM protein 1 [Source:MGI Symbol;Acc:MGI:1921452]
ENSMUSG00000006221	3.24518	-0.002872	0.236504	0.953627	0.995662	Hspb7	heat shock protein family, member 7 (cardiovascular) [Source:MGI Symbol;Acc:MGI:1352494]
ENSMUSG00000006235	7.81694	-0.000150479	0.229495	0.997531	0.999613	Epor	erythropoietin receptor [Source:MGI Symbol;Acc:MGI:95408]
ENSMUSG00000006241	28.3372	0.109863	0.221525	0.368506	0.852989	Ccdc159	coiled-coil domain containing 159 [Source:MGI Symbol;Acc:MGI:1914369]
ENSMUSG00000006262	965.711	0.0766849	0.202126	0.531277	0.918669	Mob1b	MOB kinase activator 1B [Source:MGI Symbol;Acc:MGI:1915723]
ENSMUSG00000006273	9626.16	0.0947245	0.0985992	0.293596	0.800075	Atp6v1b2	ATPase, H+ transporting, lysosomal V1 subunit B2 [Source:MGI Symbol;Acc:MGI:109618]
ENSMUSG00000006276	1056.36	0.0655566	0.0771883	0.361319	0.850161	Eps15l1	epidermal growth factor receptor pathway substrate 15-like 1 [Source:MGI Symbol;Acc:MGI:104582]
ENSMUSG00000006281	2754.97	-0.0538359	0.167529	0.656583	0.952545	Tep1	telomerase associated protein 1 [Source:MGI Symbol;Acc:MGI:109573]
ENSMUSG00000006288	586.976	-0.0313237	0.0978431	0.742007	0.971083	Ttc5	tetratricopeptide repeat domain 5 [Source:MGI Symbol;Acc:MGI:2683584]
ENSMUSG00000006289	616.965	0.0497012	0.132852	0.686472	0.96114	Osgep	O-sialoglycoprotein endopeptidase [Source:MGI Symbol;Acc:MGI:1913496]
ENSMUSG00000006299	2798.06	0.0474435	0.105266	0.576789	0.935158	Aamp	angio-associated migratory protein [Source:MGI Symbol;Acc:MGI:107809]
ENSMUSG00000006301	1953.31	0.0427401	0.0812555	0.542162	0.92183	Tmbim1	transmembrane BAX inhibitor motif containing 1 [Source:MGI Symbol;Acc:MGI:1916910]
ENSMUSG00000006304	10763.5	0.0856642	0.109729	0.388143	0.864115	Arpc2	actin related protein 2/3 complex, subunit 2 [Source:MGI Symbol;Acc:MGI:1923959]
ENSMUSG00000006307	1272.86	-0.166807	0.208449	0.218155	0.726663	Kmt2b	lysine (K)-specific methyltransferase 2B [Source:MGI Symbol;Acc:MGI:109565]
ENSMUSG00000006310	2.08602	-0.0312785	0.246177	0.389631	NA	Zbtb32	zinc finger and BTB domain containing 32 [Source:MGI Symbol;Acc:MGI:1891838]
ENSMUSG00000006313	2.60093	0.0156856	0.242145	0.687716	NA	Upk1a	uroplakin 1A [Source:MGI Symbol;Acc:MGI:98911]
ENSMUSG00000006315	606.199	-0.0471015	0.149332	0.699057	0.963827	Tmem147	transmembrane protein 147 [Source:MGI Symbol;Acc:MGI:1915011]
ENSMUSG00000006333	13381.6	0.0881606	0.166052	0.42763	0.882044	Rps9	ribosomal protein S9 [Source:MGI Symbol;Acc:MGI:1924096]
ENSMUSG00000006335	210.601	0.139892	0.167429	0.270291	0.781589	Tfpt	TCF3 (E2A) fusion partner [Source:MGI Symbol;Acc:MGI:1916964]
ENSMUSG00000006342	3.03284	0.0319195	0.242307	0.518517	0.913744	Susd2	sushi domain containing 2 [Source:MGI Symbol;Acc:MGI:1918983]
ENSMUSG00000006344	15.613	-0.0694595	0.244243	0.367596	0.852349	Ggt5	gamma-glutamyltransferase 5 [Source:MGI Symbol;Acc:MGI:1346063]
ENSMUSG00000006356	6.62571	0.0446312	0.241335	0.464932	0.895241	Crip2	cysteine rich protein 2 [Source:MGI Symbol;Acc:MGI:1915587]
ENSMUSG00000006360	2345.75	0.0587164	0.197992	0.62871	0.946214	Crip1	cysteine-rich protein 1 (intestinal) [Source:MGI Symbol;Acc:MGI:88501]
ENSMUSG00000006362	27.8864	0.227612	0.348504	0.0677568	0.411378	Cbfa2t3	CBFA2/RUNX1 translocation partner 3 [Source:MGI Symbol;Acc:MGI:1338013]
ENSMUSG00000006373	1128.55	0.0246838	0.0783974	0.737923	0.969776	Pgrmc1	progesterone receptor membrane component 1 [Source:MGI Symbol;Acc:MGI:1858305]
ENSMUSG00000006378	55.9885	0.0583916	0.192231	0.629235	0.946214	Gcat	glycine C-acetyltransferase (2-amino-3-ketobutyrate-coenzyme A ligase) [Source:MGI Symbol;Acc:MGI:1349389]
ENSMUSG00000006390	2301.84	0.00413655	0.0948002	0.961469	0.995662	Elovl1	elongation of very long chain fatty acids (FEN1/Elo2, SUR4/Elo3, yeast)-like 1 [Source:MGI Symbol;Acc:MGI:1858959]
ENSMUSG00000006392	558.872	0.00491935	0.124311	0.992867	0.998987	Med8	mediator complex subunit 8 [Source:MGI Symbol;Acc:MGI:1915269]
ENSMUSG00000006395	295.055	-0.125919	0.185334	0.32018	0.821056	Hyi	hydroxypyruvate isomerase (putative) [Source:MGI Symbol;Acc:MGI:1915430]
ENSMUSG00000006398	84.165	0.107459	0.227244	0.364578	0.851599	Cdc20	cell division cycle 20 [Source:MGI Symbol;Acc:MGI:1859866]
ENSMUSG00000006403	1.67472	0.00768519	0.24198	0.832928	NA	Adamts4	a disintegrin-like and metallopeptidase (reprolysin type) with thrombospondin type 1 motif, 4 [Source:MGI Symbol;Acc:MGI:1339949]
ENSMUSG00000006411	271.32	-0.199029	0.156015	0.110002	0.53461	Nectin4	nectin cell adhesion molecule 4 [Source:MGI Symbol;Acc:MGI:1918990]
ENSMUSG00000006412	472.581	0.0655273	0.152423	0.585994	0.936706	Pfdn2	prefoldin 2 [Source:MGI Symbol;Acc:MGI:1276111]
ENSMUSG00000006418	1914.56	0.180766	0.0890634	0.0271331	0.235432	Rnf114	ring finger protein 114 [Source:MGI Symbol;Acc:MGI:1933159]
ENSMUSG00000006423	917.737	-0.0345351	0.142165	0.767112	0.976189	C330007P06Rik	RIKEN cDNA C330007P06 gene [Source:MGI Symbol;Acc:MGI:1924894]
ENSMUSG00000006435	22.1308	0.0563924	0.206605	0.632069	0.94802	Neurl1a	neuralized E3 ubiquitin protein ligase 1A [Source:MGI Symbol;Acc:MGI:1334263]
ENSMUSG00000006442	186.682	-0.117865	0.14618	0.320375	0.821056	Srm	spermidine synthase [Source:MGI Symbol;Acc:MGI:102690]
ENSMUSG00000006445	2.90548	0.0305481	0.242772	0.504025	NA	Epha2	Eph receptor A2 [Source:MGI Symbol;Acc:MGI:95278]
ENSMUSG00000006456	423.863	0.0623971	0.137142	0.584688	0.936706	Rbm14	RNA binding motif protein 14 [Source:MGI Symbol;Acc:MGI:1929092]
ENSMUSG00000006457	0.581751	0.000583725	0.243911	0.977623	NA	Actn3	actinin alpha 3 [Source:MGI Symbol;Acc:MGI:99678]
ENSMUSG00000006462	13.1905	0.0702358	0.221492	0.523623	0.915906	A530013C23Rik	RIKEN cDNA A530013C23 gene [Source:MGI Symbol;Acc:MGI:3041178]
ENSMUSG00000006463	219.971	-0.219598	0.129328	0.0467632	0.330261	Zdhhc24	zinc finger, DHHC domain containing 24 [Source:MGI Symbol;Acc:MGI:1917855]
ENSMUSG00000006464	57.3912	-0.0391724	0.207447	0.74192	0.971059	Bbs1	Bardet-Biedl syndrome 1 (human) [Source:MGI Symbol;Acc:MGI:1277215]
ENSMUSG00000006471	508.049	-0.668729	0.215224	0.00018573	0.00486631	Ndor1	NADPH dependent diflavin oxidoreductase 1 [Source:MGI Symbol;Acc:MGI:1926047]
ENSMUSG00000006476	242.797	-0.245014	0.157786	0.0529938	0.354445	Nsmf	NMDA receptor synaptonuclear signaling and neuronal migration factor [Source:MGI Symbol;Acc:MGI:1861755]
ENSMUSG00000006494	716.922	-0.150438	0.126484	0.16547	0.650061	Pdk1	pyruvate dehydrogenase kinase, isoenzyme 1 [Source:MGI Symbol;Acc:MGI:1926119]
ENSMUSG00000006498	4192.62	0.14806	0.110706	0.142897	0.608427	Ptbp1	polypyrimidine tract binding protein 1 [Source:MGI Symbol;Acc:MGI:97791]
ENSMUSG00000006517	208.392	0.0486253	0.156082	0.687992	0.961825	Mvd	mevalonate (diphospho) decarboxylase [Source:MGI Symbol;Acc:MGI:2179327]
ENSMUSG00000006519	10090.8	0.107832	0.135232	0.341551	0.835141	Cyba	cytochrome b-245, alpha polypeptide [Source:MGI Symbol;Acc:MGI:1316658]
ENSMUSG00000006526	235.279	0.13493	0.172721	0.292571	0.799288	Stimate	STIM activating enhancer [Source:MGI Symbol;Acc:MGI:1921500]
ENSMUSG00000006527	1315.27	-0.00852587	0.191962	0.941805	0.995662	Sfmbt1	Scm-like with four mbt domains 1 [Source:MGI Symbol;Acc:MGI:1859609]
ENSMUSG00000006538	2.19435	0.0331482	0.241765	0.529822	NA	Ihh	Indian hedgehog [Source:MGI Symbol;Acc:MGI:96533]
ENSMUSG00000006567	1.05313	-0.0191542	0.243587	0.543324	NA	Atp7b	ATPase, Cu++ transporting, beta polypeptide [Source:MGI Symbol;Acc:MGI:103297]
ENSMUSG00000006575	1.79587	0.0239801	0.24522	0.480371	NA	Rundc3a	RUN domain containing 3A [Source:MGI Symbol;Acc:MGI:1858752]
ENSMUSG00000006576	49.1366	0.0252064	0.207951	0.824165	0.984522	Slc4a3	solute carrier family 4 (anion exchanger), member 3 [Source:MGI Symbol;Acc:MGI:109350]
ENSMUSG00000006585	1303.1	-0.00534628	0.133461	0.957936	0.995662	Cdt1	chromatin licensing and DNA replication factor 1 [Source:MGI Symbol;Acc:MGI:1914427]
ENSMUSG00000006587	1.6192	0.0222103	0.243111	0.55767	NA	Snai3	snail family zinc finger 3 [Source:MGI Symbol;Acc:MGI:1353563]
ENSMUSG00000006589	2021.46	0.105551	0.173112	0.400481	0.870112	Aprt	adenine phosphoribosyl transferase [Source:MGI Symbol;Acc:MGI:88061]
ENSMUSG00000006599	831.966	0.0575887	0.107019	0.540511	0.921409	Gtf2h1	general transcription factor II H, polypeptide 1 [Source:MGI Symbol;Acc:MGI:1277216]
ENSMUSG00000006611	1663.76	-0.0107042	0.100167	0.91199	0.993397	Hfe	homeostatic iron regulator [Source:MGI Symbol;Acc:MGI:109191]
ENSMUSG00000006638	19.7164	-0.261107	0.335468	0.0758542	0.440309	Abhd1	abhydrolase domain containing 1 [Source:MGI Symbol;Acc:MGI:1931013]
ENSMUSG00000006641	137.892	-0.0714328	0.153567	0.567431	0.932257	Slc5a6	solute carrier family 5 (sodium-dependent vitamin transporter), member 6 [Source:MGI Symbol;Acc:MGI:2660847]
ENSMUSG00000006651	37.6888	0.0487654	0.209653	0.675533	0.958638	Aplp1	amyloid beta (A4) precursor-like protein 1 [Source:MGI Symbol;Acc:MGI:88046]
ENSMUSG00000006673	1612.04	-0.00922689	0.119803	0.875818	0.991012	Qrich1	glutamine-rich 1 [Source:MGI Symbol;Acc:MGI:1916482]
ENSMUSG00000006675	4.0038	0.0887755	0.257215	0.196915	0.696726	P4htm	prolyl 4-hydroxylase, transmembrane (endoplasmic reticulum) [Source:MGI Symbol;Acc:MGI:1921693]
ENSMUSG00000006676	2860.16	-0.126464	0.0869371	0.129158	0.579654	Usp19	ubiquitin specific peptidase 19 [Source:MGI Symbol;Acc:MGI:1918722]
ENSMUSG00000006678	229.736	-0.0314978	0.144615	0.787108	0.979672	Pola1	polymerase (DNA directed), alpha 1 [Source:MGI Symbol;Acc:MGI:99660]
ENSMUSG00000006699	13353	0.0927146	0.0716133	0.138098	0.598324	Cdc42	cell division cycle 42 [Source:MGI Symbol;Acc:MGI:106211]
ENSMUSG00000006705	361.786	-0.0799017	0.179894	0.52551	0.916489	Pknox1	Pbx/knotted 1 homeobox [Source:MGI Symbol;Acc:MGI:1201409]
ENSMUSG00000006715	274.523	-0.00691871	0.161446	0.943349	0.995662	Gmnn	geminin [Source:MGI Symbol;Acc:MGI:1927344]
ENSMUSG00000006717	481.69	0.0853359	0.162913	0.488134	0.90346	Acot13	acyl-CoA thioesterase 13 [Source:MGI Symbol;Acc:MGI:1914084]
ENSMUSG00000006720	2.07767	-0.0209888	0.240209	0.674956	NA	Zfp184	zinc finger protein 184 (Kruppel-like) [Source:MGI Symbol;Acc:MGI:1922244]
ENSMUSG00000006724	0.626482	-0.0161003	0.2439	0.590491	NA	Cyp27b1	cytochrome P450, family 27, subfamily b, polypeptide 1 [Source:MGI Symbol;Acc:MGI:1098274]
ENSMUSG00000006728	1718.25	-0.00190786	0.104537	0.984833	0.997193	Cdk4	cyclin-dependent kinase 4 [Source:MGI Symbol;Acc:MGI:88357]
ENSMUSG00000006731	1602.97	-0.0700574	0.104473	0.454862	0.892976	B4galnt1	beta-1,4-N-acetyl-galactosaminyl transferase 1 [Source:MGI Symbol;Acc:MGI:1342057]
ENSMUSG00000006732	94.7908	-0.0109215	0.14266	0.924573	0.993781	Mettl1	methyltransferase like 1 [Source:MGI Symbol;Acc:MGI:1339986]
ENSMUSG00000006736	1784.35	0.122446	0.0745044	0.09397	0.49106	Tspan31	tetraspanin 31 [Source:MGI Symbol;Acc:MGI:1914375]
ENSMUSG00000006740	2607.37	0.0320182	0.206046	0.780589	0.979203	Kif5b	kinesin family member 5B [Source:MGI Symbol;Acc:MGI:1098268]
ENSMUSG00000006763	135.674	-0.104531	0.163776	0.400568	0.870112	Saal1	serum amyloid A-like 1 [Source:MGI Symbol;Acc:MGI:1926185]
ENSMUSG00000006782	987.322	-0.107372	0.119829	0.306348	0.809868	Cnp	2',3'-cyclic nucleotide 3' phosphodiesterase [Source:MGI Symbol;Acc:MGI:88437]
ENSMUSG00000006784	5.17966	0.0144519	0.237568	0.805474	0.981432	Ttc25	tetratricopeptide repeat domain 25 [Source:MGI Symbol;Acc:MGI:1921657]
ENSMUSG00000006800	1866.23	-0.00737813	0.156652	0.944542	0.995662	Sulf2	sulfatase 2 [Source:MGI Symbol;Acc:MGI:1919293]
ENSMUSG00000006818	3064.73	0.731141	0.152683	1.70143e-07	8.94736e-06	Sod2	superoxide dismutase 2, mitochondrial [Source:MGI Symbol;Acc:MGI:98352]
ENSMUSG00000006850	132.144	-0.197946	0.162051	0.122671	0.568141	Tmco6	transmembrane and coiled-coil domains 6 [Source:MGI Symbol;Acc:MGI:1919233]
ENSMUSG00000006906	438.747	0.026752	0.114168	0.799486	0.980454	Stambp	STAM binding protein [Source:MGI Symbol;Acc:MGI:1917777]
ENSMUSG00000006920	1359.1	0.0433653	0.0730978	0.540446	0.921409	Ezh1	enhancer of zeste 1 polycomb repressive complex 2 subunit [Source:MGI Symbol;Acc:MGI:1097695]
ENSMUSG00000006930	18.3435	-0.0688047	0.230965	0.483539	0.900194	Hap1	huntingtin-associated protein 1 [Source:MGI Symbol;Acc:MGI:1261831]
ENSMUSG00000006931	2.98833	-0.0588662	0.251901	0.155841	0.632782	P3h4	prolyl 3-hydroxylase family member 4 (non-enzymatic) [Source:MGI Symbol;Acc:MGI:1913430]
ENSMUSG00000006932	11073.6	-0.0775426	0.131569	0.483651	0.900194	Ctnnb1	catenin (cadherin associated protein), beta 1 [Source:MGI Symbol;Acc:MGI:88276]
ENSMUSG00000006941	571.029	0.205882	0.129102	0.060776	0.386573	Eif1b	eukaryotic translation initiation factor 1B [Source:MGI Symbol;Acc:MGI:1916219]
ENSMUSG00000006998	4610.29	0.0117012	0.0886641	0.898208	0.993397	Psmd2	proteasome (prosome, macropain) 26S subunit, non-ATPase, 2 [Source:MGI Symbol;Acc:MGI:1096584]
ENSMUSG00000007021	6.86227	-0.00382568	0.227193	0.960467	0.995662	Syngr3	synaptogyrin 3 [Source:MGI Symbol;Acc:MGI:1341881]
ENSMUSG00000007029	821.735	-0.0566144	0.117746	0.592102	0.937035	Vars	valyl-tRNA synthetase [Source:MGI Symbol;Acc:MGI:90675]
ENSMUSG00000007030	12.4127	0.0716639	0.228011	0.490449	0.904195	Vwa7	von Willebrand factor A domain containing 7 [Source:MGI Symbol;Acc:MGI:1306798]
ENSMUSG00000007033	19.2788	0.982017	0.586852	0.0038534	0.0591858	Hspa1l	heat shock protein 1-like [Source:MGI Symbol;Acc:MGI:96231]
ENSMUSG00000007035	20.6996	-0.027716	0.217087	0.780957	0.979203	Msh5	mutS homolog 5 [Source:MGI Symbol;Acc:MGI:1329021]
ENSMUSG00000007036	1056.06	-0.0360137	0.0868592	0.654165	0.952545	Abhd16a	abhydrolase domain containing 16A [Source:MGI Symbol;Acc:MGI:99476]
ENSMUSG00000007038	2552.52	0.296729	0.0850705	0.000248754	0.00629494	Neu1	neuraminidase 1 [Source:MGI Symbol;Acc:MGI:97305]
ENSMUSG00000007039	92.2832	-0.027829	0.18987	0.832644	0.986244	Ddah2	dimethylarginine dimethylaminohydrolase 2 [Source:MGI Symbol;Acc:MGI:1859016]
ENSMUSG00000007041	6337.88	0.0893242	0.15412	0.465389	0.895241	Clic1	chloride intracellular channel 1 [Source:MGI Symbol;Acc:MGI:2148924]
ENSMUSG00000007050	132.426	0.0401479	0.178409	0.742599	0.971248	Lsm2	LSM2 homolog, U6 small nuclear RNA and mRNA degradation associated [Source:MGI Symbol;Acc:MGI:90676]
ENSMUSG00000007080	123.003	-0.0736895	0.222075	0.500909	0.908979	Pole	polymerase (DNA directed), epsilon [Source:MGI Symbol;Acc:MGI:1196391]
ENSMUSG00000007097	0.64915	-0.00652466	0.244699	0.454323	NA	Atp1a2	ATPase, Na+/K+ transporting, alpha 2 polypeptide [Source:MGI Symbol;Acc:MGI:88106]
ENSMUSG00000007207	15.4327	-0.00555537	0.224968	0.946069	0.995662	Stx1a	syntaxin 1A (brain) [Source:MGI Symbol;Acc:MGI:109355]
ENSMUSG00000007216	81.5402	0.193791	0.223592	0.166688	0.651597	Zfp775	zinc finger protein 775 [Source:MGI Symbol;Acc:MGI:2683557]
ENSMUSG00000007279	2.19581	0.0149666	0.24466	0.684122	NA	Scube2	signal peptide, CUB domain, EGF-like 2 [Source:MGI Symbol;Acc:MGI:1928765]
ENSMUSG00000007338	263.258	-0.114822	0.136712	0.308953	0.812731	Mrpl49	mitochondrial ribosomal protein L49 [Source:MGI Symbol;Acc:MGI:108180]
ENSMUSG00000007379	78.0473	-0.0539603	0.148467	0.649608	0.952209	Dennd2c	DENN/MADD domain containing 2C [Source:MGI Symbol;Acc:MGI:3036254]
ENSMUSG00000007411	686.334	0.0810691	0.114909	0.421369	0.878666	Mark3	MAP/microtubule affinity regulating kinase 3 [Source:MGI Symbol;Acc:MGI:1341865]
ENSMUSG00000007415	682.043	0.0427395	0.0866086	0.596404	0.938771	Gatad1	GATA zinc finger domain containing 1 [Source:MGI Symbol;Acc:MGI:1914460]
ENSMUSG00000007458	8457.7	0.358046	0.0819301	3.98454e-06	0.000161969	M6pr	mannose-6-phosphate receptor, cation dependent [Source:MGI Symbol;Acc:MGI:96904]
ENSMUSG00000007476	421.554	-0.230476	0.128629	0.0363108	0.283943	Lrrc8a	leucine rich repeat containing 8A VRAC subunit A [Source:MGI Symbol;Acc:MGI:2652847]
ENSMUSG00000007564	4164.61	0.0941953	0.123839	0.378908	0.857193	Ppp2r1a	protein phosphatase 2, regulatory subunit A, alpha [Source:MGI Symbol;Acc:MGI:1926334]
ENSMUSG00000007570	348.266	-0.0590108	0.154475	0.633921	0.948566	Fance	Fanconi anemia, complementation group E [Source:MGI Symbol;Acc:MGI:1920025]
ENSMUSG00000007589	361.899	0.128399	0.104474	0.175295	0.666593	Tinf2	Terf1 (TRF1)-interacting nuclear factor 2 [Source:MGI Symbol;Acc:MGI:107246]
ENSMUSG00000007591	3.51562	-0.0420623	0.24142	0.489528	0.903613	Tssk4	testis-specific serine kinase 4 [Source:MGI Symbol;Acc:MGI:1918349]
ENSMUSG00000007594	1.38951	-0.0145813	0.240162	0.758681	NA	Hapln4	hyaluronan and proteoglycan link protein 4 [Source:MGI Symbol;Acc:MGI:2679531]
ENSMUSG00000007603	513.587	-0.107944	0.107141	0.262853	0.775944	Dus3l	dihydrouridine synthase 3-like (S. cerevisiae) [Source:MGI Symbol;Acc:MGI:2147092]
ENSMUSG00000007610	206.082	-0.0948726	0.136104	0.401309	0.870293	Gtpbp3	GTP binding protein 3 [Source:MGI Symbol;Acc:MGI:1917609]
ENSMUSG00000007613	6870.37	-0.218849	0.225834	0.124449	0.572154	Tgfbr1	transforming growth factor, beta receptor I [Source:MGI Symbol;Acc:MGI:98728]
ENSMUSG00000007617	319.764	0.434508	0.294462	0.0191844	0.187297	Homer1	homer scaffolding protein 1 [Source:MGI Symbol;Acc:MGI:1347345]
ENSMUSG00000007646	22.4631	0.0870172	0.229942	0.419137	0.878391	Rad51c	RAD51 paralog C [Source:MGI Symbol;Acc:MGI:2150020]
ENSMUSG00000007655	135.234	0.133245	0.159401	0.28264	0.78954	Cav1	caveolin 1, caveolae protein [Source:MGI Symbol;Acc:MGI:102709]
ENSMUSG00000007656	702.175	0.0596172	0.193543	0.628082	0.945904	Arpp19	cAMP-regulated phosphoprotein 19 [Source:MGI Symbol;Acc:MGI:1891691]
ENSMUSG00000007659	1343.1	0.251104	0.157058	0.0491389	0.340577	Bcl2l1	BCL2-like 1 [Source:MGI Symbol;Acc:MGI:88139]
ENSMUSG00000007670	1517.82	-0.0407024	0.143293	0.765461	0.975677	Khsrp	KH-type splicing regulatory protein [Source:MGI Symbol;Acc:MGI:1336214]
ENSMUSG00000007682	857.779	0.0733749	0.203413	0.547681	0.92419	Dio2	deiodinase, iodothyronine, type II [Source:MGI Symbol;Acc:MGI:1338833]
ENSMUSG00000007721	508.707	0.0509691	0.168464	0.680207	0.959536	Ccdc124	coiled-coil domain containing 124 [Source:MGI Symbol;Acc:MGI:1916403]
ENSMUSG00000007739	2665.58	0.0662509	0.084133	0.375559	0.855278	Cct4	chaperonin containing Tcp1, subunit 4 (delta) [Source:MGI Symbol;Acc:MGI:104689]
ENSMUSG00000007777	244.561	-0.205637	0.109705	0.0366051	0.285012	0610009B22Rik	RIKEN cDNA 0610009B22 gene [Source:MGI Symbol;Acc:MGI:1913300]
ENSMUSG00000007783	24.6636	0.0501451	0.212006	0.651473	0.952545	Cpt1c	carnitine palmitoyltransferase 1c [Source:MGI Symbol;Acc:MGI:2446526]
ENSMUSG00000007812	1377.7	0.445934	0.123104	6.32716e-05	0.00194152	Zfp655	zinc finger protein 655 [Source:MGI Symbol;Acc:MGI:1919861]
ENSMUSG00000007815	8536.07	0.0764734	0.0795261	0.302552	0.807072	Rhoa	ras homolog family member A [Source:MGI Symbol;Acc:MGI:1096342]
ENSMUSG00000007817	8440.23	-0.0254859	0.17995	0.845827	0.986365	Zmiz1	zinc finger, MIZ-type containing 1 [Source:MGI Symbol;Acc:MGI:3040693]
ENSMUSG00000007827	171.698	0.114457	0.226278	0.346847	0.839712	Ankrd26	ankyrin repeat domain 26 [Source:MGI Symbol;Acc:MGI:1917887]
ENSMUSG00000007833	1061.65	0.0859703	0.145505	0.464223	0.895241	Aldh16a1	aldehyde dehydrogenase 16 family, member A1 [Source:MGI Symbol;Acc:MGI:1916998]
ENSMUSG00000007836	1129.25	0.0223399	0.0997475	0.81032	0.981831	Hnrnpa0	heterogeneous nuclear ribonucleoprotein A0 [Source:MGI Symbol;Acc:MGI:1924384]
ENSMUSG00000007837	299.43	-0.023471	0.132879	0.828992	0.985021	Prrg2	proline-rich Gla (G-carboxyglutamic acid) polypeptide 2 [Source:MGI Symbol;Acc:MGI:1929596]
ENSMUSG00000007850	2385.72	-0.232473	0.204907	0.0998627	0.50742	Hnrnph1	heterogeneous nuclear ribonucleoprotein H1 [Source:MGI Symbol;Acc:MGI:1891925]
ENSMUSG00000007867	109.971	-0.0336266	0.18568	0.782297	0.979668	Ift43	intraflagellar transport 43 [Source:MGI Symbol;Acc:MGI:1923661]
ENSMUSG00000007872	6898.28	0.855253	0.170562	5.44255e-08	3.11702e-06	Id3	inhibitor of DNA binding 3 [Source:MGI Symbol;Acc:MGI:96398]
ENSMUSG00000007877	0.771659	0.0215358	0.244287	0.44279	NA	Tcap	titin-cap [Source:MGI Symbol;Acc:MGI:1330233]
ENSMUSG00000007880	2278.36	0.0212583	0.186232	0.864602	0.989362	Arid1a	AT rich interactive domain 1A (SWI-like) [Source:MGI Symbol;Acc:MGI:1935147]
ENSMUSG00000007888	1.37494	0.00626969	0.24265	0.869093	NA	Crlf1	cytokine receptor-like factor 1 [Source:MGI Symbol;Acc:MGI:1340030]
ENSMUSG00000007891	263026	-0.0431716	0.11032	0.831446	0.985721	Ctsd	cathepsin D [Source:MGI Symbol;Acc:MGI:88562]
ENSMUSG00000007892	12278.7	0.0961805	0.165623	0.441038	0.887677	Rplp1	ribosomal protein, large, P1 [Source:MGI Symbol;Acc:MGI:1927099]
ENSMUSG00000007950	240.341	-0.0375395	0.123455	0.732269	0.96909	Abhd8	abhydrolase domain containing 8 [Source:MGI Symbol;Acc:MGI:1918946]
ENSMUSG00000007987	445.785	0.199906	0.166503	0.122087	0.567294	Ift22	intraflagellar transport 22 [Source:MGI Symbol;Acc:MGI:1914536]
ENSMUSG00000007989	1.53397	-0.00804181	0.244489	0.879719	NA	Fzd3	frizzled class receptor 3 [Source:MGI Symbol;Acc:MGI:108476]
ENSMUSG00000008028	2.42553	-0.0277915	0.242427	0.535227	NA	1700008O03Rik	RIKEN cDNA 1700008O03 gene [Source:MGI Symbol;Acc:MGI:1916599]
ENSMUSG00000008035	1292.14	0.455707	0.110325	7.63015e-06	0.000290933	Mid1ip1	Mid1 interacting protein 1 (gastrulation specific G12-like (zebrafish)) [Source:MGI Symbol;Acc:MGI:1915291]
ENSMUSG00000008036	2333.45	0.0230079	0.161012	0.844529	0.986365	Ap2s1	adaptor-related protein complex 2, sigma 1 subunit [Source:MGI Symbol;Acc:MGI:2141861]
ENSMUSG00000008090	49.3941	0.116453	0.17799	0.358736	0.847517	Fgfrl1	fibroblast growth factor receptor-like 1 [Source:MGI Symbol;Acc:MGI:2150920]
ENSMUSG00000008129	16.8242	-0.0984083	0.233056	0.373073	0.85394	4930432K21Rik	RIKEN cDNA 4930432K21 gene [Source:MGI Symbol;Acc:MGI:1921916]
ENSMUSG00000008136	1.20563	0.0466271	0.247418	0.282442	NA	Fhl2	four and a half LIM domains 2 [Source:MGI Symbol;Acc:MGI:1338762]
ENSMUSG00000008140	1411.19	0.0770575	0.109067	0.402261	0.870488	Emc10	ER membrane protein complex subunit 10 [Source:MGI Symbol;Acc:MGI:1916933]
ENSMUSG00000008153	1.60003	0.0494161	0.250394	0.0919938	NA	Clstn3	calsyntenin 3 [Source:MGI Symbol;Acc:MGI:2178323]
ENSMUSG00000008167	223.508	-0.215371	0.137296	0.0623982	0.392701	Fbxw9	F-box and WD-40 domain protein 9 [Source:MGI Symbol;Acc:MGI:1915878]
ENSMUSG00000008193	6.86732	-0.00725171	0.239075	0.882957	0.991012	Spib	Spi-B transcription factor (Spi-1/PU.1 related) [Source:MGI Symbol;Acc:MGI:892986]
ENSMUSG00000008200	1203.08	-0.267676	0.230517	0.0755376	0.439554	Fnbp4	formin binding protein 4 [Source:MGI Symbol;Acc:MGI:1860513]
ENSMUSG00000008206	128.133	-0.00875137	0.188665	0.93602	0.995335	Cers4	ceramide synthase 4 [Source:MGI Symbol;Acc:MGI:1914510]
ENSMUSG00000008226	205.549	0.0336494	0.143595	0.773675	0.977264	Scrn3	secernin 3 [Source:MGI Symbol;Acc:MGI:1921866]
ENSMUSG00000008301	533.005	0.0188795	0.116458	0.858871	0.988382	Phax	phosphorylated adaptor for RNA export [Source:MGI Symbol;Acc:MGI:1891839]
ENSMUSG00000008305	853.825	0.174659	0.0906316	0.0382741	0.291717	Tle1	transducin-like enhancer of split 1 [Source:MGI Symbol;Acc:MGI:104636]
ENSMUSG00000008307	19.504	0.033626	0.232593	0.668333	0.956907	1700109H08Rik	RIKEN cDNA 1700109H08 gene [Source:MGI Symbol;Acc:MGI:1924286]
ENSMUSG00000008318	56.7696	0.17696	0.25457	0.18166	0.675543	Relt	RELT tumor necrosis factor receptor [Source:MGI Symbol;Acc:MGI:2443373]
ENSMUSG00000008333	851.484	0.0920251	0.103649	0.309156	0.812886	Snrpb2	U2 small nuclear ribonucleoprotein B [Source:MGI Symbol;Acc:MGI:104805]
ENSMUSG00000008348	12273.1	0.86201	0.173637	6.3846e-08	3.59827e-06	Ubc	ubiquitin C [Source:MGI Symbol;Acc:MGI:98889]
ENSMUSG00000008373	883.823	-0.0382105	0.118594	0.70562	0.965262	Prpf31	pre-mRNA processing factor 31 [Source:MGI Symbol;Acc:MGI:1916238]
ENSMUSG00000008384	1287.14	0.860854	0.205826	2.28974e-06	9.87518e-05	Sertad1	SERTA domain containing 1 [Source:MGI Symbol;Acc:MGI:1913438]
ENSMUSG00000008393	673.188	-0.0223485	0.121196	0.832577	0.986244	Carhsp1	calcium regulated heat stable protein 1 [Source:MGI Symbol;Acc:MGI:1196368]
ENSMUSG00000008398	1249.12	0.124669	0.0780029	0.0917586	0.484901	Elk3	ELK3, member of ETS oncogene family [Source:MGI Symbol;Acc:MGI:101762]
ENSMUSG00000008429	1091.82	0.13151	0.12322	0.210922	0.715516	Herpud2	HERPUD family member 2 [Source:MGI Symbol;Acc:MGI:1915393]
ENSMUSG00000008435	300.513	-0.176815	0.203921	0.198541	0.698002	Rdh13	retinol dehydrogenase 13 (all-trans and 9-cis) [Source:MGI Symbol;Acc:MGI:1918732]
ENSMUSG00000008450	495.535	-0.057323	0.11068	0.572843	0.934696	Nutf2	nuclear transport factor 2 [Source:MGI Symbol;Acc:MGI:1915301]
ENSMUSG00000008475	7368.14	0.0838024	0.0882443	0.285471	0.792804	Arpc5	actin related protein 2/3 complex, subunit 5 [Source:MGI Symbol;Acc:MGI:1915021]
ENSMUSG00000008496	1136.51	-0.122979	0.130873	0.271818	0.783125	Pou2f2	POU domain, class 2, transcription factor 2 [Source:MGI Symbol;Acc:MGI:101897]
ENSMUSG00000008540	2411.94	-0.0674903	0.104186	0.478349	0.897876	Mgst1	microsomal glutathione S-transferase 1 [Source:MGI Symbol;Acc:MGI:1913850]
ENSMUSG00000008575	0.670781	-0.00707551	0.243869	0.693663	NA	Nfib	nuclear factor I/B [Source:MGI Symbol;Acc:MGI:103188]
ENSMUSG00000008601	1.36747	-0.0301457	0.245182	0.356829	NA	Rab25	RAB25, member RAS oncogene family [Source:MGI Symbol;Acc:MGI:1858203]
ENSMUSG00000008604	764.091	-0.0954088	0.102076	0.301782	0.80661	Ubqln4	ubiquilin 4 [Source:MGI Symbol;Acc:MGI:2150152]
ENSMUSG00000008668	6760.93	0.0844898	0.175488	0.502609	0.910184	Rps18	ribosomal protein S18 [Source:MGI Symbol;Acc:MGI:98146]
ENSMUSG00000008682	23069.1	0.121342	0.128924	0.268754	0.780142	Rpl10	ribosomal protein L10 [Source:MGI Symbol;Acc:MGI:105943]
ENSMUSG00000008683	4754.27	0.153275	0.162576	0.219573	0.728612	Rps15a	ribosomal protein S15A [Source:MGI Symbol;Acc:MGI:2389091]
ENSMUSG00000008690	1472.23	-0.078628	0.134171	0.473049	0.897698	Ncaph2	non-SMC condensin II complex, subunit H2 [Source:MGI Symbol;Acc:MGI:1289164]
ENSMUSG00000008730	4003.62	-0.0179124	0.203083	0.867927	0.989362	Hipk1	homeodomain interacting protein kinase 1 [Source:MGI Symbol;Acc:MGI:1314873]
ENSMUSG00000008734	294.602	-0.0990574	0.198993	0.429881	0.883753	Gprc5b	G protein-coupled receptor, family C, group 5, member B [Source:MGI Symbol;Acc:MGI:1927596]
ENSMUSG00000008763	1130.98	-0.0901644	0.179163	0.500159	0.908365	Man1a2	mannosidase, alpha, class 1A, member 2 [Source:MGI Symbol;Acc:MGI:104676]
ENSMUSG00000008822	79.683	0.199007	0.224203	0.162446	0.644512	Acyp1	acylphosphatase 1, erythrocyte (common) type [Source:MGI Symbol;Acc:MGI:1913454]
ENSMUSG00000008845	29.7998	-0.0308721	0.198176	0.78435	0.979672	Cd163	CD163 antigen [Source:MGI Symbol;Acc:MGI:2135946]
ENSMUSG00000008855	2599.3	0.124788	0.139903	0.279626	0.787515	Hdac5	histone deacetylase 5 [Source:MGI Symbol;Acc:MGI:1333784]
ENSMUSG00000008859	1155.66	0.311039	0.104233	0.00106597	0.0207133	Rala	v-ral simian leukemia viral oncogene A (ras related) [Source:MGI Symbol;Acc:MGI:1927243]
ENSMUSG00000008892	1264.76	0.0643628	0.118502	0.532315	0.918909	Vdac3	voltage-dependent anion channel 3 [Source:MGI Symbol;Acc:MGI:106922]
ENSMUSG00000008958	604.841	0.00782809	0.125181	0.925547	0.993781	Vps72	vacuolar protein sorting 72 [Source:MGI Symbol;Acc:MGI:1202305]
ENSMUSG00000008976	849.643	0.0109638	0.184156	0.926504	0.993781	Gabpa	GA repeat binding protein, alpha [Source:MGI Symbol;Acc:MGI:95610]
ENSMUSG00000009013	1090.17	0.133222	0.141728	0.262323	0.775837	Dynll1	dynein light chain LC8-type 1 [Source:MGI Symbol;Acc:MGI:1861457]
ENSMUSG00000009030	694.74	-0.0909008	0.187023	0.472171	0.897479	Pdcl	phosducin-like [Source:MGI Symbol;Acc:MGI:1914716]
ENSMUSG00000009035	1962.08	-0.144632	0.130156	0.187423	0.683857	Tmem184b	transmembrane protein 184b [Source:MGI Symbol;Acc:MGI:2445179]
ENSMUSG00000009073	2036.95	0.0279181	0.108758	0.771121	0.976788	Nf2	neurofibromin 2 [Source:MGI Symbol;Acc:MGI:97307]
ENSMUSG00000009076	298.172	0.152961	0.216464	0.251694	0.76526	Zmat5	zinc finger, matrin type 5 [Source:MGI Symbol;Acc:MGI:1914428]
ENSMUSG00000009079	3732.22	0.0149668	0.0880287	0.852852	0.987432	Ewsr1	Ewing sarcoma breakpoint region 1 [Source:MGI Symbol;Acc:MGI:99960]
ENSMUSG00000009090	4477.7	0.0592082	0.0748948	0.395562	0.867134	Ap1b1	adaptor protein complex AP-1, beta 1 subunit [Source:MGI Symbol;Acc:MGI:1096368]
ENSMUSG00000009092	24.2994	-0.000167408	0.223966	0.953457	0.995662	Derl3	Der1-like domain family, member 3 [Source:MGI Symbol;Acc:MGI:1917627]
ENSMUSG00000009108	0.966476	-0.0110364	0.243367	0.68095	NA	Gnat2	guanine nucleotide binding protein, alpha transducing 2 [Source:MGI Symbol;Acc:MGI:95779]
ENSMUSG00000009112	699.05	-0.039815	0.174176	0.764894	0.975677	Bcl2l13	BCL2-like 13 (apoptosis facilitator) [Source:MGI Symbol;Acc:MGI:2136959]
ENSMUSG00000009145	13.5204	-0.110587	0.244548	0.300978	0.806064	Dqx1	DEAQ RNA-dependent ATPase [Source:MGI Symbol;Acc:MGI:2136388]
ENSMUSG00000009185	42.351	-0.0376419	0.245485	0.344408	0.837259	Ccl8	chemokine (C-C motif) ligand 8 [Source:MGI Symbol;Acc:MGI:101878]
ENSMUSG00000009207	186.712	0.0161097	0.188667	0.905665	0.993397	Lnpk	lunapark, ER junction formation factor [Source:MGI Symbol;Acc:MGI:1918115]
ENSMUSG00000009248	0.638305	-0.0179475	0.24401	0.544486	NA	Ascl2	achaete-scute family bHLH transcription factor 2 [Source:MGI Symbol;Acc:MGI:96920]
ENSMUSG00000009281	0.600495	0.017674	0.243895	0.556885	NA	Rarres2	retinoic acid receptor responder (tazarotene induced) 2 [Source:MGI Symbol;Acc:MGI:1918910]
ENSMUSG00000009291	2820.04	-0.0193512	0.0551697	0.745548	0.971756	Pttg1ip	pituitary tumor-transforming 1 interacting protein [Source:MGI Symbol;Acc:MGI:2652132]
ENSMUSG00000009292	251.124	-0.298794	0.319196	0.0635218	0.396724	Trpm2	transient receptor potential cation channel, subfamily M, member 2 [Source:MGI Symbol;Acc:MGI:1351901]
ENSMUSG00000009293	1334.31	0.232014	0.0924441	0.00688969	0.0908228	Ube2g2	ubiquitin-conjugating enzyme E2G 2 [Source:MGI Symbol;Acc:MGI:1343188]
ENSMUSG00000009350	1.42659	0.015502	0.242746	0.599383	NA	Mpo	myeloperoxidase [Source:MGI Symbol;Acc:MGI:97137]
ENSMUSG00000009376	58.4019	-0.139005	0.261688	0.205457	0.706636	Met	met proto-oncogene [Source:MGI Symbol;Acc:MGI:96969]
ENSMUSG00000009394	0.594054	-0.0163932	0.244978	0.508496	NA	Syn2	synapsin II [Source:MGI Symbol;Acc:MGI:103020]
ENSMUSG00000009406	500.073	0.0554805	0.134052	0.621456	0.944958	Elk1	ELK1, member of ETS oncogene family [Source:MGI Symbol;Acc:MGI:101833]
ENSMUSG00000009418	3670.21	-0.114208	0.225722	0.33804	0.833426	Nav1	neuron navigator 1 [Source:MGI Symbol;Acc:MGI:2183683]
ENSMUSG00000009470	2771.35	-0.0143054	0.208657	0.881329	0.991012	Tnpo1	transportin 1 [Source:MGI Symbol;Acc:MGI:2681523]
ENSMUSG00000009535	659.656	0.23174	0.134724	0.0430846	0.313634	Rnmt	RNA (guanine-7-) methyltransferase [Source:MGI Symbol;Acc:MGI:1915147]
ENSMUSG00000009545	2.22852	-0.00872997	0.240341	0.852889	NA	Kcnq1	potassium voltage-gated channel, subfamily Q, member 1 [Source:MGI Symbol;Acc:MGI:108083]
ENSMUSG00000009549	1356.79	0.0520713	0.128603	0.635326	0.948804	Srp14	signal recognition particle 14 [Source:MGI Symbol;Acc:MGI:107169]
ENSMUSG00000009555	2463.08	-0.095452	0.0944523	0.332077	0.83025	Cdk9	cyclin-dependent kinase 9 (CDC2-related kinase) [Source:MGI Symbol;Acc:MGI:1328368]
ENSMUSG00000009563	697.376	0.0588289	0.114117	0.575206	0.935066	Tor2a	torsin family 2, member A [Source:MGI Symbol;Acc:MGI:1353596]
ENSMUSG00000009566	105.992	-0.156377	0.144331	0.183366	0.676768	Fpgs	folylpolyglutamyl synthetase [Source:MGI Symbol;Acc:MGI:95576]
ENSMUSG00000009569	1155.04	-0.195971	0.211498	0.155631	0.632725	Mrtfb	myocardin related transcription factor B [Source:MGI Symbol;Acc:MGI:3050795]
ENSMUSG00000009575	406.715	-0.309223	0.261989	0.0532595	0.355717	Cbx5	chromobox 5 [Source:MGI Symbol;Acc:MGI:109372]
ENSMUSG00000009585	883.142	0.0659721	0.121828	0.529333	0.917302	Apobec3	apolipoprotein B mRNA editing enzyme, catalytic polypeptide 3 [Source:MGI Symbol;Acc:MGI:1933111]
ENSMUSG00000009614	18.2508	0.0379367	0.227005	0.676476	0.958638	Sardh	sarcosine dehydrogenase [Source:MGI Symbol;Acc:MGI:2183102]
ENSMUSG00000009621	1012.95	-0.0260167	0.155702	0.829954	0.985021	Vav2	vav 2 oncogene [Source:MGI Symbol;Acc:MGI:102718]
ENSMUSG00000009628	8.11711	-0.0140673	0.236051	0.823372	0.984522	Tex15	testis expressed gene 15 [Source:MGI Symbol;Acc:MGI:1934816]
ENSMUSG00000009630	793.189	-0.00930235	0.0942212	0.896789	0.992953	Ppp2cb	protein phosphatase 2 (formerly 2A), catalytic subunit, beta isoform [Source:MGI Symbol;Acc:MGI:1321161]
ENSMUSG00000009633	1.17225	0.0193792	0.24196	0.660774	NA	G0s2	G0/G1 switch gene 2 [Source:MGI Symbol;Acc:MGI:1316737]
ENSMUSG00000009640	212.235	-0.156767	0.175193	0.225891	0.735004	Dmap1	DNA methyltransferase 1-associated protein 1 [Source:MGI Symbol;Acc:MGI:1913483]
ENSMUSG00000009647	250.052	0.0206311	0.108657	0.812411	0.982097	Mcu	mitochondrial calcium uniporter [Source:MGI Symbol;Acc:MGI:3026965]
ENSMUSG00000009654	231.188	0.0168536	0.189568	0.894906	0.992372	Oit3	oncoprotein induced transcript 3 [Source:MGI Symbol;Acc:MGI:1201782]
ENSMUSG00000009681	92.0736	0.191119	0.214611	0.171777	0.661933	Bcr	BCR activator of RhoGEF and GTPase [Source:MGI Symbol;Acc:MGI:88141]
ENSMUSG00000009687	10800.6	0.0516731	0.159228	0.676681	0.958638	Fxyd5	FXYD domain-containing ion transport regulator 5 [Source:MGI Symbol;Acc:MGI:1201785]
ENSMUSG00000009731	7.8686	-0.117463	0.273404	0.110152	0.534756	Kcnd1	potassium voltage-gated channel, Shal-related family, member 1 [Source:MGI Symbol;Acc:MGI:96671]
ENSMUSG00000009733	120.014	-0.029665	0.170435	0.816171	0.983398	Tfcp2	transcription factor CP2 [Source:MGI Symbol;Acc:MGI:98509]
ENSMUSG00000009739	396.756	-0.160586	0.150116	0.197986	0.697734	Pou6f1	POU domain, class 6, transcription factor 1 [Source:MGI Symbol;Acc:MGI:102935]
ENSMUSG00000009741	1366.86	-0.122373	0.163702	0.331216	0.829344	Ubp1	upstream binding protein 1 [Source:MGI Symbol;Acc:MGI:104889]
ENSMUSG00000009772	1036	-0.0876097	0.13503	0.43804	0.886228	Nuak2	NUAK family, SNF1-like kinase, 2 [Source:MGI Symbol;Acc:MGI:1921387]
ENSMUSG00000009828	196.855	0.020119	0.132072	0.865364	0.989362	Cilk1	ciliogenesis associated kinase 1 [Source:MGI Symbol;Acc:MGI:1934157]
ENSMUSG00000009863	2152.4	-0.0467551	0.143232	0.686311	0.96114	Sdhb	succinate dehydrogenase complex, subunit B, iron sulfur (Ip) [Source:MGI Symbol;Acc:MGI:1914930]
ENSMUSG00000009876	2.6627	-0.0018069	0.244508	0.967057	NA	Cox4i2	cytochrome c oxidase subunit 4I2 [Source:MGI Symbol;Acc:MGI:2135755]
ENSMUSG00000009894	505.134	0.172959	0.108924	0.0756651	0.439934	Snap47	synaptosomal-associated protein, 47 [Source:MGI Symbol;Acc:MGI:1915076]
ENSMUSG00000009905	288.46	-0.0660706	0.155642	0.587901	0.936706	Kdsr	3-ketodihydrosphingosine reductase [Source:MGI Symbol;Acc:MGI:1918000]
ENSMUSG00000009907	2712.17	-0.0167605	0.159296	0.881242	0.991012	Vps4b	vacuolar protein sorting 4B [Source:MGI Symbol;Acc:MGI:1100499]
ENSMUSG00000009927	7561.48	0.118918	0.165649	0.344177	0.837259	Rps25	ribosomal protein S25 [Source:MGI Symbol;Acc:MGI:1922867]
ENSMUSG00000009941	3.32199	0.0513869	0.243605	0.419728	0.878391	Nxf2	nuclear RNA export factor 2 [Source:MGI Symbol;Acc:MGI:1933192]
ENSMUSG00000009995	1029.22	-0.206327	0.109232	0.0378548	0.289612	Taz	tafazzin [Source:MGI Symbol;Acc:MGI:109626]
ENSMUSG00000010021	77.4099	-0.0721557	0.198239	0.559316	0.928663	Kif19a	kinesin family member 19A [Source:MGI Symbol;Acc:MGI:2447024]
ENSMUSG00000010025	1488.3	-0.0964611	0.0604677	0.0999199	0.507528	Aldh3a2	aldehyde dehydrogenase family 3, subfamily A2 [Source:MGI Symbol;Acc:MGI:1353452]
ENSMUSG00000010044	0.605421	-0.0163192	0.244232	0.502876	NA	Zmynd10	zinc finger, MYND domain containing 10 [Source:MGI Symbol;Acc:MGI:2387863]
ENSMUSG00000010045	694.819	-0.332244	0.109184	0.000774126	0.0161278	Tmem115	transmembrane protein 115 [Source:MGI Symbol;Acc:MGI:1930765]
ENSMUSG00000010047	381.87	-0.00774365	0.12437	0.939004	0.995662	Hyal2	hyaluronoglucosaminidase 2 [Source:MGI Symbol;Acc:MGI:1196334]
ENSMUSG00000010048	92.2918	-0.0563509	0.189733	0.643741	0.951312	Ifrd2	interferon-related developmental regulator 2 [Source:MGI Symbol;Acc:MGI:1316708]
ENSMUSG00000010051	185.873	0.109563	0.184866	0.397082	0.867644	Hyal1	hyaluronoglucosaminidase 1 [Source:MGI Symbol;Acc:MGI:96298]
ENSMUSG00000010054	373.864	-0.33703	0.122118	0.00181883	0.0326098	Tusc2	tumor suppressor 2, mitochondrial calcium regulator [Source:MGI Symbol;Acc:MGI:1931086]
ENSMUSG00000010057	208.458	-0.260647	0.15102	0.0349533	0.277468	Nprl2	NPR2 like, GATOR1 complex subunit [Source:MGI Symbol;Acc:MGI:1914482]
ENSMUSG00000010067	968.963	0.952348	0.15634	7.67827e-11	6.03427e-09	Rassf1	Ras association (RalGDS/AF-6) domain family member 1 [Source:MGI Symbol;Acc:MGI:1928386]
ENSMUSG00000010095	10349.2	0.549962	0.112297	1.30744e-07	6.97924e-06	Slc3a2	solute carrier family 3 (activators of dibasic and neutral amino acid transport), member 2 [Source:MGI Symbol;Acc:MGI:96955]
ENSMUSG00000010097	2158.16	0.0844167	0.189859	0.499221	0.90814	Nxf1	nuclear RNA export factor 1 [Source:MGI Symbol;Acc:MGI:1858330]
ENSMUSG00000010110	1351.12	-0.0333074	0.0902308	0.681768	0.960085	Stx5a	syntaxin 5A [Source:MGI Symbol;Acc:MGI:1928483]
ENSMUSG00000010142	422.168	0.00274433	0.112105	0.984419	0.997193	Tnfrsf13b	tumor necrosis factor receptor superfamily, member 13b [Source:MGI Symbol;Acc:MGI:1889411]
ENSMUSG00000010175	0.809597	-0.00613674	0.243478	0.869059	NA	Prox1	prospero homeobox 1 [Source:MGI Symbol;Acc:MGI:97772]
ENSMUSG00000010205	1367.58	-0.0525315	0.0886045	0.522981	0.915585	Raver1	ribonucleoprotein, PTB-binding 1 [Source:MGI Symbol;Acc:MGI:1919016]
ENSMUSG00000010277	8995.84	-0.253924	0.0662665	6.93534e-05	0.00208525	2610507B11Rik	RIKEN cDNA 2610507B11 gene [Source:MGI Symbol;Acc:MGI:1919753]
ENSMUSG00000010290	272.486	-0.233038	0.187662	0.0906866	0.481371	AI597479	expressed sequence AI597479 [Source:MGI Symbol;Acc:MGI:2138299]
ENSMUSG00000010307	3137.09	-0.37436	0.149076	0.00312786	0.0505226	Tmem86a	transmembrane protein 86A [Source:MGI Symbol;Acc:MGI:1915143]
ENSMUSG00000010342	9.70415	0.0813044	0.254068	0.200835	0.701659	Tex14	testis expressed gene 14 [Source:MGI Symbol;Acc:MGI:1933227]
ENSMUSG00000010358	553.46	-0.040982	0.185364	0.74463	0.971675	Ifi35	interferon-induced protein 35 [Source:MGI Symbol;Acc:MGI:1917360]
ENSMUSG00000010362	152.821	0.0119252	0.186739	0.922842	0.993781	Rdm1	RAD52 motif 1 [Source:MGI Symbol;Acc:MGI:1913849]
ENSMUSG00000010376	1349.79	0.0417845	0.163004	0.736001	0.969396	Nedd8	neural precursor cell expressed, developmentally down-regulated gene 8 [Source:MGI Symbol;Acc:MGI:97301]
ENSMUSG00000010392	987.148	0.00854325	0.157254	0.949014	0.995662	Gosr1	golgi SNAP receptor complex member 1 [Source:MGI Symbol;Acc:MGI:1858260]
ENSMUSG00000010406	332.958	0.0210201	0.181739	0.866014	0.989362	Mrpl52	mitochondrial ribosomal protein L52 [Source:MGI Symbol;Acc:MGI:1916086]
ENSMUSG00000010453	1208.26	-0.113175	0.105019	0.232955	0.742372	Kansl3	KAT8 regulatory NSL complex subunit 3 [Source:MGI Symbol;Acc:MGI:1918055]
ENSMUSG00000010461	126.614	-0.12259	0.170301	0.332864	0.831044	Eya4	EYA transcriptional coactivator and phosphatase 4 [Source:MGI Symbol;Acc:MGI:1337104]
ENSMUSG00000010476	2.83051	-0.0947125	0.266491	0.0790711	NA	Ebf3	early B cell factor 3 [Source:MGI Symbol;Acc:MGI:894289]
ENSMUSG00000010517	619.193	0.227928	0.101243	0.0135437	0.147604	Faf1	Fas-associated factor 1 [Source:MGI Symbol;Acc:MGI:109419]
ENSMUSG00000010538	19.0181	0.0208645	0.209293	0.850919	0.98696	Tsacc	TSSK6 activating co-chaperone [Source:MGI Symbol;Acc:MGI:1924177]
ENSMUSG00000010554	247.114	-0.143341	0.165577	0.254451	0.768915	Mettl16	methyltransferase like 16 [Source:MGI Symbol;Acc:MGI:1914743]
ENSMUSG00000010592	0.708267	0.0031853	0.243417	0.990877	NA	Dazl	deleted in azoospermia-like [Source:MGI Symbol;Acc:MGI:1342328]
ENSMUSG00000010607	130.34	-0.0351563	0.1855	0.771883	0.976788	Pigyl	phosphatidylinositol glycan anchor biosynthesis, class Y-like [Source:MGI Symbol;Acc:MGI:1913518]
ENSMUSG00000010608	1641.35	-0.14437	0.13369	0.194434	0.692551	Rbm25	RNA binding motif protein 25 [Source:MGI Symbol;Acc:MGI:1914289]
ENSMUSG00000010609	2733.79	0.00122905	0.081418	0.991522	0.998572	Psen2	presenilin 2 [Source:MGI Symbol;Acc:MGI:109284]
ENSMUSG00000010651	2.72021	-0.00924325	0.238181	0.861038	NA	Acaa1b	acetyl-Coenzyme A acyltransferase 1B [Source:MGI Symbol;Acc:MGI:3605455]
ENSMUSG00000010660	34.3491	0.104252	0.219817	0.38973	0.864964	Plcd1	phospholipase C, delta 1 [Source:MGI Symbol;Acc:MGI:97614]
ENSMUSG00000010663	1799.37	-0.0339307	0.0920213	0.69508	0.962669	Fads1	fatty acid desaturase 1 [Source:MGI Symbol;Acc:MGI:1923517]
ENSMUSG00000010721	107.716	-0.157734	0.199993	0.239938	0.753423	Lmbr1	limb region 1 [Source:MGI Symbol;Acc:MGI:1861746]
ENSMUSG00000010751	62.6554	-0.0354024	0.214208	0.733186	0.96909	Tnfrsf22	tumor necrosis factor receptor superfamily, member 22 [Source:MGI Symbol;Acc:MGI:1930270]
ENSMUSG00000010755	506.746	-0.114948	0.160257	0.352834	0.843559	Cars	cysteinyl-tRNA synthetase [Source:MGI Symbol;Acc:MGI:1351477]
ENSMUSG00000010760	2.08878	-0.013479	0.242224	0.703161	NA	Phlda2	pleckstrin homology like domain, family A, member 2 [Source:MGI Symbol;Acc:MGI:1202307]
ENSMUSG00000010830	1.63144	-0.00258601	0.240157	0.945882	NA	Kdelr3	KDEL (Lys-Asp-Glu-Leu) endoplasmic reticulum protein retention receptor 3 [Source:MGI Symbol;Acc:MGI:2145953]
ENSMUSG00000010911	215.451	0.14001	0.175543	0.276807	0.78588	Apip	APAF1 interacting protein [Source:MGI Symbol;Acc:MGI:1926788]
ENSMUSG00000010914	315.033	0.358151	0.119497	0.000863203	0.0174941	Pdhx	pyruvate dehydrogenase complex, component X [Source:MGI Symbol;Acc:MGI:1351627]
ENSMUSG00000010936	1345.59	0.0767527	0.0799872	0.314553	0.817202	Vac14	Vac14 homolog (S. cerevisiae) [Source:MGI Symbol;Acc:MGI:2157980]
ENSMUSG00000011008	527.288	-0.0154654	0.124832	0.901257	0.993397	Mcoln2	mucolipin 2 [Source:MGI Symbol;Acc:MGI:1915529]
ENSMUSG00000011096	592.258	-0.123219	0.132417	0.279277	0.787515	Akt1s1	AKT1 substrate 1 (proline-rich) [Source:MGI Symbol;Acc:MGI:1914855]
ENSMUSG00000011114	878.784	-0.0170288	0.14225	0.879534	0.991012	Tbrg1	transforming growth factor beta regulated gene 1 [Source:MGI Symbol;Acc:MGI:1100877]
ENSMUSG00000011148	1437.46	0.0186729	0.12978	0.872245	0.990352	Adssl1	adenylosuccinate synthetase like 1 [Source:MGI Symbol;Acc:MGI:87947]
ENSMUSG00000011154	4.92099	-0.0178283	0.231614	0.810327	0.981831	Cfap161	cilia and flagella associated protein 161 [Source:MGI Symbol;Acc:MGI:1922806]
ENSMUSG00000011158	610.865	-0.168554	0.143157	0.150881	0.625154	Brf1	BRF1, RNA polymerase III transcription initiation factor 90 kDa subunit [Source:MGI Symbol;Acc:MGI:1919558]
ENSMUSG00000011171	2.11746	0.01522	0.241967	0.708568	NA	Vipr2	vasoactive intestinal peptide receptor 2 [Source:MGI Symbol;Acc:MGI:107166]
ENSMUSG00000011179	3358.35	1.95806	0.256311	1.44375e-15	1.59557e-13	Odc1	ornithine decarboxylase, structural 1 [Source:MGI Symbol;Acc:MGI:97402]
ENSMUSG00000011254	128.865	0.183661	0.164036	0.151205	0.625154	Thg1l	tRNA-histidine guanylyltransferase 1-like (S. cerevisiae) [Source:MGI Symbol;Acc:MGI:1913878]
ENSMUSG00000011256	185.081	0.0285652	0.217194	0.791577	0.980154	Adam19	a disintegrin and metallopeptidase domain 19 (meltrin beta) [Source:MGI Symbol;Acc:MGI:105377]
ENSMUSG00000011257	782.471	0.147433	0.106632	0.124928	0.572768	Pabpc4	poly(A) binding protein, cytoplasmic 4 [Source:MGI Symbol;Acc:MGI:2385206]
ENSMUSG00000011263	2.38459	-0.0110064	0.240801	0.792804	NA	Exoc3l2	exocyst complex component 3-like 2 [Source:MGI Symbol;Acc:MGI:1921713]
ENSMUSG00000011267	8.80103	-0.0184701	0.237235	0.746494	0.972188	Zfp296	zinc finger protein 296 [Source:MGI Symbol;Acc:MGI:1926956]
ENSMUSG00000011306	586.143	-0.012306	0.0996504	0.889964	0.991293	Sugp1	SURP and G patch domain containing 1 [Source:MGI Symbol;Acc:MGI:1917866]
ENSMUSG00000011382	560.603	-0.17033	0.095573	0.0519679	0.350901	Dhdh	dihydrodiol dehydrogenase (dimeric) [Source:MGI Symbol;Acc:MGI:1919005]
ENSMUSG00000011427	157.886	-0.201427	0.232067	0.154167	0.630483	Zfp790	zinc finger protein 790 [Source:MGI Symbol;Acc:MGI:1923431]
ENSMUSG00000011658	169.8	-0.124587	0.177687	0.32842	0.827081	Fuz	fuzzy planar cell polarity protein [Source:MGI Symbol;Acc:MGI:1917550]
ENSMUSG00000011751	8.7795	-0.0388859	0.234647	0.61455	0.94368	Sptbn4	spectrin beta, non-erythrocytic 4 [Source:MGI Symbol;Acc:MGI:1890574]
ENSMUSG00000011752	9109.16	0.433635	0.0971042	2.45018e-06	0.000104714	Pgam1	phosphoglycerate mutase 1 [Source:MGI Symbol;Acc:MGI:97552]
ENSMUSG00000011831	807.507	0.019129	0.181957	0.876515	0.991012	Evi5	ecotropic viral integration site 5 [Source:MGI Symbol;Acc:MGI:104736]
ENSMUSG00000011832	267.042	-0.144981	0.11701	0.159315	0.639704	Evi5l	ecotropic viral integration site 5 like [Source:MGI Symbol;Acc:MGI:2442167]
ENSMUSG00000011837	269.352	-0.134125	0.163385	0.282574	0.78954	Snapc2	small nuclear RNA activating complex, polypeptide 2 [Source:MGI Symbol;Acc:MGI:1914861]
ENSMUSG00000011877	1373.41	-0.0655715	0.0683284	0.316779	0.818841	Git1	GIT ArfGAP 1 [Source:MGI Symbol;Acc:MGI:1927140]
ENSMUSG00000011884	6656.47	-0.0113014	0.0614963	0.71062	0.966152	Gltp	glycolipid transfer protein [Source:MGI Symbol;Acc:MGI:1929253]
ENSMUSG00000011958	2607.96	0.0498753	0.0956635	0.576094	0.935158	Bnip2	BCL2/adenovirus E1B interacting protein 2 [Source:MGI Symbol;Acc:MGI:109327]
ENSMUSG00000011960	1218.35	0.139591	0.171261	0.275455	0.784654	Ccnt1	cyclin T1 [Source:MGI Symbol;Acc:MGI:1328363]
ENSMUSG00000012017	33.6613	-0.0644359	0.242332	0.402791	0.870581	Scarf2	scavenger receptor class F, member 2 [Source:MGI Symbol;Acc:MGI:1858430]
ENSMUSG00000012076	149.034	-0.15633	0.18078	0.232663	0.742108	Brms1l	breast cancer metastasis-suppressor 1-like [Source:MGI Symbol;Acc:MGI:1196337]
ENSMUSG00000012114	2773.32	0.00254738	0.12336	0.963819	0.995662	Med15	mediator complex subunit 15 [Source:MGI Symbol;Acc:MGI:2137379]
ENSMUSG00000012117	829.999	0.144068	0.0911684	0.0888852	0.477131	Dhdds	dehydrodolichyl diphosphate synthase [Source:MGI Symbol;Acc:MGI:1914672]
ENSMUSG00000012123	3.32666	-0.014917	0.238442	0.799768	0.980454	Crybg2	crystallin beta-gamma domain containing 2 [Source:MGI Symbol;Acc:MGI:1334463]
ENSMUSG00000012126	31.2679	0.0248141	0.213046	0.816802	0.983398	Ubxn11	UBX domain protein 11 [Source:MGI Symbol;Acc:MGI:1914836]
ENSMUSG00000012296	412.669	0.343417	0.141947	0.00458041	0.0674943	Tjap1	tight junction associated protein 1 [Source:MGI Symbol;Acc:MGI:1921344]
ENSMUSG00000012405	6915.38	0.108573	0.147037	0.361206	0.850161	Rpl15	ribosomal protein L15 [Source:MGI Symbol;Acc:MGI:1913730]
ENSMUSG00000012422	820.331	0.00400166	0.100131	0.957489	0.995662	Tmem167	transmembrane protein 167 [Source:MGI Symbol;Acc:MGI:1913324]
ENSMUSG00000012429	202.093	0.113916	0.154762	0.347951	0.840382	Mplkip	M-phase specific PLK1 intereacting protein [Source:MGI Symbol;Acc:MGI:1913558]
ENSMUSG00000012443	184.866	0.055931	0.177369	0.65568	0.952545	Kif11	kinesin family member 11 [Source:MGI Symbol;Acc:MGI:1098231]
ENSMUSG00000012483	65.8875	0.201858	0.252316	0.15336	0.628456	Rpa3	replication protein A3 [Source:MGI Symbol;Acc:MGI:1915490]
ENSMUSG00000012519	359.302	-0.0132647	0.144393	0.912022	0.993397	Mlkl	mixed lineage kinase domain-like [Source:MGI Symbol;Acc:MGI:1921818]
ENSMUSG00000012535	1165.36	0.00414352	0.0657862	0.94918	0.995662	Tnpo3	transportin 3 [Source:MGI Symbol;Acc:MGI:1196412]
ENSMUSG00000012609	170.304	0.110946	0.186318	0.387474	0.864092	Ttll5	tubulin tyrosine ligase-like family, member 5 [Source:MGI Symbol;Acc:MGI:2443657]
ENSMUSG00000012640	533.436	-0.0837469	0.168843	0.533338	0.919218	Zfp715	zinc finger protein 715 [Source:MGI Symbol;Acc:MGI:1917180]
ENSMUSG00000012819	3.16908	0.0119039	0.241136	0.792411	0.980154	Cdh23	cadherin 23 (otocadherin) [Source:MGI Symbol;Acc:MGI:1890219]
ENSMUSG00000012848	7687.89	0.0983191	0.173936	0.423172	0.87933	Rps5	ribosomal protein S5 [Source:MGI Symbol;Acc:MGI:1097682]
ENSMUSG00000012889	0.873225	0.0115794	0.24224	0.759282	NA	Podnl1	podocan-like 1 [Source:MGI Symbol;Acc:MGI:2685352]
ENSMUSG00000013033	14.1983	-0.178971	0.327227	0.0412945	0.305199	Adgrl1	adhesion G protein-coupled receptor L1 [Source:MGI Symbol;Acc:MGI:1929461]
ENSMUSG00000013076	4.3954	-0.126278	0.286271	0.0377622	0.289113	Amotl1	angiomotin-like 1 [Source:MGI Symbol;Acc:MGI:1922973]
ENSMUSG00000013089	306.84	-0.00881567	0.154686	0.940454	0.995662	Etv5	ets variant 5 [Source:MGI Symbol;Acc:MGI:1096867]
ENSMUSG00000013150	22.8733	-0.0868934	0.247872	0.306233	0.809714	Gfod2	glucose-fructose oxidoreductase domain containing 2 [Source:MGI Symbol;Acc:MGI:1917825]
ENSMUSG00000013155	48.5119	-0.0876822	0.199894	0.480575	0.898997	Enkd1	enkurin domain containing 1 [Source:MGI Symbol;Acc:MGI:2142593]
ENSMUSG00000013158	0.677072	-0.0102438	0.242604	0.760113	NA	4933405L10Rik	RIKEN cDNA 4933405L10 gene [Source:MGI Symbol;Acc:MGI:1918296]
ENSMUSG00000013160	3420.97	0.166229	0.0865456	0.0452605	0.323198	Atp6v0d1	ATPase, H+ transporting, lysosomal V0 subunit D1 [Source:MGI Symbol;Acc:MGI:1201778]
ENSMUSG00000013236	1622.35	-0.293753	0.170292	0.0271946	0.235432	Ptprs	protein tyrosine phosphatase, receptor type, S [Source:MGI Symbol;Acc:MGI:97815]
ENSMUSG00000013275	275.516	0.0404406	0.142482	0.72341	0.967612	Slc41a1	solute carrier family 41, member 1 [Source:MGI Symbol;Acc:MGI:2444823]
ENSMUSG00000013353	0.577831	-0.00269326	0.244384	0.712539	NA	4931406B18Rik	RIKEN cDNA 4931406B18 gene [Source:MGI Symbol;Acc:MGI:1921304]
ENSMUSG00000013367	27.0935	0.0657957	0.236206	0.467652	0.896517	Iglon5	IgLON family member 5 [Source:MGI Symbol;Acc:MGI:2686277]
ENSMUSG00000013415	2.83245	-0.0254517	0.245164	0.343174	NA	Igf2bp1	insulin-like growth factor 2 mRNA binding protein 1 [Source:MGI Symbol;Acc:MGI:1890357]
ENSMUSG00000013418	9.0242	0.0328472	0.232298	0.684107	0.96085	B4galnt2	beta-1,4-N-acetyl-galactosaminyl transferase 2 [Source:MGI Symbol;Acc:MGI:1342058]
ENSMUSG00000013419	16.7906	-0.0633655	0.226916	0.526413	0.916572	Zfp651	zinc finger protein 651 [Source:MGI Symbol;Acc:MGI:2670992]
ENSMUSG00000013465	789.761	-0.260997	0.0863789	0.0012202	0.0231691	Nelfb	negative elongation factor complex member B [Source:MGI Symbol;Acc:MGI:1931035]
ENSMUSG00000013483	37.5366	-0.00284011	0.222255	0.976601	0.996963	Card14	caspase recruitment domain family, member 14 [Source:MGI Symbol;Acc:MGI:2386258]
ENSMUSG00000013495	715.125	-0.0648054	0.0849195	0.405667	0.873067	Tmem175	transmembrane protein 175 [Source:MGI Symbol;Acc:MGI:1919642]
ENSMUSG00000013523	3.65992	-0.0618849	0.252081	0.137644	0.597458	Bcas1	breast carcinoma amplified sequence 1 [Source:MGI Symbol;Acc:MGI:1924210]
ENSMUSG00000013539	317.019	0.0323462	0.0971213	0.703443	0.965262	Tango2	transport and golgi organization 2 [Source:MGI Symbol;Acc:MGI:101825]
ENSMUSG00000013584	0.795292	-0.00797432	0.242626	0.804427	NA	Aldh1a2	aldehyde dehydrogenase family 1, subfamily A2 [Source:MGI Symbol;Acc:MGI:107928]
ENSMUSG00000013593	2139.77	0.0832175	0.111516	0.400916	0.870226	Ndufs2	NADH:ubiquinone oxidoreductase core subunit S2 [Source:MGI Symbol;Acc:MGI:2385112]
ENSMUSG00000013622	1023.48	-0.00720665	0.112959	0.875372	0.990973	Atraid	all-trans retinoic acid induced differentiation factor [Source:MGI Symbol;Acc:MGI:1918918]
ENSMUSG00000013629	355.935	-0.0887896	0.175877	0.479557	0.898043	Cad	carbamoyl-phosphate synthetase 2, aspartate transcarbamylase, and dihydroorotase [Source:MGI Symbol;Acc:MGI:1916969]
ENSMUSG00000013646	441.412	-0.381415	0.126992	0.000700618	0.0149037	Sh3bp5l	SH3 binding domain protein 5 like [Source:MGI Symbol;Acc:MGI:1933124]
ENSMUSG00000013662	1393.65	-0.00768497	0.132239	0.97369	0.99688	Atad1	ATPase family, AAA domain containing 1 [Source:MGI Symbol;Acc:MGI:1915229]
ENSMUSG00000013663	1892.94	0.0641346	0.120601	0.555759	0.926721	Pten	phosphatase and tensin homolog [Source:MGI Symbol;Acc:MGI:109583]
ENSMUSG00000013698	8555.49	0.0310702	0.114392	0.773091	0.976886	Pea15a	phosphoprotein enriched in astrocytes 15A [Source:MGI Symbol;Acc:MGI:104799]
ENSMUSG00000013701	1009.67	0.149108	0.11122	0.130149	0.582623	Timm23	translocase of inner mitochondrial membrane 23 [Source:MGI Symbol;Acc:MGI:1858317]
ENSMUSG00000013707	1748.1	-0.310306	0.143629	0.0103598	0.121216	Tnfaip8l2	tumor necrosis factor, alpha-induced protein 8-like 2 [Source:MGI Symbol;Acc:MGI:1917019]
ENSMUSG00000013736	462	0.0544639	0.108028	0.555218	0.926721	Trnt1	tRNA nucleotidyl transferase, CCA-adding, 1 [Source:MGI Symbol;Acc:MGI:1917297]
ENSMUSG00000013787	3018.11	-0.0705262	0.0819331	0.355801	0.846395	Ehmt2	euchromatic histone lysine N-methyltransferase 2 [Source:MGI Symbol;Acc:MGI:2148922]
ENSMUSG00000013822	513.91	0.00607672	0.145504	0.960061	0.995662	Elof1	ELF1 homolog, elongation factor 1 [Source:MGI Symbol;Acc:MGI:1913376]
ENSMUSG00000013833	784.172	-0.00153407	0.0905847	0.984696	0.997193	Med16	mediator complex subunit 16 [Source:MGI Symbol;Acc:MGI:2158394]
ENSMUSG00000013846	2278.19	0.00199644	0.151347	0.993632	0.99902	St3gal1	ST3 beta-galactoside alpha-2,3-sialyltransferase 1 [Source:MGI Symbol;Acc:MGI:98304]
ENSMUSG00000013858	2023.97	-0.0717884	0.0839451	0.378747	0.857104	Tmem259	transmembrane protein 259 [Source:MGI Symbol;Acc:MGI:2177957]
ENSMUSG00000013878	387.371	-0.244077	0.133616	0.0319648	0.261205	Rnf170	ring finger protein 170 [Source:MGI Symbol;Acc:MGI:1924983]
ENSMUSG00000013921	4.48086	-0.0219624	0.239269	0.673695	0.958638	Clip3	CAP-GLY domain containing linker protein 3 [Source:MGI Symbol;Acc:MGI:1923936]
ENSMUSG00000013928	6.12779	-0.0539885	0.232801	0.542721	0.92183	Thap8	THAP domain containing 8 [Source:MGI Symbol;Acc:MGI:1922879]
ENSMUSG00000013936	0.534075	0.008546	0.243767	0.700913	NA	Myl2	myosin, light polypeptide 2, regulatory, cardiac, slow [Source:MGI Symbol;Acc:MGI:97272]
ENSMUSG00000013973	337.156	-0.177806	0.123132	0.0989805	0.50676	Dedd	death effector domain-containing [Source:MGI Symbol;Acc:MGI:1333874]
ENSMUSG00000013974	29.5398	0.00659671	0.200302	0.95754	0.995662	Mcemp1	mast cell expressed membrane protein 1 [Source:MGI Symbol;Acc:MGI:1916439]
ENSMUSG00000013997	441.226	-0.0604209	0.138096	0.59248	0.937035	Nit1	nitrilase 1 [Source:MGI Symbol;Acc:MGI:1350916]
ENSMUSG00000014039	137.756	-0.362495	0.336648	0.0395123	0.295962	Prdm15	PR domain containing 15 [Source:MGI Symbol;Acc:MGI:1930121]
ENSMUSG00000014074	341.293	-0.0880063	0.138133	0.439959	0.887596	Rnf168	ring finger protein 168 [Source:MGI Symbol;Acc:MGI:1917488]
ENSMUSG00000014075	314.8	0.0770846	0.137483	0.497053	0.90783	Tctex1d2	Tctex1 domain containing 2 [Source:MGI Symbol;Acc:MGI:1913311]
ENSMUSG00000014077	2124.94	0.0543981	0.0859804	0.538371	0.920748	Chp1	calcineurin-like EF hand protein 1 [Source:MGI Symbol;Acc:MGI:1927185]
ENSMUSG00000014158	330.958	0.0921187	0.112369	0.359929	0.848735	Trpv4	transient receptor potential cation channel, subfamily V, member 4 [Source:MGI Symbol;Acc:MGI:1926945]
ENSMUSG00000014164	37.9155	-0.134781	0.215207	0.305805	0.809714	Klhl3	kelch-like 3 [Source:MGI Symbol;Acc:MGI:2445185]
ENSMUSG00000014177	302.087	0.0688489	0.135253	0.542828	0.92183	Tvp23b	trans-golgi network vesicle protein 23B [Source:MGI Symbol;Acc:MGI:1914760]
ENSMUSG00000014195	1995.16	-0.167225	0.110543	0.108791	0.532695	Dnajc7	DnaJ heat shock protein family (Hsp40) member C7 [Source:MGI Symbol;Acc:MGI:1928373]
ENSMUSG00000014198	3.5834	0.0422033	0.240147	0.518814	0.914079	Zfp385c	zinc finger protein 385C [Source:MGI Symbol;Acc:MGI:3608347]
ENSMUSG00000014226	688.766	0.0423993	0.0850497	0.593326	0.937035	Cacybp	calcyclin binding protein [Source:MGI Symbol;Acc:MGI:1270839]
ENSMUSG00000014232	116.676	0.237267	0.200213	0.0946477	0.492962	Cluap1	clusterin associated protein 1 [Source:MGI Symbol;Acc:MGI:1924029]
ENSMUSG00000014243	82.3028	0.152755	0.228902	0.247561	0.760476	Zswim7	zinc finger SWIM-type containing 7 [Source:MGI Symbol;Acc:MGI:1916997]
ENSMUSG00000014245	53.5844	0.0339166	0.166868	0.782363	0.979668	Pigl	phosphatidylinositol glycan anchor biosynthesis, class L [Source:MGI Symbol;Acc:MGI:2681271]
ENSMUSG00000014294	889.81	0.0619794	0.189653	0.613234	0.943561	Ndufa2	NADH:ubiquinone oxidoreductase subunit A2 [Source:MGI Symbol;Acc:MGI:1343103]
ENSMUSG00000014301	124.187	0.0184026	0.167408	0.88509	0.991012	Pam16	presequence translocase-asssociated motor 16 homolog (S. cerevisiae) [Source:MGI Symbol;Acc:MGI:1913699]
ENSMUSG00000014303	5.95302	-0.0341622	0.238126	0.587309	0.936706	Glis2	GLIS family zinc finger 2 [Source:MGI Symbol;Acc:MGI:1932535]
ENSMUSG00000014313	1331.93	0.111427	0.171216	0.381217	0.859052	Cox6c	cytochrome c oxidase subunit 6C [Source:MGI Symbol;Acc:MGI:104614]
ENSMUSG00000014329	0.769873	-0.0034568	0.242271	0.896604	NA	Bicc1	BicC family RNA binding protein 1 [Source:MGI Symbol;Acc:MGI:1933388]
ENSMUSG00000014349	2395.6	0.118219	0.101138	0.204431	0.705075	Ube2z	ubiquitin-conjugating enzyme E2Z [Source:MGI Symbol;Acc:MGI:1343160]
ENSMUSG00000014353	1640.48	-0.131047	0.187438	0.312159	0.814424	Tmem87b	transmembrane protein 87B [Source:MGI Symbol;Acc:MGI:1919727]
ENSMUSG00000014355	1997.93	-0.241771	0.151516	0.0492294	0.340871	Anapc1	anaphase promoting complex subunit 1 [Source:MGI Symbol;Acc:MGI:103097]
ENSMUSG00000014361	3053.99	-0.0743181	0.1613	0.552954	0.9263	Mertk	MER proto-oncogene tyrosine kinase [Source:MGI Symbol;Acc:MGI:96965]
ENSMUSG00000014402	1175.52	0.281399	0.143557	0.0195961	0.189323	Tsg101	tumor susceptibility gene 101 [Source:MGI Symbol;Acc:MGI:106581]
ENSMUSG00000014418	1041.34	-0.0600589	0.115776	0.598443	0.939021	Hps5	HPS5, biogenesis of lysosomal organelles complex 2 subunit 2 [Source:MGI Symbol;Acc:MGI:2180307]
ENSMUSG00000014426	500.851	0.00951302	0.088997	0.907864	0.993397	Map3k4	mitogen-activated protein kinase kinase kinase 4 [Source:MGI Symbol;Acc:MGI:1346875]
ENSMUSG00000014444	5720.59	-0.210953	0.116276	0.0385383	0.292941	Piezo1	piezo-type mechanosensitive ion channel component 1 [Source:MGI Symbol;Acc:MGI:3603204]
ENSMUSG00000014470	1145	0.0655923	0.0914562	0.446082	0.888848	Rnf166	ring finger protein 166 [Source:MGI Symbol;Acc:MGI:1915968]
ENSMUSG00000014496	1104.8	-0.0186863	0.183756	0.874882	0.990879	Ankrd28	ankyrin repeat domain 28 [Source:MGI Symbol;Acc:MGI:2145661]
ENSMUSG00000014498	1333.68	-0.119383	0.236907	0.31119	0.813579	Ankrd52	ankyrin repeat domain 52 [Source:MGI Symbol;Acc:MGI:2444029]
ENSMUSG00000014503	5.90678	-0.156587	0.292228	0.107926	0.530379	Pkd2l2	polycystic kidney disease 2-like 2 [Source:MGI Symbol;Acc:MGI:1858231]
ENSMUSG00000014504	329.495	-0.0342741	0.131662	0.757598	0.974705	Srp19	signal recognition particle 19 [Source:MGI Symbol;Acc:MGI:1913634]
ENSMUSG00000014543	9.79176	0.00415059	0.223588	0.96479	0.995662	Klra17	killer cell lectin-like receptor, subfamily A, member 17 [Source:MGI Symbol;Acc:MGI:2180674]
ENSMUSG00000014547	3121.47	-0.0641075	0.155024	0.600373	0.9393	Wdfy2	WD repeat and FYVE domain containing 2 [Source:MGI Symbol;Acc:MGI:2442811]
ENSMUSG00000014550	679.204	-0.0956861	0.113341	0.344711	0.837294	Rbsn	rabenosyn, RAB effector [Source:MGI Symbol;Acc:MGI:1925537]
ENSMUSG00000014551	262.561	0.0381791	0.193862	0.747707	0.972331	Mrps25	mitochondrial ribosomal protein S25 [Source:MGI Symbol;Acc:MGI:1928140]
ENSMUSG00000014554	424.227	0.00466955	0.153214	0.969131	0.996173	Dguok	deoxyguanosine kinase [Source:MGI Symbol;Acc:MGI:1351602]
ENSMUSG00000014592	87.7147	0.127936	0.206745	0.321329	0.821137	Camta1	calmodulin binding transcription activator 1 [Source:MGI Symbol;Acc:MGI:2140230]
ENSMUSG00000014599	343.519	2.62697	0.276538	1.07404e-22	1.78746e-20	Csf1	colony stimulating factor 1 (macrophage) [Source:MGI Symbol;Acc:MGI:1339753]
ENSMUSG00000014601	577.858	-0.151067	0.114884	0.135903	0.595336	Strip1	striatin interacting protein 1 [Source:MGI Symbol;Acc:MGI:2443884]
ENSMUSG00000014602	21.914	0.00494032	0.230794	0.947847	0.995662	Kif1a	kinesin family member 1A [Source:MGI Symbol;Acc:MGI:108391]
ENSMUSG00000014606	1822.14	0.099816	0.11506	0.331618	0.829544	Slc25a11	solute carrier family 25 (mitochondrial carrier oxoglutarate carrier), member 11 [Source:MGI Symbol;Acc:MGI:1915113]
ENSMUSG00000014609	1.08516	-0.00669993	0.243641	0.646682	NA	Chrne	cholinergic receptor, nicotinic, epsilon polypeptide [Source:MGI Symbol;Acc:MGI:87894]
ENSMUSG00000014633	88.9109	0.072476	0.213873	0.533048	0.91907	Cmc2	COX assembly mitochondrial protein 2 [Source:MGI Symbol;Acc:MGI:1913781]
ENSMUSG00000014668	734.282	-0.270035	0.160894	0.035062	0.277861	Chfr	checkpoint with forkhead and ring finger domains [Source:MGI Symbol;Acc:MGI:2444898]
ENSMUSG00000014686	25.4582	-0.0496597	0.22123	0.6212	0.944958	Ceacam16	carcinoembryonic antigen-related cell adhesion molecule 16 [Source:MGI Symbol;Acc:MGI:2685615]
ENSMUSG00000014748	2640.54	-0.141192	0.102112	0.125572	0.573346	Tex261	testis expressed gene 261 [Source:MGI Symbol;Acc:MGI:1096575]
ENSMUSG00000014763	794.483	0.0920174	0.0710815	0.176937	0.668524	Fam120b	family with sequence similarity 120, member B [Source:MGI Symbol;Acc:MGI:1914794]
ENSMUSG00000014767	269.768	-0.0684394	0.164289	0.575575	0.935066	Tbp	TATA box binding protein [Source:MGI Symbol;Acc:MGI:101838]
ENSMUSG00000014769	1908.39	0.0177971	0.150344	0.856005	0.988382	Psmb1	proteasome (prosome, macropain) subunit, beta type 1 [Source:MGI Symbol;Acc:MGI:104884]
ENSMUSG00000014771	146.419	-0.0433488	0.173867	0.722276	0.967612	Pdcd2	programmed cell death 2 [Source:MGI Symbol;Acc:MGI:104643]
ENSMUSG00000014773	1.61014	0.0452961	0.249257	0.125237	NA	Dll1	delta like canonical Notch ligand 1 [Source:MGI Symbol;Acc:MGI:104659]
ENSMUSG00000014776	0.965208	0.0262488	0.245148	0.369353	NA	Nol3	nucleolar protein 3 (apoptosis repressor with CARD domain) [Source:MGI Symbol;Acc:MGI:1925938]
ENSMUSG00000014778	534.236	-0.113206	0.118629	0.275681	0.784872	Fhod1	formin homology 2 domain containing 1 [Source:MGI Symbol;Acc:MGI:2679008]
ENSMUSG00000014782	3.35023	-0.0192068	0.240939	0.690195	0.96197	Plekhg4	pleckstrin homology domain containing, family G (with RhoGef domain) member 4 [Source:MGI Symbol;Acc:MGI:2142544]
ENSMUSG00000014786	51.9432	-0.164011	0.240634	0.214047	0.719726	Slc9a5	solute carrier family 9 (sodium/hydrogen exchanger), member 5 [Source:MGI Symbol;Acc:MGI:2685542]
ENSMUSG00000014791	16.1575	0.0456193	0.213116	0.67791	0.958638	Elmo3	engulfment and cell motility 3 [Source:MGI Symbol;Acc:MGI:2679007]
ENSMUSG00000014837	35.7199	-0.009236	0.201314	0.934224	0.994846	4931428F04Rik	RIKEN cDNA 4931428F04 gene [Source:MGI Symbol;Acc:MGI:1921606]
ENSMUSG00000014846	189.142	-0.114549	0.22993	0.331862	0.829859	Tppp3	tubulin polymerization-promoting protein family member 3 [Source:MGI Symbol;Acc:MGI:1915221]
ENSMUSG00000014850	185.424	-0.0542416	0.125247	0.612788	0.943418	Msh3	mutS homolog 3 [Source:MGI Symbol;Acc:MGI:109519]
ENSMUSG00000014852	4.06123	-0.000258259	0.239863	0.991935	0.998599	Adamts13	a disintegrin-like and metallopeptidase (reprolysin type) with thrombospondin type 1 motif, 13 [Source:MGI Symbol;Acc:MGI:2685556]
ENSMUSG00000014856	396.906	-0.0133436	0.164768	0.913528	0.993397	Tmem208	transmembrane protein 208 [Source:MGI Symbol;Acc:MGI:1913570]
ENSMUSG00000014859	627.706	-0.0301864	0.0727949	0.66648	0.955899	E2f4	E2F transcription factor 4 [Source:MGI Symbol;Acc:MGI:103012]
ENSMUSG00000014867	6020.76	0.120692	0.0967564	0.160809	0.641874	Surf4	surfeit gene 4 [Source:MGI Symbol;Acc:MGI:98445]
ENSMUSG00000014873	336.224	0.113488	0.149996	0.317682	0.819611	Surf2	surfeit gene 2 [Source:MGI Symbol;Acc:MGI:98444]
ENSMUSG00000014905	752.312	0.047829	0.146746	0.685496	0.96114	Dnajb9	DnaJ heat shock protein family (Hsp40) member B9 [Source:MGI Symbol;Acc:MGI:1351618]
ENSMUSG00000014907	202.291	0.195307	0.128513	0.073928	0.434296	Naf1	nuclear assembly factor 1 ribonucleoprotein [Source:MGI Symbol;Acc:MGI:2682306]
ENSMUSG00000014956	2037.92	-0.0572653	0.163619	0.639443	0.950628	Ppp1cb	protein phosphatase 1 catalytic subunit beta [Source:MGI Symbol;Acc:MGI:104871]
ENSMUSG00000014959	1711.94	0.131146	0.0822741	0.0868484	0.471253	Gorasp2	golgi reassembly stacking protein 2 [Source:MGI Symbol;Acc:MGI:2135962]
ENSMUSG00000014980	102.082	-0.134086	0.175494	0.297052	0.802133	Tsen15	tRNA splicing endonuclease subunit 15 [Source:MGI Symbol;Acc:MGI:1913887]
ENSMUSG00000015002	1914.42	-0.0878743	0.187029	0.492531	0.905081	Efr3a	EFR3 homolog A [Source:MGI Symbol;Acc:MGI:1923990]
ENSMUSG00000015013	534.312	0.13117	0.14568	0.287086	0.793166	Trappc2l	trafficking protein particle complex 2-like [Source:MGI Symbol;Acc:MGI:1916295]
ENSMUSG00000015016	142.483	0.0167758	0.143454	0.886712	0.991012	Acsf3	acyl-CoA synthetase family member 3 [Source:MGI Symbol;Acc:MGI:2182591]
ENSMUSG00000015023	891.988	0.017522	0.0973805	0.875632	0.990993	Ddx19a	DEAD (Asp-Glu-Ala-Asp) box polypeptide 19a [Source:MGI Symbol;Acc:MGI:99526]
ENSMUSG00000015027	1456.17	0.0711554	0.115635	0.471657	0.897479	Galns	galactosamine (N-acetyl)-6-sulfate sulfatase [Source:MGI Symbol;Acc:MGI:1355303]
ENSMUSG00000015053	26.6431	0.00379266	0.231091	0.961733	0.995662	Gata2	GATA binding protein 2 [Source:MGI Symbol;Acc:MGI:95662]
ENSMUSG00000015083	12.7971	-0.229623	0.350398	0.0672804	0.409707	C8g	complement component 8, gamma polypeptide [Source:MGI Symbol;Acc:MGI:88237]
ENSMUSG00000015085	0.869131	-0.0259643	0.245911	0.317163	NA	Entpd2	ectonucleoside triphosphate diphosphohydrolase 2 [Source:MGI Symbol;Acc:MGI:1096863]
ENSMUSG00000015087	1356.55	-0.0216418	0.103986	0.811516	0.982007	Rabl6	RAB, member RAS oncogene family-like 6 [Source:MGI Symbol;Acc:MGI:2442633]
ENSMUSG00000015092	1428.39	0.0449739	0.160391	0.713844	0.96689	Edf1	endothelial differentiation-related factor 1 [Source:MGI Symbol;Acc:MGI:1891227]
ENSMUSG00000015094	52.8267	0.0438832	0.206534	0.700175	0.964428	Npdc1	neural proliferation, differentiation and control 1 [Source:MGI Symbol;Acc:MGI:1099802]
ENSMUSG00000015095	860.402	-0.160859	0.0895165	0.0509453	0.345676	Fbxw5	F-box and WD-40 domain protein 5 [Source:MGI Symbol;Acc:MGI:1354731]
ENSMUSG00000015112	762.469	-0.0588623	0.113609	0.564229	0.930752	Slc25a13	solute carrier family 25 (mitochondrial carrier, adenine nucleotide translocator), member 13 [Source:MGI Symbol;Acc:MGI:1354721]
ENSMUSG00000015120	2206.52	0.0656524	0.0531683	0.21055	0.715284	Ube2i	ubiquitin-conjugating enzyme E2I [Source:MGI Symbol;Acc:MGI:107365]
ENSMUSG00000015126	145.638	-0.212604	0.20292	0.128015	0.577799	Tsr3	TSR3 20S rRNA accumulation [Source:MGI Symbol;Acc:MGI:1915577]
ENSMUSG00000015127	207.354	-0.187577	0.15658	0.1277	0.577532	Unkl	unkempt family like zinc finger [Source:MGI Symbol;Acc:MGI:1921404]
ENSMUSG00000015133	1098.66	-0.0467087	0.128483	0.674007	0.958638	Lrrk1	leucine-rich repeat kinase 1 [Source:MGI Symbol;Acc:MGI:2142227]
ENSMUSG00000015143	3228.21	0.0238694	0.121575	0.768241	0.976609	Actn1	actinin, alpha 1 [Source:MGI Symbol;Acc:MGI:2137706]
ENSMUSG00000015149	3191.43	0.0599485	0.0728952	0.389912	0.86507	Sirt2	sirtuin 2 [Source:MGI Symbol;Acc:MGI:1927664]
ENSMUSG00000015165	3149.06	0.110729	0.109361	0.240983	0.75486	Hnrnpl	heterogeneous nuclear ribonucleoprotein L [Source:MGI Symbol;Acc:MGI:104816]
ENSMUSG00000015176	618.86	0.232436	0.10402	0.0131567	0.144275	Nolc1	nucleolar and coiled-body phosphoprotein 1 [Source:MGI Symbol;Acc:MGI:1918019]
ENSMUSG00000015189	589.306	-0.146446	0.209303	0.27128	0.78285	Casd1	CAS1 domain containing 1 [Source:MGI Symbol;Acc:MGI:2384865]
ENSMUSG00000015202	223.89	0.265139	0.133081	0.0204254	0.195079	Cnksr3	Cnksr family member 3 [Source:MGI Symbol;Acc:MGI:2674130]
ENSMUSG00000015214	547.916	-0.114123	0.196849	0.381525	0.859052	Mtmr1	myotubularin related protein 1 [Source:MGI Symbol;Acc:MGI:1858271]
ENSMUSG00000015217	36.3405	0.0419408	0.191612	0.728903	0.967612	Hmgb3	high mobility group box 3 [Source:MGI Symbol;Acc:MGI:1098219]
ENSMUSG00000015222	8.11425	-0.0479457	0.245189	0.349998	0.842389	Map2	microtubule-associated protein 2 [Source:MGI Symbol;Acc:MGI:97175]
ENSMUSG00000015224	7.54889	-0.0425888	0.229246	0.618554	0.944626	Cyp2j9	cytochrome P450, family 2, subfamily j, polypeptide 9 [Source:MGI Symbol;Acc:MGI:1921769]
ENSMUSG00000015243	6062.91	-0.0615588	0.21428	0.583801	0.936651	Abca1	ATP-binding cassette, sub-family A (ABC1), member 1 [Source:MGI Symbol;Acc:MGI:99607]
ENSMUSG00000015247	608.679	-0.0193992	0.114898	0.843749	0.986365	Nipsnap3b	nipsnap homolog 3B [Source:MGI Symbol;Acc:MGI:1913786]
ENSMUSG00000015289	218.888	0.0818821	0.174245	0.516488	0.913744	Lage3	L antigen family, member 3 [Source:MGI Symbol;Acc:MGI:1913442]
ENSMUSG00000015290	296.154	-0.0747655	0.123174	0.45766	0.893783	Ubl4a	ubiquitin-like 4A [Source:MGI Symbol;Acc:MGI:95049]
ENSMUSG00000015291	1876.07	-0.0472561	0.118978	0.654402	0.952545	Gdi1	guanosine diphosphate (GDP) dissociation inhibitor 1 [Source:MGI Symbol;Acc:MGI:99846]
ENSMUSG00000015305	8224.73	-0.0406415	0.183134	0.739273	0.969942	Sash1	SAM and SH3 domain containing 1 [Source:MGI Symbol;Acc:MGI:1917347]
ENSMUSG00000015312	2684.07	2.17541	0.17719	6.76265e-36	1.91329e-33	Gadd45b	growth arrest and DNA-damage-inducible 45 beta [Source:MGI Symbol;Acc:MGI:107776]
ENSMUSG00000015314	44.6331	-0.0489003	0.211591	0.660901	0.953796	Slamf6	SLAM family member 6 [Source:MGI Symbol;Acc:MGI:1353620]
ENSMUSG00000015316	4.54115	-0.0185641	0.239199	0.733074	0.96909	Slamf1	signaling lymphocytic activation molecule family member 1 [Source:MGI Symbol;Acc:MGI:1351314]
ENSMUSG00000015335	218.581	-0.234423	0.140395	0.0465564	0.329458	Zdhhc12	zinc finger, DHHC domain containing 12 [Source:MGI Symbol;Acc:MGI:1913470]
ENSMUSG00000015337	66.4125	-0.0296645	0.158534	0.80389	0.981432	Endog	endonuclease G [Source:MGI Symbol;Acc:MGI:1261433]
ENSMUSG00000015340	32275.2	-0.0461192	0.156219	0.863268	0.989362	Cybb	cytochrome b-245, beta polypeptide [Source:MGI Symbol;Acc:MGI:88574]
ENSMUSG00000015341	1687.74	-0.0845759	0.0655674	0.188309	0.684542	Golga7	golgi autoantigen, golgin subfamily a, 7 [Source:MGI Symbol;Acc:MGI:1931029]
ENSMUSG00000015342	26.7102	-0.0382747	0.193635	0.745661	0.971756	Xk	X-linked Kx blood group [Source:MGI Symbol;Acc:MGI:103569]
ENSMUSG00000015354	1.4428	-0.00648115	0.242084	0.834948	NA	Pcolce2	procollagen C-endopeptidase enhancer 2 [Source:MGI Symbol;Acc:MGI:1923727]
ENSMUSG00000015355	3101.74	0.162438	0.0972556	0.0641497	0.398709	Cd48	CD48 antigen [Source:MGI Symbol;Acc:MGI:88339]
ENSMUSG00000015357	497.341	0.091945	0.101812	0.319901	0.821056	Clpx	caseinolytic mitochondrial matrix peptidase chaperone subunit [Source:MGI Symbol;Acc:MGI:1346017]
ENSMUSG00000015363	824.95	0.00564862	0.0925328	0.949695	0.995662	Trabd	TraB domain containing [Source:MGI Symbol;Acc:MGI:1915226]
ENSMUSG00000015377	59.4524	-0.18652	0.206916	0.175289	0.666593	Dennd6b	DENN/MADD domain containing 6B [Source:MGI Symbol;Acc:MGI:1916690]
ENSMUSG00000015396	13836.6	2.60553	0.139369	1.30056e-79	1.22651e-76	Cd83	CD83 antigen [Source:MGI Symbol;Acc:MGI:1328316]
ENSMUSG00000015405	1.0163	0.0257911	0.244792	0.40127	NA	Ace2	angiotensin I converting enzyme (peptidyl-dipeptidase A) 2 [Source:MGI Symbol;Acc:MGI:1917258]
ENSMUSG00000015451	14.5056	-0.0809888	0.246523	0.314781	0.817494	C4a	complement component 4A (Rodgers blood group) [Source:MGI Symbol;Acc:MGI:98320]
ENSMUSG00000015452	10.3891	0.0138874	0.231946	0.84925	0.986843	Ager	advanced glycosylation end product-specific receptor [Source:MGI Symbol;Acc:MGI:893592]
ENSMUSG00000015461	1567.44	0.0399846	0.0848544	0.578213	0.935728	Atf6b	activating transcription factor 6 beta [Source:MGI Symbol;Acc:MGI:105121]
ENSMUSG00000015467	19.7501	0.00111983	0.217863	0.993947	0.99902	Egfl8	EGF-like domain 8 [Source:MGI Symbol;Acc:MGI:1932094]
ENSMUSG00000015468	63.7104	-0.0385491	0.188041	0.75057	0.972749	Notch4	notch 4 [Source:MGI Symbol;Acc:MGI:107471]
ENSMUSG00000015474	2021.54	0.0796183	0.106187	0.413941	0.87689	Ppt2	palmitoyl-protein thioesterase 2 [Source:MGI Symbol;Acc:MGI:1860075]
ENSMUSG00000015476	5.9651	0.00887797	0.230646	0.909683	0.993397	Prrt1	proline-rich transmembrane protein 1 [Source:MGI Symbol;Acc:MGI:1932118]
ENSMUSG00000015478	835.095	0.083103	0.130788	0.466463	0.896426	Rnf5	ring finger protein 5 [Source:MGI Symbol;Acc:MGI:1860076]
ENSMUSG00000015488	576.763	-0.0975356	0.0934369	0.257916	0.772329	Cacfd1	calcium channel flower domain containing 1 [Source:MGI Symbol;Acc:MGI:1924317]
ENSMUSG00000015501	161.704	-0.146122	0.219799	0.265627	0.777826	Hivep2	human immunodeficiency virus type I enhancer binding protein 2 [Source:MGI Symbol;Acc:MGI:1338076]
ENSMUSG00000015522	1269.3	-0.0186419	0.168959	0.87763	0.991012	Arnt	aryl hydrocarbon receptor nuclear translocator [Source:MGI Symbol;Acc:MGI:88071]
ENSMUSG00000015536	540.131	-0.0484611	0.164902	0.69261	0.96197	Mocs2	molybdenum cofactor synthesis 2 [Source:MGI Symbol;Acc:MGI:1336894]
ENSMUSG00000015542	353.434	-0.0245113	0.1648	0.842155	0.986365	Nat9	N-acetyltransferase 9 (GCN5-related, putative) [Source:MGI Symbol;Acc:MGI:1913426]
ENSMUSG00000015568	30741.3	-0.026348	0.151421	0.822682	0.984522	Lpl	lipoprotein lipase [Source:MGI Symbol;Acc:MGI:96820]
ENSMUSG00000015575	2912.01	0.165265	0.142041	0.158795	0.63834	Atp6v0e	ATPase, H+ transporting, lysosomal V0 subunit E [Source:MGI Symbol;Acc:MGI:1328318]
ENSMUSG00000015597	722.472	-0.0602661	0.213598	0.591021	0.937035	Zfp318	zinc finger protein 318 [Source:MGI Symbol;Acc:MGI:1889348]
ENSMUSG00000015605	768.956	1.20959	0.144278	3.30006e-18	4.09496e-16	Srf	serum response factor [Source:MGI Symbol;Acc:MGI:106658]
ENSMUSG00000015619	0.711711	-0.0253164	0.244502	0.45134	NA	Gata3	GATA binding protein 3 [Source:MGI Symbol;Acc:MGI:95663]
ENSMUSG00000015647	2.09541	-0.0313819	0.245799	0.364112	NA	Lama5	laminin, alpha 5 [Source:MGI Symbol;Acc:MGI:105382]
ENSMUSG00000015653	0.644122	0.0124034	0.244859	0.459104	NA	Steap2	six transmembrane epithelial antigen of prostate 2 [Source:MGI Symbol;Acc:MGI:1921301]
ENSMUSG00000015656	34919.5	0.321641	0.0865144	0.00010861	0.00312911	Hspa8	heat shock protein 8 [Source:MGI Symbol;Acc:MGI:105384]
ENSMUSG00000015659	102.997	0.0188762	0.206656	0.868091	0.989362	Serac1	serine active site containing 1 [Source:MGI Symbol;Acc:MGI:2447813]
ENSMUSG00000015665	4.97034	0.0187325	0.231162	0.817846	0.983398	Awat1	acyl-CoA wax alcohol acyltransferase 1 [Source:MGI Symbol;Acc:MGI:3588200]
ENSMUSG00000015668	315.849	0.0583014	0.144251	0.627551	0.945904	Pdzd11	PDZ domain containing 11 [Source:MGI Symbol;Acc:MGI:1919871]
ENSMUSG00000015671	1748.54	0.138666	0.158195	0.256848	0.771088	Psma2	proteasome subunit alpha 2 [Source:MGI Symbol;Acc:MGI:104885]
ENSMUSG00000015672	231.119	0.225449	0.159042	0.0743878	0.435877	Mrpl32	mitochondrial ribosomal protein L32 [Source:MGI Symbol;Acc:MGI:2137226]
ENSMUSG00000015697	1031.44	-0.0287615	0.119677	0.784449	0.979672	Setdb1	SET domain, bifurcated 1 [Source:MGI Symbol;Acc:MGI:1934229]
ENSMUSG00000015702	133.957	0.015044	0.154222	0.901922	0.993397	Anxa9	annexin A9 [Source:MGI Symbol;Acc:MGI:1923711]
ENSMUSG00000015709	5.64282	-0.0285742	0.239543	0.607131	0.941627	Arnt2	aryl hydrocarbon receptor nuclear translocator 2 [Source:MGI Symbol;Acc:MGI:107188]
ENSMUSG00000015711	701.903	0.047296	0.111826	0.610186	0.942209	Prune1	prune exopolyphosphatase [Source:MGI Symbol;Acc:MGI:1925152]
ENSMUSG00000015714	4478.37	-0.0509225	0.0544782	0.289171	0.796875	Cers2	ceramide synthase 2 [Source:MGI Symbol;Acc:MGI:1924143]
ENSMUSG00000015733	7265.84	-0.038226	0.0769547	0.647769	0.951844	Capza2	capping protein (actin filament) muscle Z-line, alpha 2 [Source:MGI Symbol;Acc:MGI:106222]
ENSMUSG00000015745	3987.1	0.0816564	0.140123	0.502118	0.909936	Plekho1	pleckstrin homology domain containing, family O member 1 [Source:MGI Symbol;Acc:MGI:1914470]
ENSMUSG00000015747	304.925	0.0633008	0.186714	0.608169	0.941832	Vps45	vacuolar protein sorting 45 [Source:MGI Symbol;Acc:MGI:891965]
ENSMUSG00000015748	324.465	-0.149088	0.177025	0.248926	0.762166	Prpf3	pre-mRNA processing factor 3 [Source:MGI Symbol;Acc:MGI:1918017]
ENSMUSG00000015749	813.438	0.149434	0.135717	0.182066	0.675686	Anp32e	acidic (leucine-rich) nuclear phosphoprotein 32 family, member E [Source:MGI Symbol;Acc:MGI:1913721]
ENSMUSG00000015750	3269.58	-0.00255688	0.0600255	0.966333	0.995662	Aph1a	aph1 homolog A, gamma secretase subunit [Source:MGI Symbol;Acc:MGI:2385110]
ENSMUSG00000015755	3761.93	0.119452	0.154376	0.326901	0.825904	Tab2	TGF-beta activated kinase 1/MAP3K7 binding protein 2 [Source:MGI Symbol;Acc:MGI:1915902]
ENSMUSG00000015757	634.552	-0.0570931	0.122043	0.58866	0.936717	Ppil4	peptidylprolyl isomerase (cyclophilin)-like 4 [Source:MGI Symbol;Acc:MGI:1914668]
ENSMUSG00000015759	921.628	0.0500331	0.0934098	0.560405	0.928696	Cnih1	cornichon family AMPA receptor auxiliary protein 1 [Source:MGI Symbol;Acc:MGI:1277202]
ENSMUSG00000015766	122.055	0.149802	0.208883	0.260667	0.774044	Eps8	epidermal growth factor receptor pathway substrate 8 [Source:MGI Symbol;Acc:MGI:104684]
ENSMUSG00000015776	1413.55	-0.263292	0.103145	0.00464627	0.0681806	Med22	mediator complex subunit 22 [Source:MGI Symbol;Acc:MGI:98446]
ENSMUSG00000015790	641.443	-0.0775099	0.148107	0.511314	0.912723	Surf1	surfeit gene 1 [Source:MGI Symbol;Acc:MGI:98443]
ENSMUSG00000015804	773.47	0.105273	0.164681	0.398884	0.869411	Med28	mediator complex subunit 28 [Source:MGI Symbol;Acc:MGI:1914249]
ENSMUSG00000015806	1354.17	0.0557215	0.129695	0.612895	0.943418	Qdpr	quinoid dihydropteridine reductase [Source:MGI Symbol;Acc:MGI:97836]
ENSMUSG00000015812	1.29238	-0.0469433	0.247806	0.248474	NA	Gnrh1	gonadotropin releasing hormone 1 [Source:MGI Symbol;Acc:MGI:95789]
ENSMUSG00000015837	18624.1	1.1139	0.133447	5.07235e-18	6.23944e-16	Sqstm1	sequestosome 1 [Source:MGI Symbol;Acc:MGI:107931]
ENSMUSG00000015839	9765.14	0.683119	0.12755	8.81699e-09	5.44651e-07	Nfe2l2	nuclear factor, erythroid derived 2, like 2 [Source:MGI Symbol;Acc:MGI:108420]
ENSMUSG00000015846	2782.28	-0.00510749	0.156412	0.970645	0.996352	Rxra	retinoid X receptor alpha [Source:MGI Symbol;Acc:MGI:98214]
ENSMUSG00000015850	55.4992	-0.0392603	0.208888	0.720916	0.967612	Adamtsl4	ADAMTS-like 4 [Source:MGI Symbol;Acc:MGI:2389008]
ENSMUSG00000015852	1808.3	0.0153476	0.13043	0.890116	0.991377	Fcrls	Fc receptor-like S, scavenger receptor [Source:MGI Symbol;Acc:MGI:1933397]
ENSMUSG00000015854	582.153	0.0425454	0.184481	0.721549	0.967612	Cd5l	CD5 antigen-like [Source:MGI Symbol;Acc:MGI:1334419]
ENSMUSG00000015869	529.713	-0.0438375	0.112823	0.656912	0.95262	Prpsap1	phosphoribosyl pyrophosphate synthetase-associated protein 1 [Source:MGI Symbol;Acc:MGI:1915013]
ENSMUSG00000015880	71.8307	0.0528033	0.212193	0.635967	0.948919	Ncapg	non-SMC condensin I complex, subunit G [Source:MGI Symbol;Acc:MGI:1930197]
ENSMUSG00000015882	480.612	-0.157683	0.216791	0.233812	0.743707	Lcorl	ligand dependent nuclear receptor corepressor-like [Source:MGI Symbol;Acc:MGI:2651932]
ENSMUSG00000015889	1135.6	0.0792191	0.0910192	0.366473	0.852092	Lta4h	leukotriene A4 hydrolase [Source:MGI Symbol;Acc:MGI:96836]
ENSMUSG00000015890	0.568016	-0.0143952	0.244655	0.728441	NA	Amdhd1	amidohydrolase domain containing 1 [Source:MGI Symbol;Acc:MGI:1919011]
ENSMUSG00000015932	2132.17	0.134796	0.0947981	0.122982	0.568718	Dstn	destrin [Source:MGI Symbol;Acc:MGI:1929270]
ENSMUSG00000015937	2048.92	0.025044	0.0865644	0.756044	0.974133	Macroh2a1	macroH2A.1 histone [Source:MGI Symbol;Acc:MGI:1349392]
ENSMUSG00000015942	157.264	0.0753805	0.142954	0.526425	0.916572	Gtf2ird2	GTF2I repeat domain containing 2 [Source:MGI Symbol;Acc:MGI:2149780]
ENSMUSG00000015943	93.914	-0.14785	0.222121	0.26057	0.774044	Bola1	bolA-like 1 (E. coli) [Source:MGI Symbol;Acc:MGI:1916418]
ENSMUSG00000015944	750.612	-0.18243	0.144954	0.127267	0.577212	Castor2	cytosolic arginine sensor for mTORC1 subunit 2 [Source:MGI Symbol;Acc:MGI:1933384]
ENSMUSG00000015947	4431.28	0.0475088	0.148061	0.688902	0.961825	Fcgr1	Fc receptor, IgG, high affinity I [Source:MGI Symbol;Acc:MGI:95498]
ENSMUSG00000015950	10413.8	0.0798417	0.0783397	0.239581	0.752802	Ncf1	neutrophil cytosolic factor 1 [Source:MGI Symbol;Acc:MGI:97283]
ENSMUSG00000015957	1.3186	0.0131185	0.24353	0.554745	NA	Wnt11	wingless-type MMTV integration site family, member 11 [Source:MGI Symbol;Acc:MGI:101948]
ENSMUSG00000015961	1380.79	0.0669287	0.0800902	0.388424	0.864115	Adss	adenylosuccinate synthetase, non muscle [Source:MGI Symbol;Acc:MGI:87948]
ENSMUSG00000015966	0.543878	-0.00950103	0.244533	0.807189	NA	Il17rb	interleukin 17 receptor B [Source:MGI Symbol;Acc:MGI:1355292]
ENSMUSG00000015968	412.787	-0.161934	0.185995	0.21704	0.724969	Cacna1d	calcium channel, voltage-dependent, L type, alpha 1D subunit [Source:MGI Symbol;Acc:MGI:88293]
ENSMUSG00000015971	597.646	0.203943	0.103266	0.0299257	0.249158	Actr8	ARP8 actin-related protein 8 [Source:MGI Symbol;Acc:MGI:1860775]
ENSMUSG00000015980	488.058	-0.0828307	0.15859	0.504619	0.911427	Lrrc27	leucine rich repeat containing 27 [Source:MGI Symbol;Acc:MGI:1923862]
ENSMUSG00000015981	8.7098	-0.0167506	0.222562	0.85139	0.987016	Stk32c	serine/threonine kinase 32C [Source:MGI Symbol;Acc:MGI:2385336]
ENSMUSG00000015994	790.585	-0.0429544	0.1383	0.7167	0.967079	Fnta	farnesyltransferase, CAAX box, alpha [Source:MGI Symbol;Acc:MGI:104683]
ENSMUSG00000016018	1018.25	-0.0130111	0.0785692	0.874125	0.990815	Mtrex	Mtr4 exosome RNA helicase [Source:MGI Symbol;Acc:MGI:1919448]
ENSMUSG00000016024	11.5974	0.0745011	0.237357	0.424692	0.879986	Lbp	lipopolysaccharide binding protein [Source:MGI Symbol;Acc:MGI:1098776]
ENSMUSG00000016028	6.25911	-0.0462809	0.248105	0.221892	0.731504	Celsr1	cadherin, EGF LAG seven-pass G-type receptor 1 [Source:MGI Symbol;Acc:MGI:1100883]
ENSMUSG00000016087	1415.64	-0.0421094	0.16183	0.726784	0.967612	Fli1	Friend leukemia integration 1 [Source:MGI Symbol;Acc:MGI:95554]
ENSMUSG00000016128	2.65431	0.048631	0.244631	0.379166	NA	Stard13	StAR-related lipid transfer (START) domain containing 13 [Source:MGI Symbol;Acc:MGI:2385331]
ENSMUSG00000016181	213.457	-0.27586	0.26519	0.0764182	0.44185	Utp25	UTP25 small subunit processome component [Source:MGI Symbol;Acc:MGI:2138080]
ENSMUSG00000016194	1.04093	-0.0338065	0.245153	0.342944	NA	Hsd11b1	hydroxysteroid 11-beta dehydrogenase 1 [Source:MGI Symbol;Acc:MGI:103562]
ENSMUSG00000016200	1.6847	0.0352264	0.246186	0.275738	NA	Syt14	synaptotagmin XIV [Source:MGI Symbol;Acc:MGI:2444490]
ENSMUSG00000016206	714.407	0.27689	0.139943	0.0201109	0.192612	H2-M3	histocompatibility 2, M region locus 3 [Source:MGI Symbol;Acc:MGI:95915]
ENSMUSG00000016239	876.697	0.153146	0.247387	0.225488	0.734916	Lonrf3	LON peptidase N-terminal domain and ring finger 3 [Source:MGI Symbol;Acc:MGI:1921615]
ENSMUSG00000016252	1252.79	0.0731198	0.182689	0.561765	0.929768	Atp5e	ATP synthase, H+ transporting, mitochondrial F1 complex, epsilon subunit [Source:MGI Symbol;Acc:MGI:1855697]
ENSMUSG00000016253	429.583	-0.0758327	0.151562	0.524821	0.916489	Nelfcd	negative elongation factor complex member C/D, Th1l [Source:MGI Symbol;Acc:MGI:1926424]
ENSMUSG00000016255	7.64603	0.00241318	0.226529	0.98243	0.997193	Tubb1	tubulin, beta 1 class VI [Source:MGI Symbol;Acc:MGI:107814]
ENSMUSG00000016256	22966	0.142948	0.10543	0.135583	0.594717	Ctsz	cathepsin Z [Source:MGI Symbol;Acc:MGI:1891190]
ENSMUSG00000016257	619.813	0.353419	0.122064	0.00113512	0.0218467	Prelid3b	PRELI domain containing 3B [Source:MGI Symbol;Acc:MGI:1913640]
ENSMUSG00000016283	85.4513	0.342022	0.309941	0.0457718	0.32619	H2-M2	histocompatibility 2, M region locus 2 [Source:MGI Symbol;Acc:MGI:95914]
ENSMUSG00000016308	858.796	0.225249	0.0869869	0.00574063	0.079072	Ube2a	ubiquitin-conjugating enzyme E2A [Source:MGI Symbol;Acc:MGI:102959]
ENSMUSG00000016319	5103.95	0.130107	0.097661	0.143067	0.608427	Slc25a5	solute carrier family 25 (mitochondrial carrier, adenine nucleotide translocator), member 5 [Source:MGI Symbol;Acc:MGI:1353496]
ENSMUSG00000016344	469.065	-0.0114747	0.175571	0.930034	0.994089	Ppdpf	pancreatic progenitor cell differentiation and proliferation factor [Source:MGI Symbol;Acc:MGI:1913746]
ENSMUSG00000016349	108.826	-0.00586009	0.200555	0.959845	0.995662	Eef1a2	eukaryotic translation elongation factor 1 alpha 2 [Source:MGI Symbol;Acc:MGI:1096317]
ENSMUSG00000016356	24.5174	-0.0164901	0.221235	0.85882	0.988382	Col20a1	collagen, type XX, alpha 1 [Source:MGI Symbol;Acc:MGI:1920618]
ENSMUSG00000016382	391.672	-0.0614852	0.111585	0.535214	0.919295	Pls3	plastin 3 (T-isoform) [Source:MGI Symbol;Acc:MGI:104807]
ENSMUSG00000016409	399.517	-0.208659	0.162629	0.101024	0.510162	Nkap	NFKB activating protein [Source:MGI Symbol;Acc:MGI:1914300]
ENSMUSG00000016427	542.388	0.060263	0.109378	0.535149	0.919295	Ndufa1	NADH:ubiquinone oxidoreductase subunit A1 [Source:MGI Symbol;Acc:MGI:1929511]
ENSMUSG00000016477	454.249	-0.222951	0.205529	0.115524	0.54922	E2f3	E2F transcription factor 3 [Source:MGI Symbol;Acc:MGI:1096340]
ENSMUSG00000016481	1313.48	0.144492	0.0733104	0.0393914	0.295456	Cr1l	complement component (3b/4b) receptor 1-like [Source:MGI Symbol;Acc:MGI:88513]
ENSMUSG00000016487	1034.12	-0.04158	0.170248	0.733124	0.96909	Ppfibp1	PTPRF interacting protein, binding protein 1 (liprin beta 1) [Source:MGI Symbol;Acc:MGI:1914783]
ENSMUSG00000016493	13.2853	-0.0226031	0.22798	0.788578	0.979732	Cd46	CD46 antigen, complement regulatory protein [Source:MGI Symbol;Acc:MGI:1203290]
ENSMUSG00000016494	68.8975	0.0688868	0.177239	0.584575	0.936706	Cd34	CD34 antigen [Source:MGI Symbol;Acc:MGI:88329]
ENSMUSG00000016495	1007.06	-0.184736	0.107048	0.0529537	0.354344	Plgrkt	plasminogen receptor, C-terminal lysine transmembrane protein [Source:MGI Symbol;Acc:MGI:1915009]
ENSMUSG00000016496	9886.2	0.572656	0.297057	0.0050299	0.0721633	Cd274	CD274 antigen [Source:MGI Symbol;Acc:MGI:1926446]
ENSMUSG00000016498	18.7707	0.0908239	0.258946	0.180599	0.674435	Pdcd1lg2	programmed cell death 1 ligand 2 [Source:MGI Symbol;Acc:MGI:1930125]
ENSMUSG00000016503	451.693	-0.135093	0.160963	0.277798	0.786447	Gtf3a	general transcription factor III A [Source:MGI Symbol;Acc:MGI:1913846]
ENSMUSG00000016510	184.179	-0.381813	0.142873	0.00193626	0.0344532	Mtif3	mitochondrial translational initiation factor 3 [Source:MGI Symbol;Acc:MGI:1923616]
ENSMUSG00000016520	161.552	0.076127	0.162467	0.538022	0.920676	Lnx2	ligand of numb-protein X 2 [Source:MGI Symbol;Acc:MGI:2155959]
ENSMUSG00000016526	12.9479	-0.049339	0.237359	0.518559	0.913744	Dyrk3	dual-specificity tyrosine-(Y)-phosphorylation regulated kinase 3 [Source:MGI Symbol;Acc:MGI:1330300]
ENSMUSG00000016528	9278.18	1.23536	0.12968	7.39323e-23	1.24505e-20	Mapkapk2	MAP kinase-activated protein kinase 2 [Source:MGI Symbol;Acc:MGI:109298]
ENSMUSG00000016529	441.681	4.83513	0.50441	7.27808e-23	1.24043e-20	Il10	interleukin 10 [Source:MGI Symbol;Acc:MGI:96537]
ENSMUSG00000016534	13126	-0.0200431	0.0645183	0.85101	0.98696	Lamp2	lysosomal-associated membrane protein 2 [Source:MGI Symbol;Acc:MGI:96748]
ENSMUSG00000016541	1595.48	0.113536	0.106422	0.233214	0.742861	Atxn10	ataxin 10 [Source:MGI Symbol;Acc:MGI:1859293]
ENSMUSG00000016552	536.898	-0.218662	0.110963	0.0304518	0.251233	Foxred2	FAD-dependent oxidoreductase domain containing 2 [Source:MGI Symbol;Acc:MGI:106315]
ENSMUSG00000016554	1987.73	0.138093	0.127041	0.214096	0.719726	Eif3d	eukaryotic translation initiation factor 3, subunit D [Source:MGI Symbol;Acc:MGI:1933181]
ENSMUSG00000016559	13481.9	0.425869	0.141544	0.000574048	0.0126685	H3f3b	H3.3 histone B [Source:MGI Symbol;Acc:MGI:1101768]
ENSMUSG00000016619	943.773	0.181844	0.106712	0.0586187	0.378294	Nup50	nucleoporin 50 [Source:MGI Symbol;Acc:MGI:1351502]
ENSMUSG00000016624	7.2886	-0.055613	0.248995	0.233824	0.743707	Phf21b	PHD finger protein 21B [Source:MGI Symbol;Acc:MGI:2443812]
ENSMUSG00000016637	179.386	0.0303569	0.164923	0.79922	0.980454	Ift27	intraflagellar transport 27 [Source:MGI Symbol;Acc:MGI:1914292]
ENSMUSG00000016664	2030.28	0.0569808	0.103979	0.508575	0.912723	Pacsin2	protein kinase C and casein kinase substrate in neurons 2 [Source:MGI Symbol;Acc:MGI:1345153]
ENSMUSG00000016756	26.347	0.0590764	0.226167	0.558398	0.928214	Cmah	cytidine monophospho-N-acetylneuraminic acid hydroxylase [Source:MGI Symbol;Acc:MGI:103227]
ENSMUSG00000016757	348.498	-0.0375302	0.0933618	0.661468	0.95403	Ttll12	tubulin tyrosine ligase-like family, member 12 [Source:MGI Symbol;Acc:MGI:3039573]
ENSMUSG00000016758	0.99866	-0.00243572	0.2445	0.970341	NA	Bik	BCL2-interacting killer [Source:MGI Symbol;Acc:MGI:1206591]
ENSMUSG00000016831	2227.05	0.177512	0.169021	0.165587	0.650061	Tox4	TOX high mobility group box family member 4 [Source:MGI Symbol;Acc:MGI:1915389]
ENSMUSG00000016833	322.895	0.0868178	0.172348	0.487162	0.902566	Mrps18c	mitochondrial ribosomal protein S18C [Source:MGI Symbol;Acc:MGI:1915985]
ENSMUSG00000016918	1.26718	0.0129283	0.242676	0.697676	NA	Sulf1	sulfatase 1 [Source:MGI Symbol;Acc:MGI:2138563]
ENSMUSG00000016921	2438.13	0.196529	0.110005	0.0449243	0.321609	Srsf6	serine and arginine-rich splicing factor 6 [Source:MGI Symbol;Acc:MGI:1915246]
ENSMUSG00000016933	427.258	-0.0445315	0.125193	0.675097	0.958638	Plcg1	phospholipase C, gamma 1 [Source:MGI Symbol;Acc:MGI:97615]
ENSMUSG00000016940	495.983	-0.14631	0.130636	0.206196	0.707616	Kctd2	potassium channel tetramerisation domain containing 2 [Source:MGI Symbol;Acc:MGI:1917632]
ENSMUSG00000016946	522.189	0.100412	0.0939649	0.24603	0.759818	Kctd5	potassium channel tetramerisation domain containing 5 [Source:MGI Symbol;Acc:MGI:1916509]
ENSMUSG00000016984	103.271	-0.734079	0.185255	6.99654e-06	0.00026822	Etaa1	Ewing tumor-associated antigen 1 [Source:MGI Symbol;Acc:MGI:1915395]
ENSMUSG00000017002	23.3187	0.0806657	0.22921	0.448473	0.889775	Slpi	secretory leukocyte peptidase inhibitor [Source:MGI Symbol;Acc:MGI:109297]
ENSMUSG00000017009	9040.53	1.19092	0.201224	2.09319e-10	1.58344e-08	Sdc4	syndecan 4 [Source:MGI Symbol;Acc:MGI:1349164]
ENSMUSG00000017057	358.135	0.016967	0.161847	0.889721	0.991293	Il13ra1	interleukin 13 receptor, alpha 1 [Source:MGI Symbol;Acc:MGI:105052]
ENSMUSG00000017119	2937.72	-0.173899	0.127253	0.111942	0.541195	Nbr1	NBR1, autophagy cargo receptor [Source:MGI Symbol;Acc:MGI:108498]
ENSMUSG00000017132	3911.41	0.0239069	0.17047	0.84777	0.986843	Cyth1	cytohesin 1 [Source:MGI Symbol;Acc:MGI:1334257]
ENSMUSG00000017144	682.016	0.720944	0.137718	1.76339e-08	1.04811e-06	Rnd3	Rho family GTPase 3 [Source:MGI Symbol;Acc:MGI:1921444]
ENSMUSG00000017146	122.944	-0.331822	0.319137	0.0500668	0.343142	Brca1	breast cancer 1, early onset [Source:MGI Symbol;Acc:MGI:104537]
ENSMUSG00000017167	40.0197	-0.198166	0.254314	0.153934	0.629896	Cntnap1	contactin associated protein-like 1 [Source:MGI Symbol;Acc:MGI:1858201]
ENSMUSG00000017176	144.301	0.0962035	0.153206	0.422546	0.879279	Nt5c3b	5'-nucleotidase, cytosolic IIIB [Source:MGI Symbol;Acc:MGI:1915356]
ENSMUSG00000017188	530.127	-0.0919464	0.150153	0.428158	0.882228	Coa3	cytochrome C oxidase assembly factor 3 [Source:MGI Symbol;Acc:MGI:1098757]
ENSMUSG00000017195	1.62958	0.055481	0.250508	0.172279	NA	Zpbp2	zona pellucida binding protein 2 [Source:MGI Symbol;Acc:MGI:1916626]
ENSMUSG00000017210	702.399	-0.0949794	0.0956104	0.276263	0.785372	Med24	mediator complex subunit 24 [Source:MGI Symbol;Acc:MGI:1344385]
ENSMUSG00000017221	1375.38	0.0510244	0.104824	0.591282	0.937035	Psmd3	proteasome (prosome, macropain) 26S subunit, non-ATPase, 3 [Source:MGI Symbol;Acc:MGI:98858]
ENSMUSG00000017264	835.078	0.00330406	0.0815096	0.987405	0.997461	Exosc10	exosome component 10 [Source:MGI Symbol;Acc:MGI:1355322]
ENSMUSG00000017286	659.525	0.0846757	0.0964458	0.339032	0.83416	Glod4	glyoxalase domain containing 4 [Source:MGI Symbol;Acc:MGI:1914451]
ENSMUSG00000017288	780.108	0.07685	0.115122	0.450521	0.891214	Vps53	VPS53 GARP complex subunit [Source:MGI Symbol;Acc:MGI:1915549]
ENSMUSG00000017291	2222.69	-0.0542699	0.196905	0.646814	0.951844	Taok1	TAO kinase 1 [Source:MGI Symbol;Acc:MGI:1914490]
ENSMUSG00000017299	352.335	0.0980039	0.141784	0.394585	0.866873	Dnttip1	deoxynucleotidyltransferase, terminal, interacting protein 1 [Source:MGI Symbol;Acc:MGI:1923483]
ENSMUSG00000017300	0.828582	0.0278577	0.246054	0.311719	NA	Tnnc2	troponin C2, fast [Source:MGI Symbol;Acc:MGI:98780]
ENSMUSG00000017307	191.5	0.0275631	0.147968	0.815363	0.983398	Acot8	acyl-CoA thioesterase 8 [Source:MGI Symbol;Acc:MGI:2158201]
ENSMUSG00000017309	33.7759	-0.0669077	0.18589	0.590282	0.936849	Cd300lg	CD300 molecule like family member G [Source:MGI Symbol;Acc:MGI:1289168]
ENSMUSG00000017314	1.35295	-0.00757911	0.240815	0.852787	NA	Mpp2	membrane protein, palmitoylated 2 (MAGUK p55 subfamily member 2) [Source:MGI Symbol;Acc:MGI:1858257]
ENSMUSG00000017376	390.506	-0.0463732	0.136853	0.680682	0.95963	Nlk	nemo like kinase [Source:MGI Symbol;Acc:MGI:1201387]
ENSMUSG00000017386	6.66169	-0.0838298	0.247148	0.321937	0.821599	Traf4	TNF receptor associated factor 4 [Source:MGI Symbol;Acc:MGI:1202880]
ENSMUSG00000017390	338.017	0.0690197	0.16575	0.575079	0.935066	Aldoc	aldolase C, fructose-bisphosphate [Source:MGI Symbol;Acc:MGI:101863]
ENSMUSG00000017400	758.536	0.132878	0.172623	0.303053	0.807714	Stac2	SH3 and cysteine rich domain 2 [Source:MGI Symbol;Acc:MGI:2144518]
ENSMUSG00000017404	10992.8	0.112091	0.159941	0.339478	0.83416	Rpl19	ribosomal protein L19 [Source:MGI Symbol;Acc:MGI:98020]
ENSMUSG00000017405	58.1247	-0.0388787	0.186724	0.74702	0.972331	Nek8	NIMA (never in mitosis gene a)-related expressed kinase 8 [Source:MGI Symbol;Acc:MGI:1890646]
ENSMUSG00000017412	6.13148	0.0264519	0.235315	0.705684	0.965262	Cacnb4	calcium channel, voltage-dependent, beta 4 subunit [Source:MGI Symbol;Acc:MGI:103301]
ENSMUSG00000017417	1138.37	-0.137487	0.0617719	0.0209801	0.19905	Plxdc1	plexin domain containing 1 [Source:MGI Symbol;Acc:MGI:1919574]
ENSMUSG00000017418	1108.87	1.31931	0.13241	1.54242e-24	2.76191e-22	Arl5b	ADP-ribosylation factor-like 5B [Source:MGI Symbol;Acc:MGI:1923119]
ENSMUSG00000017421	1515.89	-0.122379	0.10947	0.228373	0.736806	Zfp207	zinc finger protein 207 [Source:MGI Symbol;Acc:MGI:1340045]
ENSMUSG00000017428	974.485	0.0189542	0.0887266	0.824376	0.984601	Psmd11	proteasome (prosome, macropain) 26S subunit, non-ATPase, 11 [Source:MGI Symbol;Acc:MGI:1916327]
ENSMUSG00000017446	5.73918	0.061218	0.244035	0.364816	0.851599	C1qtnf1	C1q and tumor necrosis factor related protein 1 [Source:MGI Symbol;Acc:MGI:1919254]
ENSMUSG00000017466	6618.25	0.00849387	0.110944	0.947233	0.995662	Timp2	tissue inhibitor of metalloproteinase 2 [Source:MGI Symbol;Acc:MGI:98753]
ENSMUSG00000017478	1009.58	0.0167179	0.0965389	0.862692	0.98935	Zc3h18	zinc finger CCCH-type containing 18 [Source:MGI Symbol;Acc:MGI:1923264]
ENSMUSG00000017485	1749.03	0.0207954	0.110834	0.883643	0.991012	Top2b	topoisomerase (DNA) II beta [Source:MGI Symbol;Acc:MGI:98791]
ENSMUSG00000017491	0.495154	-0.0115065	0.243834	0.714634	NA	Rarb	retinoic acid receptor, beta [Source:MGI Symbol;Acc:MGI:97857]
ENSMUSG00000017493	5132.63	0.0329841	0.127349	0.784749	0.979672	Igfbp4	insulin-like growth factor binding protein 4 [Source:MGI Symbol;Acc:MGI:96439]
ENSMUSG00000017499	46.3349	0.191129	0.277978	0.137314	0.597123	Cdc6	cell division cycle 6 [Source:MGI Symbol;Acc:MGI:1345150]
ENSMUSG00000017548	1090.7	0.0739633	0.181755	0.551418	0.925655	Suz12	SUZ12 polycomb repressive complex 2 subunit [Source:MGI Symbol;Acc:MGI:1261758]
ENSMUSG00000017550	114.865	-0.215391	0.224022	0.131533	0.585495	Atad5	ATPase family, AAA domain containing 5 [Source:MGI Symbol;Acc:MGI:2442925]
ENSMUSG00000017561	1168.22	0.270023	0.13867	0.0198395	0.190918	Crlf3	cytokine receptor-like factor 3 [Source:MGI Symbol;Acc:MGI:1860086]
ENSMUSG00000017607	56.825	-0.148761	0.251699	0.220069	0.729077	Tns4	tensin 4 [Source:MGI Symbol;Acc:MGI:2144377]
ENSMUSG00000017615	1191.93	0.0462722	0.0678454	0.481438	0.899273	Tnfaip1	tumor necrosis factor, alpha-induced protein 1 (endothelial) [Source:MGI Symbol;Acc:MGI:104961]
ENSMUSG00000017631	7481.73	-0.0512309	0.10385	0.592816	0.937035	Abr	active BCR-related gene [Source:MGI Symbol;Acc:MGI:107771]
ENSMUSG00000017639	25.1764	0.0129873	0.216244	0.899586	0.993397	Rab11fip4	RAB11 family interacting protein 4 (class II) [Source:MGI Symbol;Acc:MGI:2442920]
ENSMUSG00000017652	2375.68	0.136586	0.20149	0.311433	0.813579	Cd40	CD40 antigen [Source:MGI Symbol;Acc:MGI:88336]
ENSMUSG00000017664	877.759	0.00367483	0.110033	0.977435	0.996963	Slc35c2	solute carrier family 35, member C2 [Source:MGI Symbol;Acc:MGI:2385166]
ENSMUSG00000017667	7.65114	-0.209364	0.327399	0.0831268	0.462702	Zfp334	zinc finger protein 334 [Source:MGI Symbol;Acc:MGI:2388656]
ENSMUSG00000017670	1393.21	-0.0443262	0.0847783	0.573966	0.934725	Elmo2	engulfment and cell motility 2 [Source:MGI Symbol;Acc:MGI:2153045]
ENSMUSG00000017677	2614.56	0.531458	0.227833	0.00247577	0.0415448	Wsb1	WD repeat and SOCS box-containing 1 [Source:MGI Symbol;Acc:MGI:1926139]
ENSMUSG00000017679	848.947	0.0264865	0.134032	0.814114	0.982989	Ttpal	tocopherol (alpha) transfer protein-like [Source:MGI Symbol;Acc:MGI:1923330]
ENSMUSG00000017686	857.043	0.193071	0.0760085	0.00743999	0.0956783	Rhot1	ras homolog family member T1 [Source:MGI Symbol;Acc:MGI:1926078]
ENSMUSG00000017692	3.72156	0.0332202	0.239324	0.587626	0.936706	Rhbdl3	rhomboid like 3 [Source:MGI Symbol;Acc:MGI:2179276]
ENSMUSG00000017697	76.3979	0.0798693	0.183837	0.527444	0.916572	Ada	adenosine deaminase [Source:MGI Symbol;Acc:MGI:87916]
ENSMUSG00000017707	19448.3	-0.0145322	0.118658	0.886975	0.991012	Serinc3	serine incorporator 3 [Source:MGI Symbol;Acc:MGI:1349457]
ENSMUSG00000017713	89.5826	-0.343587	0.21163	0.0249725	0.223111	Tha1	threonine aldolase 1 [Source:MGI Symbol;Acc:MGI:1919026]
ENSMUSG00000017715	1220.8	0.104994	0.0982177	0.229306	0.737603	Pgs1	phosphatidylglycerophosphate synthase 1 [Source:MGI Symbol;Acc:MGI:1921701]
ENSMUSG00000017716	98.5131	-0.02387	0.215191	0.818181	0.983398	Birc5	baculoviral IAP repeat-containing 5 [Source:MGI Symbol;Acc:MGI:1203517]
ENSMUSG00000017718	106.759	-0.183039	0.18227	0.166427	0.651367	Afmid	arylformamidase [Source:MGI Symbol;Acc:MGI:2448704]
ENSMUSG00000017721	1462.15	-0.0229727	0.101735	0.75761	0.974705	Pigt	phosphatidylinositol glycan anchor biosynthesis, class T [Source:MGI Symbol;Acc:MGI:1926178]
ENSMUSG00000017734	450.224	0.0840459	0.161815	0.495676	0.907273	Dbndd2	dysbindin (dystrobrevin binding protein 1) domain containing 2 [Source:MGI Symbol;Acc:MGI:106562]
ENSMUSG00000017737	85.516	0.0578358	0.222042	0.569606	0.933166	Mmp9	matrix metallopeptidase 9 [Source:MGI Symbol;Acc:MGI:97011]
ENSMUSG00000017740	3.48828	0.0292837	0.240538	0.566787	0.932241	Slc12a5	solute carrier family 12, member 5 [Source:MGI Symbol;Acc:MGI:1862037]
ENSMUSG00000017747	401.46	0.0783072	0.117147	0.436015	0.885621	Ghdc	GH3 domain containing [Source:MGI Symbol;Acc:MGI:1931556]
ENSMUSG00000017754	26759.1	0.110608	0.149798	0.38316	0.859983	Pltp	phospholipid transfer protein [Source:MGI Symbol;Acc:MGI:103151]
ENSMUSG00000017756	1162.44	-0.0455457	0.108698	0.619408	0.944633	Slc12a7	solute carrier family 12, member 7 [Source:MGI Symbol;Acc:MGI:1342283]
ENSMUSG00000017760	19343.7	0.0348611	0.0727364	0.614042	0.94368	Ctsa	cathepsin A [Source:MGI Symbol;Acc:MGI:97748]
ENSMUSG00000017764	125.561	-0.168913	0.173338	0.194171	0.692223	Zswim1	zinc finger SWIM-type containing 1 [Source:MGI Symbol;Acc:MGI:1919221]
ENSMUSG00000017765	1266.16	0.196421	0.0905435	0.018977	0.186293	Slc12a4	solute carrier family 12, member 4 [Source:MGI Symbol;Acc:MGI:1309465]
ENSMUSG00000017767	8.33972	0.121297	0.270618	0.151519	0.625154	Spata25	spermatogenesis associated 25 [Source:MGI Symbol;Acc:MGI:1922892]
ENSMUSG00000017774	4484.41	0.456611	0.143876	0.000297563	0.00739775	Myo1c	myosin IC [Source:MGI Symbol;Acc:MGI:106612]
ENSMUSG00000017776	2469.42	0.34339	0.184855	0.0168739	0.170451	Crk	v-crk avian sarcoma virus CT10 oncogene homolog [Source:MGI Symbol;Acc:MGI:88508]
ENSMUSG00000017778	1297.4	0.107343	0.155618	0.374358	0.854415	Cox7c	cytochrome c oxidase subunit 7C [Source:MGI Symbol;Acc:MGI:103226]
ENSMUSG00000017781	9011.28	0.099531	0.108347	0.320278	0.821056	Pitpna	phosphatidylinositol transfer protein, alpha [Source:MGI Symbol;Acc:MGI:99887]
ENSMUSG00000017801	579.509	-0.037543	0.0924657	0.665655	0.955763	Mlx	MAX-like protein X [Source:MGI Symbol;Acc:MGI:108398]
ENSMUSG00000017802	1459.82	-0.276121	0.0644827	9.71658e-06	0.000362667	Retreg3	reticulophagy regulator family member 3 [Source:MGI Symbol;Acc:MGI:1915248]
ENSMUSG00000017817	0.610569	-0.0142529	0.244847	0.570991	NA	Jph2	junctophilin 2 [Source:MGI Symbol;Acc:MGI:1891496]
ENSMUSG00000017830	1074.72	-0.18915	0.169081	0.143587	0.608504	Dhx58	DEXH (Asp-Glu-X-His) box polypeptide 58 [Source:MGI Symbol;Acc:MGI:1931560]
ENSMUSG00000017831	1457	-0.000320157	0.122419	0.949805	0.995662	Rab5a	RAB5A, member RAS oncogene family [Source:MGI Symbol;Acc:MGI:105926]
ENSMUSG00000017837	963.505	-0.115362	0.0789818	0.113022	0.542888	Nkiras2	NFKB inhibitor interacting Ras-like protein 2 [Source:MGI Symbol;Acc:MGI:1919216]
ENSMUSG00000017843	3086.23	0.0602983	0.0942066	0.478611	0.897876	Ppp2r5c	protein phosphatase 2, regulatory subunit B', gamma [Source:MGI Symbol;Acc:MGI:1349475]
ENSMUSG00000017858	672.653	-0.0501918	0.0822591	0.515368	0.913528	Ift52	intraflagellar transport 52 [Source:MGI Symbol;Acc:MGI:2387217]
ENSMUSG00000017861	46.3078	0.0653228	0.22562	0.518368	0.913744	Mybl2	myeloblastosis oncogene-like 2 [Source:MGI Symbol;Acc:MGI:101785]
ENSMUSG00000017929	5147.67	0.304942	0.202193	0.038234	0.291568	B4galt5	UDP-Gal:betaGlcNAc beta 1,4-galactosyltransferase, polypeptide 5 [Source:MGI Symbol;Acc:MGI:1927169]
ENSMUSG00000017943	16.828	0.0157741	0.225977	0.858336	0.988382	Gdap1l1	ganglioside-induced differentiation-associated protein 1-like 1 [Source:MGI Symbol;Acc:MGI:2385163]
ENSMUSG00000017969	0.780048	0.000823026	0.243245	0.965828	NA	Ptgis	prostaglandin I2 (prostacyclin) synthase [Source:MGI Symbol;Acc:MGI:1097156]
ENSMUSG00000017999	584.18	0.0310021	0.0912053	0.71258	0.966765	Ddx27	DEAD (Asp-Glu-Ala-Asp) box polypeptide 27 [Source:MGI Symbol;Acc:MGI:2385884]
ENSMUSG00000018001	855.33	-0.114354	0.107911	0.2312	0.739965	Cyth3	cytohesin 3 [Source:MGI Symbol;Acc:MGI:1335107]
ENSMUSG00000018008	9549.96	-0.106569	0.0807726	0.167463	0.653036	Cyth4	cytohesin 4 [Source:MGI Symbol;Acc:MGI:2441702]
ENSMUSG00000018012	42.6001	0.0368083	0.21181	0.734156	0.969143	Rac3	Rac family small GTPase 3 [Source:MGI Symbol;Acc:MGI:2180784]
ENSMUSG00000018040	1257.37	-0.232448	0.109752	0.0180718	0.179651	Rrp7a	ribosomal RNA processing 7 homolog A (S. cerevisiae) [Source:MGI Symbol;Acc:MGI:1922028]
ENSMUSG00000018042	3712.05	0.0435847	0.11723	0.671156	0.957978	Cyb5r3	cytochrome b5 reductase 3 [Source:MGI Symbol;Acc:MGI:94893]
ENSMUSG00000018068	232.578	0.0301423	0.210769	0.782696	0.979672	Ints2	integrator complex subunit 2 [Source:MGI Symbol;Acc:MGI:1917672]
ENSMUSG00000018076	1724.18	0.0570374	0.20211	0.636131	0.948919	Med13l	mediator complex subunit 13-like [Source:MGI Symbol;Acc:MGI:2670178]
ENSMUSG00000018102	522.999	0.0032974	0.164915	0.980492	0.997041	H2bc4	H2B clustered histone 4 [Source:MGI Symbol;Acc:MGI:1915274]
ENSMUSG00000018126	0.704063	0.000174572	0.243873	0.977604	NA	Baiap2l2	BAI1-associated protein 2-like 2 [Source:MGI Symbol;Acc:MGI:2652819]
ENSMUSG00000018143	1480.09	0.554609	0.0921192	2.88239e-10	2.13478e-08	Mafk	v-maf musculoaponeurotic fibrosarcoma oncogene family, protein K (avian) [Source:MGI Symbol;Acc:MGI:99951]
ENSMUSG00000018160	777.599	-0.137167	0.163009	0.283643	0.790697	Med1	mediator complex subunit 1 [Source:MGI Symbol;Acc:MGI:1100846]
ENSMUSG00000018166	65.2291	-0.161436	0.205655	0.2299	0.738288	Erbb3	erb-b2 receptor tyrosine kinase 3 [Source:MGI Symbol;Acc:MGI:95411]
ENSMUSG00000018167	1259.86	-0.0225151	0.0886834	0.73739	0.969776	Stard3	START domain containing 3 [Source:MGI Symbol;Acc:MGI:1929618]
ENSMUSG00000018169	278.782	-0.0945119	0.149225	0.427494	0.881968	Mfng	MFNG O-fucosylpeptide 3-beta-N-acetylglucosaminyltransferase [Source:MGI Symbol;Acc:MGI:1095404]
ENSMUSG00000018171	1889.18	0.482315	0.131451	4.60445e-05	0.00147031	Vmp1	vacuole membrane protein 1 [Source:MGI Symbol;Acc:MGI:1923159]
ENSMUSG00000018189	379.318	0.159844	0.147343	0.198269	0.697819	Uchl5	ubiquitin carboxyl-terminal esterase L5 [Source:MGI Symbol;Acc:MGI:1914848]
ENSMUSG00000018196	315.292	0.0397634	0.174284	0.798277	0.980454	Glrx2	glutaredoxin 2 (thioltransferase) [Source:MGI Symbol;Acc:MGI:1916617]
ENSMUSG00000018199	398.144	-0.286138	0.265977	0.06518	0.401547	Ro60	Ro60, Y RNA binding protein [Source:MGI Symbol;Acc:MGI:106652]
ENSMUSG00000018209	2689.19	-0.0339272	0.110535	0.718866	0.967612	Stk4	serine/threonine kinase 4 [Source:MGI Symbol;Acc:MGI:1929004]
ENSMUSG00000018217	8300.55	0.4452	0.0846745	3.42584e-08	1.99432e-06	Pmp22	peripheral myelin protein 22 [Source:MGI Symbol;Acc:MGI:97631]
ENSMUSG00000018238	10.967	-0.0574179	0.239266	0.458103	0.893783	Gdf9	growth differentiation factor 9 [Source:MGI Symbol;Acc:MGI:95692]
ENSMUSG00000018239	83.5152	-0.195723	0.16258	0.123406	0.569933	Zcchc10	zinc finger, CCHC domain containing 10 [Source:MGI Symbol;Acc:MGI:1196228]
ENSMUSG00000018286	2747.22	0.226933	0.161399	0.0753436	0.438605	Psmb6	proteasome (prosome, macropain) subunit, beta type 6 [Source:MGI Symbol;Acc:MGI:104880]
ENSMUSG00000018287	810.629	0.051167	0.1263	0.649922	0.952429	Spag7	sperm associated antigen 7 [Source:MGI Symbol;Acc:MGI:107380]
ENSMUSG00000018293	10407.5	0.181621	0.124172	0.0868237	0.471253	Pfn1	profilin 1 [Source:MGI Symbol;Acc:MGI:97549]
ENSMUSG00000018322	643.534	0.0511264	0.115266	0.616407	0.944088	Tomm34	translocase of outer mitochondrial membrane 34 [Source:MGI Symbol;Acc:MGI:1914395]
ENSMUSG00000018326	4006.72	0.0484088	0.0576785	0.395158	0.867086	Ywhab	tyrosine 3-monooxygenase/tryptophan 5-monooxygenase activation protein, beta polypeptide [Source:MGI Symbol;Acc:MGI:1891917]
ENSMUSG00000018334	145.457	0.125236	0.203245	0.336964	0.833426	Ksr1	kinase suppressor of ras 1 [Source:MGI Symbol;Acc:MGI:105051]
ENSMUSG00000018339	1590.91	0.0209797	0.167891	0.866502	0.989362	Gpx3	glutathione peroxidase 3 [Source:MGI Symbol;Acc:MGI:105102]
ENSMUSG00000018340	3443	0.0581935	0.0855593	0.469056	0.897142	Anxa6	annexin A6 [Source:MGI Symbol;Acc:MGI:88255]
ENSMUSG00000018341	381.231	-0.0707443	0.211363	0.543683	0.922396	Il12rb2	interleukin 12 receptor, beta 2 [Source:MGI Symbol;Acc:MGI:1270861]
ENSMUSG00000018347	324.447	0.0156775	0.131543	0.878407	0.991012	Zkscan6	zinc finger with KRAB and SCAN domains 6 [Source:MGI Symbol;Acc:MGI:1289293]
ENSMUSG00000018362	851.208	0.151574	0.0728593	0.0300344	0.249774	Kpna2	karyopherin (importin) alpha 2 [Source:MGI Symbol;Acc:MGI:103561]
ENSMUSG00000018363	873.719	-0.00639034	0.176007	0.956186	0.995662	Smurf2	SMAD specific E3 ubiquitin protein ligase 2 [Source:MGI Symbol;Acc:MGI:1913563]
ENSMUSG00000018372	128.09	0.0231365	0.161127	0.863461	0.989362	Cep95	centrosomal protein 95 [Source:MGI Symbol;Acc:MGI:2443502]
ENSMUSG00000018377	955.023	0.0592737	0.143859	0.608739	0.941832	Vezf1	vascular endothelial zinc finger 1 [Source:MGI Symbol;Acc:MGI:1313291]
ENSMUSG00000018378	260.056	0.036789	0.150247	0.750191	0.97262	Cuedc1	CUE domain containing 1 [Source:MGI Symbol;Acc:MGI:2144281]
ENSMUSG00000018379	1843.7	-0.0687854	0.1668	0.575622	0.935066	Srsf1	serine and arginine-rich splicing factor 1 [Source:MGI Symbol;Acc:MGI:98283]
ENSMUSG00000018381	584.061	-0.122544	0.100819	0.18122	0.674681	Abi3	ABI gene family, member 3 [Source:MGI Symbol;Acc:MGI:1913860]
ENSMUSG00000018387	0.742088	0.0140372	0.243448	0.637081	NA	Shroom1	shroom family member 1 [Source:MGI Symbol;Acc:MGI:1919024]
ENSMUSG00000018395	1549.7	-0.0115431	0.15896	0.916539	0.993682	Kif3a	kinesin family member 3A [Source:MGI Symbol;Acc:MGI:107689]
ENSMUSG00000018398	1731.14	-0.154618	0.125578	0.154901	0.631862	Septin8	septin 8 [Source:MGI Symbol;Acc:MGI:894310]
ENSMUSG00000018401	611.375	-0.164876	0.18454	0.204917	0.705637	Mtmr4	myotubularin related protein 4 [Source:MGI Symbol;Acc:MGI:2180699]
ENSMUSG00000018405	251.678	-0.643428	0.242018	0.000746718	0.0156955	Mrm1	mitochondrial rRNA methyltransferase 1 [Source:MGI Symbol;Acc:MGI:2443470]
ENSMUSG00000018412	1923.73	-0.0377004	0.149945	0.767578	0.976189	Kansl1	KAT8 regulatory NSL complex subunit 1 [Source:MGI Symbol;Acc:MGI:1923969]
ENSMUSG00000018415	482.698	0.0123947	0.119895	0.902026	0.993397	Gid4	GID complex subunit 4, VID24 homolog [Source:MGI Symbol;Acc:MGI:1914021]
ENSMUSG00000018417	28.9092	-0.108962	0.244239	0.303174	0.807714	Myo1b	myosin IB [Source:MGI Symbol;Acc:MGI:107752]
ENSMUSG00000018425	668.957	-0.0184623	0.102188	0.835623	0.986365	Dhx40	DEAH (Asp-Glu-Ala-His) box polypeptide 40 [Source:MGI Symbol;Acc:MGI:1914737]
ENSMUSG00000018427	292.511	-0.0352912	0.179061	0.772702	0.976788	Ypel2	yippee like 2 [Source:MGI Symbol;Acc:MGI:1925114]
ENSMUSG00000018428	283.239	0.00657656	0.137587	0.970215	0.996352	Akap1	A kinase (PRKA) anchor protein 1 [Source:MGI Symbol;Acc:MGI:104729]
ENSMUSG00000018433	380.966	-0.0936198	0.126265	0.385981	0.862983	Nol11	nucleolar protein 11 [Source:MGI Symbol;Acc:MGI:1916229]
ENSMUSG00000018442	911.823	-0.0639934	0.10299	0.511885	0.912723	Derl2	Der1-like domain family, member 2 [Source:MGI Symbol;Acc:MGI:2151483]
ENSMUSG00000018446	699.882	0.0382737	0.135808	0.735751	0.969337	C1qbp	complement component 1, q subcomponent binding protein [Source:MGI Symbol;Acc:MGI:1194505]
ENSMUSG00000018449	239.001	-0.0376941	0.141058	0.710901	0.966152	Rpain	RPA interacting protein [Source:MGI Symbol;Acc:MGI:1916973]
ENSMUSG00000018459	32.6538	-0.065646	0.223054	0.53565	0.919344	Slc13a3	solute carrier family 13 (sodium-dependent dicarboxylate transporter), member 3 [Source:MGI Symbol;Acc:MGI:2149635]
ENSMUSG00000018470	6.05934	0.059755	0.241528	0.426585	0.881565	Kcnab3	potassium voltage-gated channel, shaker-related subfamily, beta member 3 [Source:MGI Symbol;Acc:MGI:1336208]
ENSMUSG00000018474	2860.84	-0.215011	0.081688	0.00638852	0.0855796	Chd3	chromodomain helicase DNA binding protein 3 [Source:MGI Symbol;Acc:MGI:1344395]
ENSMUSG00000018476	4052.27	3.29399	0.230872	1.71705e-47	6.22804e-45	Kdm6b	KDM1 lysine (K)-specific demethylase 6B [Source:MGI Symbol;Acc:MGI:2448492]
ENSMUSG00000018481	827.704	-0.00269103	0.161418	0.995126	0.99902	Appbp2	amyloid beta precursor protein (cytoplasmic tail) binding protein 2 [Source:MGI Symbol;Acc:MGI:1914134]
ENSMUSG00000018500	221.073	2.30103	0.334299	3.1615e-13	2.98151e-11	Adora2b	adenosine A2b receptor [Source:MGI Symbol;Acc:MGI:99403]
ENSMUSG00000018501	2865.86	-0.109033	0.181972	0.381805	0.859052	Ncor1	nuclear receptor co-repressor 1 [Source:MGI Symbol;Acc:MGI:1349717]
ENSMUSG00000018507	2706.25	0.121578	0.0739204	0.0827405	0.461715	Trpv2	transient receptor potential cation channel, subfamily V, member 2 [Source:MGI Symbol;Acc:MGI:1341836]
ENSMUSG00000018509	32.5819	0.152031	0.238631	0.234468	0.744714	Cenpv	centromere protein V [Source:MGI Symbol;Acc:MGI:1920389]
ENSMUSG00000018537	85.703	-0.0713953	0.167724	0.563853	0.930752	Pcgf2	polycomb group ring finger 2 [Source:MGI Symbol;Acc:MGI:99161]
ENSMUSG00000018541	663.955	0.26545	0.0933713	0.00215111	0.0374076	Cwc25	CWC25 spliceosome-associated protein [Source:MGI Symbol;Acc:MGI:1914730]
ENSMUSG00000018547	1022.66	-0.165002	0.171064	0.198761	0.698551	Pip4k2b	phosphatidylinositol-5-phosphate 4-kinase, type II, beta [Source:MGI Symbol;Acc:MGI:1934234]
ENSMUSG00000018548	452.689	0.118754	0.173633	0.350752	0.843165	Trim37	tripartite motif-containing 37 [Source:MGI Symbol;Acc:MGI:2153072]
ENSMUSG00000018559	1959.75	0.130547	0.142668	0.253	0.767322	Ctdnep1	CTD nuclear envelope phosphatase 1 [Source:MGI Symbol;Acc:MGI:1914431]
ENSMUSG00000018565	698.53	0.222277	0.154573	0.0751928	0.438113	Elp5	elongator acetyltransferase complex subunit 5 [Source:MGI Symbol;Acc:MGI:1859017]
ENSMUSG00000018566	0.591845	-0.0228796	0.245336	0.482508	NA	Slc2a4	solute carrier family 2 (facilitated glucose transporter), member 4 [Source:MGI Symbol;Acc:MGI:95758]
ENSMUSG00000018567	7769.39	0.197364	0.134678	0.0894543	0.478601	Gabarap	gamma-aminobutyric acid receptor associated protein [Source:MGI Symbol;Acc:MGI:1861742]
ENSMUSG00000018570	2.91352	0.0131252	0.237244	0.813714	NA	2810408A11Rik	RIKEN cDNA 2810408A11 gene [Source:MGI Symbol;Acc:MGI:1917669]
ENSMUSG00000018572	1675.01	0.508263	0.143042	6.2507e-05	0.00192223	Phf23	PHD finger protein 23 [Source:MGI Symbol;Acc:MGI:1925496]
ENSMUSG00000018574	1232.65	0.0333647	0.128873	0.77465	0.977264	Acadvl	acyl-Coenzyme A dehydrogenase, very long chain [Source:MGI Symbol;Acc:MGI:895149]
ENSMUSG00000018583	2180.47	0.244556	0.119117	0.0200283	0.192081	G3bp1	GTPase activating protein (SH3 domain) binding protein 1 [Source:MGI Symbol;Acc:MGI:1351465]
ENSMUSG00000018585	1998.52	0.107442	0.18145	0.39439	0.866603	Atox1	antioxidant 1 copper chaperone [Source:MGI Symbol;Acc:MGI:1333855]
ENSMUSG00000018593	43.27	-0.139022	0.257043	0.22049	0.729152	Sparc	secreted acidic cysteine rich glycoprotein [Source:MGI Symbol;Acc:MGI:98373]
ENSMUSG00000018599	180.047	-0.319184	0.18812	0.025582	0.226177	Mief2	mitochondrial elongation factor 2 [Source:MGI Symbol;Acc:MGI:2144199]
ENSMUSG00000018648	6.26403	0.348018	0.85795	0.00667656	0.088516	Dusp14	dual specificity phosphatase 14 [Source:MGI Symbol;Acc:MGI:1927168]
ENSMUSG00000018651	114.673	0.124856	0.16022	0.304171	0.808493	Tada2a	transcriptional adaptor 2A [Source:MGI Symbol;Acc:MGI:2144471]
ENSMUSG00000018654	1858.6	-0.0526108	0.142298	0.648701	0.952103	Ikzf1	IKAROS family zinc finger 1 [Source:MGI Symbol;Acc:MGI:1342540]
ENSMUSG00000018659	496.392	0.203084	0.105968	0.0319813	0.261205	Pnpo	pyridoxine 5'-phosphate oxidase [Source:MGI Symbol;Acc:MGI:2144151]
ENSMUSG00000018661	657.517	-0.0472185	0.130893	0.659401	0.952979	Cog1	component of oligomeric golgi complex 1 [Source:MGI Symbol;Acc:MGI:1333873]
ENSMUSG00000018666	511.003	-0.141814	0.113258	0.156863	0.635085	Cbx1	chromobox 1 [Source:MGI Symbol;Acc:MGI:105369]
ENSMUSG00000018669	475.337	-0.112006	0.135341	0.318716	0.820943	Cdk5rap3	CDK5 regulatory subunit associated protein 3 [Source:MGI Symbol;Acc:MGI:1933126]
ENSMUSG00000018672	112.516	0.027872	0.170315	0.821497	0.984369	Copz2	coatomer protein complex, subunit zeta 2 [Source:MGI Symbol;Acc:MGI:1929008]
ENSMUSG00000018677	2415.8	-0.0129195	0.117708	0.866104	0.989362	Slc25a39	solute carrier family 25, member 39 [Source:MGI Symbol;Acc:MGI:1196386]
ENSMUSG00000018678	576.53	0.0644425	0.121787	0.513896	0.912723	Sp2	Sp2 transcription factor [Source:MGI Symbol;Acc:MGI:1926162]
ENSMUSG00000018697	258.01	-0.0278907	0.162496	0.817527	0.983398	Aatf	apoptosis antagonizing transcription factor [Source:MGI Symbol;Acc:MGI:1929608]
ENSMUSG00000018707	7710.98	-0.00567117	0.131037	0.946521	0.995662	Dync1h1	dynein cytoplasmic 1 heavy chain 1 [Source:MGI Symbol;Acc:MGI:103147]
ENSMUSG00000018733	136.392	-0.118636	0.143395	0.303283	0.807714	Pex12	peroxisomal biogenesis factor 12 [Source:MGI Symbol;Acc:MGI:2144177]
ENSMUSG00000018736	2427.31	0.823263	0.150307	4.0182e-09	2.54894e-07	Ndel1	nudE neurodevelopment protein 1 like 1 [Source:MGI Symbol;Acc:MGI:1932915]
ENSMUSG00000018740	78.5774	0.0078091	0.158622	0.964053	0.995662	Slc25a35	solute carrier family 25, member 35 [Source:MGI Symbol;Acc:MGI:1919248]
ENSMUSG00000018750	2341.66	0.00865201	0.179677	0.946347	0.995662	Zbtb4	zinc finger and BTB domain containing 4 [Source:MGI Symbol;Acc:MGI:1922830]
ENSMUSG00000018752	953.79	0.108681	0.129802	0.31934	0.821056	Tnfsfm13	tumor necrosis factor (ligand) superfamily, membrane-bound member 13 [Source:MGI Symbol;Acc:MGI:3845075]
ENSMUSG00000018761	928.729	0.0264822	0.12019	0.802745	0.980993	Mpdu1	mannose-P-dolichol utilization defect 1 [Source:MGI Symbol;Acc:MGI:1346040]
ENSMUSG00000018765	1291.2	0.201083	0.0791529	0.00729916	0.094382	Fxr2	fragile X mental retardation, autosomal homolog 2 [Source:MGI Symbol;Acc:MGI:1346074]
ENSMUSG00000018770	1831.54	0.0994411	0.144708	0.419111	0.878391	Atp5g3	ATP synthase, H+ transporting, mitochondrial F0 complex, subunit C3 (subunit 9) [Source:MGI Symbol;Acc:MGI:2442035]
ENSMUSG00000018774	24805.4	0.184984	0.112272	0.0639988	0.398296	Cd68	CD68 antigen [Source:MGI Symbol;Acc:MGI:88342]
ENSMUSG00000018796	2999.16	-0.0370923	0.147891	0.722621	0.967612	Acsl1	acyl-CoA synthetase long-chain family member 1 [Source:MGI Symbol;Acc:MGI:102797]
ENSMUSG00000018800	140.252	-0.160335	0.259517	0.193478	0.691102	Abca5	ATP-binding cassette, sub-family A (ABC1), member 5 [Source:MGI Symbol;Acc:MGI:2386607]
ENSMUSG00000018809	101.184	-0.0372264	0.183058	0.764858	0.975677	Smyd4	SET and MYND domain containing 4 [Source:MGI Symbol;Acc:MGI:2442796]
ENSMUSG00000018819	2133.06	0.115468	0.162758	0.382737	0.859856	Lsp1	lymphocyte specific 1 [Source:MGI Symbol;Acc:MGI:96832]
ENSMUSG00000018820	772.041	0.067923	0.102784	0.467429	0.896517	Zfyve27	zinc finger, FYVE domain containing 27 [Source:MGI Symbol;Acc:MGI:1919602]
ENSMUSG00000018821	108.403	0.595223	0.267061	0.00251741	0.0420937	Avpi1	arginine vasopressin-induced 1 [Source:MGI Symbol;Acc:MGI:1916784]
ENSMUSG00000018822	5.87361	-0.00201676	0.23225	0.973963	0.99688	Sfrp5	secreted frizzled-related sequence protein 5 [Source:MGI Symbol;Acc:MGI:1860298]
ENSMUSG00000018830	0.638048	8.84817e-05	0.242744	0.997191	NA	Myh11	myosin, heavy polypeptide 11, smooth muscle [Source:MGI Symbol;Acc:MGI:102643]
ENSMUSG00000018841	225.036	-0.060378	0.147403	0.608352	0.941832	Rad51d	RAD51 paralog D [Source:MGI Symbol;Acc:MGI:1261809]
ENSMUSG00000018845	0.55694	-0.000948696	0.244548	0.987306	NA	Unc45b	unc-45 myosin chaperone B [Source:MGI Symbol;Acc:MGI:2443377]
ENSMUSG00000018846	1280.92	-0.099456	0.210034	0.420442	0.878391	Pank3	pantothenate kinase 3 [Source:MGI Symbol;Acc:MGI:2387464]
ENSMUSG00000018848	1427.82	0.206467	0.093734	0.0166145	0.16845	Rars	arginyl-tRNA synthetase [Source:MGI Symbol;Acc:MGI:1914297]
ENSMUSG00000018849	7.2862	-0.0135507	0.233939	0.84476	0.986365	Wwc1	WW, C2 and coiled-coil domain containing 1 [Source:MGI Symbol;Acc:MGI:2388637]
ENSMUSG00000018858	245.287	0.0745864	0.172451	0.549304	0.924927	Mrpl58	mitochondrial ribosomal protein L58 [Source:MGI Symbol;Acc:MGI:1915822]
ENSMUSG00000018861	76.6138	-0.300421	0.252983	0.0572309	0.372621	Fdxr	ferredoxin reductase [Source:MGI Symbol;Acc:MGI:104724]
ENSMUSG00000018865	0.567018	0.0179274	0.245064	0.449974	NA	Sult4a1	sulfotransferase family 4A, member 1 [Source:MGI Symbol;Acc:MGI:1888971]
ENSMUSG00000018882	587.303	0.0739383	0.119601	0.472094	0.897479	Mrpl45	mitochondrial ribosomal protein L45 [Source:MGI Symbol;Acc:MGI:1914286]
ENSMUSG00000018899	10149.8	1.07932	0.151631	7.87846e-14	7.96062e-12	Irf1	interferon regulatory factor 1 [Source:MGI Symbol;Acc:MGI:96590]
ENSMUSG00000018900	243.539	-0.00243002	0.100336	0.993672	0.99902	Slc22a5	solute carrier family 22 (organic cation transporter), member 5 [Source:MGI Symbol;Acc:MGI:1329012]
ENSMUSG00000018906	60.7276	-0.0387895	0.184287	0.751328	0.973255	P4ha2	procollagen-proline, 2-oxoglutarate 4-dioxygenase (proline 4-hydroxylase), alpha II polypeptide [Source:MGI Symbol;Acc:MGI:894286]
ENSMUSG00000018909	4557.71	-0.329828	0.203057	0.0274037	0.236294	Arrb1	arrestin, beta 1 [Source:MGI Symbol;Acc:MGI:99473]
ENSMUSG00000018916	3.00358	0.0378721	0.247316	0.246887	0.760026	Csf2	colony stimulating factor 2 (granulocyte-macrophage) [Source:MGI Symbol;Acc:MGI:1339752]
ENSMUSG00000018919	24.4341	0.130124	0.261395	0.212296	0.717561	Tm4sf5	transmembrane 4 superfamily member 5 [Source:MGI Symbol;Acc:MGI:1922854]
ENSMUSG00000018920	8161.78	0.200506	0.136788	0.0846902	0.465073	Cxcl16	chemokine (C-X-C motif) ligand 16 [Source:MGI Symbol;Acc:MGI:1932682]
ENSMUSG00000018921	559.597	0.011904	0.0847226	0.879986	0.991012	Pelp1	proline, glutamic acid and leucine rich protein 1 [Source:MGI Symbol;Acc:MGI:1922523]
ENSMUSG00000018923	333.807	-0.130409	0.171716	0.304653	0.808975	Med11	mediator complex subunit 11 [Source:MGI Symbol;Acc:MGI:1913422]
ENSMUSG00000018924	0.765304	0.015811	0.244017	0.611485	NA	Alox15	arachidonate 15-lipoxygenase [Source:MGI Symbol;Acc:MGI:87997]
ENSMUSG00000018925	1.91438	0.0117481	0.243576	0.666635	NA	Heatr9	HEAT repeat containing 9 [Source:MGI Symbol;Acc:MGI:3650286]
ENSMUSG00000018927	3892.78	0.0979102	0.19314	0.44511	0.888344	Ccl6	chemokine (C-C motif) ligand 6 [Source:MGI Symbol;Acc:MGI:98263]
ENSMUSG00000018930	8841.58	6.65957	0.255529	4.27644e-151	2.78905e-147	Ccl4	chemokine (C-C motif) ligand 4 [Source:MGI Symbol;Acc:MGI:98261]
ENSMUSG00000018931	779.51	-0.401077	0.13063	0.000519114	0.0116562	Natd1	N-acetyltransferase domain containing 1 [Source:MGI Symbol;Acc:MGI:1344388]
ENSMUSG00000018932	2819.98	0.4206	0.120593	0.000114618	0.00327553	Map2k3	mitogen-activated protein kinase kinase 3 [Source:MGI Symbol;Acc:MGI:1346868]
ENSMUSG00000018965	8847.42	-0.0042191	0.116426	0.96751	0.995926	Ywhah	tyrosine 3-monooxygenase/tryptophan 5-monooxygenase activation protein, eta polypeptide [Source:MGI Symbol;Acc:MGI:109194]
ENSMUSG00000018974	679.339	-0.17135	0.0947375	0.0488045	0.339091	Sart3	squamous cell carcinoma antigen recognized by T cells 3 [Source:MGI Symbol;Acc:MGI:1858230]
ENSMUSG00000018983	303.419	-0.109352	0.140854	0.353816	0.844453	E2f2	E2F transcription factor 2 [Source:MGI Symbol;Acc:MGI:1096341]
ENSMUSG00000018986	73.3714	-0.713034	0.399464	0.00446148	0.066086	Slfn3	schlafen 3 [Source:MGI Symbol;Acc:MGI:1329005]
ENSMUSG00000018995	110.82	-0.0449223	0.198999	0.703228	0.965262	Nars2	asparaginyl-tRNA synthetase 2 (mitochondrial)(putative) [Source:MGI Symbol;Acc:MGI:2142075]
ENSMUSG00000018999	1172.03	-0.262608	0.19105	0.062442	0.392701	Slc35b4	solute carrier family 35, member B4 [Source:MGI Symbol;Acc:MGI:1931249]
ENSMUSG00000019027	1.30369	-0.017774	0.242475	0.641895	NA	Dnah1	dynein, axonemal, heavy chain 1 [Source:MGI Symbol;Acc:MGI:107721]
ENSMUSG00000019039	433.328	-0.126634	0.14097	0.273189	0.783181	Dalrd3	DALR anticodon binding domain containing 3 [Source:MGI Symbol;Acc:MGI:1915039]
ENSMUSG00000019054	1173.89	0.016638	0.164611	0.890278	0.991377	Fis1	fission, mitochondrial 1 [Source:MGI Symbol;Acc:MGI:1913687]
ENSMUSG00000019055	3429.15	-0.0163982	0.0853771	0.878903	0.991012	Plod1	procollagen-lysine, 2-oxoglutarate 5-dioxygenase 1 [Source:MGI Symbol;Acc:MGI:99907]
ENSMUSG00000019066	868.127	-0.0107161	0.10189	0.94174	0.995662	Rab3d	RAB3D, member RAS oncogene family [Source:MGI Symbol;Acc:MGI:97844]
ENSMUSG00000019080	118.68	0.0271595	0.200056	0.817323	0.983398	Mfsd3	major facilitator superfamily domain containing 3 [Source:MGI Symbol;Acc:MGI:1916822]
ENSMUSG00000019082	490.701	-0.155023	0.130784	0.162396	0.644512	Slc25a22	solute carrier family 25 (mitochondrial carrier, glutamate), member 22 [Source:MGI Symbol;Acc:MGI:1915517]
ENSMUSG00000019087	9388.96	0.019536	0.0578923	0.710628	0.966152	Atp6ap1	ATPase, H+ transporting, lysosomal accessory protein 1 [Source:MGI Symbol;Acc:MGI:109629]
ENSMUSG00000019088	4362.83	-0.0165023	0.111272	0.85897	0.988382	Dnase1l1	deoxyribonuclease 1-like 1 [Source:MGI Symbol;Acc:MGI:109628]
ENSMUSG00000019122	8459.07	0.850023	0.187688	5.29608e-07	2.57451e-05	Ccl9	chemokine (C-C motif) ligand 9 [Source:MGI Symbol;Acc:MGI:104533]
ENSMUSG00000019132	21838.7	0.0605979	0.116296	0.554873	0.926721	BC005537	cDNA sequence BC005537 [Source:MGI Symbol;Acc:MGI:2441726]
ENSMUSG00000019139	736.742	0.00906161	0.109572	0.93412	0.994846	Isyna1	myo-inositol 1-phosphate synthase A1 [Source:MGI Symbol;Acc:MGI:1919030]
ENSMUSG00000019143	421.242	-0.400224	0.16384	0.00326054	0.0522755	Hars2	histidyl-tRNA synthetase 2 [Source:MGI Symbol;Acc:MGI:1918041]
ENSMUSG00000019158	345	-0.017435	0.164058	0.885751	0.991012	Tmem160	transmembrane protein 160 [Source:MGI Symbol;Acc:MGI:1916344]
ENSMUSG00000019173	5649.69	0.0440004	0.0700057	0.490616	0.904364	Rab5c	RAB5C, member RAS oncogene family [Source:MGI Symbol;Acc:MGI:105306]
ENSMUSG00000019178	1.64354	0.00861735	0.239876	0.858179	NA	Styxl1	serine/threonine/tyrosine interacting-like 1 [Source:MGI Symbol;Acc:MGI:1923821]
ENSMUSG00000019179	2024.32	0.145341	0.135159	0.205855	0.706972	Mdh2	malate dehydrogenase 2, NAD (mitochondrial) [Source:MGI Symbol;Acc:MGI:97050]
ENSMUSG00000019188	2084.33	0.0429833	0.10723	0.659132	0.952979	H13	histocompatibility 13 [Source:MGI Symbol;Acc:MGI:95886]
ENSMUSG00000019189	1292.72	-0.0969428	0.130348	0.390635	0.865385	Rnf145	ring finger protein 145 [Source:MGI Symbol;Acc:MGI:1921565]
ENSMUSG00000019194	117.966	-0.191809	0.156301	0.120263	0.56258	Scn1b	sodium channel, voltage-gated, type I, beta [Source:MGI Symbol;Acc:MGI:98247]
ENSMUSG00000019210	3745.64	0.447443	0.159283	0.00103812	0.0202276	Atp6v1e1	ATPase, H+ transporting, lysosomal V1 subunit E1 [Source:MGI Symbol;Acc:MGI:894326]
ENSMUSG00000019214	62.5806	-0.0308557	0.194236	0.795365	0.980454	Chtf18	CTF18, chromosome transmission fidelity factor 18 [Source:MGI Symbol;Acc:MGI:2384887]
ENSMUSG00000019230	0.48158	-0.0117951	0.244675	0.735041	NA	Lhx9	LIM homeobox protein 9 [Source:MGI Symbol;Acc:MGI:1316721]
ENSMUSG00000019254	2586.07	0.0459737	0.141084	0.694123	0.962657	Ppp1r12c	protein phosphatase 1, regulatory subunit 12C [Source:MGI Symbol;Acc:MGI:1924258]
ENSMUSG00000019256	188.212	-0.159463	0.194388	0.232024	0.741738	Ahr	aryl-hydrocarbon receptor [Source:MGI Symbol;Acc:MGI:105043]
ENSMUSG00000019261	1248.43	-0.0756658	0.119567	0.481615	0.899273	Map1s	microtubule-associated protein 1S [Source:MGI Symbol;Acc:MGI:2443304]
ENSMUSG00000019295	268.969	-0.246812	0.110995	0.0127807	0.141221	Tmem129	transmembrane protein 129 [Source:MGI Symbol;Acc:MGI:1915616]
ENSMUSG00000019297	527.045	0.0411542	0.127361	0.712064	0.966592	Nop9	NOP9 nucleolar protein [Source:MGI Symbol;Acc:MGI:1915092]
ENSMUSG00000019301	8.62974	-0.0533403	0.231826	0.551188	0.925655	Hsd17b1	hydroxysteroid (17-beta) dehydrogenase 1 [Source:MGI Symbol;Acc:MGI:105077]
ENSMUSG00000019302	6352.6	0.0588704	0.115093	0.565945	0.932219	Atp6v0a1	ATPase, H+ transporting, lysosomal V0 subunit A1 [Source:MGI Symbol;Acc:MGI:103286]
ENSMUSG00000019303	18.0198	0.181131	0.273633	0.156505	0.634272	Psmc3ip	proteasome (prosome, macropain) 26S subunit, ATPase 3, interacting protein [Source:MGI Symbol;Acc:MGI:1098610]
ENSMUSG00000019320	47.3069	-0.111335	0.215889	0.373276	0.85394	Noxo1	NADPH oxidase organizer 1 [Source:MGI Symbol;Acc:MGI:1919143]
ENSMUSG00000019326	0.901422	-0.00239791	0.241856	0.928108	NA	Aoc3	amine oxidase, copper containing 3 [Source:MGI Symbol;Acc:MGI:1306797]
ENSMUSG00000019338	430.246	-0.125995	0.170438	0.320114	0.821056	Zfp687	zinc finger protein 687 [Source:MGI Symbol;Acc:MGI:1925516]
ENSMUSG00000019359	1.26599	0.0226176	0.244792	0.378311	NA	Gdpd2	glycerophosphodiester phosphodiesterase domain containing 2 [Source:MGI Symbol;Acc:MGI:1918834]
ENSMUSG00000019362	1100.08	0.122255	0.197495	0.345085	0.83775	D8Ertd738e	DNA segment, Chr 8, ERATO Doi 738, expressed [Source:MGI Symbol;Acc:MGI:1289231]
ENSMUSG00000019370	1884.67	-0.0635859	0.135527	0.573321	0.934696	Calm3	calmodulin 3 [Source:MGI Symbol;Acc:MGI:103249]
ENSMUSG00000019373	520.851	-0.0158099	0.110411	0.889709	0.991293	Cops3	COP9 signalosome subunit 3 [Source:MGI Symbol;Acc:MGI:1349409]
ENSMUSG00000019428	3246.13	0.0071905	0.135447	0.95502	0.995662	Fkbp8	FK506 binding protein 8 [Source:MGI Symbol;Acc:MGI:1341070]
ENSMUSG00000019432	2106.55	-0.194111	0.0849686	0.0164176	0.167564	Ddx39b	DEAD (Asp-Glu-Ala-Asp) box polypeptide 39B [Source:MGI Symbol;Acc:MGI:99240]
ENSMUSG00000019433	704.23	0.119862	0.0897475	0.141931	0.607121	Gipc1	GIPC PDZ domain containing family, member 1 [Source:MGI Symbol;Acc:MGI:1926252]
ENSMUSG00000019437	31.0269	-0.158008	0.261181	0.191997	0.689952	Tlcd1	TLC domain containing 1 [Source:MGI Symbol;Acc:MGI:1915572]
ENSMUSG00000019461	748.054	0.0682092	0.0847963	0.428902	0.882921	Plscr3	phospholipid scramblase 3 [Source:MGI Symbol;Acc:MGI:1917560]
ENSMUSG00000019464	15.3908	-0.0209555	0.215675	0.836815	0.986365	Ptger1	prostaglandin E receptor 1 (subtype EP1) [Source:MGI Symbol;Acc:MGI:97793]
ENSMUSG00000019467	1.60906	0.034469	0.242804	0.493104	NA	Arhgef25	Rho guanine nucleotide exchange factor (GEF) 25 [Source:MGI Symbol;Acc:MGI:1277173]
ENSMUSG00000019470	988.383	-0.0623901	0.0903146	0.449009	0.890044	Xab2	XPA binding protein 2 [Source:MGI Symbol;Acc:MGI:1914689]
ENSMUSG00000019471	2714.77	0.0953392	0.109052	0.329431	0.828361	Cdc37	cell division cycle 37 [Source:MGI Symbol;Acc:MGI:109531]
ENSMUSG00000019478	191.514	0.137636	0.172888	0.284241	0.791324	Rab4a	RAB4A, member RAS oncogene family [Source:MGI Symbol;Acc:MGI:105069]
ENSMUSG00000019487	436.89	0.158063	0.106909	0.105615	0.524772	Trip10	thyroid hormone receptor interactor 10 [Source:MGI Symbol;Acc:MGI:2146901]
ENSMUSG00000019489	0.737023	-0.00724573	0.244117	0.662717	NA	Cd70	CD70 antigen [Source:MGI Symbol;Acc:MGI:1195273]
ENSMUSG00000019494	930.959	0.0221847	0.141334	0.844883	0.986365	Cops6	COP9 signalosome subunit 6 [Source:MGI Symbol;Acc:MGI:1349439]
ENSMUSG00000019505	18694.5	0.0387276	0.112553	0.699666	0.964197	Ubb	ubiquitin B [Source:MGI Symbol;Acc:MGI:98888]
ENSMUSG00000019518	421.045	-0.300172	0.126227	0.00661601	0.0881263	Ap4m1	adaptor-related protein complex AP-4, mu 1 [Source:MGI Symbol;Acc:MGI:1337063]
ENSMUSG00000019528	2781.43	0.0564971	0.0720986	0.426181	0.88114	Gyg	glycogenin [Source:MGI Symbol;Acc:MGI:1351614]
ENSMUSG00000019539	25.1297	-0.182279	0.263205	0.165986	0.650968	Rcn3	reticulocalbin 3, EF-hand calcium binding domain [Source:MGI Symbol;Acc:MGI:1277122]
ENSMUSG00000019558	4379.04	0.0121034	0.105896	0.879654	0.991012	Slc6a8	solute carrier family 6 (neurotransmitter transporter, creatine), member 8 [Source:MGI Symbol;Acc:MGI:2147834]
ENSMUSG00000019564	884.776	-0.254985	0.238723	0.0788663	0.449675	Arid3a	AT rich interactive domain 3A (BRIGHT-like) [Source:MGI Symbol;Acc:MGI:1328360]
ENSMUSG00000019577	0.494322	-0.0112989	0.242896	0.739637	NA	Pdk4	pyruvate dehydrogenase kinase, isoenzyme 4 [Source:MGI Symbol;Acc:MGI:1351481]
ENSMUSG00000019578	1149.47	-0.0122402	0.120304	0.901366	0.993397	Ubxn6	UBX domain protein 6 [Source:MGI Symbol;Acc:MGI:1913780]
ENSMUSG00000019579	918.125	0.0741372	0.122649	0.467402	0.896517	Mydgf	myeloid derived growth factor [Source:MGI Symbol;Acc:MGI:2156020]
ENSMUSG00000019590	5.56329	-0.0300192	0.238848	0.6164	0.944088	Cyb561	cytochrome b-561 [Source:MGI Symbol;Acc:MGI:103253]
ENSMUSG00000019647	3.54299	0.0240719	0.242495	0.571581	0.934641	Sema6a	sema domain, transmembrane domain (TM), and cytoplasmic domain, (semaphorin) 6A [Source:MGI Symbol;Acc:MGI:1203727]
ENSMUSG00000019659	1073.5	0.0988444	0.16999	0.434915	0.885621	Ccdc12	coiled-coil domain containing 12 [Source:MGI Symbol;Acc:MGI:1919904]
ENSMUSG00000019689	51.8741	-0.188701	0.237013	0.174829	0.666166	Fmc1	formation of mitochondrial complex V assembly factor 1 [Source:MGI Symbol;Acc:MGI:1913367]
ENSMUSG00000019699	1747.39	-0.0165853	0.138533	0.885102	0.991012	Akt3	thymoma viral proto-oncogene 3 [Source:MGI Symbol;Acc:MGI:1345147]
ENSMUSG00000019710	974.808	0.099453	0.134505	0.374729	0.854899	Mrpl24	mitochondrial ribosomal protein L24 [Source:MGI Symbol;Acc:MGI:1914957]
ENSMUSG00000019715	417.704	-0.0539272	0.125176	0.617465	0.944598	Gle1	GLE1 RNA export mediator (yeast) [Source:MGI Symbol;Acc:MGI:1921662]
ENSMUSG00000019718	8.07186	0.0407517	0.23043	0.639529	0.950628	L3hypdh	L-3-hydroxyproline dehydratase (trans-) [Source:MGI Symbol;Acc:MGI:1914467]
ENSMUSG00000019726	4419.44	-0.102377	0.24329	0.310421	0.81347	Lyst	lysosomal trafficking regulator [Source:MGI Symbol;Acc:MGI:107448]
ENSMUSG00000019731	1658.58	-0.146809	0.142882	0.218598	0.727243	Slc35e1	solute carrier family 35, member E1 [Source:MGI Symbol;Acc:MGI:2142403]
ENSMUSG00000019732	11.5376	0.168376	0.292097	0.126252	0.575645	Calr3	calreticulin 3 [Source:MGI Symbol;Acc:MGI:1920566]
ENSMUSG00000019734	27.9737	0.0610471	0.211818	0.599573	0.939021	Tmc4	transmembrane channel-like gene family 4 [Source:MGI Symbol;Acc:MGI:2669035]
ENSMUSG00000019737	3.21228	-0.0108299	0.233414	0.874508	0.990836	Syne4	spectrin repeat containing, nuclear envelope family member 4 [Source:MGI Symbol;Acc:MGI:2141950]
ENSMUSG00000019738	201.082	-0.0112451	0.168653	0.925561	0.993781	Polr2i	polymerase (RNA) II (DNA directed) polypeptide I [Source:MGI Symbol;Acc:MGI:1917170]
ENSMUSG00000019761	16.4004	-0.0602037	0.23708	0.485774	0.901478	Krt10	keratin 10 [Source:MGI Symbol;Acc:MGI:96685]
ENSMUSG00000019763	326.9	0.0539747	0.142637	0.632456	0.94802	Rmnd1	required for meiotic nuclear division 1 homolog [Source:MGI Symbol;Acc:MGI:1913334]
ENSMUSG00000019768	110.974	0.0339577	0.178594	0.77653	0.977556	Esr1	estrogen receptor 1 (alpha) [Source:MGI Symbol;Acc:MGI:1352467]
ENSMUSG00000019773	39.9833	-0.751171	0.526086	0.0068802	0.0907904	Fbxo5	F-box protein 5 [Source:MGI Symbol;Acc:MGI:1914391]
ENSMUSG00000019774	64.2362	0.0464227	0.204727	0.688472	0.961825	Mtrf1l	mitochondrial translational release factor 1-like [Source:MGI Symbol;Acc:MGI:1918830]
ENSMUSG00000019777	533.318	0.0590157	0.0976447	0.516664	0.913744	Hdac2	histone deacetylase 2 [Source:MGI Symbol;Acc:MGI:1097691]
ENSMUSG00000019779	9.45066	-0.0430149	0.233274	0.600756	0.939453	Frk	fyn-related kinase [Source:MGI Symbol;Acc:MGI:103265]
ENSMUSG00000019782	530.981	0.11451	0.178771	0.372159	0.853686	Rwdd1	RWD domain containing 1 [Source:MGI Symbol;Acc:MGI:1913771]
ENSMUSG00000019790	2233.56	0.0523662	0.142998	0.654102	0.952545	Stxbp5	syntaxin binding protein 5 (tomosyn) [Source:MGI Symbol;Acc:MGI:1926058]
ENSMUSG00000019791	94.0429	0.113404	0.148556	0.344191	0.837259	Hint3	histidine triad nucleotide binding protein 3 [Source:MGI Symbol;Acc:MGI:1914097]
ENSMUSG00000019792	131.57	-0.0545603	0.142636	0.636992	0.949514	Trmt11	tRNA methyltransferase 11 [Source:MGI Symbol;Acc:MGI:1920931]
ENSMUSG00000019794	729.285	0.32777	0.132486	0.00429528	0.0639752	Katna1	katanin p60 (ATPase-containing) subunit A1 [Source:MGI Symbol;Acc:MGI:1344353]
ENSMUSG00000019795	844.798	0.125781	0.0819367	0.10722	0.528806	Pcmt1	protein-L-isoaspartate (D-aspartate) O-methyltransferase 1 [Source:MGI Symbol;Acc:MGI:97502]
ENSMUSG00000019796	116.586	-0.0408768	0.162225	0.735039	0.96916	Lrp11	low density lipoprotein receptor-related protein 11 [Source:MGI Symbol;Acc:MGI:2442989]
ENSMUSG00000019797	136.294	-0.0581619	0.172472	0.637335	0.94963	Mtres1	mitochondrial transcription rescue factor 1 [Source:MGI Symbol;Acc:MGI:1915101]
ENSMUSG00000019802	1831.31	0.196708	0.123155	0.0630331	0.394717	Sec63	SEC63-like (S. cerevisiae) [Source:MGI Symbol;Acc:MGI:2155302]
ENSMUSG00000019804	3102.09	0.0903056	0.136028	0.426011	0.881057	Snx3	sorting nexin 3 [Source:MGI Symbol;Acc:MGI:1860188]
ENSMUSG00000019806	402.665	0.248428	0.138668	0.0338061	0.271717	Aig1	androgen-induced 1 [Source:MGI Symbol;Acc:MGI:1913503]
ENSMUSG00000019808	61.7841	0.1392	0.17123	0.27683	0.78588	Adat2	adenosine deaminase, tRNA-specific 2 [Source:MGI Symbol;Acc:MGI:1914007]
ENSMUSG00000019809	368.53	0.110826	0.105821	0.246738	0.760026	Pex3	peroxisomal biogenesis factor 3 [Source:MGI Symbol;Acc:MGI:1929646]
ENSMUSG00000019810	1923.39	0.0973305	0.0911618	0.25427	0.768915	Fuca2	fucosidase, alpha-L- 2, plasma [Source:MGI Symbol;Acc:MGI:1914098]
ENSMUSG00000019813	86.5212	-0.00819782	0.157839	0.924465	0.993781	Cep57l1	centrosomal protein 57-like 1 [Source:MGI Symbol;Acc:MGI:1915511]
ENSMUSG00000019814	505.433	0.0897062	0.1001	0.306426	0.809922	Ltv1	LTV1 ribosome biogenesis factor [Source:MGI Symbol;Acc:MGI:2447810]
ENSMUSG00000019817	18.4399	-0.0166017	0.235667	0.794991	0.980391	Plagl1	pleiomorphic adenoma gene-like 1 [Source:MGI Symbol;Acc:MGI:1100874]
ENSMUSG00000019818	1354.92	-0.0579348	0.185259	0.640728	0.95086	Cd164	CD164 antigen [Source:MGI Symbol;Acc:MGI:1859568]
ENSMUSG00000019820	818.113	-0.105194	0.186434	0.403681	0.871296	Utrn	utrophin [Source:MGI Symbol;Acc:MGI:104631]
ENSMUSG00000019822	253.753	-0.0965888	0.147492	0.417443	0.878219	Smpd2	sphingomyelin phosphodiesterase 2, neutral [Source:MGI Symbol;Acc:MGI:1278330]
ENSMUSG00000019823	1380.52	-0.123975	0.100031	0.201098	0.701812	Mical1	microtubule associated monooxygenase, calponin and LIM domain containing 1 [Source:MGI Symbol;Acc:MGI:2385847]
ENSMUSG00000019826	262.517	-0.10403	0.113961	0.294084	0.800483	Zbtb24	zinc finger and BTB domain containing 24 [Source:MGI Symbol;Acc:MGI:3039618]
ENSMUSG00000019831	1.16335	0.0397227	0.246338	0.30745	NA	Wasf1	WAS protein family, member 1 [Source:MGI Symbol;Acc:MGI:1890563]
ENSMUSG00000019832	2827.84	0.0947352	0.10828	0.346824	0.839712	Rab32	RAB32, member RAS oncogene family [Source:MGI Symbol;Acc:MGI:1915094]
ENSMUSG00000019837	326.25	0.188108	0.182324	0.164151	0.647901	Gtf3c6	general transcription factor IIIC, polypeptide 6, alpha [Source:MGI Symbol;Acc:MGI:1914621]
ENSMUSG00000019838	3098.56	0.265508	0.135301	0.0209516	0.19905	Slc16a10	solute carrier family 16 (monocarboxylic acid transporters), member 10 [Source:MGI Symbol;Acc:MGI:1919722]
ENSMUSG00000019841	436.355	-0.0520913	0.155723	0.663722	0.955056	Rev3l	REV3 like, DNA directed polymerase zeta catalytic subunit [Source:MGI Symbol;Acc:MGI:1337131]
ENSMUSG00000019842	118.374	0.0213502	0.210541	0.844724	0.986365	Traf3ip2	TRAF3 interacting protein 2 [Source:MGI Symbol;Acc:MGI:2143599]
ENSMUSG00000019843	1003.17	0.0315785	0.1009	0.703445	0.965262	Fyn	Fyn proto-oncogene [Source:MGI Symbol;Acc:MGI:95602]
ENSMUSG00000019845	35.5778	-0.0637477	0.221402	0.552247	0.925775	Tube1	tubulin, epsilon 1 [Source:MGI Symbol;Acc:MGI:1919174]
ENSMUSG00000019846	1.67538	0.0243011	0.241166	0.629625	NA	Lama4	laminin, alpha 4 [Source:MGI Symbol;Acc:MGI:109321]
ENSMUSG00000019849	888.259	-0.0843746	0.0938931	0.339978	0.834455	Prep	prolyl endopeptidase [Source:MGI Symbol;Acc:MGI:1270863]
ENSMUSG00000019850	13088	3.43984	0.19183	3.24624e-73	2.41691e-70	Tnfaip3	tumor necrosis factor, alpha-induced protein 3 [Source:MGI Symbol;Acc:MGI:1196377]
ENSMUSG00000019851	0.849321	0.0267232	0.245489	0.294059	NA	Perp	PERP, TP53 apoptosis effector [Source:MGI Symbol;Acc:MGI:1929938]
ENSMUSG00000019852	296.231	-0.122741	0.244487	0.279787	0.787515	Arfgef3	ARFGEF family member 3 [Source:MGI Symbol;Acc:MGI:106387]
ENSMUSG00000019853	14.1588	-0.110852	0.257702	0.228912	0.737244	Hebp2	heme binding protein 2 [Source:MGI Symbol;Acc:MGI:1860084]
ENSMUSG00000019854	532.457	0.371375	0.115792	0.000387625	0.00927808	Reps1	RalBP1 associated Eps domain containing protein [Source:MGI Symbol;Acc:MGI:1196373]
ENSMUSG00000019857	85.1228	-0.207684	0.230723	0.142975	0.608427	Asf1a	anti-silencing function 1A histone chaperone [Source:MGI Symbol;Acc:MGI:1913653]
ENSMUSG00000019861	607.826	-0.0221564	0.129778	0.839886	0.986365	Gopc	golgi associated PDZ and coiled-coil motif containing [Source:MGI Symbol;Acc:MGI:2149946]
ENSMUSG00000019863	98.3812	0.00625528	0.157335	0.952585	0.995662	Qrsl1	glutaminyl-tRNA synthase (glutamine-hydrolyzing)-like 1 [Source:MGI Symbol;Acc:MGI:1923813]
ENSMUSG00000019864	131.901	-0.0761798	0.150022	0.522058	0.915401	Rtn4ip1	reticulon 4 interacting protein 1 [Source:MGI Symbol;Acc:MGI:2178759]
ENSMUSG00000019866	1265.99	-0.0110703	0.120771	0.911889	0.993397	Crybg1	crystallin beta-gamma domain containing 1 [Source:MGI Symbol;Acc:MGI:109544]
ENSMUSG00000019868	601.474	0.168785	0.151817	0.165863	0.650666	Vta1	vesicle (multivesicular body) trafficking 1 [Source:MGI Symbol;Acc:MGI:1913451]
ENSMUSG00000019872	8441.1	-0.00816308	0.0919036	0.987437	0.997461	Smpdl3a	sphingomyelin phosphodiesterase, acid-like 3A [Source:MGI Symbol;Acc:MGI:1931437]
ENSMUSG00000019873	2044.29	-0.0914145	0.173138	0.454361	0.892912	Reep3	receptor accessory protein 3 [Source:MGI Symbol;Acc:MGI:88930]
ENSMUSG00000019874	407.921	-0.00170499	0.207387	0.995156	0.99902	Fabp7	fatty acid binding protein 7, brain [Source:MGI Symbol;Acc:MGI:101916]
ENSMUSG00000019876	666.369	0.117747	0.13635	0.303348	0.807714	Pkib	protein kinase inhibitor beta, cAMP dependent, testis specific [Source:MGI Symbol;Acc:MGI:101937]
ENSMUSG00000019877	5742.43	-0.0605359	0.159745	0.617319	0.944575	Serinc1	serine incorporator 1 [Source:MGI Symbol;Acc:MGI:1926228]
ENSMUSG00000019878	294.798	0.00610357	0.143423	0.957275	0.995662	Hsf2	heat shock factor 2 [Source:MGI Symbol;Acc:MGI:96239]
ENSMUSG00000019883	294.052	-0.0283381	0.144726	0.810914	0.981872	Echdc1	enoyl Coenzyme A hydratase domain containing 1 [Source:MGI Symbol;Acc:MGI:1277169]
ENSMUSG00000019889	1.18761	0.0105072	0.243537	0.736524	NA	Ptprk	protein tyrosine phosphatase, receptor type, K [Source:MGI Symbol;Acc:MGI:103310]
ENSMUSG00000019891	2.14391	-0.0146685	0.239367	0.775057	NA	Dcbld1	discoidin, CUB and LCCL domain containing 1 [Source:MGI Symbol;Acc:MGI:1913936]
ENSMUSG00000019897	430.021	0.172637	0.136792	0.136105	0.595529	Ccdc59	coiled-coil domain containing 59 [Source:MGI Symbol;Acc:MGI:1289302]
ENSMUSG00000019907	1794.02	0.0753151	0.184936	0.549025	0.924927	Ppp1r12a	protein phosphatase 1, regulatory subunit 12A [Source:MGI Symbol;Acc:MGI:1309528]
ENSMUSG00000019916	1282.09	0.148083	0.0978087	0.0982997	0.505063	P4ha1	procollagen-proline, 2-oxoglutarate 4-dioxygenase (proline 4-hydroxylase), alpha 1 polypeptide [Source:MGI Symbol;Acc:MGI:97463]
ENSMUSG00000019917	204.988	-0.0237111	0.16438	0.845088	0.986365	Septin10	septin 10 [Source:MGI Symbol;Acc:MGI:1918110]
ENSMUSG00000019920	1978.04	0.000501697	0.155492	0.956202	0.995662	Lims1	LIM and senescent cell antigen-like domains 1 [Source:MGI Symbol;Acc:MGI:1195263]
ENSMUSG00000019923	865.491	-0.0386483	0.112957	0.705301	0.965262	Zwint	ZW10 interactor [Source:MGI Symbol;Acc:MGI:1289227]
ENSMUSG00000019927	380.854	-0.144355	0.123004	0.172073	0.662123	Ube2d1	ubiquitin-conjugating enzyme E2D 1 [Source:MGI Symbol;Acc:MGI:2384911]
ENSMUSG00000019929	6.55427	-0.0194286	0.237566	0.732365	0.96909	Dcn	decorin [Source:MGI Symbol;Acc:MGI:94872]
ENSMUSG00000019933	1.02	-0.0246482	0.243397	0.507678	NA	Mrln	myoregulin [Source:MGI Symbol;Acc:MGI:1916813]
ENSMUSG00000019935	8.11553	-0.0144595	0.234692	0.827884	0.985021	Slc17a8	solute carrier family 17 (sodium-dependent inorganic phosphate cotransporter), member 8 [Source:MGI Symbol;Acc:MGI:3039629]
ENSMUSG00000019942	297.696	-0.0396799	0.130032	0.709654	0.966152	Cdk1	cyclin-dependent kinase 1 [Source:MGI Symbol;Acc:MGI:88351]
ENSMUSG00000019943	7380.43	-0.0711777	0.188358	0.564419	0.930893	Atp2b1	ATPase, Ca++ transporting, plasma membrane 1 [Source:MGI Symbol;Acc:MGI:104653]
ENSMUSG00000019944	198.376	-0.0764036	0.205581	0.520414	0.914874	Rhobtb1	Rho-related BTB domain containing 1 [Source:MGI Symbol;Acc:MGI:1916538]
ENSMUSG00000019945	0.496821	-0.00669263	0.244129	0.668659	NA	Cabcoco1	ciliary associated calcium binding coiled-coil 1 [Source:MGI Symbol;Acc:MGI:1920537]
ENSMUSG00000019947	1295.24	-0.129044	0.205261	0.319256	0.821056	Arid5b	AT rich interactive domain 5B (MRF1-like) [Source:MGI Symbol;Acc:MGI:2175912]
ENSMUSG00000019948	130.984	-0.0487381	0.160271	0.687004	0.961357	Actr6	ARP6 actin-related protein 6 [Source:MGI Symbol;Acc:MGI:1914269]
ENSMUSG00000019951	1511.61	0.0439445	0.11843	0.707869	0.965772	Uhrf1bp1l	UHRF1 (ICBP90) binding protein 1-like [Source:MGI Symbol;Acc:MGI:2442888]
ENSMUSG00000019952	231.157	-0.00822037	0.154884	0.943659	0.995662	Poc1b	POC1 centriolar protein B [Source:MGI Symbol;Acc:MGI:1918511]
ENSMUSG00000019960	206.828	0.173994	0.189255	0.194428	0.692551	Dusp6	dual specificity phosphatase 6 [Source:MGI Symbol;Acc:MGI:1914853]
ENSMUSG00000019961	655.335	-0.251904	0.131586	0.0263133	0.230625	Tmpo	thymopoietin [Source:MGI Symbol;Acc:MGI:106920]
ENSMUSG00000019966	283.169	-0.0515907	0.211611	0.645271	0.951528	Kitl	kit ligand [Source:MGI Symbol;Acc:MGI:96974]
ENSMUSG00000019969	2758.63	-0.0228295	0.0740848	0.779563	0.978413	Psen1	presenilin 1 [Source:MGI Symbol;Acc:MGI:1202717]
ENSMUSG00000019970	7627.79	0.503031	0.283318	0.00831498	0.103451	Sgk1	serum/glucocorticoid regulated kinase 1 [Source:MGI Symbol;Acc:MGI:1340062]
ENSMUSG00000019971	223.393	0.200962	0.151734	0.101637	0.512389	Cep290	centrosomal protein 290 [Source:MGI Symbol;Acc:MGI:2384917]
ENSMUSG00000019975	192.164	0.0853384	0.154786	0.485054	0.901116	Ikbip	IKBKB interacting protein [Source:MGI Symbol;Acc:MGI:1914704]
ENSMUSG00000019977	765.246	0.107104	0.0915085	0.192703	0.68997	Hbs1l	Hbs1-like (S. cerevisiae) [Source:MGI Symbol;Acc:MGI:1891704]
ENSMUSG00000019978	3115.52	-0.0498904	0.152055	0.673143	0.958638	Epb41l2	erythrocyte membrane protein band 4.1 like 2 [Source:MGI Symbol;Acc:MGI:103009]
ENSMUSG00000019979	1532.18	0.164545	0.107522	0.0889436	0.477131	Apaf1	apoptotic peptidase activating factor 1 [Source:MGI Symbol;Acc:MGI:1306796]
ENSMUSG00000019982	0.971658	-0.0251985	0.243608	0.489406	NA	Myb	myeloblastosis oncogene [Source:MGI Symbol;Acc:MGI:97249]
ENSMUSG00000019984	622.212	-0.0360815	0.155294	0.765321	0.975677	Med23	mediator complex subunit 23 [Source:MGI Symbol;Acc:MGI:1917458]
ENSMUSG00000019986	80.063	-0.00457599	0.174265	0.968427	0.996143	Ahi1	Abelson helper integration site 1 [Source:MGI Symbol;Acc:MGI:87971]
ENSMUSG00000019987	3.54823	-0.00261775	0.237854	0.959558	0.995662	Arg1	arginase, liver [Source:MGI Symbol;Acc:MGI:88070]
ENSMUSG00000019988	345.256	-0.000123873	0.171936	0.995574	0.99902	Nedd1	neural precursor cell expressed, developmentally down-regulated gene 1 [Source:MGI Symbol;Acc:MGI:97293]
ENSMUSG00000019990	297.008	-0.0148589	0.193037	0.928306	0.993781	Pde7b	phosphodiesterase 7B [Source:MGI Symbol;Acc:MGI:1352752]
ENSMUSG00000019992	57.1482	-0.146291	0.216537	0.265677	0.777826	Mtfr2	mitochondrial fission regulator 2 [Source:MGI Symbol;Acc:MGI:1919054]
ENSMUSG00000019996	12.9478	-0.0501479	0.243091	0.415945	0.87689	Map7	microtubule-associated protein 7 [Source:MGI Symbol;Acc:MGI:1328328]
ENSMUSG00000019997	42.3577	-0.055272	0.227604	0.565033	0.931364	Ccn2	cellular communication network factor 2 [Source:MGI Symbol;Acc:MGI:95537]
ENSMUSG00000019998	3442.13	0.124931	0.12585	0.248897	0.762166	Stx7	syntaxin 7 [Source:MGI Symbol;Acc:MGI:1858210]
ENSMUSG00000020003	363.673	0.130563	0.103662	0.168726	0.654636	Pex7	peroxisomal biogenesis factor 7 [Source:MGI Symbol;Acc:MGI:1321392]
ENSMUSG00000020009	4281.94	-0.0283016	0.0918666	0.725937	0.967612	Ifngr1	interferon gamma receptor 1 [Source:MGI Symbol;Acc:MGI:107655]
ENSMUSG00000020010	18.9058	0.0467012	0.21274	0.674479	0.958638	Vnn3	vanin 3 [Source:MGI Symbol;Acc:MGI:1347055]
ENSMUSG00000020014	0.736451	0.00433245	0.244372	0.931512	NA	Cfap54	cilia and flagella associated protein 54 [Source:MGI Symbol;Acc:MGI:1922208]
ENSMUSG00000020015	607.551	0.108384	0.184499	0.397962	0.868626	Cdk17	cyclin-dependent kinase 17 [Source:MGI Symbol;Acc:MGI:97517]
ENSMUSG00000020017	6.95688	0.0626563	0.246147	0.332449	0.830659	Hal	histidine ammonia lyase [Source:MGI Symbol;Acc:MGI:96010]
ENSMUSG00000020018	250.72	0.0730742	0.1516	0.541364	0.921663	Snrpf	small nuclear ribonucleoprotein polypeptide F [Source:MGI Symbol;Acc:MGI:1917128]
ENSMUSG00000020019	4.79539	-0.00571012	0.232144	0.934006	0.994846	Ntn4	netrin 4 [Source:MGI Symbol;Acc:MGI:1888978]
ENSMUSG00000020020	0.702333	0.0118809	0.24454	0.729584	NA	Usp44	ubiquitin specific peptidase 44 [Source:MGI Symbol;Acc:MGI:3045318]
ENSMUSG00000020021	935.802	-0.0176022	0.154343	0.867929	0.989362	Fgd6	FYVE, RhoGEF and PH domain containing 6 [Source:MGI Symbol;Acc:MGI:1261419]
ENSMUSG00000020022	453.883	0.039498	0.166923	0.748272	0.972331	Ndufa12	NADH:ubiquinone oxidoreductase subunit A12 [Source:MGI Symbol;Acc:MGI:1913664]
ENSMUSG00000020023	1239.78	-0.0102381	0.165524	0.946909	0.995662	Tmcc3	transmembrane and coiled coil domains 3 [Source:MGI Symbol;Acc:MGI:2442900]
ENSMUSG00000020024	487.3	0.240071	0.136488	0.0385371	0.292941	Cep83	centrosomal protein 83 [Source:MGI Symbol;Acc:MGI:1924298]
ENSMUSG00000020027	48.9794	0.166071	0.210169	0.222325	0.73162	Socs2	suppressor of cytokine signaling 2 [Source:MGI Symbol;Acc:MGI:1201787]
ENSMUSG00000020029	903.331	-0.168467	0.0917711	0.0440941	0.317756	Nudt4	nudix (nucleoside diphosphate linked moiety X)-type motif 4 [Source:MGI Symbol;Acc:MGI:1918457]
ENSMUSG00000020032	538.265	0.340248	0.167422	0.012202	0.136761	Nuak1	NUAK family, SNF1-like kinase, 1 [Source:MGI Symbol;Acc:MGI:1925226]
ENSMUSG00000020034	1295.75	-0.0913388	0.145171	0.424648	0.879986	Tcp11l2	t-complex 11 (mouse) like 2 [Source:MGI Symbol;Acc:MGI:2444679]
ENSMUSG00000020038	309.222	0.202872	0.236017	0.152954	0.627527	Cry1	cryptochrome 1 (photolyase-like) [Source:MGI Symbol;Acc:MGI:1270841]
ENSMUSG00000020042	72.8197	-0.0231939	0.191085	0.845187	0.986365	Btbd11	BTB (POZ) domain containing 11 [Source:MGI Symbol;Acc:MGI:1921257]
ENSMUSG00000020044	21.8686	-0.0114656	0.236934	0.842037	0.986365	Timp3	tissue inhibitor of metalloproteinase 3 [Source:MGI Symbol;Acc:MGI:98754]
ENSMUSG00000020048	12318.5	0.0825784	0.0896734	0.328214	0.827081	Hsp90b1	heat shock protein 90, beta (Grp94), member 1 [Source:MGI Symbol;Acc:MGI:98817]
ENSMUSG00000020053	9187.19	0.0119928	0.123294	0.907823	0.993397	Igf1	insulin-like growth factor 1 [Source:MGI Symbol;Acc:MGI:96432]
ENSMUSG00000020056	536.943	0.183355	0.168268	0.15525	0.631992	Washc3	WASH complex subunit 3 [Source:MGI Symbol;Acc:MGI:1914532]
ENSMUSG00000020057	1813.17	0.0581956	0.0933359	0.497508	0.90783	Dram1	DNA-damage regulated autophagy modulator 1 [Source:MGI Symbol;Acc:MGI:1918962]
ENSMUSG00000020059	1.63114	-0.0104732	0.240972	0.798842	NA	Sycp3	synaptonemal complex protein 3 [Source:MGI Symbol;Acc:MGI:109542]
ENSMUSG00000020061	1.66283	-0.0135569	0.242296	0.694613	NA	Mybpc1	myosin binding protein C, slow-type [Source:MGI Symbol;Acc:MGI:1336213]
ENSMUSG00000020063	579.653	0.0303187	0.174493	0.805446	0.981432	Sirt1	sirtuin 1 [Source:MGI Symbol;Acc:MGI:2135607]
ENSMUSG00000020064	1492.76	-0.0283331	0.11829	0.78714	0.979672	Herc4	hect domain and RLD 4 [Source:MGI Symbol;Acc:MGI:1914595]
ENSMUSG00000020069	200.758	-0.192684	0.151539	0.115392	0.549071	Hnrnph3	heterogeneous nuclear ribonucleoprotein H3 [Source:MGI Symbol;Acc:MGI:1926462]
ENSMUSG00000020070	301.993	-0.119943	0.189179	0.355244	0.846272	Rufy2	RUN and FYVE domain-containing 2 [Source:MGI Symbol;Acc:MGI:1917682]
ENSMUSG00000020072	6.49327	0.00849146	0.231286	0.912726	0.993397	Pbld2	phenazine biosynthesis-like protein domain containing 2 [Source:MGI Symbol;Acc:MGI:1914557]
ENSMUSG00000020074	1166.04	-0.0788327	0.152686	0.523534	0.915892	Ccar1	cell division cycle and apoptosis regulator 1 [Source:MGI Symbol;Acc:MGI:1914750]
ENSMUSG00000020075	1754.07	0.202178	0.156442	0.0986351	0.505724	Ddx21	DEAD (Asp-Glu-Ala-Asp) box polypeptide 21 [Source:MGI Symbol;Acc:MGI:1860494]
ENSMUSG00000020076	1141.95	0.0664473	0.0829605	0.388996	0.864115	Ddx50	DEAD (Asp-Glu-Ala-Asp) box polypeptide 50 [Source:MGI Symbol;Acc:MGI:2182303]
ENSMUSG00000020077	4556.63	1.32153	0.188155	1.35194e-13	1.31893e-11	Srgn	serglycin [Source:MGI Symbol;Acc:MGI:97756]
ENSMUSG00000020078	3055.69	0.155861	0.0843816	0.0509497	0.345676	Vps26a	VPS26 retromer complex component A [Source:MGI Symbol;Acc:MGI:1353654]
ENSMUSG00000020079	235.456	-0.0225249	0.162537	0.851306	0.987015	Supv3l1	suppressor of var1, 3-like 1 (S. cerevisiae) [Source:MGI Symbol;Acc:MGI:2441711]
ENSMUSG00000020085	502.123	-0.0625495	0.088892	0.44675	0.888933	Aifm2	apoptosis-inducing factor, mitochondrion-associated 2 [Source:MGI Symbol;Acc:MGI:1918611]
ENSMUSG00000020086	10.9878	-0.082221	0.230276	0.43465	0.885617	Macroh2a2	macroH2A.2 histone [Source:MGI Symbol;Acc:MGI:3037658]
ENSMUSG00000020087	313.573	-0.0254865	0.136226	0.82593	0.984855	Tysnd1	trypsin domain containing 1 [Source:MGI Symbol;Acc:MGI:1919017]
ENSMUSG00000020088	2098.9	0.180108	0.0778265	0.0139714	0.1511	Sar1a	secretion associated Ras related GTPase 1A [Source:MGI Symbol;Acc:MGI:98230]
ENSMUSG00000020089	185.884	0.043026	0.15848	0.7192	0.967612	Ppa1	pyrophosphatase (inorganic) 1 [Source:MGI Symbol;Acc:MGI:97831]
ENSMUSG00000020091	2980.39	-0.353582	0.104553	0.000232693	0.00593094	Eif4ebp2	eukaryotic translation initiation factor 4E binding protein 2 [Source:MGI Symbol;Acc:MGI:109198]
ENSMUSG00000020092	664.566	-0.0476626	0.138079	0.677095	0.958638	Pald1	phosphatase domain containing, paladin 1 [Source:MGI Symbol;Acc:MGI:1351623]
ENSMUSG00000020097	15652.3	-0.0635538	0.145568	0.682344	0.960264	Sgpl1	sphingosine phosphate lyase 1 [Source:MGI Symbol;Acc:MGI:1261415]
ENSMUSG00000020099	83.0882	-0.0512834	0.164616	0.675653	0.958638	Unc5b	unc-5 netrin receptor B [Source:MGI Symbol;Acc:MGI:894703]
ENSMUSG00000020100	2139.56	-0.191108	0.18383	0.165093	0.649808	Slc29a3	solute carrier family 29 (nucleoside transporters), member 3 [Source:MGI Symbol;Acc:MGI:1918529]
ENSMUSG00000020101	13118.1	-0.0373881	0.106009	0.694083	0.962657	Vsir	V-set immunoregulatory receptor [Source:MGI Symbol;Acc:MGI:1921298]
ENSMUSG00000020102	889.584	0.0271354	0.176356	0.827231	0.985021	Slc16a7	solute carrier family 16 (monocarboxylic acid transporters), member 7 [Source:MGI Symbol;Acc:MGI:1330284]
ENSMUSG00000020105	17.4762	-0.0646194	0.221913	0.547888	0.924411	Lrig3	leucine-rich repeats and immunoglobulin-like domains 3 [Source:MGI Symbol;Acc:MGI:2443955]
ENSMUSG00000020107	460.102	0.0339367	0.123933	0.741358	0.970749	Anapc16	anaphase promoting complex subunit 16 [Source:MGI Symbol;Acc:MGI:1289325]
ENSMUSG00000020108	27.0682	0.266897	0.322576	0.078212	0.447568	Ddit4	DNA-damage-inducible transcript 4 [Source:MGI Symbol;Acc:MGI:1921997]
ENSMUSG00000020109	1103.25	-0.000969783	0.0683322	0.988154	0.997461	Dnajb12	DnaJ heat shock protein family (Hsp40) member B12 [Source:MGI Symbol;Acc:MGI:1931881]
ENSMUSG00000020111	938.326	0.0969175	0.102153	0.298729	0.803999	Micu1	mitochondrial calcium uptake 1 [Source:MGI Symbol;Acc:MGI:2384909]
ENSMUSG00000020114	1554.77	0.107947	0.186695	0.378365	0.856788	Cand1	cullin associated and neddylation disassociated 1 [Source:MGI Symbol;Acc:MGI:1261820]
ENSMUSG00000020115	1975.8	-0.00832222	0.0999396	0.889147	0.991293	Tbk1	TANK-binding kinase 1 [Source:MGI Symbol;Acc:MGI:1929658]
ENSMUSG00000020116	454.391	-0.0724961	0.0904496	0.387341	0.864092	Pno1	partner of NOB1 homolog [Source:MGI Symbol;Acc:MGI:1913499]
ENSMUSG00000020120	24558	1.49841	0.248729	9.64163e-11	7.53539e-09	Plek	pleckstrin [Source:MGI Symbol;Acc:MGI:1860485]
ENSMUSG00000020121	4.42328	0.0271198	0.23895	0.646407	0.951844	Srgap1	SLIT-ROBO Rho GTPase activating protein 1 [Source:MGI Symbol;Acc:MGI:2152936]
ENSMUSG00000020122	13.6727	0.045661	0.233013	0.589208	0.936717	Egfr	epidermal growth factor receptor [Source:MGI Symbol;Acc:MGI:95294]
ENSMUSG00000020124	1496.99	0.140464	0.0623299	0.0187454	0.184761	Usp15	ubiquitin specific peptidase 15 [Source:MGI Symbol;Acc:MGI:101857]
ENSMUSG00000020128	1346	-0.127063	0.139364	0.274947	0.784258	Vps54	VPS54 GARP complex subunit [Source:MGI Symbol;Acc:MGI:2178798]
ENSMUSG00000020130	1412.24	-0.0321138	0.169421	0.776723	0.977712	Tbc1d15	TBC1 domain family, member 15 [Source:MGI Symbol;Acc:MGI:1913937]
ENSMUSG00000020131	17.004	-0.0388794	0.228557	0.669349	0.957682	Pcsk4	proprotein convertase subtilisin/kexin type 4 [Source:MGI Symbol;Acc:MGI:97514]
ENSMUSG00000020132	1602.46	0.185899	0.107543	0.0528956	0.354232	Rab21	RAB21, member RAS oncogene family [Source:MGI Symbol;Acc:MGI:894308]
ENSMUSG00000020133	766.773	-0.0455383	0.13954	0.683555	0.960598	2310011J03Rik	RIKEN cDNA 2310011J03 gene [Source:MGI Symbol;Acc:MGI:1913624]
ENSMUSG00000020134	1396.3	0.281992	0.204357	0.0537525	0.357155	Peli1	pellino 1 [Source:MGI Symbol;Acc:MGI:1914495]
ENSMUSG00000020135	14.9338	0.0256201	0.228042	0.763572	0.975677	Apc2	APC regulator of WNT signaling pathway 2 [Source:MGI Symbol;Acc:MGI:1346052]
ENSMUSG00000020137	117.459	-0.268359	0.225966	0.0731524	0.430814	Thap2	THAP domain containing, apoptosis associated protein 2 [Source:MGI Symbol;Acc:MGI:1914066]
ENSMUSG00000020142	33.1156	0.00956638	0.237593	0.865495	0.989362	Slc1a4	solute carrier family 1 (glutamate/neutral amino acid transporter), member 4 [Source:MGI Symbol;Acc:MGI:2135601]
ENSMUSG00000020143	7345.71	-0.0840532	0.119681	0.39958	0.869743	Dock2	dedicator of cyto-kinesis 2 [Source:MGI Symbol;Acc:MGI:2149010]
ENSMUSG00000020149	4407.47	0.179099	0.11725	0.0869861	0.471458	Rab1a	RAB1A, member RAS oncogene family [Source:MGI Symbol;Acc:MGI:97842]
ENSMUSG00000020150	196.216	0.0432595	0.180915	0.726917	0.967612	Gamt	guanidinoacetate methyltransferase [Source:MGI Symbol;Acc:MGI:1098221]
ENSMUSG00000020152	9430.54	0.0209183	0.129992	0.870019	0.989411	Actr2	ARP2 actin-related protein 2 [Source:MGI Symbol;Acc:MGI:1913963]
ENSMUSG00000020153	769.644	0.00729904	0.155299	0.957209	0.995662	Ndufs7	NADH:ubiquinone oxidoreductase core subunit S7 [Source:MGI Symbol;Acc:MGI:1922656]
ENSMUSG00000020154	0.85506	-0.00110583	0.244548	0.984885	NA	Ptprb	protein tyrosine phosphatase, receptor type, B [Source:MGI Symbol;Acc:MGI:97809]
ENSMUSG00000020156	340.615	-0.227728	0.164825	0.076866	0.442731	Pwwp3a	PWWP domain containing 3A, DNA repair factor [Source:MGI Symbol;Acc:MGI:1915364]
ENSMUSG00000020160	34.9212	0.0369184	0.193639	0.757851	0.974705	Meis1	Meis homeobox 1 [Source:MGI Symbol;Acc:MGI:104717]
ENSMUSG00000020163	823.922	0.0245516	0.175645	0.837886	0.986365	Uqcr11	ubiquinol-cytochrome c reductase, complex III subunit XI [Source:MGI Symbol;Acc:MGI:1913844]
ENSMUSG00000020166	988.373	0.189233	0.120449	0.0732686	0.431139	Cnot2	CCR4-NOT transcription complex, subunit 2 [Source:MGI Symbol;Acc:MGI:1919318]
ENSMUSG00000020167	675.186	-0.0132974	0.0991305	0.883937	0.991012	Tcf3	transcription factor 3 [Source:MGI Symbol;Acc:MGI:98510]
ENSMUSG00000020170	748.661	-0.113714	0.205819	0.370648	0.853087	Frs2	fibroblast growth factor receptor substrate 2 [Source:MGI Symbol;Acc:MGI:1100860]
ENSMUSG00000020171	501.732	0.103922	0.129989	0.356984	0.846395	Yeats4	YEATS domain containing 4 [Source:MGI Symbol;Acc:MGI:1927224]
ENSMUSG00000020175	22.1845	0.0102382	0.214598	0.925573	0.993781	Rab36	RAB36, member RAS oncogene family [Source:MGI Symbol;Acc:MGI:1924127]
ENSMUSG00000020176	6.12921	-0.0422982	0.24577	0.342034	0.835311	Grb10	growth factor receptor bound protein 10 [Source:MGI Symbol;Acc:MGI:103232]
ENSMUSG00000020178	33.9474	0.194944	0.326074	0.0725261	0.428552	Adora2a	adenosine A2a receptor [Source:MGI Symbol;Acc:MGI:99402]
ENSMUSG00000020180	614.386	0.138315	0.156111	0.265444	0.777826	Snrpd3	small nuclear ribonucleoprotein D3 [Source:MGI Symbol;Acc:MGI:1914582]
ENSMUSG00000020183	8.03729	-0.0249247	0.241293	0.619993	0.944633	Cpm	carboxypeptidase M [Source:MGI Symbol;Acc:MGI:1917824]
ENSMUSG00000020184	4834.05	0.411195	0.182539	0.00501251	0.0720599	Mdm2	transformed mouse 3T3 cell double minute 2 [Source:MGI Symbol;Acc:MGI:96952]
ENSMUSG00000020185	24.59	0.109441	0.241951	0.314265	0.816912	E2f7	E2F transcription factor 7 [Source:MGI Symbol;Acc:MGI:1289147]
ENSMUSG00000020186	21.7648	0.405838	0.479269	0.0298909	0.249101	Csrp2	cysteine and glycine-rich protein 2 [Source:MGI Symbol;Acc:MGI:1202907]
ENSMUSG00000020189	10099.3	-0.0279652	0.206927	0.798173	0.980454	Osbpl8	oxysterol binding protein-like 8 [Source:MGI Symbol;Acc:MGI:2443807]
ENSMUSG00000020190	4786.5	0.0973202	0.0775553	0.184177	0.677931	Mknk2	MAP kinase-interacting serine/threonine kinase 2 [Source:MGI Symbol;Acc:MGI:894279]
ENSMUSG00000020191	4.55078	0.0432457	0.241614	0.479743	0.898154	Spata48	spermatogenesis associated 48 [Source:MGI Symbol;Acc:MGI:1921112]
ENSMUSG00000020193	8.59496	0.0260631	0.222206	0.784148	0.979672	Zpbp	zona pellucida binding protein [Source:MGI Symbol;Acc:MGI:1855701]
ENSMUSG00000020196	1513.84	-0.123013	0.163809	0.351441	0.843365	Cabin1	calcineurin binding protein 1 [Source:MGI Symbol;Acc:MGI:1298375]
ENSMUSG00000020198	3832.25	0.046589	0.0972254	0.605885	0.941171	Ap3d1	adaptor-related protein complex 3, delta 1 subunit [Source:MGI Symbol;Acc:MGI:107734]
ENSMUSG00000020205	548.761	3.20277	0.278334	5.76055e-32	1.45516e-29	Phlda1	pleckstrin homology like domain, family A, member 1 [Source:MGI Symbol;Acc:MGI:1096880]
ENSMUSG00000020211	744.584	0.0320885	0.0986008	0.740531	0.970421	Sf3a2	splicing factor 3a, subunit 2 [Source:MGI Symbol;Acc:MGI:104912]
ENSMUSG00000020212	92.2869	-0.0318414	0.183701	0.792276	0.980154	Mdm1	transformed mouse 3T3 cell double minute 1 [Source:MGI Symbol;Acc:MGI:96951]
ENSMUSG00000020216	4.48266	0.0200517	0.238517	0.731462	0.968663	Jsrp1	junctional sarcoplasmic reticulum protein 1 [Source:MGI Symbol;Acc:MGI:1916700]
ENSMUSG00000020219	582.432	0.0603299	0.166763	0.62589	0.945904	Timm13	translocase of inner mitochondrial membrane 13 [Source:MGI Symbol;Acc:MGI:1353432]
ENSMUSG00000020220	1681.22	0.167726	0.131619	0.139357	0.601352	Vps13d	vacuolar protein sorting 13D [Source:MGI Symbol;Acc:MGI:2448530]
ENSMUSG00000020224	465.568	-0.0406574	0.171974	0.739745	0.970109	Llph	LLP homolog, long-term synaptic facilitation (Aplysia) [Source:MGI Symbol;Acc:MGI:1913475]
ENSMUSG00000020225	1026.58	0.110754	0.13336	0.338318	0.83348	Tmbim4	transmembrane BAX inhibitor motif containing 4 [Source:MGI Symbol;Acc:MGI:1915462]
ENSMUSG00000020227	569.577	0.108946	0.108558	0.259266	0.773418	Irak3	interleukin-1 receptor-associated kinase 3 [Source:MGI Symbol;Acc:MGI:1921164]
ENSMUSG00000020228	493.365	-0.0537395	0.0985523	0.550629	0.925425	Helb	helicase (DNA) B [Source:MGI Symbol;Acc:MGI:2152895]
ENSMUSG00000020230	338.866	0.150394	0.112806	0.135858	0.595336	Prmt2	protein arginine N-methyltransferase 2 [Source:MGI Symbol;Acc:MGI:1316652]
ENSMUSG00000020231	603.802	-0.112533	0.188743	0.382973	0.859983	Dip2a	disco interacting protein 2 homolog A [Source:MGI Symbol;Acc:MGI:2385920]
ENSMUSG00000020232	671.049	-0.117062	0.143693	0.303384	0.807714	Hmg20b	high mobility group 20B [Source:MGI Symbol;Acc:MGI:1341190]
ENSMUSG00000020234	4.89558	-0.00242433	0.238397	0.957175	0.995662	4930404N11Rik	RIKEN cDNA 4930404N11 gene [Source:MGI Symbol;Acc:MGI:1921072]
ENSMUSG00000020235	636.205	0.0159944	0.0830955	0.834631	0.986365	Fzr1	fizzy and cell division cycle 20 related 1 [Source:MGI Symbol;Acc:MGI:1926790]
ENSMUSG00000020238	1410.95	0.0357665	0.101216	0.697937	0.963557	Ncln	nicalin [Source:MGI Symbol;Acc:MGI:1926081]
ENSMUSG00000020241	8.94595	-0.0209413	0.237402	0.731238	0.968663	Col6a2	collagen, type VI, alpha 2 [Source:MGI Symbol;Acc:MGI:88460]
ENSMUSG00000020246	334.225	0.121859	0.176753	0.341465	0.835141	Hcfc2	host cell factor C2 [Source:MGI Symbol;Acc:MGI:1915183]
ENSMUSG00000020248	205.688	0.0186091	0.142224	0.865335	0.989362	Nfyb	nuclear transcription factor-Y beta [Source:MGI Symbol;Acc:MGI:97317]
ENSMUSG00000020250	5845.65	0.53892	0.18558	0.000513272	0.0115617	Txnrd1	thioredoxin reductase 1 [Source:MGI Symbol;Acc:MGI:1354175]
ENSMUSG00000020253	607.891	-0.0438353	0.123228	0.676568	0.958638	Ppm1m	protein phosphatase 1M [Source:MGI Symbol;Acc:MGI:1915155]
ENSMUSG00000020255	909.709	0.132899	0.0897571	0.115686	0.549528	D10Wsu102e	DNA segment, Chr 10, Wayne State University 102, expressed [Source:MGI Symbol;Acc:MGI:106381]
ENSMUSG00000020256	2.97042	0.0365819	0.24497	0.387004	0.863495	Aldh1l2	aldehyde dehydrogenase 1 family, member L2 [Source:MGI Symbol;Acc:MGI:2444680]
ENSMUSG00000020257	1006.68	-0.095129	0.123834	0.363359	0.850708	Wdr82	WD repeat domain containing 82 [Source:MGI Symbol;Acc:MGI:1924555]
ENSMUSG00000020258	29.2302	0.0407941	0.212995	0.702479	0.965262	Glyctk	glycerate kinase [Source:MGI Symbol;Acc:MGI:2444085]
ENSMUSG00000020260	1345.36	0.356224	0.112628	0.000484548	0.0110377	Pofut2	protein O-fucosyltransferase 2 [Source:MGI Symbol;Acc:MGI:1916863]
ENSMUSG00000020261	1733.45	-0.175466	0.172546	0.180764	0.674453	Slc36a1	solute carrier family 36 (proton/amino acid symporter), member 1 [Source:MGI Symbol;Acc:MGI:2445299]
ENSMUSG00000020262	31.3011	-0.00715398	0.210464	0.943994	0.995662	Adarb1	adenosine deaminase, RNA-specific, B1 [Source:MGI Symbol;Acc:MGI:891999]
ENSMUSG00000020263	1520.72	-0.0800828	0.0982295	0.354218	0.844701	Appl2	adaptor protein, phosphotyrosine interaction, PH domain and leucine zipper containing 2 [Source:MGI Symbol;Acc:MGI:2384914]
ENSMUSG00000020264	32.0291	-0.0180865	0.188596	0.87758	0.991012	Slc36a2	solute carrier family 36 (proton/amino acid symporter), member 2 [Source:MGI Symbol;Acc:MGI:1891430]
ENSMUSG00000020265	2019.36	-0.017035	0.0586867	0.733882	0.969143	Sumo3	small ubiquitin-like modifier 3 [Source:MGI Symbol;Acc:MGI:1336201]
ENSMUSG00000020267	1700.37	0.0368916	0.13393	0.754794	0.973849	Hint1	histidine triad nucleotide binding protein 1 [Source:MGI Symbol;Acc:MGI:1321133]
ENSMUSG00000020268	12.8	-0.00981753	0.234337	0.881846	0.991012	Lyrm7	LYR motif containing 7 [Source:MGI Symbol;Acc:MGI:1922780]
ENSMUSG00000020271	2189.3	0.0586417	0.175861	0.646934	0.951844	Fbxw11	F-box and WD-40 domain protein 11 [Source:MGI Symbol;Acc:MGI:2144023]
ENSMUSG00000020272	1275.56	-0.00448088	0.134307	0.966664	0.995662	Stk10	serine/threonine kinase 10 [Source:MGI Symbol;Acc:MGI:1099439]
ENSMUSG00000020273	189.867	-0.0137917	0.18604	0.90593	0.993397	Papolg	poly(A) polymerase gamma [Source:MGI Symbol;Acc:MGI:2442119]
ENSMUSG00000020275	4834.52	1.37376	0.279866	5.14509e-08	2.95863e-06	Rel	reticuloendotheliosis oncogene [Source:MGI Symbol;Acc:MGI:97897]
ENSMUSG00000020277	1052.53	0.0588701	0.113501	0.548365	0.924601	Pfkl	phosphofructokinase, liver, B-type [Source:MGI Symbol;Acc:MGI:97547]
ENSMUSG00000020279	1.61035	-0.0204488	0.243113	0.566855	NA	Il9r	interleukin 9 receptor [Source:MGI Symbol;Acc:MGI:96564]
ENSMUSG00000020280	419.707	0.163269	0.175247	0.202206	0.702221	Pus10	pseudouridylate synthase 10 [Source:MGI Symbol;Acc:MGI:1921717]
ENSMUSG00000020282	33.2695	0.0831144	0.203712	0.496901	0.90783	Rhbdf1	rhomboid 5 homolog 1 [Source:MGI Symbol;Acc:MGI:104328]
ENSMUSG00000020283	491.949	0.183841	0.180981	0.162746	0.645238	Pex13	peroxisomal biogenesis factor 13 [Source:MGI Symbol;Acc:MGI:1919379]
ENSMUSG00000020284	262.031	-0.0776006	0.140899	0.501459	0.909557	Cfap410	cilia and flagella associated protein 410 [Source:MGI Symbol;Acc:MGI:1915134]
ENSMUSG00000020286	1.66365	-0.0131564	0.239074	0.80222	NA	1700093K21Rik	RIKEN cDNA 1700093K21 gene [Source:MGI Symbol;Acc:MGI:1914608]
ENSMUSG00000020287	181.526	-0.168344	0.162727	0.186079	0.682822	Mpg	N-methylpurine-DNA glycosylase [Source:MGI Symbol;Acc:MGI:97073]
ENSMUSG00000020288	321.09	0.146572	0.138108	0.200417	0.700524	Ahsa2	AHA1, activator of heat shock protein ATPase 2 [Source:MGI Symbol;Acc:MGI:1916133]
ENSMUSG00000020289	264.369	-0.183056	0.128252	0.0943919	0.491992	Nprl3	nitrogen permease regulator-like 3 [Source:MGI Symbol;Acc:MGI:109258]
ENSMUSG00000020290	1196.75	-0.0414159	0.15902	0.735564	0.969286	Xpo1	exportin 1 [Source:MGI Symbol;Acc:MGI:2144013]
ENSMUSG00000020300	3204.53	0.138824	0.26938	0.181967	0.675686	Cpeb4	cytoplasmic polyadenylation element binding protein 4 [Source:MGI Symbol;Acc:MGI:1914829]
ENSMUSG00000020305	240.566	0.243449	0.113266	0.0159076	0.163776	Asb3	ankyrin repeat and SOCS box-containing 3 [Source:MGI Symbol;Acc:MGI:1929749]
ENSMUSG00000020307	647.978	-0.0447848	0.11062	0.66618	0.955855	Cdc34	cell division cycle 34 [Source:MGI Symbol;Acc:MGI:102657]
ENSMUSG00000020308	350.713	-0.0628632	0.158222	0.601941	0.940033	Tpgs1	tubulin polyglutamylase complex subunit 1 [Source:MGI Symbol;Acc:MGI:106618]
ENSMUSG00000020309	40.4976	-0.103311	0.192863	0.410896	0.875197	Chac2	ChaC, cation transport regulator 2 [Source:MGI Symbol;Acc:MGI:1915294]
ENSMUSG00000020310	2.86099	-0.00025925	0.241759	0.993897	NA	Madcam1	mucosal vascular addressin cell adhesion molecule 1 [Source:MGI Symbol;Acc:MGI:103579]
ENSMUSG00000020311	650.692	0.0451609	0.118036	0.666168	0.955855	Erlec1	endoplasmic reticulum lectin 1 [Source:MGI Symbol;Acc:MGI:1914003]
ENSMUSG00000020312	51.229	0.0850229	0.221557	0.459238	0.89421	Shc2	SHC (Src homology 2 domain containing) transforming protein 2 [Source:MGI Symbol;Acc:MGI:106180]
ENSMUSG00000020315	1881.59	-0.0756686	0.148065	0.523071	0.915585	Sptbn1	spectrin beta, non-erythrocytic 1 [Source:MGI Symbol;Acc:MGI:98388]
ENSMUSG00000020319	109.378	0.147403	0.188063	0.265965	0.777826	Wdpcp	WD repeat containing planar cell polarity effector [Source:MGI Symbol;Acc:MGI:2144467]
ENSMUSG00000020321	2877.17	0.0555075	0.0908233	0.478219	0.897876	Mdh1	malate dehydrogenase 1, NAD (soluble) [Source:MGI Symbol;Acc:MGI:97051]
ENSMUSG00000020325	11.4175	0.0620952	0.226271	0.542048	0.92183	Fstl3	follistatin-like 3 [Source:MGI Symbol;Acc:MGI:1890391]
ENSMUSG00000020326	1520.29	-0.121213	0.106129	0.210214	0.714999	Ccng1	cyclin G1 [Source:MGI Symbol;Acc:MGI:102890]
ENSMUSG00000020327	1.17029	0.0129715	0.241303	0.769678	NA	Fgf22	fibroblast growth factor 22 [Source:MGI Symbol;Acc:MGI:1914362]
ENSMUSG00000020328	283.486	-0.0344776	0.131685	0.758355	0.97478	Nudcd2	NudC domain containing 2 [Source:MGI Symbol;Acc:MGI:1277103]
ENSMUSG00000020329	331.783	-0.0937585	0.187585	0.458177	0.893783	Polrmt	polymerase (RNA) mitochondrial (DNA directed) [Source:MGI Symbol;Acc:MGI:1915843]
ENSMUSG00000020330	81.8428	-0.00843366	0.204003	0.938493	0.995662	Hmmr	hyaluronan mediated motility receptor (RHAMM) [Source:MGI Symbol;Acc:MGI:104667]
ENSMUSG00000020331	17.0779	0.0148073	0.213972	0.883651	0.991012	Hcn2	hyperpolarization-activated, cyclic nucleotide-gated K+ 2 [Source:MGI Symbol;Acc:MGI:1298210]
ENSMUSG00000020334	166.19	-0.0809063	0.1602	0.508733	0.912723	Slc22a4	solute carrier family 22 (organic cation transporter), member 4 [Source:MGI Symbol;Acc:MGI:1353479]
ENSMUSG00000020335	0.745549	-0.0193841	0.243649	0.522143	NA	Zfp354b	zinc finger protein 354B [Source:MGI Symbol;Acc:MGI:1351476]
ENSMUSG00000020340	2124.84	-0.00915285	0.176176	0.935516	0.995195	Cyfip2	cytoplasmic FMR1 interacting protein 2 [Source:MGI Symbol;Acc:MGI:1924134]
ENSMUSG00000020346	2361.58	-0.0693077	0.068753	0.292401	0.799288	Mgat1	mannoside acetylglucosaminyltransferase 1 [Source:MGI Symbol;Acc:MGI:96973]
ENSMUSG00000020349	4369.24	0.396075	0.101956	2.87686e-05	0.000955307	Ppp2ca	protein phosphatase 2 (formerly 2A), catalytic subunit, alpha isoform [Source:MGI Symbol;Acc:MGI:1321159]
ENSMUSG00000020357	43.4999	0.0959195	0.260126	0.187951	0.684542	Flt4	FMS-like tyrosine kinase 4 [Source:MGI Symbol;Acc:MGI:95561]
ENSMUSG00000020358	3056.7	0.299121	0.0932654	0.000548275	0.0122333	Hnrnpab	heterogeneous nuclear ribonucleoprotein A/B [Source:MGI Symbol;Acc:MGI:1330294]
ENSMUSG00000020359	90.4324	-0.0260858	0.152463	0.82616	0.984855	Phykpl	5-phosphohydroxy-L-lysine phospholyase [Source:MGI Symbol;Acc:MGI:1920197]
ENSMUSG00000020361	3246.18	0.0351605	0.0984428	0.692332	0.96197	Hspa4	heat shock protein 4 [Source:MGI Symbol;Acc:MGI:1342292]
ENSMUSG00000020362	1065.61	-0.0801966	0.203854	0.508378	0.912723	Cnot6	CCR4-NOT transcription complex, subunit 6 [Source:MGI Symbol;Acc:MGI:2144529]
ENSMUSG00000020363	1.95118	-0.0201407	0.243272	0.563336	NA	Gfpt2	glutamine fructose-6-phosphate transaminase 2 [Source:MGI Symbol;Acc:MGI:1338883]
ENSMUSG00000020364	2.26907	-0.0679439	0.254587	0.120146	NA	Zfp354a	zinc finger protein 354A [Source:MGI Symbol;Acc:MGI:103172]
ENSMUSG00000020366	1044.9	-0.0934696	0.147058	0.420097	0.878391	Mapk9	mitogen-activated protein kinase 9 [Source:MGI Symbol;Acc:MGI:1346862]
ENSMUSG00000020368	7779.36	0.0838077	0.142315	0.465218	0.895241	Canx	calnexin [Source:MGI Symbol;Acc:MGI:88261]
ENSMUSG00000020372	12969.3	0.0960626	0.150751	0.421178	0.878666	Rack1	receptor for activated C kinase 1 [Source:MGI Symbol;Acc:MGI:101849]
ENSMUSG00000020375	954.857	-0.00276096	0.08163	0.969786	0.996321	Rufy1	RUN and FYVE domain containing 1 [Source:MGI Symbol;Acc:MGI:2429762]
[truncated: 15,704 more rows]

## Sheet: C. lusitaniae vs medium
gene	baseMean	log2FoldChange	lfcSE	pvalue	padj	Gene.name	Gene.description
ENSMUSG00000000001	2352.02	-0.0101792	0.119034	0.895345	0.959992	Gnai3	guanine nucleotide binding protein (G protein), alpha inhibiting 3 [Source:MGI Symbol;Acc:MGI:95773]
ENSMUSG00000000028	80.7825	-0.000366987	0.141862	0.989623	0.995906	Cdc45	cell division cycle 45 [Source:MGI Symbol;Acc:MGI:1338073]
ENSMUSG00000000037	3.58227	-0.0568495	0.173495	0.030223	NA	Scml2	Scm polycomb group protein like 2 [Source:MGI Symbol;Acc:MGI:1340042]
ENSMUSG00000000056	408.576	-0.110207	0.131366	0.200087	0.528084	Narf	nuclear prelamin A recognition factor [Source:MGI Symbol;Acc:MGI:1914858]
ENSMUSG00000000058	1149.74	-0.0950945	0.136899	0.291584	0.60265	Cav2	caveolin 2 [Source:MGI Symbol;Acc:MGI:107571]
ENSMUSG00000000078	13822.5	0.134011	0.162156	0.148586	0.475975	Klf6	Kruppel-like factor 6 [Source:MGI Symbol;Acc:MGI:1346318]
ENSMUSG00000000085	393.273	0.264476	0.122803	0.00637579	0.13871	Scmh1	sex comb on midleg homolog 1 [Source:MGI Symbol;Acc:MGI:1352762]
ENSMUSG00000000088	1531.02	0.227865	0.211305	0.0453343	0.338566	Cox5a	cytochrome c oxidase subunit 5A [Source:MGI Symbol;Acc:MGI:88474]
ENSMUSG00000000093	5.2489	0.0259402	0.159677	0.437687	0.708972	Tbx2	T-box 2 [Source:MGI Symbol;Acc:MGI:98494]
ENSMUSG00000000120	1.17524	0.0022813	0.159839	0.868983	NA	Ngfr	nerve growth factor receptor (TNFR superfamily, member 16) [Source:MGI Symbol;Acc:MGI:97323]
ENSMUSG00000000126	10.502	-0.0212521	0.153974	0.662018	0.840265	Wnt9a	wingless-type MMTV integration site family, member 9A [Source:MGI Symbol;Acc:MGI:2446084]
ENSMUSG00000000127	394.512	0.0185434	0.102234	0.814767	0.922277	Fer	fer (fms/fps related) protein kinase [Source:MGI Symbol;Acc:MGI:105917]
ENSMUSG00000000131	1896.11	0.327164	0.242003	0.0164245	0.231636	Xpo6	exportin 6 [Source:MGI Symbol;Acc:MGI:2429950]
ENSMUSG00000000134	3376.41	0.153811	0.0739667	0.0198284	0.251849	Tfe3	transcription factor E3 [Source:MGI Symbol;Acc:MGI:98511]
ENSMUSG00000000142	0.646032	0.0103606	0.160558	0.301187	NA	Axin2	axin 2 [Source:MGI Symbol;Acc:MGI:1270862]
ENSMUSG00000000148	301.388	-0.199676	0.136513	0.0409634	0.325716	Brat1	BRCA1-associated ATM activator 1 [Source:MGI Symbol;Acc:MGI:1891679]
ENSMUSG00000000149	6532.42	0.0502766	0.060077	0.344021	0.642067	Gna12	guanine nucleotide binding protein, alpha 12 [Source:MGI Symbol;Acc:MGI:95767]
ENSMUSG00000000154	57.0474	0.0901489	0.165247	0.24441	0.563719	Slc22a18	solute carrier family 22 (organic cation transporter), member 18 [Source:MGI Symbol;Acc:MGI:1336884]
ENSMUSG00000000157	0.788702	0.00225558	0.160199	0.900091	NA	Itgb2l	integrin beta 2-like [Source:MGI Symbol;Acc:MGI:1277979]
ENSMUSG00000000167	5.43139	0.0351262	0.162106	0.308087	0.61622	Pih1d2	PIH1 domain containing 2 [Source:MGI Symbol;Acc:MGI:1919864]
ENSMUSG00000000168	681.549	-0.030333	0.0876579	0.692457	0.859329	Dlat	dihydrolipoamide S-acetyltransferase (E2 component of pyruvate dehydrogenase complex) [Source:MGI Symbol;Acc:MGI:2385311]
ENSMUSG00000000171	1980.86	0.0715351	0.112839	0.407684	0.687877	Sdhd	succinate dehydrogenase complex, subunit D, integral membrane protein [Source:MGI Symbol;Acc:MGI:1914175]
ENSMUSG00000000184	101.131	0.0270646	0.159025	0.447564	0.716358	Ccnd2	cyclin D2 [Source:MGI Symbol;Acc:MGI:88314]
ENSMUSG00000000194	1823.46	-0.0724729	0.118762	0.386063	0.674532	Gpr107	G protein-coupled receptor 107 [Source:MGI Symbol;Acc:MGI:2139054]
ENSMUSG00000000202	0.98564	0.00635461	0.160236	0.51643	NA	Btbd17	BTB (POZ) domain containing 17 [Source:MGI Symbol;Acc:MGI:1919264]
ENSMUSG00000000204	6.83366	-0.00201188	0.156144	0.961843	0.987017	Slfn4	schlafen 4 [Source:MGI Symbol;Acc:MGI:1329010]
ENSMUSG00000000223	0.556798	0.00776539	0.160206	0.547166	NA	Drp2	dystrophin related protein 2 [Source:MGI Symbol;Acc:MGI:107432]
ENSMUSG00000000244	63.9457	0.0820603	0.165234	0.252379	0.570546	Tspan32	tetraspanin 32 [Source:MGI Symbol;Acc:MGI:1350360]
ENSMUSG00000000247	4.24639	0.00571146	0.159285	0.760358	NA	Lhx2	LIM homeobox protein 2 [Source:MGI Symbol;Acc:MGI:96785]
ENSMUSG00000000253	127.925	0.0461081	0.142836	0.536743	0.771797	Gmpr	guanosine monophosphate reductase [Source:MGI Symbol;Acc:MGI:1913605]
ENSMUSG00000000266	0.912386	-0.0168232	0.161034	0.238763	NA	Mid2	midline 2 [Source:MGI Symbol;Acc:MGI:1344333]
ENSMUSG00000000275	5853.55	-0.0325334	0.0928015	0.637723	0.826971	Trim25	tripartite motif-containing 25 [Source:MGI Symbol;Acc:MGI:102749]
ENSMUSG00000000276	278.833	-0.161194	0.17114	0.100805	0.426453	Dgke	diacylglycerol kinase, epsilon [Source:MGI Symbol;Acc:MGI:1889276]
ENSMUSG00000000278	6699.15	0.0229328	0.0774221	0.734583	0.880318	Scpep1	serine carboxypeptidase 1 [Source:MGI Symbol;Acc:MGI:1921867]
ENSMUSG00000000282	1784.64	-0.339243	0.12788	0.000949319	0.0386455	Mnt	max binding protein [Source:MGI Symbol;Acc:MGI:109150]
ENSMUSG00000000290	17013.4	-0.00289433	0.0810381	0.928947	0.972916	Itgb2	integrin beta 2 [Source:MGI Symbol;Acc:MGI:96611]
ENSMUSG00000000295	73.6719	0.0709995	0.149519	0.347402	0.644493	Hddc2	HD domain containing 2 [Source:MGI Symbol;Acc:MGI:1916942]
ENSMUSG00000000301	16.6281	0.150594	0.254922	0.0315166	0.298867	Pemt	phosphatidylethanolamine N-methyltransferase [Source:MGI Symbol;Acc:MGI:104535]
ENSMUSG00000000303	0.871212	-0.00652378	0.160046	0.588681	NA	Cdh1	cadherin 1 [Source:MGI Symbol;Acc:MGI:88354]
ENSMUSG00000000317	1.45581	0.00323201	0.159517	0.825225	NA	Bcl6b	B cell CLL/lymphoma 6, member B [Source:MGI Symbol;Acc:MGI:1278332]
ENSMUSG00000000318	149.947	0.0622678	0.145135	0.416653	0.694202	Clec10a	C-type lectin domain family 10, member A [Source:MGI Symbol;Acc:MGI:96975]
ENSMUSG00000000325	34.7353	0.0235138	0.149239	0.689852	0.857694	Arvcf	armadillo repeat gene deleted in velocardiofacial syndrome [Source:MGI Symbol;Acc:MGI:109620]
ENSMUSG00000000326	1476.33	0.0707282	0.100221	0.385874	0.674532	Comt	catechol-O-methyltransferase [Source:MGI Symbol;Acc:MGI:88470]
ENSMUSG00000000339	354.015	0.0608053	0.115001	0.462556	0.726073	Rtca	RNA 3'-terminal phosphate cyclase [Source:MGI Symbol;Acc:MGI:1913618]
ENSMUSG00000000340	321.593	-0.00375059	0.128448	0.961824	0.987017	Dbt	dihydrolipoamide branched chain transacylase E2 [Source:MGI Symbol;Acc:MGI:105386]
ENSMUSG00000000346	8673.72	0.0354754	0.0559483	0.491918	0.743511	Dazap2	DAZ associated protein 2 [Source:MGI Symbol;Acc:MGI:1344344]
ENSMUSG00000000355	397.112	0.0743932	0.134529	0.351228	0.647602	Mcts1	malignant T cell amplified sequence 1 [Source:MGI Symbol;Acc:MGI:1916245]
ENSMUSG00000000359	1.19591	0.00845085	0.160227	0.507616	NA	Rem1	rad and gem related GTP binding protein 1 [Source:MGI Symbol;Acc:MGI:1097696]
ENSMUSG00000000365	14.7014	-0.0209259	0.157944	0.58069	0.797675	Rnf17	ring finger protein 17 [Source:MGI Symbol;Acc:MGI:1353419]
ENSMUSG00000000374	1694.64	-0.0832576	0.145856	0.317098	0.623151	Trappc10	trafficking protein particle complex 10 [Source:MGI Symbol;Acc:MGI:1336209]
ENSMUSG00000000378	632.126	-0.0991596	0.10632	0.22963	0.552207	Ccm2	cerebral cavernous malformation 2 [Source:MGI Symbol;Acc:MGI:2384924]
ENSMUSG00000000384	424.636	0.0331936	0.101088	0.64288	0.829671	Tbrg4	transforming growth factor beta regulated gene 4 [Source:MGI Symbol;Acc:MGI:1100868]
ENSMUSG00000000386	299.864	-0.0524598	0.167326	0.186471	0.512205	Mx1	MX dynamin-like GTPase 1 [Source:MGI Symbol;Acc:MGI:97243]
ENSMUSG00000000392	3.75614	0.0127805	0.159189	0.594996	NA	Fap	fibroblast activation protein [Source:MGI Symbol;Acc:MGI:109608]
ENSMUSG00000000399	955.039	0.166529	0.138448	0.0797817	0.402033	Ndufa9	NADH:ubiquinone oxidoreductase subunit A9 [Source:MGI Symbol;Acc:MGI:1913358]
ENSMUSG00000000409	8.74108	-0.023951	0.159694	0.445277	0.714544	Lck	lymphocyte protein tyrosine kinase [Source:MGI Symbol;Acc:MGI:96756]
ENSMUSG00000000411	1.74219	-0.0233122	0.161933	0.156427	NA	Tssk3	testis-specific serine kinase 3 [Source:MGI Symbol;Acc:MGI:1929914]
ENSMUSG00000000420	1585.04	-0.158626	0.137436	0.0908944	0.412678	Galnt1	polypeptide N-acetylgalactosaminyltransferase 1 [Source:MGI Symbol;Acc:MGI:894693]
ENSMUSG00000000439	375.186	-0.0516252	0.142227	0.491452	0.74322	Mkrn2	makorin, ring finger protein, 2 [Source:MGI Symbol;Acc:MGI:1914277]
ENSMUSG00000000440	912.344	0.196585	0.138986	0.0454351	0.338937	Pparg	peroxisome proliferator activated receptor gamma [Source:MGI Symbol;Acc:MGI:97747]
ENSMUSG00000000441	2436.92	-0.032472	0.0901894	0.683336	0.854087	Raf1	v-raf-leukemia viral oncogene 1 [Source:MGI Symbol;Acc:MGI:97847]
ENSMUSG00000000486	6.91553	-0.00483105	0.154345	0.914141	0.968185	Septin1	septin 1 [Source:MGI Symbol;Acc:MGI:1858916]
ENSMUSG00000000489	2287.13	0.789843	0.149555	8.02308e-09	1.15733e-06	Pdgfb	platelet derived growth factor, B polypeptide [Source:MGI Symbol;Acc:MGI:97528]
ENSMUSG00000000530	982.579	0.244316	0.141713	0.0173983	0.237859	Acvrl1	activin A receptor, type II-like 1 [Source:MGI Symbol;Acc:MGI:1338946]
ENSMUSG00000000531	166.235	1.23405	0.196051	1.65472e-11	2.85192e-09	Grasp	GRP1 (general receptor for phosphoinositides 1)-associated scaffold protein [Source:MGI Symbol;Acc:MGI:1860303]
ENSMUSG00000000532	739.647	-0.0832887	0.136517	0.328231	0.630794	Acvr1b	activin A receptor, type 1B [Source:MGI Symbol;Acc:MGI:1338944]
ENSMUSG00000000538	589.709	-0.152356	0.129014	0.098601	0.423156	Tom1l2	target of myb1-like 2 (chicken) [Source:MGI Symbol;Acc:MGI:2443306]
ENSMUSG00000000552	1260.1	-0.0152447	0.0756013	0.827432	0.927471	Zfp385a	zinc finger protein 385A [Source:MGI Symbol;Acc:MGI:1352495]
ENSMUSG00000000555	6618.66	0.44593	0.132447	7.01624e-05	0.00463246	Itga5	integrin alpha 5 (fibronectin receptor alpha) [Source:MGI Symbol;Acc:MGI:96604]
ENSMUSG00000000561	451.359	-0.025116	0.089268	0.720737	0.874246	Wdr77	WD repeat domain 77 [Source:MGI Symbol;Acc:MGI:1917715]
ENSMUSG00000000562	37.3573	-0.0328827	0.1472	0.61266	0.816327	Adora3	adenosine A3 receptor [Source:MGI Symbol;Acc:MGI:104847]
ENSMUSG00000000563	2778.2	0.164366	0.13326	0.080602	0.402468	Atp5pb	ATP synthase peripheral stalk-membrane subunit b [Source:MGI Symbol;Acc:MGI:1100495]
ENSMUSG00000000567	0.54005	0.00790153	0.16011	0.545153	NA	Sox9	SRY (sex determining region Y)-box 9 [Source:MGI Symbol;Acc:MGI:98371]
ENSMUSG00000000568	1396.36	0.139932	0.0840038	0.0501177	0.352109	Hnrnpd	heterogeneous nuclear ribonucleoprotein D [Source:MGI Symbol;Acc:MGI:101947]
ENSMUSG00000000579	133.879	-0.370327	0.268707	0.0117506	0.194638	Dynlt1c	dynein light chain Tctex-type 1C [Source:MGI Symbol;Acc:MGI:3807476]
ENSMUSG00000000581	435.17	0.00930836	0.115088	0.904291	0.964036	C1d	C1D nuclear receptor co-repressor [Source:MGI Symbol;Acc:MGI:1927354]
ENSMUSG00000000594	8165.54	0.0173311	0.083931	0.760664	0.895403	Gm2a	GM2 ganglioside activator protein [Source:MGI Symbol;Acc:MGI:95762]
ENSMUSG00000000600	562.958	-0.116341	0.15842	0.189906	0.516467	Krit1	KRIT1, ankyrin repeat containing [Source:MGI Symbol;Acc:MGI:1930618]
ENSMUSG00000000605	1932.52	-0.142476	0.131088	0.116595	0.442192	Clcn4	chloride channel, voltage-sensitive 4 [Source:MGI Symbol;Acc:MGI:104571]
ENSMUSG00000000627	5.44537	-0.0191949	0.160701	0.35239	0.648379	Sema4f	sema domain, immunoglobulin domain (Ig), TM domain, and short cytoplasmic domain [Source:MGI Symbol;Acc:MGI:1340055]
ENSMUSG00000000628	1726.98	0.0651124	0.123376	0.442306	0.712507	Hk2	hexokinase 2 [Source:MGI Symbol;Acc:MGI:1315197]
ENSMUSG00000000631	1853.13	0.0294668	0.105957	0.714048	0.870494	Myo18a	myosin XVIIIA [Source:MGI Symbol;Acc:MGI:2667185]
ENSMUSG00000000673	9.10605	0.0108397	0.157989	0.712339	0.869801	Haao	3-hydroxyanthranilate 3,4-dioxygenase [Source:MGI Symbol;Acc:MGI:1349444]
ENSMUSG00000000682	6531.71	0.15808	0.176698	0.105269	0.431712	Cd52	CD52 antigen [Source:MGI Symbol;Acc:MGI:1346088]
ENSMUSG00000000686	347.437	-0.785858	0.200711	4.94053e-06	0.000431353	Abhd15	abhydrolase domain containing 15 [Source:MGI Symbol;Acc:MGI:1914727]
ENSMUSG00000000693	133.884	0.0351356	0.139851	0.651117	0.834285	Loxl3	lysyl oxidase-like 3 [Source:MGI Symbol;Acc:MGI:1337004]
ENSMUSG00000000708	1311.69	-0.0193047	0.125643	0.812954	0.921404	Kat2b	K(lysine) acetyltransferase 2B [Source:MGI Symbol;Acc:MGI:1343094]
ENSMUSG00000000711	3615.19	-0.128397	0.115222	0.110697	0.437612	Rab5b	RAB5B, member RAS oncogene family [Source:MGI Symbol;Acc:MGI:105938]
ENSMUSG00000000730	3.2212	0.010615	0.159525	0.59416	NA	Dnmt3l	DNA (cytosine-5-)-methyltransferase 3-like [Source:MGI Symbol;Acc:MGI:1859287]
ENSMUSG00000000732	717.141	-0.0651503	0.12547	0.430497	0.703644	Icosl	icos ligand [Source:MGI Symbol;Acc:MGI:1354701]
ENSMUSG00000000738	899.482	0.09331	0.109985	0.256848	0.57331	Spg7	SPG7, paraplegin matrix AAA peptidase subunit [Source:MGI Symbol;Acc:MGI:2385906]
ENSMUSG00000000740	7544.84	0.1981	0.196138	0.0627458	0.374763	Rpl13	ribosomal protein L13 [Source:MGI Symbol;Acc:MGI:105922]
ENSMUSG00000000743	2409.53	0.0722373	0.086641	0.308959	0.616756	Chmp1a	charged multivesicular body protein 1A [Source:MGI Symbol;Acc:MGI:1920159]
ENSMUSG00000000751	846.164	0.0747514	0.075881	0.282505	0.594457	Rpa1	replication protein A1 [Source:MGI Symbol;Acc:MGI:1915525]
ENSMUSG00000000753	12.0775	-0.00228749	0.157186	0.937675	0.976988	Serpinf1	serine (or cysteine) peptidase inhibitor, clade F, member 1 [Source:MGI Symbol;Acc:MGI:108080]
ENSMUSG00000000759	577.969	-0.132349	0.0876498	0.0739996	0.394502	Tubgcp3	tubulin, gamma complex associated protein 3 [Source:MGI Symbol;Acc:MGI:2183752]
ENSMUSG00000000776	186.415	0.0912666	0.136688	0.294662	0.605709	Polr3d	polymerase (RNA) III (DNA directed) polypeptide D [Source:MGI Symbol;Acc:MGI:1914315]
ENSMUSG00000000782	0.882232	0.00201515	0.159873	0.840583	NA	Tcf7	transcription factor 7, T cell specific [Source:MGI Symbol;Acc:MGI:98507]
ENSMUSG00000000787	10219.4	-0.0532099	0.146131	0.465705	0.728538	Ddx3x	DEAD/H (Asp-Glu-Ala-Asp/His) box polypeptide 3, X-linked [Source:MGI Symbol;Acc:MGI:103064]
ENSMUSG00000000791	291.33	-0.0683163	0.178633	0.0553901	0.361931	Il12rb1	interleukin 12 receptor, beta 1 [Source:MGI Symbol;Acc:MGI:104579]
ENSMUSG00000000804	1044.95	-0.155507	0.222167	0.0776998	0.398367	Usp32	ubiquitin specific peptidase 32 [Source:MGI Symbol;Acc:MGI:2144475]
ENSMUSG00000000811	128.474	0.0160046	0.115009	0.846584	0.936851	Txnrd3	thioredoxin reductase 3 [Source:MGI Symbol;Acc:MGI:2386711]
ENSMUSG00000000823	435.279	-0.369213	0.286571	0.0122962	0.20047	Zfp512b	zinc finger protein 512B [Source:MGI Symbol;Acc:MGI:2685478]
ENSMUSG00000000826	3509.73	-0.110874	0.149233	0.203797	0.530831	Dnajc5	DnaJ heat shock protein family (Hsp40) member C5 [Source:MGI Symbol;Acc:MGI:892995]
ENSMUSG00000000827	1074.63	0.0375167	0.0840946	0.603948	0.811398	Tpd52l2	tumor protein D52-like 2 [Source:MGI Symbol;Acc:MGI:1913564]
ENSMUSG00000000838	457.922	-0.0967568	0.180212	0.160545	0.489141	Fmr1	fragile X mental retardation 1 [Source:MGI Symbol;Acc:MGI:95564]
ENSMUSG00000000861	5.41775	-0.000575294	0.156168	0.977982	0.993332	Bcl11a	B cell CLL/lymphoma 11A (zinc finger protein) [Source:MGI Symbol;Acc:MGI:106190]
ENSMUSG00000000876	295.41	0.18796	0.145466	0.0585546	0.369246	Pxmp4	peroxisomal membrane protein 4 [Source:MGI Symbol;Acc:MGI:1891701]
ENSMUSG00000000881	133.314	-0.0361842	0.136222	0.634617	0.825608	Dlg3	discs large MAGUK scaffold protein 3 [Source:MGI Symbol;Acc:MGI:1888986]
ENSMUSG00000000884	45.5954	-0.00287348	0.138742	0.96763	0.989297	Gnb1l	guanine nucleotide binding protein (G protein), beta polypeptide 1-like [Source:MGI Symbol;Acc:MGI:1338057]
ENSMUSG00000000901	12.1321	0.0693201	0.16935	0.222468	0.545926	Mmp11	matrix metallopeptidase 11 [Source:MGI Symbol;Acc:MGI:97008]
ENSMUSG00000000902	608.379	0.133741	0.130261	0.140388	0.465843	Smarcb1	SWI/SNF related, matrix associated, actin dependent regulator of chromatin, subfamily b, member 1 [Source:MGI Symbol;Acc:MGI:1328366]
ENSMUSG00000000915	6.96662	0.0755256	0.185461	0.00973016	0.176406	Hip1r	huntingtin interacting protein 1 related [Source:MGI Symbol;Acc:MGI:1352504]
ENSMUSG00000000916	114.383	-0.533649	0.221354	0.00100425	0.0403861	Nsun5	NOL1/NOP2/Sun domain family, member 5 [Source:MGI Symbol;Acc:MGI:2140844]
ENSMUSG00000000934	69.5867	0.157162	0.174553	0.107569	0.434301	Top1mt	DNA topoisomerase 1, mitochondrial [Source:MGI Symbol;Acc:MGI:1920210]
ENSMUSG00000000942	5.86343	-0.00979153	0.157672	0.745509	0.887402	Hoxa4	homeobox A4 [Source:MGI Symbol;Acc:MGI:96176]
ENSMUSG00000000957	574.963	0.0706641	0.158606	0.323806	0.628003	Mmp14	matrix metallopeptidase 14 (membrane-inserted) [Source:MGI Symbol;Acc:MGI:101900]
ENSMUSG00000000958	475.895	0.0122307	0.106062	0.872544	0.949266	Slc7a7	solute carrier family 7 (cationic amino acid transporter, y+ system), member 7 [Source:MGI Symbol;Acc:MGI:1337120]
ENSMUSG00000000959	910.037	0.0821559	0.0981363	0.274568	0.588274	Oxa1l	oxidase assembly 1-like [Source:MGI Symbol;Acc:MGI:1916339]
ENSMUSG00000000976	432.209	-0.163077	0.181928	0.0940701	0.417387	Heatr6	HEAT repeat containing 6 [Source:MGI Symbol;Acc:MGI:1919790]
ENSMUSG00000000982	11303.4	4.02707	0.247533	7.17102e-61	2.37916e-57	Ccl3	chemokine (C-C motif) ligand 3 [Source:MGI Symbol;Acc:MGI:98260]
ENSMUSG00000000983	1.90463	0.0208102	0.160605	0.361613	NA	Wfdc18	WAP four-disulfide core domain 18 [Source:MGI Symbol;Acc:MGI:107506]
ENSMUSG00000001014	5.6699	0.0260756	0.159895	0.422677	0.698985	Icam4	intercellular adhesion molecule 4, Landsteiner-Wiener blood group [Source:MGI Symbol;Acc:MGI:1925619]
ENSMUSG00000001016	324.809	0.0708531	0.111223	0.403653	0.686163	Ilf2	interleukin enhancer binding factor 2 [Source:MGI Symbol;Acc:MGI:1915031]
ENSMUSG00000001017	1404.7	0.0987426	0.0617609	0.0830777	0.406086	Chtop	chromatin target of PRMT1 [Source:MGI Symbol;Acc:MGI:1913761]
ENSMUSG00000001018	1164.3	-0.109125	0.0689294	0.0831766	0.406314	Snapin	SNAP-associated protein [Source:MGI Symbol;Acc:MGI:1333745]
ENSMUSG00000001020	5677.69	0.114227	0.193231	0.120463	0.448432	S100a4	S100 calcium binding protein A4 [Source:MGI Symbol;Acc:MGI:1330282]
ENSMUSG00000001021	0.478077	-0.000718197	0.16028	0.987365	NA	S100a3	S100 calcium binding protein A3 [Source:MGI Symbol;Acc:MGI:1338849]
ENSMUSG00000001025	3538.47	0.162692	0.238795	0.0644532	0.378582	S100a6	S100 calcium binding protein A6 (calcyclin) [Source:MGI Symbol;Acc:MGI:1339467]
ENSMUSG00000001029	71.03	0.107367	0.189442	0.128774	0.456404	Icam2	intercellular adhesion molecule 2 [Source:MGI Symbol;Acc:MGI:96394]
ENSMUSG00000001034	733.498	0.000900358	0.119098	0.994634	0.998029	Mapk7	mitogen-activated protein kinase 7 [Source:MGI Symbol;Acc:MGI:1346347]
ENSMUSG00000001036	83.5201	-0.103433	0.158825	0.221648	0.545143	Epn2	epsin 2 [Source:MGI Symbol;Acc:MGI:1333766]
ENSMUSG00000001039	13.5555	0.0518168	0.163177	0.298037	0.608686	B9d1	B9 protein domain 1 [Source:MGI Symbol;Acc:MGI:1351471]
ENSMUSG00000001052	1856.45	0.0456844	0.08607	0.527297	0.76671	Sec24b	Sec24 related gene family, member B (S. cerevisiae) [Source:MGI Symbol;Acc:MGI:2139764]
ENSMUSG00000001053	122.361	0.0762965	0.129361	0.367894	0.661394	N4bp3	NEDD4 binding protein 3 [Source:MGI Symbol;Acc:MGI:2442218]
ENSMUSG00000001054	457.23	-0.0747815	0.105602	0.358655	0.653806	Rmnd5b	required for meiotic nuclear division 5 homolog B [Source:MGI Symbol;Acc:MGI:1913339]
ENSMUSG00000001056	396.482	0.27288	0.248919	0.0289444	0.292107	Nhp2	NHP2 ribonucleoprotein [Source:MGI Symbol;Acc:MGI:1098547]
ENSMUSG00000001062	520.387	-0.164105	0.100611	0.0456789	0.339789	Vps9d1	VPS9 domain containing 1 [Source:MGI Symbol;Acc:MGI:1914143]
ENSMUSG00000001065	387.924	-0.125266	0.118533	0.153132	0.48094	Zfp276	zinc finger protein (C2H2 type) 276 [Source:MGI Symbol;Acc:MGI:1888495]
ENSMUSG00000001082	607.822	-0.0394245	0.098498	0.601488	0.810215	Mfsd10	major facilitator superfamily domain containing 10 [Source:MGI Symbol;Acc:MGI:1915544]
ENSMUSG00000001089	1230.58	-0.099563	0.152766	0.243363	0.563069	Luzp1	leucine zipper protein 1 [Source:MGI Symbol;Acc:MGI:107629]
ENSMUSG00000001095	14.5406	0.0344903	0.155954	0.50038	0.748747	Slc13a2	solute carrier family 13 (sodium-dependent dicarboxylate transporter), member 2 [Source:MGI Symbol;Acc:MGI:1276558]
ENSMUSG00000001098	1479.6	-0.0257725	0.0863885	0.711448	0.869155	Kctd10	potassium channel tetramerisation domain containing 10 [Source:MGI Symbol;Acc:MGI:2141207]
ENSMUSG00000001100	579.619	-0.0294459	0.073929	0.652525	0.83496	Poldip2	polymerase (DNA-directed), delta interacting protein 2 [Source:MGI Symbol;Acc:MGI:1915061]
ENSMUSG00000001105	325.037	0.1775	0.201109	0.0859023	0.40837	Ift20	intraflagellar transport 20 [Source:MGI Symbol;Acc:MGI:1915585]
ENSMUSG00000001119	12.3388	-0.00971273	0.156579	0.777122	0.904666	Col6a1	collagen, type VI, alpha 1 [Source:MGI Symbol;Acc:MGI:88459]
ENSMUSG00000001120	76.9539	0.238477	0.201125	0.0376412	0.315135	Pcbp3	poly(rC) binding protein 3 [Source:MGI Symbol;Acc:MGI:1890470]
ENSMUSG00000001123	1637.45	-0.0155578	0.113114	0.841662	0.934781	Lgals9	lectin, galactose binding, soluble 9 [Source:MGI Symbol;Acc:MGI:109496]
ENSMUSG00000001127	1169.92	-0.0411661	0.0783548	0.535817	0.771621	Araf	Araf proto-oncogene, serine/threonine kinase [Source:MGI Symbol;Acc:MGI:88065]
ENSMUSG00000001128	3681.5	0.089199	0.12431	0.29953	0.609578	Cfp	complement factor properdin [Source:MGI Symbol;Acc:MGI:97545]
ENSMUSG00000001131	15.2578	-0.0270428	0.157965	0.504718	0.751238	Timp1	tissue inhibitor of metalloproteinase 1 [Source:MGI Symbol;Acc:MGI:98752]
ENSMUSG00000001134	149.837	0.345211	0.221998	0.0111722	0.190568	Uxt	ubiquitously expressed prefoldin like chaperone [Source:MGI Symbol;Acc:MGI:1277988]
ENSMUSG00000001138	580.188	-0.304384	0.294441	0.0222852	0.263979	Cnnm3	cyclin M3 [Source:MGI Symbol;Acc:MGI:2151055]
ENSMUSG00000001143	659.671	0.0415869	0.0888399	0.590633	0.80368	Lman2l	lectin, mannose-binding 2-like [Source:MGI Symbol;Acc:MGI:2443010]
ENSMUSG00000001150	813.088	0.0696334	0.149086	0.369569	0.662148	Mcm3ap	minichromosome maintenance complex component 3 associated protein [Source:MGI Symbol;Acc:MGI:1930089]
ENSMUSG00000001151	827.457	-0.0577496	0.130752	0.475363	0.733552	Pcnt	pericentrin (kendrin) [Source:MGI Symbol;Acc:MGI:102722]
ENSMUSG00000001156	1203.88	-0.271448	0.18042	0.0179517	0.241757	Mxd1	MAX dimerization protein 1 [Source:MGI Symbol;Acc:MGI:96908]
ENSMUSG00000001157	268.91	-0.0356823	0.111938	0.669626	0.844654	Gmcl1	germ cell-less, spermatogenesis associated 1 [Source:MGI Symbol;Acc:MGI:1345156]
ENSMUSG00000001158	378.345	0.215592	0.202893	0.0528895	0.356221	Snrnp27	small nuclear ribonucleoprotein 27 (U4/U6.U5) [Source:MGI Symbol;Acc:MGI:1913868]
ENSMUSG00000001166	117.12	0.0812765	0.15754	0.289233	0.600361	Oas1c	2'-5' oligoadenylate synthetase 1C [Source:MGI Symbol;Acc:MGI:2149633]
ENSMUSG00000001173	834.85	-0.22402	0.135006	0.0242417	0.270065	Ocrl	OCRL, inositol polyphosphate-5-phosphatase [Source:MGI Symbol;Acc:MGI:109589]
ENSMUSG00000001175	10690	-0.0374433	0.0604101	0.528683	0.767296	Calm1	calmodulin 1 [Source:MGI Symbol;Acc:MGI:88251]
ENSMUSG00000001211	1238.06	0.102041	0.0831186	0.153016	0.48094	Agpat3	1-acylglycerol-3-phosphate O-acyltransferase 3 [Source:MGI Symbol;Acc:MGI:1336186]
ENSMUSG00000001227	164.612	-0.169194	0.18962	0.0881027	0.408509	Sema6b	sema domain, transmembrane domain (TM), and cytoplasmic domain, (semaphorin) 6B [Source:MGI Symbol;Acc:MGI:1202889]
ENSMUSG00000001228	181.201	0.0309641	0.143959	0.655113	0.835962	Uhrf1	ubiquitin-like, containing PHD and RING finger domains, 1 [Source:MGI Symbol;Acc:MGI:1338889]
ENSMUSG00000001229	987.811	-0.0283595	0.0700665	0.653867	0.835255	Dpp9	dipeptidylpeptidase 9 [Source:MGI Symbol;Acc:MGI:2443967]
ENSMUSG00000001240	4.08793	0.0143688	0.160462	0.326686	NA	Ramp2	receptor (calcitonin) activity modifying protein 2 [Source:MGI Symbol;Acc:MGI:1859650]
ENSMUSG00000001247	424.674	0.0698311	0.147479	0.372255	0.664053	Lsr	lipolysis stimulated lipoprotein receptor [Source:MGI Symbol;Acc:MGI:1927471]
ENSMUSG00000001248	1368.3	0.120022	0.164126	0.171221	0.498754	Gramd1a	GRAM domain containing 1A [Source:MGI Symbol;Acc:MGI:105490]
ENSMUSG00000001249	37.3499	-0.0666193	0.157468	0.335788	0.63697	Hpn	hepsin [Source:MGI Symbol;Acc:MGI:1196620]
ENSMUSG00000001270	5998.76	0.244809	0.253293	0.0379208	0.316507	Ckb	creatine kinase, brain [Source:MGI Symbol;Acc:MGI:88407]
ENSMUSG00000001280	1997.72	-0.0855388	0.153884	0.285275	0.597035	Sp1	trans-acting transcription factor 1 [Source:MGI Symbol;Acc:MGI:98372]
ENSMUSG00000001281	777.355	0.416717	0.403669	0.0123661	0.201362	Itgb7	integrin beta 7 [Source:MGI Symbol;Acc:MGI:96616]
ENSMUSG00000001285	337.206	0.023835	0.132928	0.754786	0.891567	Myg1	melanocyte proliferating gene 1 [Source:MGI Symbol;Acc:MGI:1929864]
ENSMUSG00000001288	323.72	-0.0976504	0.111923	0.246558	0.565221	Rarg	retinoic acid receptor, gamma [Source:MGI Symbol;Acc:MGI:97858]
ENSMUSG00000001289	2561.79	0.321665	0.259952	0.020395	0.256552	Pfdn5	prefoldin 5 [Source:MGI Symbol;Acc:MGI:1928753]
ENSMUSG00000001300	24.7195	-0.0924378	0.187382	0.0961897	0.419442	Efnb2	ephrin B2 [Source:MGI Symbol;Acc:MGI:105097]
ENSMUSG00000001305	144.282	0.22096	0.188414	0.0471574	0.343483	Rrp15	ribosomal RNA processing 15 homolog (S. cerevisiae) [Source:MGI Symbol;Acc:MGI:1914473]
ENSMUSG00000001313	139.116	0.0393372	0.137938	0.603582	0.811154	Rnd2	Rho family GTPase 2 [Source:MGI Symbol;Acc:MGI:1338755]
ENSMUSG00000001323	258.011	-0.109469	0.140338	0.215731	0.541153	Srr	serine racemase [Source:MGI Symbol;Acc:MGI:1351636]
ENSMUSG00000001333	0.988703	-0.0209471	0.161687	0.13766	NA	Sync	syncoilin [Source:MGI Symbol;Acc:MGI:1916078]
ENSMUSG00000001348	676.923	0.0759869	0.116408	0.367237	0.66101	Acp5	acid phosphatase 5, tartrate resistant [Source:MGI Symbol;Acc:MGI:87883]
ENSMUSG00000001366	340.71	-0.0515908	0.117769	0.536392	0.771649	Fbxo9	f-box protein 9 [Source:MGI Symbol;Acc:MGI:1918788]
ENSMUSG00000001376	829.199	-0.014428	0.078231	0.860983	0.943682	Vps50	VPS50 EARP/GARPII complex subunit [Source:MGI Symbol;Acc:MGI:1920538]
ENSMUSG00000001380	781.749	0.186582	0.110054	0.0324635	0.301215	Hars	histidyl-tRNA synthetase [Source:MGI Symbol;Acc:MGI:108087]
ENSMUSG00000001383	1206.86	0.152007	0.167981	0.110908	0.437972	Zmat2	zinc finger, matrin type 2 [Source:MGI Symbol;Acc:MGI:1913742]
ENSMUSG00000001403	96.5385	0.103638	0.175428	0.181866	0.510311	Ube2c	ubiquitin-conjugating enzyme E2C [Source:MGI Symbol;Acc:MGI:1915862]
ENSMUSG00000001415	957.613	0.0285975	0.10544	0.718414	0.873203	Smg5	Smg-5 homolog, nonsense mediated mRNA decay factor (C. elegans) [Source:MGI Symbol;Acc:MGI:2447364]
ENSMUSG00000001416	1599.77	0.261718	0.222703	0.0313441	0.298867	Cct3	chaperonin containing Tcp1, subunit 3 (gamma) [Source:MGI Symbol;Acc:MGI:104708]
ENSMUSG00000001418	3866.08	0.211828	0.100325	0.0100348	0.178515	Glmp	glycosylated lysosomal membrane protein [Source:MGI Symbol;Acc:MGI:1913318]
ENSMUSG00000001419	3991.54	-0.0151828	0.128007	0.849039	0.937917	Mef2d	myocyte enhancer factor 2D [Source:MGI Symbol;Acc:MGI:99533]
ENSMUSG00000001420	4.98352	-0.0223341	0.159036	0.489822	NA	Tmem79	transmembrane protein 79 [Source:MGI Symbol;Acc:MGI:1919163]
ENSMUSG00000001424	2743.06	0.065531	0.0697375	0.269288	0.583164	Snd1	staphylococcal nuclease and tudor domain containing 1 [Source:MGI Symbol;Acc:MGI:1929266]
ENSMUSG00000001435	782.829	-0.0475824	0.114473	0.560186	0.7861	Col18a1	collagen, type XVIII, alpha 1 [Source:MGI Symbol;Acc:MGI:88451]
ENSMUSG00000001436	198.428	-0.158832	0.132326	0.0897754	0.410709	Slc19a1	solute carrier family 19 (folate transporter), member 1 [Source:MGI Symbol;Acc:MGI:103182]
ENSMUSG00000001440	3234.15	-0.0369788	0.115777	0.634377	0.825608	Kpnb1	karyopherin (importin) beta 1 [Source:MGI Symbol;Acc:MGI:107532]
ENSMUSG00000001441	1750.27	-0.0986919	0.147466	0.249485	0.567862	Npepps	aminopeptidase puromycin sensitive [Source:MGI Symbol;Acc:MGI:1101358]
ENSMUSG00000001444	1.53996	0.00591499	0.160288	0.717883	NA	Tbx21	T-box 21 [Source:MGI Symbol;Acc:MGI:1888984]
ENSMUSG00000001445	587.678	0.0483532	0.104409	0.544619	0.776747	Mrpl10	mitochondrial ribosomal protein L10 [Source:MGI Symbol;Acc:MGI:1333801]
ENSMUSG00000001467	397.643	0.0883242	0.128806	0.304753	0.613807	Cyp51	cytochrome P450, family 51 [Source:MGI Symbol;Acc:MGI:106040]
ENSMUSG00000001472	4855.35	0.0250292	0.0654484	0.709202	0.867617	Tcf25	transcription factor 25 (basic helix-loop-helix) [Source:MGI Symbol;Acc:MGI:1914105]
ENSMUSG00000001473	1644.11	0.809598	0.118036	4.03128e-13	8.6289e-11	Tubb6	tubulin, beta 6 class V [Source:MGI Symbol;Acc:MGI:1915201]
ENSMUSG00000001482	863.858	-0.0160737	0.0780535	0.806057	0.91845	Def8	differentially expressed in FDCP 8 [Source:MGI Symbol;Acc:MGI:1346331]
ENSMUSG00000001493	0.7179	-0.000780644	0.160277	0.981266	NA	Meox1	mesenchyme homeobox 1 [Source:MGI Symbol;Acc:MGI:103220]
ENSMUSG00000001506	80.4728	0.0039807	0.156114	0.922161	0.970589	Col1a1	collagen, type I, alpha 1 [Source:MGI Symbol;Acc:MGI:88467]
ENSMUSG00000001507	1.40501	0.00757854	0.160099	0.548044	NA	Itga3	integrin alpha 3 [Source:MGI Symbol;Acc:MGI:96602]
ENSMUSG00000001517	146.191	-0.0566819	0.142103	0.44418	0.713857	Foxm1	forkhead box M1 [Source:MGI Symbol;Acc:MGI:1347487]
ENSMUSG00000001518	90.7564	-0.0875368	0.152385	0.282482	0.594457	Itfg2	integrin alpha FG-GAP repeat containing 2 [Source:MGI Symbol;Acc:MGI:1915450]
ENSMUSG00000001521	192.724	-0.0401539	0.109461	0.619595	0.819675	Tulp3	tubby-like protein 3 [Source:MGI Symbol;Acc:MGI:1329045]
ENSMUSG00000001524	187.46	0.259912	0.239062	0.0322854	0.300673	Gtf2h4	general transcription factor II H, polypeptide 4 [Source:MGI Symbol;Acc:MGI:1338799]
ENSMUSG00000001525	4631.39	0.234247	0.0977873	0.00465632	0.116708	Tubb5	tubulin, beta 5 class I [Source:MGI Symbol;Acc:MGI:107812]
ENSMUSG00000001542	2309.23	0.0382802	0.151953	0.528659	0.767296	Ell2	elongation factor RNA polymerase II 2 [Source:MGI Symbol;Acc:MGI:2183438]
ENSMUSG00000001552	245.552	0.0487856	0.136357	0.535366	0.771333	Jup	junction plakoglobin [Source:MGI Symbol;Acc:MGI:96650]
ENSMUSG00000001555	4.59405	-0.00741842	0.158411	0.766169	NA	Fkbp10	FK506 binding protein 10 [Source:MGI Symbol;Acc:MGI:104769]
ENSMUSG00000001558	0.630295	-0.00244553	0.159994	0.804384	NA	Klhl10	kelch-like 10 [Source:MGI Symbol;Acc:MGI:2181067]
ENSMUSG00000001569	631.349	0.0413341	0.127177	0.607424	0.813598	Nom1	nucleolar protein with MIF4G domain 1 [Source:MGI Symbol;Acc:MGI:1861749]
ENSMUSG00000001576	1232.84	-0.0916217	0.107631	0.267372	0.581591	Ergic1	endoplasmic reticulum-golgi intermediate compartment (ERGIC) 1 [Source:MGI Symbol;Acc:MGI:1914708]
ENSMUSG00000001588	17.5921	0.0396106	0.161361	0.344821	0.642713	Acap1	ArfGAP with coiled-coil, ankyrin repeat and PH domains 1 [Source:MGI Symbol;Acc:MGI:2388270]
ENSMUSG00000001604	21.646	0.0720312	0.171761	0.196961	0.524347	Tcea3	transcription elongation factor A (SII), 3 [Source:MGI Symbol;Acc:MGI:1196908]
ENSMUSG00000001627	4773.8	1.54324	0.23587	2.91518e-12	5.68932e-10	Ifrd1	interferon-related developmental regulator 1 [Source:MGI Symbol;Acc:MGI:1316717]
ENSMUSG00000001630	393.346	0.255731	0.13246	0.0112566	0.190702	Stk38l	serine/threonine kinase 38 like [Source:MGI Symbol;Acc:MGI:1922250]
ENSMUSG00000001632	1649.61	0.0337051	0.0867221	0.654456	0.835611	Brpf1	bromodomain and PHD finger containing, 1 [Source:MGI Symbol;Acc:MGI:1926033]
ENSMUSG00000001642	2617.62	0.165226	0.166538	0.0947264	0.4175	Akr1b3	aldo-keto reductase family 1, member B3 (aldose reductase) [Source:MGI Symbol;Acc:MGI:1353494]
ENSMUSG00000001663	13.6192	0.0738721	0.173229	0.181893	0.510311	Gstt1	glutathione S-transferase, theta 1 [Source:MGI Symbol;Acc:MGI:107379]
ENSMUSG00000001665	164.813	0.0167844	0.123537	0.8341	0.930987	Gstt3	glutathione S-transferase, theta 3 [Source:MGI Symbol;Acc:MGI:2143526]
ENSMUSG00000001666	392.009	0.170631	0.168201	0.0883473	0.408509	Ddt	D-dopachrome tautomerase [Source:MGI Symbol;Acc:MGI:1298381]
ENSMUSG00000001674	566.574	0.0389548	0.114432	0.636062	0.826352	Ddx18	DEAD (Asp-Glu-Ala-Asp) box polypeptide 18 [Source:MGI Symbol;Acc:MGI:1914192]
ENSMUSG00000001687	3720.31	0.0313094	0.0856625	0.633165	0.825498	Ubl3	ubiquitin-like 3 [Source:MGI Symbol;Acc:MGI:1344373]
ENSMUSG00000001700	362.984	0.0446142	0.118426	0.579362	0.797134	Gramd3	GRAM domain containing 3 [Source:MGI Symbol;Acc:MGI:1914815]
ENSMUSG00000001707	138.221	0.0166695	0.127493	0.8143	0.922142	Eef1e1	eukaryotic translation elongation factor 1 epsilon 1 [Source:MGI Symbol;Acc:MGI:1913393]
ENSMUSG00000001729	5398.49	-0.0805299	0.0771044	0.255713	0.572116	Akt1	thymoma viral proto-oncogene 1 [Source:MGI Symbol;Acc:MGI:87986]
ENSMUSG00000001739	0.784252	-0.00904769	0.160533	0.372885	NA	Cldn15	claudin 15 [Source:MGI Symbol;Acc:MGI:1913103]
ENSMUSG00000001741	270.549	-0.407305	0.216074	0.00446481	0.114387	Il16	interleukin 16 [Source:MGI Symbol;Acc:MGI:1270855]
ENSMUSG00000001750	12211	0.0475651	0.104698	0.553111	0.782423	Tcirg1	T cell, immune regulator 1, ATPase, H+ transporting, lysosomal V0 protein A3 [Source:MGI Symbol;Acc:MGI:1350931]
ENSMUSG00000001751	2971.27	-0.0369341	0.0958574	0.639345	0.82757	Naglu	alpha-N-acetylglucosaminidase (Sanfilippo disease IIIB) [Source:MGI Symbol;Acc:MGI:1351641]
ENSMUSG00000001755	403.659	0.0923334	0.113313	0.283324	0.594866	Coasy	Coenzyme A synthase [Source:MGI Symbol;Acc:MGI:1918993]
ENSMUSG00000001761	6.69789	0.0275844	0.157211	0.532007	0.769512	Smo	smoothened, frizzled class receptor [Source:MGI Symbol;Acc:MGI:108075]
ENSMUSG00000001763	78.9272	0.0323799	0.137729	0.659232	0.838862	Tspan33	tetraspanin 33 [Source:MGI Symbol;Acc:MGI:1919012]
ENSMUSG00000001767	628.631	0.110612	0.0871967	0.133444	0.460714	Crnkl1	crooked neck pre-mRNA splicing factor 1 [Source:MGI Symbol;Acc:MGI:1914127]
ENSMUSG00000001768	3653.3	0.13189	0.110901	0.119859	0.447487	Rin2	Ras and Rab interactor 2 [Source:MGI Symbol;Acc:MGI:1921280]
ENSMUSG00000001774	651.115	-0.0710023	0.158876	0.31142	0.618876	Chordc1	cysteine and histidine-rich domain (CHORD)-containing, zinc-binding protein 1 [Source:MGI Symbol;Acc:MGI:1914167]
ENSMUSG00000001783	2467.69	0.116466	0.0927641	0.12321	0.450942	Rtcb	RNA 2',3'-cyclic phosphate and 5'-OH ligase [Source:MGI Symbol;Acc:MGI:106379]
ENSMUSG00000001785	475.696	-0.0243826	0.0741133	0.703823	0.865303	Pwp1	PWP1 homolog, endonuclein [Source:MGI Symbol;Acc:MGI:1914735]
ENSMUSG00000001786	420.054	0.0908426	0.124781	0.287096	0.598312	Fbxo7	F-box protein 7 [Source:MGI Symbol;Acc:MGI:1917004]
ENSMUSG00000001794	5576.17	0.167917	0.136228	0.0771279	0.397331	Capns1	calpain, small subunit 1 [Source:MGI Symbol;Acc:MGI:88266]
ENSMUSG00000001827	14.5611	-0.0340962	0.158404	0.48085	0.736798	Folr1	folate receptor 1 (adult) [Source:MGI Symbol;Acc:MGI:95568]
ENSMUSG00000001829	358.946	0.0471379	0.103358	0.554167	0.78327	Clpb	ClpB caseinolytic peptidase B [Source:MGI Symbol;Acc:MGI:1100517]
ENSMUSG00000001833	1978.51	-0.033615	0.0885832	0.649208	0.832911	Septin7	septin 7 [Source:MGI Symbol;Acc:MGI:1335094]
ENSMUSG00000001844	392.279	-0.0108963	0.0991425	0.888421	0.956767	Zdhhc4	zinc finger, DHHC domain containing 4 [Source:MGI Symbol;Acc:MGI:1920131]
ENSMUSG00000001847	7260.74	0.0049587	0.0697478	0.908369	0.965556	Rac1	Rac family small GTPase 1 [Source:MGI Symbol;Acc:MGI:97845]
ENSMUSG00000001855	1239.29	0.194216	0.202639	0.0647247	0.378582	Nup214	nucleoporin 214 [Source:MGI Symbol;Acc:MGI:1095411]
ENSMUSG00000001870	2.83849	-0.0274744	0.16115	0.335513	NA	Ltbp1	latent transforming growth factor beta binding protein 1 [Source:MGI Symbol;Acc:MGI:109151]
ENSMUSG00000001891	1616.35	0.0912679	0.0947803	0.227683	0.549678	Ugp2	UDP-glucose pyrophosphorylase 2 [Source:MGI Symbol;Acc:MGI:2183447]
ENSMUSG00000001909	696.27	0.0168981	0.105298	0.809633	0.920076	Trmt1	tRNA methyltransferase 1 [Source:MGI Symbol;Acc:MGI:1289155]
ENSMUSG00000001910	1627.97	-0.0363144	0.107782	0.656592	0.836887	Nacc1	nucleus accumbens associated 1, BEN and BTB (POZ) domain containing [Source:MGI Symbol;Acc:MGI:1914080]
ENSMUSG00000001911	142.847	-0.0464085	0.153193	0.459729	0.724248	Nfix	nuclear factor I/X [Source:MGI Symbol;Acc:MGI:97311]
ENSMUSG00000001918	535.863	0.0771563	0.109744	0.349187	0.646043	Slc1a5	solute carrier family 1 (neutral amino acid transporter), member 5 [Source:MGI Symbol;Acc:MGI:105305]
ENSMUSG00000001924	4328.4	0.203389	0.15195	0.0484565	0.346335	Uba1	ubiquitin-like modifier activating enzyme 1 [Source:MGI Symbol;Acc:MGI:98890]
ENSMUSG00000001930	1397.24	-0.00463794	0.136037	0.946546	0.981391	Vwf	Von Willebrand factor [Source:MGI Symbol;Acc:MGI:98941]
ENSMUSG00000001942	1029.74	-0.185445	0.135896	0.0552124	0.361868	Siae	sialic acid acetylesterase [Source:MGI Symbol;Acc:MGI:104803]
ENSMUSG00000001946	0.924625	-0.00932103	0.160025	0.523414	NA	Esam	endothelial cell-specific adhesion molecule [Source:MGI Symbol;Acc:MGI:1916774]
ENSMUSG00000001948	7.09112	-0.0116199	0.156271	0.83089	0.929586	Spa17	sperm autoantigenic protein 17 [Source:MGI Symbol;Acc:MGI:1333778]
ENSMUSG00000001962	1083.97	0.21195	0.160985	0.0437841	0.334326	Fam50a	family with sequence similarity 50, member A [Source:MGI Symbol;Acc:MGI:1351626]
ENSMUSG00000001964	890.379	0.334674	0.101183	0.000148884	0.00851657	Emd	emerin [Source:MGI Symbol;Acc:MGI:108117]
ENSMUSG00000001983	76.0425	-0.144185	0.155798	0.124673	0.452368	Taco1	translational activator of mitochondrially encoded cytochrome c oxidase I [Source:MGI Symbol;Acc:MGI:1917457]
ENSMUSG00000001986	2.82345	-0.00810303	0.15896	0.719449	NA	Gria3	glutamate receptor, ionotropic, AMPA3 (alpha 3) [Source:MGI Symbol;Acc:MGI:95810]
ENSMUSG00000001995	900.116	-0.067836	0.133467	0.440961	0.711799	Sipa1l2	signal-induced proliferation-associated 1 like 2 [Source:MGI Symbol;Acc:MGI:2676970]
ENSMUSG00000001998	294.507	-0.0916433	0.182683	0.136091	0.46283	Ap4e1	adaptor-related protein complex AP-4, epsilon 1 [Source:MGI Symbol;Acc:MGI:1336993]
ENSMUSG00000001999	1824.5	0.291532	0.0955654	0.000463808	0.0218269	Blvra	biliverdin reductase A [Source:MGI Symbol;Acc:MGI:88170]
ENSMUSG00000002006	2.67706	-0.0207901	0.160986	0.315471	NA	Pdzd4	PDZ domain containing 4 [Source:MGI Symbol;Acc:MGI:2443483]
ENSMUSG00000002007	11.7633	-0.0275524	0.159285	0.444652	0.714317	Srpk3	serine/arginine-rich protein specific kinase 3 [Source:MGI Symbol;Acc:MGI:1891338]
ENSMUSG00000002010	1467.42	0.0586146	0.116603	0.478887	0.735729	Idh3g	isocitrate dehydrogenase 3 (NAD+), gamma [Source:MGI Symbol;Acc:MGI:1099463]
ENSMUSG00000002012	1.80558	0.00765031	0.159516	0.686001	NA	Pnck	pregnancy upregulated non-ubiquitously expressed CaM kinase [Source:MGI Symbol;Acc:MGI:1347357]
ENSMUSG00000002014	1266.72	0.147109	0.163831	0.116521	0.442192	Ssr4	signal sequence receptor, delta [Source:MGI Symbol;Acc:MGI:1099464]
ENSMUSG00000002015	2232.73	0.132225	0.113552	0.118475	0.445532	Bcap31	B cell receptor associated protein 31 [Source:MGI Symbol;Acc:MGI:1350933]
ENSMUSG00000002017	273.632	-0.0341397	0.116011	0.671651	0.846002	Fam98a	family with sequence similarity 98, member A [Source:MGI Symbol;Acc:MGI:1919972]
ENSMUSG00000002020	136.755	-0.0176084	0.152991	0.713926	0.870494	Ltbp2	latent transforming growth factor beta binding protein 2 [Source:MGI Symbol;Acc:MGI:99502]
ENSMUSG00000002028	1700.19	-0.0918319	0.190238	0.0728968	0.392619	Kmt2a	lysine (K)-specific methyltransferase 2A [Source:MGI Symbol;Acc:MGI:96995]
ENSMUSG00000002031	456.873	0.0524112	0.11017	0.517135	0.758977	Ift46	intraflagellar transport 46 [Source:MGI Symbol;Acc:MGI:1923818]
ENSMUSG00000002032	19.6415	-0.0690678	0.173521	0.154864	0.48362	Tmem25	transmembrane protein 25 [Source:MGI Symbol;Acc:MGI:1918937]
ENSMUSG00000002043	457.958	0.15417	0.173582	0.109263	0.436098	Trappc6a	trafficking protein particle complex 6A [Source:MGI Symbol;Acc:MGI:1914341]
ENSMUSG00000002052	2406.51	0.0239366	0.0651917	0.633119	0.825498	Supt6	SPT6, histone chaperone and transcription elongation factor [Source:MGI Symbol;Acc:MGI:107726]
ENSMUSG00000002055	86.7962	-0.0753827	0.165343	0.258333	0.573589	Spag5	sperm associated antigen 5 [Source:MGI Symbol;Acc:MGI:1927470]
ENSMUSG00000002058	451.25	0.135517	0.129046	0.1291	0.456404	Unc119	unc-119 lipid binding chaperone [Source:MGI Symbol;Acc:MGI:1328357]
ENSMUSG00000002059	295.365	0.0561186	0.100167	0.478723	0.735729	Rab34	RAB34, member RAS oncogene family [Source:MGI Symbol;Acc:MGI:104606]
ENSMUSG00000002064	935.191	0.205966	0.15147	0.0449598	0.336984	Sdf2	stromal cell derived factor 2 [Source:MGI Symbol;Acc:MGI:108019]
ENSMUSG00000002068	75.7626	-0.0725435	0.162975	0.281055	0.593835	Ccne1	cyclin E1 [Source:MGI Symbol;Acc:MGI:88316]
ENSMUSG00000002076	3.41041	0.0310745	0.162781	0.188227	NA	Hsf2bp	heat shock transcription factor 2 binding protein [Source:MGI Symbol;Acc:MGI:1921627]
ENSMUSG00000002083	137.256	-0.459865	0.213471	0.0022402	0.0741388	Bbc3	BCL2 binding component 3 [Source:MGI Symbol;Acc:MGI:2181667]
ENSMUSG00000002100	17.649	0.0539986	0.164052	0.280055	0.592637	Mybpc3	myosin binding protein C, cardiac [Source:MGI Symbol;Acc:MGI:102844]
ENSMUSG00000002102	1860.89	0.14602	0.115565	0.0963033	0.419442	Psmc3	proteasome (prosome, macropain) 26S subunit, ATPase 3 [Source:MGI Symbol;Acc:MGI:1098754]
ENSMUSG00000002103	4645.24	-0.059418	0.122918	0.464619	0.727842	Acp2	acid phosphatase 2, lysosomal [Source:MGI Symbol;Acc:MGI:87882]
ENSMUSG00000002104	45.8524	0.00751271	0.14324	0.911121	0.966855	Rapsn	receptor-associated protein of the synapse [Source:MGI Symbol;Acc:MGI:99422]
ENSMUSG00000002105	375.39	0.0886921	0.117931	0.29665	0.60792	Slc39a13	solute carrier family 39 (metal ion transporter), member 13 [Source:MGI Symbol;Acc:MGI:1915677]
ENSMUSG00000002107	2898.43	-0.0608899	0.157011	0.365586	0.659736	Celf2	CUGBP, Elav-like family member 2 [Source:MGI Symbol;Acc:MGI:1338822]
ENSMUSG00000002108	715.585	0.212007	0.144404	0.0367501	0.312631	Nr1h3	nuclear receptor subfamily 1, group H, member 3 [Source:MGI Symbol;Acc:MGI:1352462]
ENSMUSG00000002109	96.8523	-0.224043	0.172979	0.0400666	0.32335	Ddb2	damage specific DNA binding protein 2 [Source:MGI Symbol;Acc:MGI:1355314]
ENSMUSG00000002111	5882.51	0.136594	0.100234	0.0895585	0.410566	Spi1	spleen focus forming virus (SFFV) proviral integration oncogene [Source:MGI Symbol;Acc:MGI:98282]
ENSMUSG00000002129	940.211	-0.0830182	0.112568	0.319141	0.624541	Sf3a1	splicing factor 3a, subunit 1 [Source:MGI Symbol;Acc:MGI:1914715]
ENSMUSG00000002147	4789.96	0.0503994	0.0551239	0.3263	0.629408	Stat6	signal transducer and activator of transcription 6 [Source:MGI Symbol;Acc:MGI:103034]
ENSMUSG00000002190	0.529951	0.00354999	0.160127	0.731803	NA	Clgn	calmegin [Source:MGI Symbol;Acc:MGI:107472]
ENSMUSG00000002204	2171.58	0.228703	0.180969	0.0392567	0.320403	Napsa	napsin A aspartic peptidase [Source:MGI Symbol;Acc:MGI:109365]
ENSMUSG00000002205	616.432	0.0320679	0.0892835	0.638078	0.827071	Vrk3	vaccinia related kinase 3 [Source:MGI Symbol;Acc:MGI:2182465]
ENSMUSG00000002210	616.844	0.091115	0.115721	0.284206	0.595622	Smg9	smg-9 homolog, nonsense mediated mRNA decay factor (C. elegans) [Source:MGI Symbol;Acc:MGI:1919247]
ENSMUSG00000002221	420.202	0.0939071	0.143096	0.269441	0.583164	Paxip1	PAX interacting (with transcription-activation domain) protein 1 [Source:MGI Symbol;Acc:MGI:1890430]
ENSMUSG00000002222	2253.91	-0.1143	0.10838	0.161657	0.489807	Rmnd5a	required for meiotic nuclear division 5 homolog A [Source:MGI Symbol;Acc:MGI:1915727]
ENSMUSG00000002227	398.91	-0.151871	0.147631	0.120574	0.448469	Mov10	Mov10 RISC complex RNA helicase [Source:MGI Symbol;Acc:MGI:97054]
ENSMUSG00000002228	14.4981	0.00987341	0.154884	0.814965	0.922422	Ppm1j	protein phosphatase 1J [Source:MGI Symbol;Acc:MGI:1919137]
ENSMUSG00000002233	1345.76	0.0807944	0.163968	0.280314	0.592837	Rhoc	ras homolog family member C [Source:MGI Symbol;Acc:MGI:106028]
ENSMUSG00000002249	1.15637	-0.00800981	0.160425	0.549277	NA	Tead3	TEA domain family member 3 [Source:MGI Symbol;Acc:MGI:109241]
ENSMUSG00000002250	961.646	-0.038415	0.11201	0.635138	0.825717	Ppard	peroxisome proliferator activator receptor delta [Source:MGI Symbol;Acc:MGI:101884]
ENSMUSG00000002257	581.203	0.145411	0.131813	0.113628	0.440024	Def6	differentially expressed in FDCP 6 [Source:MGI Symbol;Acc:MGI:1346328]
ENSMUSG00000002274	123.695	0.120266	0.187003	0.138881	0.465471	Metrn	meteorin, glial cell differentiation regulator [Source:MGI Symbol;Acc:MGI:1917333]
ENSMUSG00000002279	392.995	0.131895	0.115688	0.131787	0.458578	Lmf1	lipase maturation factor 1 [Source:MGI Symbol;Acc:MGI:1923733]
ENSMUSG00000002280	628.624	-0.0126544	0.0991417	0.86624	0.946788	Ciao3	cytosolic iron-sulfur assembly component 3 [Source:MGI Symbol;Acc:MGI:1914813]
ENSMUSG00000002289	80.4863	-0.151534	0.214718	0.0849494	0.407937	Angptl4	angiopoietin-like 4 [Source:MGI Symbol;Acc:MGI:1888999]
ENSMUSG00000002297	322.522	0.12351	0.100792	0.131626	0.458512	Dbf4	DBF4 zinc finger [Source:MGI Symbol;Acc:MGI:1351328]
ENSMUSG00000002307	1056.89	0.0416434	0.112608	0.606861	0.813418	Daxx	Fas death domain-associated protein [Source:MGI Symbol;Acc:MGI:1197015]
ENSMUSG00000002308	94.7633	0.132523	0.201538	0.105812	0.431985	Cd320	CD320 antigen [Source:MGI Symbol;Acc:MGI:1860083]
ENSMUSG00000002319	584.375	0.0661677	0.146981	0.401269	0.684058	Ipo4	importin 4 [Source:MGI Symbol;Acc:MGI:1923001]
ENSMUSG00000002320	1394.97	0.0406333	0.0884433	0.566758	0.789872	Tm9sf1	transmembrane 9 superfamily member 1 [Source:MGI Symbol;Acc:MGI:1921390]
ENSMUSG00000002325	885.596	0.0389888	0.104264	0.630265	0.82425	Irf9	interferon regulatory factor 9 [Source:MGI Symbol;Acc:MGI:107587]
ENSMUSG00000002326	707.955	0.102494	0.106495	0.215334	0.540895	Gmpr2	guanosine monophosphate reductase 2 [Source:MGI Symbol;Acc:MGI:1917903]
ENSMUSG00000002329	502.737	0.0651489	0.112237	0.430162	0.703644	Mdp1	magnesium-dependent phosphatase 1 [Source:MGI Symbol;Acc:MGI:1915131]
ENSMUSG00000002332	1154.49	0.184279	0.178451	0.0708854	0.388888	Dhrs1	dehydrogenase/reductase (SDR family) member 1 [Source:MGI Symbol;Acc:MGI:1196314]
ENSMUSG00000002342	385.964	0.0328334	0.0901713	0.659624	0.839103	Tmem161a	transmembrane protein 161A [Source:MGI Symbol;Acc:MGI:2384577]
ENSMUSG00000002343	68.5054	0.0281297	0.145243	0.667992	0.844234	Armc6	armadillo repeat containing 6 [Source:MGI Symbol;Acc:MGI:1924063]
ENSMUSG00000002345	273.698	0.104683	0.11401	0.226107	0.548669	Borcs8	BLOC-1 related complex subunit 8 [Source:MGI Symbol;Acc:MGI:1919618]
ENSMUSG00000002346	47.3004	-0.259965	0.253197	0.0338478	0.307836	Slc25a42	solute carrier family 25, member 42 [Source:MGI Symbol;Acc:MGI:1920345]
ENSMUSG00000002365	2712.43	0.0285846	0.0690226	0.614799	0.816931	Snx9	sorting nexin 9 [Source:MGI Symbol;Acc:MGI:1913866]
ENSMUSG00000002372	1052.41	0.157937	0.103602	0.0567755	0.365052	Ranbp3	RAN binding protein 3 [Source:MGI Symbol;Acc:MGI:1919060]
ENSMUSG00000002379	459.079	0.170341	0.18902	0.0883527	0.408509	Ndufa11	NADH:ubiquinone oxidoreductase subunit A11 [Source:MGI Symbol;Acc:MGI:1917125]
ENSMUSG00000002393	200.893	-0.138761	0.157044	0.139818	0.465632	Nr2f6	nuclear receptor subfamily 2, group F, member 6 [Source:MGI Symbol;Acc:MGI:1352453]
ENSMUSG00000002395	1173.3	0.160556	0.19665	0.0928384	0.415585	Use1	unconventional SNARE in the ER 1 homolog (S. cerevisiae) [Source:MGI Symbol;Acc:MGI:1914273]
ENSMUSG00000002396	267.824	0.190641	0.154711	0.0599636	0.371193	Ocel1	occludin/ELL domain containing 1 [Source:MGI Symbol;Acc:MGI:1924340]
ENSMUSG00000002409	307.789	-0.213925	0.130525	0.0279475	0.287877	Dyrk1b	dual-specificity tyrosine-(Y)-phosphorylation regulated kinase 1b [Source:MGI Symbol;Acc:MGI:1330302]
ENSMUSG00000002413	891.286	-0.123543	0.205046	0.0913291	0.413408	Braf	Braf transforming gene [Source:MGI Symbol;Acc:MGI:88190]
ENSMUSG00000002416	291.826	0.239432	0.249654	0.0396487	0.321617	Ndufb2	NADH:ubiquinone oxidoreductase subunit B2 [Source:MGI Symbol;Acc:MGI:1915448]
ENSMUSG00000002428	843.957	-0.089625	0.0965781	0.252271	0.570499	Hltf	helicase-like transcription factor [Source:MGI Symbol;Acc:MGI:1196437]
ENSMUSG00000002455	1245.32	0.123404	0.0840781	0.100304	0.425281	Prpf6	pre-mRNA splicing factor 6 [Source:MGI Symbol;Acc:MGI:1922946]
ENSMUSG00000002458	1082.6	0.111196	0.157822	0.207199	0.532526	Rgs19	regulator of G-protein signaling 19 [Source:MGI Symbol;Acc:MGI:1915153]
ENSMUSG00000002475	56.8636	0.0286963	0.131274	0.708785	0.867579	Abhd3	abhydrolase domain containing 3 [Source:MGI Symbol;Acc:MGI:2147183]
ENSMUSG00000002477	340.72	0.271297	0.209612	0.0253975	0.275902	Snrpd1	small nuclear ribonucleoprotein D1 [Source:MGI Symbol;Acc:MGI:98344]
ENSMUSG00000002486	159.582	-0.138066	0.136222	0.13379	0.460937	Tchp	trichoplein, keratin filament binding [Source:MGI Symbol;Acc:MGI:1925082]
ENSMUSG00000002489	418.782	-0.12434	0.196289	0.115191	0.441822	Tiam1	T cell lymphoma invasion and metastasis 1 [Source:MGI Symbol;Acc:MGI:103306]
ENSMUSG00000002496	1427.83	0.0865747	0.148776	0.303801	0.613201	Tsc2	TSC complex subunit 2 [Source:MGI Symbol;Acc:MGI:102548]
ENSMUSG00000002500	1.30828	0.0261672	0.162876	0.0661516	NA	Rpl3l	ribosomal protein L3-like [Source:MGI Symbol;Acc:MGI:1913461]
ENSMUSG00000002504	9.14904	-0.019919	0.156608	0.613175	0.816403	Slc9a3r2	solute carrier family 9 (sodium/hydrogen exchanger), member 3 regulator 2 [Source:MGI Symbol;Acc:MGI:1890662]
ENSMUSG00000002524	1464.66	0.120379	0.0995673	0.133804	0.460937	Puf60	poly-U binding splicing factor 60 [Source:MGI Symbol;Acc:MGI:1915209]
ENSMUSG00000002546	1425.01	-0.0442345	0.0940088	0.593362	0.805656	Golga2	golgi autoantigen, golgin subfamily a, 2 [Source:MGI Symbol;Acc:MGI:2139395]
ENSMUSG00000002550	557.59	-0.0395086	0.0944556	0.588008	0.802082	Uck1	uridine-cytidine kinase 1 [Source:MGI Symbol;Acc:MGI:98904]
ENSMUSG00000002565	0.479748	-0.000302083	0.160132	0.982576	NA	Scin	scinderin [Source:MGI Symbol;Acc:MGI:1306794]
ENSMUSG00000002578	1.20719	0.00744129	0.159933	0.585759	NA	Ikzf4	IKAROS family zinc finger 4 [Source:MGI Symbol;Acc:MGI:1343139]
ENSMUSG00000002580	582.854	0.268756	0.220955	0.028098	0.288375	Mien1	migration and invasion enhancer 1 [Source:MGI Symbol;Acc:MGI:1913678]
ENSMUSG00000002602	3455.13	-0.0962459	0.143105	0.268338	0.582432	Axl	AXL receptor tyrosine kinase [Source:MGI Symbol;Acc:MGI:1347244]
ENSMUSG00000002603	5105.9	0.196111	0.105894	0.0222193	0.26375	Tgfb1	transforming growth factor, beta 1 [Source:MGI Symbol;Acc:MGI:98725]
ENSMUSG00000002608	839.348	0.0378619	0.0700891	0.546639	0.778103	Ccdc97	coiled-coil domain containing 97 [Source:MGI Symbol;Acc:MGI:1196455]
ENSMUSG00000002617	64.9219	-0.429573	0.303741	0.00874843	0.16744	Zfp40	zinc finger protein 40 [Source:MGI Symbol;Acc:MGI:99185]
ENSMUSG00000002625	1033.97	0.013279	0.115947	0.867274	0.947309	Akap8l	A kinase (PRKA) anchor protein 8-like [Source:MGI Symbol;Acc:MGI:1860606]
ENSMUSG00000002635	253.029	0.168936	0.15793	0.0882782	0.408509	Pdcd2l	programmed cell death 2-like [Source:MGI Symbol;Acc:MGI:1915329]
ENSMUSG00000002658	900.865	0.267458	0.158783	0.0167554	0.233856	Gtf2f1	general transcription factor IIF, polypeptide 1 [Source:MGI Symbol;Acc:MGI:1923848]
ENSMUSG00000002660	221.356	0.16477	0.16006	0.0948429	0.4175	Clpp	caseinolytic mitochondrial matrix peptidase proteolytic subunit [Source:MGI Symbol;Acc:MGI:1858213]
ENSMUSG00000002661	90.191	0.0540586	0.139989	0.484713	0.739166	Alkbh7	alkB homolog 7 [Source:MGI Symbol;Acc:MGI:1913650]
ENSMUSG00000002668	949.343	-0.105189	0.128886	0.234709	0.55596	Dennd1c	DENN/MADD domain containing 1C [Source:MGI Symbol;Acc:MGI:1918035]
ENSMUSG00000002679	238.928	0.0837078	0.137094	0.325069	0.628492	Med6	mediator complex subunit 6 [Source:MGI Symbol;Acc:MGI:1917042]
ENSMUSG00000002699	2142.77	0.142749	0.167418	0.134272	0.460937	Lcp2	lymphocyte cytosolic protein 2 [Source:MGI Symbol;Acc:MGI:1321402]
ENSMUSG00000002718	900.975	-0.0556726	0.0730943	0.389152	0.676416	Cse1l	chromosome segregation 1-like (S. cerevisiae) [Source:MGI Symbol;Acc:MGI:1339951]
ENSMUSG00000002728	834.911	0.194363	0.146003	0.0516251	0.354349	Naa20	N(alpha)-acetyltransferase 20, NatB catalytic subunit [Source:MGI Symbol;Acc:MGI:1915127]
ENSMUSG00000002731	433.371	0.101989	0.114207	0.227092	0.549451	Prkra	protein kinase, interferon inducible double stranded RNA dependent activator [Source:MGI Symbol;Acc:MGI:1344375]
ENSMUSG00000002732	32.0021	-0.0203911	0.146878	0.742447	0.885187	Fkbp7	FK506 binding protein 7 [Source:MGI Symbol;Acc:MGI:1336879]
ENSMUSG00000002733	473.534	-0.0026704	0.0914292	0.970971	0.990603	Plekha3	pleckstrin homology domain-containing, family A (phosphoinositide binding specific) member 3 [Source:MGI Symbol;Acc:MGI:1932515]
ENSMUSG00000002741	2133.68	0.163274	0.0684641	0.00848897	0.164945	Ykt6	YKT6 v-SNARE homolog (S. cerevisiae) [Source:MGI Symbol;Acc:MGI:1927550]
ENSMUSG00000002748	1957.35	-0.0813706	0.136459	0.341125	0.640799	Baz1b	bromodomain adjacent to zinc finger domain, 1B [Source:MGI Symbol;Acc:MGI:1353499]
ENSMUSG00000002763	789.167	0.140174	0.127931	0.137636	0.464657	Pex6	peroxisomal biogenesis factor 6 [Source:MGI Symbol;Acc:MGI:2385054]
ENSMUSG00000002767	363.185	0.328377	0.266436	0.0167296	0.233856	Mrpl2	mitochondrial ribosomal protein L2 [Source:MGI Symbol;Acc:MGI:1351622]
ENSMUSG00000002768	597.498	0.150322	0.171428	0.11371	0.440211	Mea1	male enhanced antigen 1 [Source:MGI Symbol;Acc:MGI:96957]
ENSMUSG00000002769	3.00722	0.00649615	0.158809	0.770533	NA	Gnmt	glycine N-methyltransferase [Source:MGI Symbol;Acc:MGI:1202304]
ENSMUSG00000002771	10.9594	0.0524188	0.164528	0.272531	0.586374	Grin2d	glutamate receptor, ionotropic, NMDA2D (epsilon 4) [Source:MGI Symbol;Acc:MGI:95823]
ENSMUSG00000002778	1637.75	0.0717098	0.0847574	0.303278	0.612578	Kdelr1	KDEL (Lys-Asp-Glu-Leu) endoplasmic reticulum protein retention receptor 1 [Source:MGI Symbol;Acc:MGI:1915387]
ENSMUSG00000002781	225.419	0.0145208	0.119651	0.85767	0.942571	Tmem143	transmembrane protein 143 [Source:MGI Symbol;Acc:MGI:1917459]
ENSMUSG00000002791	0.571968	-0.00675968	0.160331	0.695075	NA	Pdxk-ps	pyridoxal (pyridoxine, vitamin B6) kinase, pseudogene [Source:MGI Symbol;Acc:MGI:1933201]
ENSMUSG00000002797	136.349	-0.0395104	0.153738	0.497267	0.74652	Ggct	gamma-glutamyl cyclotransferase [Source:MGI Symbol;Acc:MGI:95700]
ENSMUSG00000002799	137.727	0.0586129	0.157945	0.367239	0.66101	Jag2	jagged 2 [Source:MGI Symbol;Acc:MGI:1098270]
ENSMUSG00000002803	143.765	0.00975866	0.113937	0.905343	0.964241	Btbd6	BTB (POZ) domain containing 6 [Source:MGI Symbol;Acc:MGI:3026623]
ENSMUSG00000002804	231.019	0.18559	0.209144	0.0689578	0.386624	Nudt14	nudix (nucleoside diphosphate linked moiety X)-type motif 14 [Source:MGI Symbol;Acc:MGI:1913424]
ENSMUSG00000002808	5.1384	-0.0168715	0.159426	0.497395	NA	Epdr1	ependymin related protein 1 (zebrafish) [Source:MGI Symbol;Acc:MGI:2145369]
ENSMUSG00000002812	3517.33	0.118178	0.0576353	0.0255887	0.276285	Flii	flightless I actin binding protein [Source:MGI Symbol;Acc:MGI:1342286]
ENSMUSG00000002814	346.644	-0.0564923	0.10525	0.47763	0.734813	Top3a	topoisomerase (DNA) III alpha [Source:MGI Symbol;Acc:MGI:1197527]
ENSMUSG00000002820	311.159	0.21955	0.130538	0.0243629	0.270561	Atg4d	autophagy related 4D, cysteine peptidase [Source:MGI Symbol;Acc:MGI:2444308]
ENSMUSG00000002825	88.6791	-0.0221616	0.135167	0.763559	0.896746	Qtrt1	queuine tRNA-ribosyltransferase catalytic subunit 1 [Source:MGI Symbol;Acc:MGI:1931441]
ENSMUSG00000002831	0.514587	-0.00229022	0.160208	0.685	NA	Plin4	perilipin 4 [Source:MGI Symbol;Acc:MGI:1929709]
ENSMUSG00000002833	623.107	0.0353682	0.115304	0.66132	0.839926	Hdgfl2	HDGF like 2 [Source:MGI Symbol;Acc:MGI:1194492]
ENSMUSG00000002835	177.916	-0.105912	0.163255	0.206655	0.532526	Chaf1a	chromatin assembly factor 1, subunit A (p150) [Source:MGI Symbol;Acc:MGI:1351331]
ENSMUSG00000002844	1332.75	0.287726	0.102443	0.000900565	0.0370012	Adprh	ADP-ribosylarginine hydrolase [Source:MGI Symbol;Acc:MGI:1098234]
ENSMUSG00000002845	472.909	0.060205	0.135877	0.459907	0.724356	Tmem39a	transmembrane protein 39a [Source:MGI Symbol;Acc:MGI:1915096]
ENSMUSG00000002846	158.091	0.0860592	0.128409	0.312678	0.619613	Timmdc1	translocase of inner mitochondrial membrane domain containing 1 [Source:MGI Symbol;Acc:MGI:1922139]
ENSMUSG00000002847	2.35315	0.0102334	0.160445	0.508061	NA	Pla1a	phospholipase A1 member A [Source:MGI Symbol;Acc:MGI:1934677]
ENSMUSG00000002870	248.367	0.0179849	0.125694	0.818853	0.92362	Mcm2	minichromosome maintenance complex component 2 [Source:MGI Symbol;Acc:MGI:105380]
ENSMUSG00000002871	2093.53	-0.00132202	0.0812798	0.983223	0.994637	Tpra1	transmembrane protein, adipocyte asscociated 1 [Source:MGI Symbol;Acc:MGI:1345190]
ENSMUSG00000002881	1676.46	-0.000562756	0.121345	0.990748	0.996439	Nab1	Ngfi-A binding protein 1 [Source:MGI Symbol;Acc:MGI:107564]
ENSMUSG00000002885	2812.25	-0.0581602	0.0983891	0.441604	0.712267	Adgre5	adhesion G protein-coupled receptor E5 [Source:MGI Symbol;Acc:MGI:1347095]
ENSMUSG00000002897	3352.26	0.103532	0.152911	0.22359	0.546356	Il17ra	interleukin 17 receptor A [Source:MGI Symbol;Acc:MGI:107399]
ENSMUSG00000002900	2.19713	-0.0303171	0.163233	0.157721	NA	Lamb1	laminin B1 [Source:MGI Symbol;Acc:MGI:96743]
ENSMUSG00000002908	23.747	-0.0562355	0.162047	0.316258	0.62271	Kcnn1	potassium intermediate/small conductance calcium-activated channel, subfamily N, member 1 [Source:MGI Symbol;Acc:MGI:1933993]
ENSMUSG00000002910	218.077	-0.34407	0.287714	0.0160777	0.227957	Arrdc2	arrestin domain containing 2 [Source:MGI Symbol;Acc:MGI:1918057]
ENSMUSG00000002944	9055.48	-0.0602416	0.152672	0.374255	0.665735	Cd36	CD36 molecule [Source:MGI Symbol;Acc:MGI:107899]
ENSMUSG00000002948	1037.88	-0.235154	0.140094	0.0210574	0.258752	Map2k7	mitogen-activated protein kinase kinase 7 [Source:MGI Symbol;Acc:MGI:1346871]
ENSMUSG00000002949	748.786	-0.000651768	0.0925507	0.978261	0.993378	Timm44	translocase of inner mitochondrial membrane 44 [Source:MGI Symbol;Acc:MGI:1343262]
ENSMUSG00000002957	2441.65	0.0279738	0.0750267	0.647298	0.831753	Ap2a2	adaptor-related protein complex 2, alpha 2 subunit [Source:MGI Symbol;Acc:MGI:101920]
ENSMUSG00000002963	534.87	0.144963	0.121791	0.105762	0.431985	Pnkp	polynucleotide kinase 3'- phosphatase [Source:MGI Symbol;Acc:MGI:1891698]
ENSMUSG00000002968	842.774	-0.110093	0.0934313	0.151005	0.478959	Med25	mediator complex subunit 25 [Source:MGI Symbol;Acc:MGI:1922863]
ENSMUSG00000002980	6.15088	0.0266334	0.161229	0.322085	0.626927	Bcam	basal cell adhesion molecule [Source:MGI Symbol;Acc:MGI:1929940]
ENSMUSG00000002981	3222.24	-0.00510502	0.0733927	0.947692	0.981951	Clptm1	cleft lip and palate associated transmembrane protein 1 [Source:MGI Symbol;Acc:MGI:1927155]
ENSMUSG00000002983	1142.04	0.329104	0.124335	0.00121343	0.0470862	Relb	avian reticuloendotheliosis viral (v-rel) oncogene related B [Source:MGI Symbol;Acc:MGI:103289]
ENSMUSG00000002984	555.153	0.174522	0.119673	0.0553338	0.361868	Tomm40	translocase of outer mitochondrial membrane 40 [Source:MGI Symbol;Acc:MGI:1858259]
ENSMUSG00000002985	248207	0.0399621	0.108888	0.622678	0.820844	Apoe	apolipoprotein E [Source:MGI Symbol;Acc:MGI:88057]
ENSMUSG00000002992	1591.25	0.131606	0.191113	0.125022	0.452662	Apoc2	apolipoprotein C-II [Source:MGI Symbol;Acc:MGI:88054]
ENSMUSG00000002996	2915.31	-0.346396	0.129584	0.00102188	0.0408474	Hbp1	high mobility group box transcription factor 1 [Source:MGI Symbol;Acc:MGI:894659]
ENSMUSG00000002997	208.126	0.035774	0.114794	0.662866	0.840978	Prkar2b	protein kinase, cAMP dependent regulatory, type II beta [Source:MGI Symbol;Acc:MGI:97760]
ENSMUSG00000003031	603.01	-0.631827	0.198221	8.54935e-05	0.00545473	Cdkn1b	cyclin-dependent kinase inhibitor 1B [Source:MGI Symbol;Acc:MGI:104565]
ENSMUSG00000003032	933.495	0.546992	0.190964	0.000286618	0.0145736	Klf4	Kruppel-like factor 4 (gut) [Source:MGI Symbol;Acc:MGI:1342287]
ENSMUSG00000003033	985.222	-0.0935642	0.070821	0.140269	0.465843	Ap1m1	adaptor-related protein complex AP-1, mu subunit 1 [Source:MGI Symbol;Acc:MGI:102776]
ENSMUSG00000003037	1895.06	-0.0948854	0.0802087	0.170477	0.498524	Rab8a	RAB8A, member RAS oncogene family [Source:MGI Symbol;Acc:MGI:96960]
ENSMUSG00000003038	1014.19	0.0885774	0.118539	0.296408	0.607913	Hmgn2	high mobility group nucleosomal binding domain 2 [Source:MGI Symbol;Acc:MGI:96136]
ENSMUSG00000003039	1680.73	0.110284	0.103862	0.16415	0.492302	Fam32a	family with sequence similarity 32, member A [Source:MGI Symbol;Acc:MGI:1915172]
ENSMUSG00000003062	894.943	0.121003	0.128858	0.171303	0.498754	Stard3nl	STARD3 N-terminal like [Source:MGI Symbol;Acc:MGI:1923455]
ENSMUSG00000003068	1600.8	0.20524	0.120692	0.0262271	0.280241	Stk11	serine/threonine kinase 11 [Source:MGI Symbol;Acc:MGI:1341870]
ENSMUSG00000003070	4.03535	-0.0133724	0.158584	0.631277	NA	Efna2	ephrin A2 [Source:MGI Symbol;Acc:MGI:102707]
ENSMUSG00000003072	1911.79	0.255254	0.181118	0.0266808	0.282136	Atp5d	ATP synthase, H+ transporting, mitochondrial F1 complex, delta subunit [Source:MGI Symbol;Acc:MGI:1913293]
ENSMUSG00000003099	861.012	0.026418	0.113979	0.764149	0.897178	Ppp5c	protein phosphatase 5, catalytic subunit [Source:MGI Symbol;Acc:MGI:102666]
ENSMUSG00000003119	966.66	-0.09312	0.172591	0.198386	0.526398	Cdk12	cyclin-dependent kinase 12 [Source:MGI Symbol;Acc:MGI:1098802]
ENSMUSG00000003123	626.433	0.123322	0.131475	0.173121	0.500652	Lipe	lipase, hormone sensitive [Source:MGI Symbol;Acc:MGI:96790]
ENSMUSG00000003131	1442.57	-0.067828	0.141372	0.40583	0.687142	Pafah1b2	platelet-activating factor acetylhydrolase, isoform 1b, subunit 2 [Source:MGI Symbol;Acc:MGI:108415]
ENSMUSG00000003134	1001.23	-0.0539325	0.101376	0.478643	0.735729	Tbc1d8	TBC1 domain family, member 8 [Source:MGI Symbol;Acc:MGI:1927225]
ENSMUSG00000003135	408.112	0.00887296	0.088668	0.914899	0.968359	Cnot11	CCR4-NOT transcription complex, subunit 11 [Source:MGI Symbol;Acc:MGI:106580]
ENSMUSG00000003153	155.422	0.013585	0.131138	0.859603	0.943105	Slc2a3	solute carrier family 2 (facilitated glucose transporter), member 3 [Source:MGI Symbol;Acc:MGI:95757]
ENSMUSG00000003154	909.63	-0.0563182	0.13776	0.466671	0.728538	Foxj2	forkhead box J2 [Source:MGI Symbol;Acc:MGI:1926805]
ENSMUSG00000003161	1404.4	0.0420282	0.0792364	0.546097	0.777685	Sri	sorcin [Source:MGI Symbol;Acc:MGI:98419]
ENSMUSG00000003166	1213.35	-0.0930103	0.0911996	0.215864	0.541333	Dgcr2	DiGeorge syndrome critical region gene 2 [Source:MGI Symbol;Acc:MGI:892866]
ENSMUSG00000003184	691.262	0.00485896	0.101494	0.963574	0.987916	Irf3	interferon regulatory factor 3 [Source:MGI Symbol;Acc:MGI:1859179]
ENSMUSG00000003190	79.2587	0.0224255	0.133345	0.767703	0.89843	Bcl2l12	BCL2-like 12 (proline rich) [Source:MGI Symbol;Acc:MGI:1922986]
ENSMUSG00000003198	103.086	-0.27543	0.239492	0.0278678	0.287361	Zfp959	zinc finger protein 959 [Source:MGI Symbol;Acc:MGI:2385058]
ENSMUSG00000003199	744.992	0.139957	0.167892	0.132052	0.458979	Mpnd	MPN domain containing [Source:MGI Symbol;Acc:MGI:1915297]
ENSMUSG00000003200	1101.15	0.0468168	0.078991	0.509497	0.754315	Sh3gl1	SH3-domain GRB2-like 1 [Source:MGI Symbol;Acc:MGI:700010]
ENSMUSG00000003206	637.499	0.191911	0.185185	0.0671314	0.383433	Ebi3	Epstein-Barr virus induced gene 3 [Source:MGI Symbol;Acc:MGI:1354171]
ENSMUSG00000003208	200.543	0.0842119	0.130368	0.316767	0.622879	Yju2	YJU2 splicing factor [Source:MGI Symbol;Acc:MGI:1920136]
ENSMUSG00000003226	4383.46	-0.0590483	0.15434	0.386276	0.674597	Ranbp2	RAN binding protein 2 [Source:MGI Symbol;Acc:MGI:894323]
ENSMUSG00000003228	336.669	-0.0220842	0.121598	0.764309	0.897178	Grk5	G protein-coupled receptor kinase 5 [Source:MGI Symbol;Acc:MGI:109161]
ENSMUSG00000003233	474.536	-0.213365	0.211425	0.0513622	0.354349	Dvl3	dishevelled segment polarity protein 3 [Source:MGI Symbol;Acc:MGI:108100]
ENSMUSG00000003234	891.058	0.102585	0.126536	0.241544	0.561463	Abcf3	ATP-binding cassette, sub-family F (GCN20), member 3 [Source:MGI Symbol;Acc:MGI:1351656]
ENSMUSG00000003235	734.928	0.283002	0.192674	0.0193205	0.249561	Eif2b5	eukaryotic translation initiation factor 2B, subunit 5 epsilon [Source:MGI Symbol;Acc:MGI:2446176]
ENSMUSG00000003269	780.595	0.333151	0.188509	0.00886269	0.168505	Cyth2	cytohesin 2 [Source:MGI Symbol;Acc:MGI:1334255]
ENSMUSG00000003271	7.87632	0.0161522	0.156204	0.666501	0.843209	Sult2b1	sulfotransferase family, cytosolic, 2B, member 1 [Source:MGI Symbol;Acc:MGI:1926342]
ENSMUSG00000003273	8.69615	0.0467417	0.164947	0.234806	0.55596	Car11	carbonic anhydrase 11 [Source:MGI Symbol;Acc:MGI:1336193]
ENSMUSG00000003279	0.670698	-0.00138764	0.160183	0.915899	NA	Dlgap1	DLG associated protein 1 [Source:MGI Symbol;Acc:MGI:1346065]
ENSMUSG00000003282	46.8816	-0.0251718	0.158079	0.506689	0.752071	Plag1	pleiomorphic adenoma gene 1 [Source:MGI Symbol;Acc:MGI:1891916]
ENSMUSG00000003283	2983.29	0.263003	0.128169	0.00839447	0.16413	Hck	hemopoietic cell kinase [Source:MGI Symbol;Acc:MGI:96052]
ENSMUSG00000003299	638.957	0.081872	0.127315	0.341578	0.641172	Mrpl4	mitochondrial ribosomal protein L4 [Source:MGI Symbol;Acc:MGI:2137210]
ENSMUSG00000003308	805.308	-0.0710341	0.0885291	0.320308	0.625391	Keap1	kelch-like ECH-associated protein 1 [Source:MGI Symbol;Acc:MGI:1858732]
ENSMUSG00000003309	0.97855	-0.00515995	0.160269	0.755433	NA	Ap1m2	adaptor protein complex AP-1, mu 2 subunit [Source:MGI Symbol;Acc:MGI:1336974]
ENSMUSG00000003316	4125.66	-0.159015	0.184153	0.11307	0.439679	Glg1	golgi apparatus protein 1 [Source:MGI Symbol;Acc:MGI:104967]
ENSMUSG00000003341	5.5429	-0.00891282	0.159418	0.593715	0.80595	Atp8b3	ATPase, class I, type 8B, member 3 [Source:MGI Symbol;Acc:MGI:1914581]
ENSMUSG00000003344	501.585	-0.0579896	0.0955689	0.469279	0.729081	Btbd2	BTB (POZ) domain containing 2 [Source:MGI Symbol;Acc:MGI:1933831]
ENSMUSG00000003345	1544.21	0.0814803	0.0960611	0.286397	0.5977	Csnk1g2	casein kinase 1, gamma 2 [Source:MGI Symbol;Acc:MGI:1920014]
ENSMUSG00000003346	827.238	0.193869	0.170462	0.07573	0.396455	Abhd17a	abhydrolase domain containing 17A [Source:MGI Symbol;Acc:MGI:106388]
ENSMUSG00000003348	1396.6	0.11399	0.0712844	0.0743985	0.394502	Mob3a	MOB kinase activator 3A [Source:MGI Symbol;Acc:MGI:3050117]
ENSMUSG00000003352	8.53323	0.0384549	0.161517	0.335013	0.636137	Cacnb3	calcium channel, voltage-dependent, beta 3 subunit [Source:MGI Symbol;Acc:MGI:103307]
ENSMUSG00000003354	0.578771	-0.00801692	0.160414	0.348575	NA	Ccdc65	coiled-coil domain containing 65 [Source:MGI Symbol;Acc:MGI:2146001]
ENSMUSG00000003355	4.73807	0.013124	0.158225	0.672476	NA	Fkbp11	FK506 binding protein 11 [Source:MGI Symbol;Acc:MGI:1913370]
ENSMUSG00000003360	1538.73	-0.0803771	0.0922762	0.319976	0.62505	Ddx23	DEAD (Asp-Glu-Ala-Asp) box polypeptide 23 [Source:MGI Symbol;Acc:MGI:1921601]
ENSMUSG00000003363	14580.6	0.10846	0.122491	0.202637	0.529612	Pld3	phospholipase D family, member 3 [Source:MGI Symbol;Acc:MGI:1333782]
ENSMUSG00000003378	41.7354	-0.0793582	0.17467	0.17751	0.505522	Grik5	glutamate receptor, ionotropic, kainate 5 (gamma 2) [Source:MGI Symbol;Acc:MGI:95818]
ENSMUSG00000003379	0.822587	-0.0102053	0.160558	0.414688	NA	Cd79a	CD79A antigen (immunoglobulin-associated alpha) [Source:MGI Symbol;Acc:MGI:101774]
ENSMUSG00000003380	1871.14	0.23522	0.189296	0.0402012	0.323928	Rabac1	Rab acceptor 1 (prenylated) [Source:MGI Symbol;Acc:MGI:1201692]
ENSMUSG00000003382	3813.79	0.319549	0.22621	0.0157901	0.226541	Etv3	ets variant 3 [Source:MGI Symbol;Acc:MGI:1350926]
ENSMUSG00000003402	1484.86	0.284291	0.126939	0.00501226	0.122726	Prkcsh	protein kinase C substrate 80K-H [Source:MGI Symbol;Acc:MGI:107877]
ENSMUSG00000003411	2.44756	0.0209516	0.161139	0.28146	NA	Rab3b	RAB3B, member RAS oncogene family [Source:MGI Symbol;Acc:MGI:1917158]
ENSMUSG00000003418	6.7718	0.018092	0.159315	0.491541	0.74322	St8sia6	ST8 alpha-N-acetyl-neuraminide alpha-2,8-sialyltransferase 6 [Source:MGI Symbol;Acc:MGI:2386797]
ENSMUSG00000003420	2899.23	0.101873	0.107568	0.211687	0.537198	Fcgrt	Fc receptor, IgG, alpha chain transporter [Source:MGI Symbol;Acc:MGI:103017]
ENSMUSG00000003421	663.566	-0.00605911	0.0908972	0.933608	0.974935	Nosip	nitric oxide synthase interacting protein [Source:MGI Symbol;Acc:MGI:1913644]
ENSMUSG00000003423	464.698	0.207693	0.186583	0.0528441	0.356194	Pih1d1	PIH1 domain containing 1 [Source:MGI Symbol;Acc:MGI:1916095]
ENSMUSG00000003429	7449.24	0.160882	0.160303	0.0948685	0.4175	Rps11	ribosomal protein S11 [Source:MGI Symbol;Acc:MGI:1351329]
ENSMUSG00000003435	2942.07	-0.0158749	0.0535057	0.76426	0.897178	Supt5	suppressor of Ty 5, DSIF elongation factor subunit [Source:MGI Symbol;Acc:MGI:1202400]
ENSMUSG00000003437	1401.72	0.415707	0.151219	0.000605035	0.0270351	Paf1	Paf1, RNA polymerase II complex component [Source:MGI Symbol;Acc:MGI:1923988]
ENSMUSG00000003438	414.166	0.0663334	0.122954	0.427902	0.702289	Timm50	translocase of inner mitochondrial membrane 50 [Source:MGI Symbol;Acc:MGI:1913775]
ENSMUSG00000003444	357.331	0.526417	0.185455	0.000309284	0.0156065	Med29	mediator complex subunit 29 [Source:MGI Symbol;Acc:MGI:1914474]
ENSMUSG00000003452	15.3108	-0.0629876	0.174317	0.0826496	0.404888	Bicd1	BICD cargo adaptor 1 [Source:MGI Symbol;Acc:MGI:1101760]
ENSMUSG00000003458	3370.94	-0.0608706	0.0678006	0.338574	0.639515	Ncstn	nicastrin [Source:MGI Symbol;Acc:MGI:1891700]
ENSMUSG00000003464	1067.53	-0.0905128	0.0666138	0.134981	0.461802	Pex19	peroxisomal biogenesis factor 19 [Source:MGI Symbol;Acc:MGI:1334458]
ENSMUSG00000003469	0.859218	0.00336875	0.159974	0.846066	NA	Phyhip	phytanoyl-CoA hydroxylase interacting protein [Source:MGI Symbol;Acc:MGI:1860417]
ENSMUSG00000003484	502.398	0.235428	0.14844	0.0256278	0.276285	Cyp4f18	cytochrome P450, family 4, subfamily f, polypeptide 18 [Source:MGI Symbol;Acc:MGI:1919304]
ENSMUSG00000003500	496.556	0.168478	0.112544	0.0543514	0.360137	Impdh1	inosine monophosphate dehydrogenase 1 [Source:MGI Symbol;Acc:MGI:96567]
ENSMUSG00000003518	4736.33	0.0220745	0.0883136	0.700512	0.864147	Dusp3	dual specificity phosphatase 3 (vaccinia virus phosphatase VH1-related) [Source:MGI Symbol;Acc:MGI:1919599]
ENSMUSG00000003526	82.4041	-0.0368436	0.130136	0.638099	0.827071	Prodh	proline dehydrogenase [Source:MGI Symbol;Acc:MGI:97770]
ENSMUSG00000003527	446.672	-0.131735	0.0957891	0.0952313	0.417928	Ess2	ess-2 splicing factor [Source:MGI Symbol;Acc:MGI:107854]
ENSMUSG00000003528	963.322	0.106545	0.116976	0.219175	0.544219	Slc25a1	solute carrier family 25 (mitochondrial carrier, citrate transporter), member 1 [Source:MGI Symbol;Acc:MGI:1345283]
ENSMUSG00000003531	235.784	0.0640281	0.150851	0.387158	0.674818	Dgcr6	DiGeorge syndrome critical region gene 6 [Source:MGI Symbol;Acc:MGI:1202877]
ENSMUSG00000003534	1.31611	0.0120691	0.160477	0.242984	NA	Ddr1	discoidin domain receptor family, member 1 [Source:MGI Symbol;Acc:MGI:99216]
ENSMUSG00000003541	2228.35	1.83154	0.255159	2.58292e-14	6.23236e-12	Ier3	immediate early response 3 [Source:MGI Symbol;Acc:MGI:104814]
ENSMUSG00000003545	2297.73	2.04293	0.330157	2.65759e-11	4.52165e-09	Fosb	FBJ osteosarcoma oncogene B [Source:MGI Symbol;Acc:MGI:95575]
ENSMUSG00000003546	1485.37	0.012387	0.106295	0.881031	0.953917	Klc4	kinesin light chain 4 [Source:MGI Symbol;Acc:MGI:1922014]
ENSMUSG00000003549	209.023	0.0321712	0.142186	0.643428	0.829989	Ercc1	excision repair cross-complementing rodent repair deficiency, complementation group 1 [Source:MGI Symbol;Acc:MGI:95412]
ENSMUSG00000003559	98.5967	-0.276495	0.223687	0.0237008	0.268992	As3mt	arsenic (+3 oxidation state) methyltransferase [Source:MGI Symbol;Acc:MGI:1929882]
ENSMUSG00000003573	478.762	-0.0387294	0.0868798	0.59829	0.808215	Homer3	homer scaffolding protein 3 [Source:MGI Symbol;Acc:MGI:1347359]
ENSMUSG00000003575	363.106	-0.116205	0.103735	0.156786	0.484902	Crtc1	CREB regulated transcription coactivator 1 [Source:MGI Symbol;Acc:MGI:2142523]
ENSMUSG00000003581	278.902	0.0468414	0.107886	0.560559	0.7861	Rnf215	ring finger protein 215 [Source:MGI Symbol;Acc:MGI:1918923]
ENSMUSG00000003585	4.53378	-0.0428155	0.165267	0.185143	NA	Sec14l2	SEC14-like lipid binding 2 [Source:MGI Symbol;Acc:MGI:1915065]
ENSMUSG00000003604	136.342	0.0259164	0.133965	0.722166	0.874999	Aven	apoptosis, caspase activation inhibitor [Source:MGI Symbol;Acc:MGI:1921518]
ENSMUSG00000003617	53.6608	0.0875186	0.185521	0.0981648	0.422749	Cp	ceruloplasmin [Source:MGI Symbol;Acc:MGI:88476]
ENSMUSG00000003623	647.897	-0.0949776	0.0867643	0.199418	0.527081	Crot	carnitine O-octanoyltransferase [Source:MGI Symbol;Acc:MGI:1921364]
ENSMUSG00000003644	2514.18	0.040185	0.0685601	0.51553	0.757818	Rps6ka1	ribosomal protein S6 kinase polypeptide 1 [Source:MGI Symbol;Acc:MGI:104558]
ENSMUSG00000003660	2790.39	-0.113072	0.0750603	0.108489	0.435895	Snrnp200	small nuclear ribonucleoprotein 200 (U5) [Source:MGI Symbol;Acc:MGI:2444401]
ENSMUSG00000003662	692.89	0.180261	0.141442	0.0649268	0.378602	Ciao1	cytosolic iron-sulfur protein assembly 1 [Source:MGI Symbol;Acc:MGI:1346998]
ENSMUSG00000003680	284.53	0.0396638	0.102242	0.622463	0.820844	Taf6l	TATA-box binding protein associated factor 6 like [Source:MGI Symbol;Acc:MGI:2444957]
ENSMUSG00000003721	540.002	-0.0507752	0.142108	0.50104	0.749301	Insig2	insulin induced gene 2 [Source:MGI Symbol;Acc:MGI:1920249]
ENSMUSG00000003731	1462.05	-0.101527	0.14139	0.24994	0.568013	Kpna6	karyopherin (importin) alpha 6 [Source:MGI Symbol;Acc:MGI:1100836]
ENSMUSG00000003746	1243.14	-0.0724431	0.158093	0.317482	0.623394	Man1a	mannosidase 1, alpha [Source:MGI Symbol;Acc:MGI:104677]
ENSMUSG00000003752	489.787	0.171303	0.130124	0.0678679	0.384971	Itpkc	inositol 1,4,5-trisphosphate 3-kinase C [Source:MGI Symbol;Acc:MGI:2442554]
ENSMUSG00000003762	395.737	0.19395	0.14659	0.0525637	0.356194	Coq8b	coenzyme Q8B [Source:MGI Symbol;Acc:MGI:1924139]
ENSMUSG00000003778	696.087	-0.214607	0.12144	0.0216877	0.262423	Brd8	bromodomain containing 8 [Source:MGI Symbol;Acc:MGI:1925906]
ENSMUSG00000003779	131.834	0.00320044	0.142692	0.966078	0.988572	Kif20a	kinesin family member 20A [Source:MGI Symbol;Acc:MGI:1201682]
ENSMUSG00000003808	682.173	0.00964078	0.0963948	0.898497	0.961687	Farsa	phenylalanyl-tRNA synthetase, alpha subunit [Source:MGI Symbol;Acc:MGI:1913840]
ENSMUSG00000003809	333.769	0.0451786	0.111183	0.579883	0.797352	Gcdh	glutaryl-Coenzyme A dehydrogenase [Source:MGI Symbol;Acc:MGI:104541]
ENSMUSG00000003810	808.443	-0.106385	0.119798	0.218204	0.54357	Mast2	microtubule associated serine/threonine kinase 2 [Source:MGI Symbol;Acc:MGI:894676]
ENSMUSG00000003812	3441.53	0.120655	0.118651	0.15315	0.48094	Dnase2a	deoxyribonuclease II alpha [Source:MGI Symbol;Acc:MGI:1329019]
ENSMUSG00000003813	877.173	0.0666429	0.0928112	0.35741	0.652596	Rad23a	RAD23 homolog A, nucleotide excision repair protein [Source:MGI Symbol;Acc:MGI:105126]
ENSMUSG00000003814	14293.6	0.0954857	0.0752963	0.13817	0.465275	Calr	calreticulin [Source:MGI Symbol;Acc:MGI:88252]
ENSMUSG00000003824	72.1066	0.0613873	0.146502	0.420239	0.6967	Syce2	synaptonemal complex central element protein 2 [Source:MGI Symbol;Acc:MGI:1919096]
ENSMUSG00000003847	1690.31	-0.17825	0.296774	0.0274681	0.285624	Nfat5	nuclear factor of activated T cells 5 [Source:MGI Symbol;Acc:MGI:1859333]
ENSMUSG00000003848	193.249	-0.0802476	0.121386	0.341126	0.640799	Nob1	NIN1/RPN12 binding protein 1 homolog [Source:MGI Symbol;Acc:MGI:1914869]
ENSMUSG00000003849	34.9517	-0.00828669	0.140949	0.897569	0.961004	Nqo1	NAD(P)H dehydrogenase, quinone 1 [Source:MGI Symbol;Acc:MGI:103187]
ENSMUSG00000003863	24.4098	0.137702	0.217661	0.0767578	0.397331	Ppfia3	protein tyrosine phosphatase, receptor type, f polypeptide (PTPRF), interacting protein (liprin), alpha 3 [Source:MGI Symbol;Acc:MGI:1924037]
ENSMUSG00000003865	301.231	-0.0136567	0.100931	0.855552	0.941305	Gys1	glycogen synthase 1, muscle [Source:MGI Symbol;Acc:MGI:101805]
ENSMUSG00000003868	363.109	0.0243792	0.119349	0.766437	0.89766	Ruvbl2	RuvB-like protein 2 [Source:MGI Symbol;Acc:MGI:1342299]
ENSMUSG00000003872	3.78724	0.0261844	0.161141	0.324683	NA	Lin7b	lin-7 homolog B (C. elegans) [Source:MGI Symbol;Acc:MGI:1330858]
ENSMUSG00000003873	1641.41	0.212735	0.161727	0.0480361	0.345368	Bax	BCL2-associated X protein [Source:MGI Symbol;Acc:MGI:99702]
ENSMUSG00000003882	7099.11	-0.0846368	0.138396	0.322989	0.627398	Il7r	interleukin 7 receptor [Source:MGI Symbol;Acc:MGI:96562]
ENSMUSG00000003923	307.516	0.211296	0.180129	0.0504825	0.353165	Tfam	transcription factor A, mitochondrial [Source:MGI Symbol;Acc:MGI:107810]
ENSMUSG00000003929	90.9516	-0.0745879	0.172679	0.189319	0.51601	Zfp81	zinc finger protein 81 [Source:MGI Symbol;Acc:MGI:1890752]
ENSMUSG00000003934	1.68819	-0.0176429	0.16037	0.399577	NA	Efnb3	ephrin B3 [Source:MGI Symbol;Acc:MGI:109196]
ENSMUSG00000003948	701.49	0.012111	0.0886932	0.881963	0.954148	Mmd	monocyte to macrophage differentiation-associated [Source:MGI Symbol;Acc:MGI:1914718]
ENSMUSG00000003949	1.25051	-0.00314328	0.15951	0.809818	NA	Hlf	hepatic leukemia factor [Source:MGI Symbol;Acc:MGI:96108]
ENSMUSG00000003955	149.634	0.185169	0.204331	0.0719907	0.391299	Fam162a	family with sequence similarity 162, member A [Source:MGI Symbol;Acc:MGI:1917436]
ENSMUSG00000003970	8005.4	0.232639	0.199062	0.0431451	0.332035	Rpl8	ribosomal protein L8 [Source:MGI Symbol;Acc:MGI:1350927]
ENSMUSG00000003992	105.394	0.0568217	0.12857	0.487059	0.740323	Ssbp2	single-stranded DNA binding protein 2 [Source:MGI Symbol;Acc:MGI:1914220]
ENSMUSG00000004018	133.741	0.137767	0.163112	0.132411	0.459226	Fancl	Fanconi anemia, complementation group L [Source:MGI Symbol;Acc:MGI:1914280]
ENSMUSG00000004032	129.239	0.0679159	0.157895	0.327348	0.630514	Gstm5	glutathione S-transferase, mu 5 [Source:MGI Symbol;Acc:MGI:1309466]
ENSMUSG00000004035	2.38243	-0.0310124	0.162282	0.252512	NA	Gstm7	glutathione S-transferase, mu 7 [Source:MGI Symbol;Acc:MGI:1915562]
ENSMUSG00000004040	4108.94	-0.0123439	0.124141	0.868325	0.947893	Stat3	signal transducer and activator of transcription 3 [Source:MGI Symbol;Acc:MGI:103038]
ENSMUSG00000004043	413.185	-0.173884	0.171738	0.0835234	0.407356	Stat5a	signal transducer and activator of transcription 5A [Source:MGI Symbol;Acc:MGI:103036]
ENSMUSG00000004044	27.5644	0.0826597	0.173303	0.199052	0.526942	Cavin1	caveolae associated 1 [Source:MGI Symbol;Acc:MGI:1277968]
ENSMUSG00000004054	1672.94	0.0655497	0.0854164	0.348795	0.645588	Map3k11	mitogen-activated protein kinase kinase kinase 11 [Source:MGI Symbol;Acc:MGI:1346880]
ENSMUSG00000004056	2246.74	0.0632288	0.0781355	0.358212	0.653627	Akt2	thymoma viral proto-oncogene 2 [Source:MGI Symbol;Acc:MGI:104874]
ENSMUSG00000004069	563.262	0.0395236	0.0776822	0.559671	0.785991	Dnaja3	DnaJ heat shock protein family (Hsp40) member A3 [Source:MGI Symbol;Acc:MGI:1933786]
ENSMUSG00000004070	2370.48	0.136917	0.142295	0.130046	0.457028	Hmox2	heme oxygenase 2 [Source:MGI Symbol;Acc:MGI:109373]
ENSMUSG00000004071	907.774	-0.141259	0.139803	0.131635	0.458512	Cdip1	cell death inducing Trp53 target 1 [Source:MGI Symbol;Acc:MGI:1913876]
ENSMUSG00000004085	392.82	-0.0464746	0.124766	0.569564	0.791302	Map3k20	mitogen-activated protein kinase kinase kinase 20 [Source:MGI Symbol;Acc:MGI:2443258]
ENSMUSG00000004096	1267.68	0.182845	0.178256	0.0738258	0.394421	Cwc15	CWC15 spliceosome-associated protein [Source:MGI Symbol;Acc:MGI:1913320]
ENSMUSG00000004098	3.84572	-0.0342692	0.163023	0.240668	NA	Col5a3	collagen, type V, alpha 3 [Source:MGI Symbol;Acc:MGI:1858212]
ENSMUSG00000004099	1666.43	-0.143671	0.149741	0.128609	0.456404	Dnmt1	DNA methyltransferase (cytosine-5) 1 [Source:MGI Symbol;Acc:MGI:94912]
ENSMUSG00000004100	199.29	0.0422703	0.137396	0.580305	0.797474	Ppan	peter pan homolog [Source:MGI Symbol;Acc:MGI:2178445]
ENSMUSG00000004105	1078.41	-0.0982908	0.0940379	0.201543	0.529323	Angptl2	angiopoietin-like 2 [Source:MGI Symbol;Acc:MGI:1347002]
ENSMUSG00000004113	38.5078	-0.0964665	0.193092	0.0753887	0.396074	Cacna1b	calcium channel, voltage-dependent, N type, alpha 1B subunit [Source:MGI Symbol;Acc:MGI:88296]
ENSMUSG00000004127	43.7756	0.0256486	0.148695	0.671622	0.846002	Trmt10a	tRNA methyltransferase 10A [Source:MGI Symbol;Acc:MGI:1920421]
ENSMUSG00000004151	43.3748	-0.0124015	0.154081	0.777659	0.90504	Etv1	ets variant 1 [Source:MGI Symbol;Acc:MGI:99254]
ENSMUSG00000004187	110.864	-0.0695562	0.145946	0.374177	0.665734	Kifc2	kinesin family member C2 [Source:MGI Symbol;Acc:MGI:109187]
ENSMUSG00000004207	270568	-0.0252528	0.0983938	0.743773	0.88637	Psap	prosaposin [Source:MGI Symbol;Acc:MGI:97783]
ENSMUSG00000004221	1138.65	-0.0427124	0.136872	0.574487	0.794555	Ikbkg	inhibitor of kappaB kinase gamma [Source:MGI Symbol;Acc:MGI:1338074]
ENSMUSG00000004233	129.876	-0.0273384	0.135989	0.712257	0.869801	Wars2	tryptophanyl tRNA synthetase 2 (mitochondrial) [Source:MGI Symbol;Acc:MGI:1917810]
ENSMUSG00000004263	1023.36	0.10467	0.137818	0.229931	0.552392	Atn1	atrophin 1 [Source:MGI Symbol;Acc:MGI:104725]
ENSMUSG00000004264	1279.58	0.193635	0.157587	0.0578347	0.366624	Phb2	prohibitin 2 [Source:MGI Symbol;Acc:MGI:102520]
ENSMUSG00000004266	5017.16	0.0835357	0.100683	0.322431	0.627069	Ptpn6	protein tyrosine phosphatase, non-receptor type 6 [Source:MGI Symbol;Acc:MGI:96055]
ENSMUSG00000004267	358.586	-0.0530487	0.129748	0.520365	0.761637	Eno2	enolase 2, gamma neuronal [Source:MGI Symbol;Acc:MGI:95394]
ENSMUSG00000004268	565.415	0.24043	0.158018	0.0263085	0.280567	Emg1	EMG1 N1-specific pseudouridine methyltransferase [Source:MGI Symbol;Acc:MGI:1315195]
ENSMUSG00000004270	807.547	-0.0327275	0.0764012	0.625424	0.822597	Lpcat3	lysophosphatidylcholine acyltransferase 3 [Source:MGI Symbol;Acc:MGI:1315211]
ENSMUSG00000004285	2410.14	0.278946	0.201557	0.02327	0.267142	Atp6v1f	ATPase, H+ transporting, lysosomal V1 subunit F [Source:MGI Symbol;Acc:MGI:1913394]
ENSMUSG00000004296	481.763	-0.0180435	0.160406	0.405586	0.687142	Il12b	interleukin 12b [Source:MGI Symbol;Acc:MGI:96540]
ENSMUSG00000004317	692.56	-0.100018	0.186503	0.130254	0.457028	Clcn5	chloride channel, voltage-sensitive 5 [Source:MGI Symbol;Acc:MGI:99486]
ENSMUSG00000004319	895.637	-0.0900623	0.15821	0.259607	0.574485	Clcn3	chloride channel, voltage-sensitive 3 [Source:MGI Symbol;Acc:MGI:103555]
ENSMUSG00000004347	66.3321	0.0321824	0.148061	0.613917	0.816608	Pde1c	phosphodiesterase 1C [Source:MGI Symbol;Acc:MGI:108413]
ENSMUSG00000004356	551.234	-0.0467125	0.125537	0.563657	0.788495	Utp20	UTP20 small subunit processome component [Source:MGI Symbol;Acc:MGI:1917933]
ENSMUSG00000004359	81.2028	0.176552	0.215157	0.0752123	0.395304	Spic	Spi-C transcription factor (Spi-1/PU.1 related) [Source:MGI Symbol;Acc:MGI:1341168]
ENSMUSG00000004364	1882.99	0.140733	0.109996	0.102674	0.427747	Cul3	cullin 3 [Source:MGI Symbol;Acc:MGI:1347360]
ENSMUSG00000004383	952.502	-0.0286171	0.0652429	0.629192	0.823924	Large1	LARGE xylosyl- and glucuronyltransferase 1 [Source:MGI Symbol;Acc:MGI:1342270]
ENSMUSG00000004393	419.5	0.0549554	0.0911309	0.46791	0.728684	Ddx56	DEAD (Asp-Glu-Ala-Asp) box polypeptide 56 [Source:MGI Symbol;Acc:MGI:1277172]
ENSMUSG00000004394	981.287	0.112403	0.0705703	0.075658	0.396455	Tmed4	transmembrane p24 trafficking protein 4 [Source:MGI Symbol;Acc:MGI:1915070]
ENSMUSG00000004446	525.321	-0.0161507	0.0747593	0.804982	0.918012	Bid	BH3 interacting domain death agonist [Source:MGI Symbol;Acc:MGI:108093]
ENSMUSG00000004451	1601.72	0.24695	0.0886641	0.00137642	0.051372	Ralb	v-ral simian leukemia viral oncogene B [Source:MGI Symbol;Acc:MGI:1927244]
ENSMUSG00000004455	4314.33	0.0874665	0.0718285	0.173383	0.500729	Ppp1cc	protein phosphatase 1 catalytic subunit gamma [Source:MGI Symbol;Acc:MGI:104872]
ENSMUSG00000004460	2069.19	0.10159	0.0844253	0.157869	0.486731	Dnajb11	DnaJ heat shock protein family (Hsp40) member B11 [Source:MGI Symbol;Acc:MGI:1915088]
ENSMUSG00000004462	352.314	-0.0446513	0.0892698	0.54741	0.778304	Tbccd1	TBCC domain containing 1 [Source:MGI Symbol;Acc:MGI:1917823]
ENSMUSG00000004473	3.72729	0.0132548	0.157569	0.694669	NA	Clec11a	C-type lectin domain family 11, member a [Source:MGI Symbol;Acc:MGI:1298219]
ENSMUSG00000004500	73.4868	-0.496502	0.250662	0.0029079	0.0862658	Zfp324	zinc finger protein 324 [Source:MGI Symbol;Acc:MGI:2444641]
ENSMUSG00000004508	3637.46	-0.0916258	0.123374	0.285468	0.597123	Gab2	growth factor receptor bound protein 2-associated protein 2 [Source:MGI Symbol;Acc:MGI:1333854]
ENSMUSG00000004530	6879.42	0.0662811	0.0681933	0.312412	0.619459	Coro1c	coronin, actin binding protein 1C [Source:MGI Symbol;Acc:MGI:1345964]
ENSMUSG00000004535	4209.59	0.00517585	0.0763781	0.945213	0.980607	Tax1bp1	Tax1 (human T cell leukemia virus type I) binding protein 1 [Source:MGI Symbol;Acc:MGI:1289308]
ENSMUSG00000004552	91.4037	-0.158819	0.199388	0.0933851	0.416384	Ctse	cathepsin E [Source:MGI Symbol;Acc:MGI:107361]
ENSMUSG00000004558	82.4763	0.0166151	0.147342	0.785702	0.908993	Ndrg2	N-myc downstream regulated gene 2 [Source:MGI Symbol;Acc:MGI:1352498]
ENSMUSG00000004561	150.652	-0.17006	0.177744	0.0882003	0.408509	Mettl17	methyltransferase like 17 [Source:MGI Symbol;Acc:MGI:1098577]
ENSMUSG00000004562	37.1281	-0.0261478	0.155247	0.579918	0.797352	Arhgef40	Rho guanine nucleotide exchange factor (GEF) 40 [Source:MGI Symbol;Acc:MGI:2685515]
ENSMUSG00000004565	617.991	-0.114571	0.112229	0.178892	0.506931	Pnpla6	patatin-like phospholipase domain containing 6 [Source:MGI Symbol;Acc:MGI:1354723]
ENSMUSG00000004567	1563.59	-0.195688	0.0776783	0.00445502	0.114357	Mcoln1	mucolipin 1 [Source:MGI Symbol;Acc:MGI:1890498]
ENSMUSG00000004568	98.8538	-0.174196	0.226861	0.0686812	0.386296	Arhgef18	rho/rac guanine nucleotide exchange factor (GEF) 18 [Source:MGI Symbol;Acc:MGI:2142567]
ENSMUSG00000004591	773.109	-0.0795179	0.141771	0.339067	0.639614	Pkn2	protein kinase N2 [Source:MGI Symbol;Acc:MGI:109211]
ENSMUSG00000004609	657.013	-0.073292	0.166997	0.244841	0.564112	Cd33	CD33 antigen [Source:MGI Symbol;Acc:MGI:99440]
ENSMUSG00000004610	563.76	0.203815	0.206798	0.0630712	0.375437	Etfb	electron transferring flavoprotein, beta polypeptide [Source:MGI Symbol;Acc:MGI:106098]
ENSMUSG00000004626	3050.77	-0.0325071	0.0907258	0.697669	0.862484	Stxbp2	syntaxin binding protein 2 [Source:MGI Symbol;Acc:MGI:107370]
ENSMUSG00000004631	1.27012	-0.00367624	0.159722	0.772792	NA	Sgce	sarcoglycan, epsilon [Source:MGI Symbol;Acc:MGI:1329042]
ENSMUSG00000004633	284.862	0.0306538	0.139333	0.678711	0.851099	Chn2	chimerin 2 [Source:MGI Symbol;Acc:MGI:1917243]
ENSMUSG00000004637	171.996	-0.0521639	0.110782	0.529895	0.768298	Wwox	WW domain-containing oxidoreductase [Source:MGI Symbol;Acc:MGI:1931237]
ENSMUSG00000004642	557.238	-0.0241938	0.0939539	0.740275	0.883849	Slbp	stem-loop binding protein [Source:MGI Symbol;Acc:MGI:108402]
ENSMUSG00000004655	2.66139	-0.023282	0.160513	0.375846	NA	Aqp1	aquaporin 1 [Source:MGI Symbol;Acc:MGI:103201]
ENSMUSG00000004661	270.065	-0.085567	0.14067	0.31177	0.61908	Arid3b	AT rich interactive domain 3B (BRIGHT-like) [Source:MGI Symbol;Acc:MGI:1930768]
ENSMUSG00000004665	368.101	0.310662	0.17697	0.00986954	0.17784	Cnn2	calponin 2 [Source:MGI Symbol;Acc:MGI:105093]
ENSMUSG00000004667	759.645	0.143182	0.155397	0.13088	0.457605	Polr2e	polymerase (RNA) II (DNA directed) polypeptide E [Source:MGI Symbol;Acc:MGI:1913670]
ENSMUSG00000004668	2.08699	-0.0133719	0.160044	0.489059	NA	Abca13	ATP-binding cassette, sub-family A (ABC1), member 13 [Source:MGI Symbol;Acc:MGI:2388707]
ENSMUSG00000004677	6687.89	-0.0932511	0.0635305	0.10867	0.436068	Myo9b	myosin IXb [Source:MGI Symbol;Acc:MGI:106624]
ENSMUSG00000004698	208.424	-0.118931	0.183999	0.146654	0.473654	Hdac9	histone deacetylase 9 [Source:MGI Symbol;Acc:MGI:1931221]
ENSMUSG00000004707	6306.11	0.0925341	0.078096	0.176982	0.504945	Ly9	lymphocyte antigen 9 [Source:MGI Symbol;Acc:MGI:96885]
ENSMUSG00000004709	45.4579	-0.0437998	0.15057	0.501389	0.749507	Cd244a	CD244 molecule A [Source:MGI Symbol;Acc:MGI:109294]
ENSMUSG00000004730	36248.8	-0.00378717	0.0857515	0.97031	0.990233	Adgre1	adhesion G protein-coupled receptor E1 [Source:MGI Symbol;Acc:MGI:106912]
ENSMUSG00000004748	10.8309	-0.0136509	0.153468	0.771201	0.900775	Mtfp1	mitochondrial fission process 1 [Source:MGI Symbol;Acc:MGI:1916686]
ENSMUSG00000004768	75.7647	-0.439194	0.26331	0.00602656	0.134644	Rab23	RAB23, member RAS oncogene family [Source:MGI Symbol;Acc:MGI:99833]
ENSMUSG00000004771	1963.57	0.275137	0.159243	0.0134196	0.210014	Rab11a	RAB11A, member RAS oncogene family [Source:MGI Symbol;Acc:MGI:1858202]
ENSMUSG00000004788	527.017	0.00835649	0.128597	0.904612	0.964188	Eif2b2	eukaryotic translation initiation factor 2B, subunit 2 beta [Source:MGI Symbol;Acc:MGI:2145118]
ENSMUSG00000004789	1891.35	0.186752	0.0759477	0.00604468	0.134822	Dlst	dihydrolipoamide S-succinyltransferase (E2 component of 2-oxo-glutarate complex) [Source:MGI Symbol;Acc:MGI:1926170]
ENSMUSG00000004791	8.62944	0.00360747	0.157317	0.904233	0.964036	Pgf	placental growth factor [Source:MGI Symbol;Acc:MGI:105095]
ENSMUSG00000004798	1647.6	-0.0630103	0.130295	0.450899	0.718095	Ulk2	unc-51 like kinase 2 [Source:MGI Symbol;Acc:MGI:1352758]
ENSMUSG00000004814	12.131	0.0350984	0.162481	0.264728	0.580091	Ccl24	chemokine (C-C motif) ligand 24 [Source:MGI Symbol;Acc:MGI:1928953]
ENSMUSG00000004815	492.556	-0.0281356	0.142151	0.696311	0.861607	Dgkq	diacylglycerol kinase, theta [Source:MGI Symbol;Acc:MGI:102918]
ENSMUSG00000004837	166.458	0.0864031	0.164855	0.239196	0.559305	Grap	GRB2-related adaptor protein [Source:MGI Symbol;Acc:MGI:1918770]
ENSMUSG00000004843	1160.74	0.0259096	0.0695119	0.694632	0.860648	Chmp2b	charged multivesicular body protein 2B [Source:MGI Symbol;Acc:MGI:1916192]
ENSMUSG00000004846	2470.49	0.101003	0.129039	0.225775	0.548221	Plod3	procollagen-lysine, 2-oxoglutarate 5-dioxygenase 3 [Source:MGI Symbol;Acc:MGI:1347008]
ENSMUSG00000004849	1415.2	0.172391	0.184504	0.0857366	0.40837	Ap1s1	adaptor protein complex AP-1, sigma 1 [Source:MGI Symbol;Acc:MGI:1098244]
ENSMUSG00000004864	5.90882	-0.00086084	0.160275	0.980949	0.994311	Mapk13	mitogen-activated protein kinase 13 [Source:MGI Symbol;Acc:MGI:1346864]
ENSMUSG00000004865	708.038	-0.219368	0.137583	0.0291278	0.292593	Srpk1	serine/arginine-rich protein specific kinase 1 [Source:MGI Symbol;Acc:MGI:106908]
ENSMUSG00000004880	453.798	-0.0369063	0.120024	0.630561	0.82425	Lbr	lamin B receptor [Source:MGI Symbol;Acc:MGI:2138281]
ENSMUSG00000004891	364.407	-0.00618331	0.151777	0.895395	0.959992	Nes	nestin [Source:MGI Symbol;Acc:MGI:101784]
ENSMUSG00000004895	487.969	0.105604	0.121461	0.223738	0.546468	Prcc	papillary renal cell carcinoma (translocation-associated) [Source:MGI Symbol;Acc:MGI:2137738]
ENSMUSG00000004896	224.836	-0.168659	0.136187	0.0764366	0.397331	Rrnad1	ribosomal RNA adenine dimethylase domain containing 1 [Source:MGI Symbol;Acc:MGI:2387197]
ENSMUSG00000004897	2256.66	0.109559	0.0937369	0.149231	0.476833	Hdgf	heparin binding growth factor [Source:MGI Symbol;Acc:MGI:1194494]
ENSMUSG00000004902	1.32271	-0.0103799	0.159679	0.592735	NA	Slc25a18	solute carrier family 25 (mitochondrial carrier), member 18 [Source:MGI Symbol;Acc:MGI:1919053]
ENSMUSG00000004929	274.195	0.000781109	0.117852	0.964209	0.988033	Thop1	thimet oligopeptidase 1 [Source:MGI Symbol;Acc:MGI:1354165]
ENSMUSG00000004931	408.616	-0.014132	0.106228	0.858052	0.942663	Apba3	amyloid beta (A4) precursor protein-binding, family A, member 3 [Source:MGI Symbol;Acc:MGI:1888527]
ENSMUSG00000004933	599.568	0.100129	0.150659	0.245756	0.564901	Matk	megakaryocyte-associated tyrosine kinase [Source:MGI Symbol;Acc:MGI:99259]
ENSMUSG00000004934	389.082	0.00359917	0.103683	0.957493	0.986008	Pias4	protein inhibitor of activated STAT 4 [Source:MGI Symbol;Acc:MGI:2136940]
ENSMUSG00000004936	2044.39	0.0810567	0.0696245	0.198575	0.526398	Map2k1	mitogen-activated protein kinase kinase 1 [Source:MGI Symbol;Acc:MGI:1346866]
ENSMUSG00000004937	1517.44	0.163418	0.0970265	0.0410694	0.325845	Sgta	small glutamine-rich tetratricopeptide repeat (TPR)-containing, alpha [Source:MGI Symbol;Acc:MGI:1098703]
ENSMUSG00000004945	520.679	0.0979498	0.134559	0.260163	0.574795	Tmem242	transmembrane protein 242 [Source:MGI Symbol;Acc:MGI:1917794]
ENSMUSG00000004947	210.082	0.0965704	0.119774	0.259689	0.574485	Dtx2	deltex 2, E3 ubiquitin ligase [Source:MGI Symbol;Acc:MGI:1921448]
ENSMUSG00000004951	4.93345	0.0156006	0.158311	0.614855	NA	Hspb1	heat shock protein 1 [Source:MGI Symbol;Acc:MGI:96240]
ENSMUSG00000004952	4260.8	0.037325	0.0814924	0.569309	0.791297	Rasa4	RAS p21 protein activator 4 [Source:MGI Symbol;Acc:MGI:1858600]
ENSMUSG00000004961	0.718023	0.00361196	0.160022	0.793576	NA	Syt5	synaptotagmin V [Source:MGI Symbol;Acc:MGI:1926368]
ENSMUSG00000004980	7530.04	0.0075802	0.0892003	0.914686	0.968315	Hnrnpa2b1	heterogeneous nuclear ribonucleoprotein A2/B1 [Source:MGI Symbol;Acc:MGI:104819]
ENSMUSG00000004994	216.387	0.150115	0.163913	0.119617	0.446915	Ccdc130	coiled-coil domain containing 130 [Source:MGI Symbol;Acc:MGI:1914986]
ENSMUSG00000004996	160.77	0.0637651	0.139385	0.423798	0.69945	Mri1	methylthioribose-1-phosphate isomerase 1 [Source:MGI Symbol;Acc:MGI:1915123]
ENSMUSG00000005034	2622.76	-0.107131	0.137876	0.204303	0.531031	Prkacb	protein kinase, cAMP dependent, catalytic, beta [Source:MGI Symbol;Acc:MGI:97594]
ENSMUSG00000005043	2148.32	-0.0965081	0.0930869	0.208956	0.533912	Sgsh	N-sulfoglucosamine sulfohydrolase (sulfamidase) [Source:MGI Symbol;Acc:MGI:1350341]
ENSMUSG00000005045	40.7475	-0.00976848	0.149074	0.84576	0.936668	Chd5	chromodomain helicase DNA binding protein 5 [Source:MGI Symbol;Acc:MGI:3036258]
ENSMUSG00000005054	5540.16	0.190844	0.16219	0.0612533	0.372665	Cstb	cystatin B [Source:MGI Symbol;Acc:MGI:109514]
ENSMUSG00000005057	788.267	0.0930366	0.161548	0.244936	0.564135	Sh2b2	SH2B adaptor protein 2 [Source:MGI Symbol;Acc:MGI:1345171]
ENSMUSG00000005069	1047.46	-0.0278352	0.0754646	0.672153	0.846474	Pex5	peroxisomal biogenesis factor 5 [Source:MGI Symbol;Acc:MGI:1098808]
ENSMUSG00000005078	382.066	0.0701747	0.101141	0.379441	0.669409	Jkamp	JNK1/MAPK8-associated membrane protein [Source:MGI Symbol;Acc:MGI:1915057]
ENSMUSG00000005087	9493.34	-0.0213787	0.1422	0.749754	0.889622	Cd44	CD44 antigen [Source:MGI Symbol;Acc:MGI:88338]
ENSMUSG00000005089	3.21395	-0.0160023	0.160083	0.416528	NA	Slc1a2	solute carrier family 1 (glial high affinity glutamate transporter), member 2 [Source:MGI Symbol;Acc:MGI:101931]
ENSMUSG00000005102	527.454	-0.14902	0.12763	0.10155	0.427249	Eif2ak4	eukaryotic translation initiation factor 2 alpha kinase 4 [Source:MGI Symbol;Acc:MGI:1353427]
ENSMUSG00000005103	6886.81	0.251385	0.067975	6.26745e-05	0.00424364	Wdr1	WD repeat domain 1 [Source:MGI Symbol;Acc:MGI:1337100]
ENSMUSG00000005107	425.986	-0.101493	0.135015	0.247356	0.565692	Slc2a9	solute carrier family 2 (facilitated glucose transporter), member 9 [Source:MGI Symbol;Acc:MGI:2152844]
ENSMUSG00000005124	2.6474	-0.00593719	0.159222	0.753034	NA	Ccn4	cellular communication network factor 4 [Source:MGI Symbol;Acc:MGI:1197008]
ENSMUSG00000005125	1037.27	0.0181877	0.112884	0.812057	0.920859	Ndrg1	N-myc downstream regulated gene 1 [Source:MGI Symbol;Acc:MGI:1341799]
ENSMUSG00000005131	6.39926	0.0109893	0.157395	0.726542	0.877337	4930550C14Rik	RIKEN cDNA 4930550C14 gene [Source:MGI Symbol;Acc:MGI:1922561]
ENSMUSG00000005142	21810.3	-0.064744	0.0785175	0.343512	0.641972	Man2b1	mannosidase 2, alpha B1 [Source:MGI Symbol;Acc:MGI:107286]
ENSMUSG00000005148	0.618832	-0.0064528	0.160336	0.676607	NA	Klf5	Kruppel-like factor 5 [Source:MGI Symbol;Acc:MGI:1338056]
ENSMUSG00000005150	189.475	0.107924	0.15042	0.220403	0.544598	Wdr83	WD repeat domain containing 83 [Source:MGI Symbol;Acc:MGI:1915086]
ENSMUSG00000005161	2800.43	0.193651	0.221944	0.0652174	0.378609	Prdx2	peroxiredoxin 2 [Source:MGI Symbol;Acc:MGI:109486]
ENSMUSG00000005198	4732.95	-0.186221	0.187308	0.0779254	0.398669	Polr2a	polymerase (RNA) II (DNA directed) polypeptide A [Source:MGI Symbol;Acc:MGI:98086]
ENSMUSG00000005204	1652.56	0.0514672	0.0928272	0.457657	0.722785	Senp3	SUMO/sentrin specific peptidase 3 [Source:MGI Symbol;Acc:MGI:2158736]
ENSMUSG00000005220	1.60519	-0.0138452	0.160211	0.381485	NA	Corin	corin, serine peptidase [Source:MGI Symbol;Acc:MGI:1349451]
ENSMUSG00000005225	164.863	-0.0988163	0.130037	0.255457	0.571988	Plekha8	pleckstrin homology domain containing, family A (phosphoinositide binding specific) member 8 [Source:MGI Symbol;Acc:MGI:2681164]
ENSMUSG00000005233	72.7388	0.0277801	0.144597	0.663485	0.841064	Spc25	SPC25, NDC80 kinetochore complex component, homolog (S. cerevisiae) [Source:MGI Symbol;Acc:MGI:1913692]
ENSMUSG00000005237	39.6954	1.34405	1.01447	0.00291865	0.0862658	Dnah2	dynein, axonemal, heavy chain 2 [Source:MGI Symbol;Acc:MGI:107731]
ENSMUSG00000005262	747.069	-0.00973285	0.0726066	0.878062	0.952266	Ufd1	ubiquitin recognition factor in ER-associated degradation 1 [Source:MGI Symbol;Acc:MGI:109353]
ENSMUSG00000005267	63.2595	-0.165615	0.230501	0.0679578	0.384972	Zfp287	zinc finger protein 287 [Source:MGI Symbol;Acc:MGI:2176561]
ENSMUSG00000005268	3.13865	-0.00133621	0.159093	0.942007	NA	Prlr	prolactin receptor [Source:MGI Symbol;Acc:MGI:97763]
ENSMUSG00000005299	998.72	-0.148243	0.141927	0.119483	0.44654	Letm1	leucine zipper-EF-hand containing transmembrane protein 1 [Source:MGI Symbol;Acc:MGI:1932557]
ENSMUSG00000005312	1809.25	0.0673549	0.0824421	0.344418	0.642334	Ubqln1	ubiquilin 1 [Source:MGI Symbol;Acc:MGI:1860276]
ENSMUSG00000005338	0.606621	0.000294721	0.160173	0.991036	NA	Cadm3	cell adhesion molecule 3 [Source:MGI Symbol;Acc:MGI:2137858]
ENSMUSG00000005354	1507.87	0.150129	0.138029	0.107667	0.434301	Txn2	thioredoxin 2 [Source:MGI Symbol;Acc:MGI:1929468]
ENSMUSG00000005360	10.8146	-0.0538013	0.167484	0.198588	0.526398	Slc1a3	solute carrier family 1 (glial high affinity glutamate transporter), member 3 [Source:MGI Symbol;Acc:MGI:99917]
ENSMUSG00000005362	593.978	-0.183443	0.138918	0.0605279	0.372643	Crbn	cereblon [Source:MGI Symbol;Acc:MGI:1913277]
ENSMUSG00000005370	344.913	-0.0541716	0.105587	0.502	0.750022	Msh6	mutS homolog 6 [Source:MGI Symbol;Acc:MGI:1343961]
ENSMUSG00000005371	2415.81	0.0139457	0.102349	0.917993	0.96908	Fbxo11	F-box protein 11 [Source:MGI Symbol;Acc:MGI:2147134]
ENSMUSG00000005373	0.752482	0.00135139	0.159567	0.941841	NA	Mlxipl	MLX interacting protein-like [Source:MGI Symbol;Acc:MGI:1927999]
ENSMUSG00000005374	229.124	-0.0632995	0.152189	0.3732	0.665154	Tbl2	transducin (beta)-like 2 [Source:MGI Symbol;Acc:MGI:1351652]
ENSMUSG00000005378	373.099	-0.0391306	0.109726	0.628691	0.823873	Bud23	BUD23, rRNA methyltransferase and ribosome maturation factor [Source:MGI Symbol;Acc:MGI:1913388]
ENSMUSG00000005397	4.27555	-0.0258517	0.161637	0.225003	NA	Nid1	nidogen 1 [Source:MGI Symbol;Acc:MGI:97342]
ENSMUSG00000005410	329.249	0.0309887	0.134396	0.684198	0.854829	Mcm5	minichromosome maintenance complex component 5 [Source:MGI Symbol;Acc:MGI:103197]
ENSMUSG00000005413	7849.76	0.567161	0.172631	7.56295e-05	0.00494423	Hmox1	heme oxygenase 1 [Source:MGI Symbol;Acc:MGI:96163]
ENSMUSG00000005417	2175.68	-0.0647772	0.0882177	0.383875	0.673417	Mprip	myosin phosphatase Rho interacting protein [Source:MGI Symbol;Acc:MGI:1349438]
ENSMUSG00000005442	6945.25	0.0332505	0.092166	0.645309	0.830976	Cic	capicua transcriptional repressor [Source:MGI Symbol;Acc:MGI:1918972]
ENSMUSG00000005447	305.128	0.11377	0.181927	0.154443	0.482973	Pafah1b3	platelet-activating factor acetylhydrolase, isoform 1b, subunit 3 [Source:MGI Symbol;Acc:MGI:108414]
ENSMUSG00000005465	61.1014	0.0324402	0.151876	0.57769	0.796356	Il27ra	interleukin 27 receptor, alpha [Source:MGI Symbol;Acc:MGI:1355318]
ENSMUSG00000005469	1265.16	-0.00699961	0.0658743	0.917091	0.968621	Prkaca	protein kinase, cAMP dependent, catalytic, alpha [Source:MGI Symbol;Acc:MGI:97592]
ENSMUSG00000005470	188.654	0.0251548	0.124194	0.752835	0.890453	Asf1b	anti-silencing function 1B histone chaperone [Source:MGI Symbol;Acc:MGI:1914179]
ENSMUSG00000005481	485.604	0.168003	0.11902	0.0645743	0.378582	Ddx39	DEAD (Asp-Glu-Ala-Asp) box polypeptide 39 [Source:MGI Symbol;Acc:MGI:1915528]
ENSMUSG00000005483	743.016	0.170483	0.0929789	0.0310066	0.297842	Dnajb1	DnaJ heat shock protein family (Hsp40) member B1 [Source:MGI Symbol;Acc:MGI:1931874]
ENSMUSG00000005501	441.342	-0.170273	0.153272	0.0821859	0.404159	Usp40	ubiquitin specific peptidase 40 [Source:MGI Symbol;Acc:MGI:2443184]
ENSMUSG00000005505	284.243	-0.0344356	0.0887591	0.642931	0.829671	Kbtbd4	kelch repeat and BTB (POZ) domain containing 4 [Source:MGI Symbol;Acc:MGI:1914386]
ENSMUSG00000005506	1515.17	-0.167923	0.222524	0.0769737	0.397331	Celf1	CUGBP, Elav-like family member 1 [Source:MGI Symbol;Acc:MGI:1342295]
ENSMUSG00000005510	942.119	0.114368	0.148211	0.201214	0.52888	Ndufs3	NADH:ubiquinone oxidoreductase core subunit S3 [Source:MGI Symbol;Acc:MGI:1915599]
ENSMUSG00000005514	5263.85	0.0499502	0.103967	0.441792	0.712483	Por	P450 (cytochrome) oxidoreductase [Source:MGI Symbol;Acc:MGI:97744]
ENSMUSG00000005533	387.959	-0.0871864	0.164138	0.234119	0.555439	Igf1r	insulin-like growth factor I receptor [Source:MGI Symbol;Acc:MGI:96433]
ENSMUSG00000005534	1079.41	-0.153566	0.221259	0.0771304	0.397331	Insr	insulin receptor [Source:MGI Symbol;Acc:MGI:96575]
ENSMUSG00000005553	1.31787	0.00938686	0.160305	0.300462	NA	Atp4a	ATPase, H+/K+ exchanging, gastric, alpha polypeptide [Source:MGI Symbol;Acc:MGI:88113]
ENSMUSG00000005566	1982.25	0.0390705	0.107678	0.661226	0.839886	Trim28	tripartite motif-containing 28 [Source:MGI Symbol;Acc:MGI:109274]
ENSMUSG00000005575	1210.75	0.199704	0.142431	0.0433726	0.332621	Ube2m	ubiquitin-conjugating enzyme E2M [Source:MGI Symbol;Acc:MGI:108278]
ENSMUSG00000005580	496.322	-0.0369925	0.154147	0.51132	0.755153	Adcy9	adenylate cyclase 9 [Source:MGI Symbol;Acc:MGI:108450]
ENSMUSG00000005583	1222.83	-0.0496121	0.15462	0.401415	0.684058	Mef2c	myocyte enhancer factor 2C [Source:MGI Symbol;Acc:MGI:99458]
ENSMUSG00000005609	502.506	-0.190537	0.129219	0.044191	0.335311	Ctr9	CTR9 homolog, Paf1/RNA polymerase II complex component [Source:MGI Symbol;Acc:MGI:109345]
ENSMUSG00000005610	12464.7	0.00876522	0.111402	0.97433	0.992114	Eif4g2	eukaryotic translation initiation factor 4, gamma 2 [Source:MGI Symbol;Acc:MGI:109207]
ENSMUSG00000005611	2.49565	0.0244662	0.160876	0.349069	NA	Mrvi1	MRV integration site 1 [Source:MGI Symbol;Acc:MGI:1338023]
ENSMUSG00000005615	3965.48	-0.0765796	0.127947	0.363886	0.657914	Pcyt1a	phosphate cytidylyltransferase 1, choline, alpha isoform [Source:MGI Symbol;Acc:MGI:88557]
ENSMUSG00000005621	822.995	-0.0850819	0.13367	0.320391	0.625391	Zfp592	zinc finger protein 592 [Source:MGI Symbol;Acc:MGI:2443541]
ENSMUSG00000005625	1412.61	0.35119	0.20758	0.00864858	0.166825	Psmd4	proteasome (prosome, macropain) 26S subunit, non-ATPase, 4 [Source:MGI Symbol;Acc:MGI:1201670]
ENSMUSG00000005628	2.1985	-0.0204993	0.160612	0.357114	NA	Tmod4	tropomodulin 4 [Source:MGI Symbol;Acc:MGI:1355285]
ENSMUSG00000005656	1072.21	0.0312186	0.0818055	0.650122	0.83352	Snx6	sorting nexin 6 [Source:MGI Symbol;Acc:MGI:1919433]
ENSMUSG00000005667	269.045	0.128907	0.173276	0.152256	0.480622	Mthfd2	methylenetetrahydrofolate dehydrogenase (NAD+ dependent), methenyltetrahydrofolate cyclohydrolase [Source:MGI Symbol;Acc:MGI:1338850]
ENSMUSG00000005672	27.2299	0.0196691	0.156958	0.669284	0.844463	Kit	KIT proto-oncogene receptor tyrosine kinase [Source:MGI Symbol;Acc:MGI:96677]
ENSMUSG00000005674	550.916	0.04987	0.118976	0.544377	0.776737	Tomm40l	translocase of outer mitochondrial membrane 40-like [Source:MGI Symbol;Acc:MGI:3589112]
ENSMUSG00000005677	1.4665	-0.00426744	0.159643	0.781156	NA	Nr1i3	nuclear receptor subfamily 1, group I, member 3 [Source:MGI Symbol;Acc:MGI:1346307]
ENSMUSG00000005681	2.00493	0.0306424	0.163616	0.107146	NA	Apoa2	apolipoprotein A-II [Source:MGI Symbol;Acc:MGI:88050]
ENSMUSG00000005682	382.056	-0.300161	0.14721	0.00623745	0.13721	Pan2	PAN2 poly(A) specific ribonuclease subunit [Source:MGI Symbol;Acc:MGI:1918984]
ENSMUSG00000005683	3141.79	0.0279014	0.0674234	0.64791	0.832063	Cs	citrate synthase [Source:MGI Symbol;Acc:MGI:88529]
ENSMUSG00000005686	790.99	-0.0724484	0.150777	0.345417	0.642922	Ampd3	adenosine monophosphate deaminase 3 [Source:MGI Symbol;Acc:MGI:1096344]
ENSMUSG00000005687	651.497	0.114771	0.119316	0.187566	0.51334	Bcas2	breast carcinoma amplified sequence 2 [Source:MGI Symbol;Acc:MGI:1915433]
ENSMUSG00000005698	999.814	-0.0559566	0.13346	0.488976	0.741364	Ctcf	CCCTC-binding factor [Source:MGI Symbol;Acc:MGI:109447]
ENSMUSG00000005699	90.9268	0.0614482	0.132421	0.448992	0.717036	Pard6a	par-6 family cell polarity regulator alpha [Source:MGI Symbol;Acc:MGI:1927223]
ENSMUSG00000005718	56.6887	-0.685803	0.631382	0.00597272	0.134137	Tfap4	transcription factor AP4 [Source:MGI Symbol;Acc:MGI:103239]
ENSMUSG00000005732	573.063	0.192872	0.17171	0.0637256	0.376792	Ranbp1	RAN binding protein 1 [Source:MGI Symbol;Acc:MGI:96269]
ENSMUSG00000005763	6.64183	-0.0221851	0.160286	0.405916	0.687142	Cd247	CD247 antigen [Source:MGI Symbol;Acc:MGI:88334]
ENSMUSG00000005774	372.389	-0.043566	0.133647	0.580477	0.797548	Rfx5	regulatory factor X, 5 (influences HLA class II expression) [Source:MGI Symbol;Acc:MGI:1858421]
ENSMUSG00000005779	1670.83	0.326148	0.172608	0.0074991	0.154535	Psmb4	proteasome (prosome, macropain) subunit, beta type 4 [Source:MGI Symbol;Acc:MGI:1098257]
ENSMUSG00000005800	273.774	-0.0843145	0.170649	0.211614	0.537198	Mmp8	matrix metallopeptidase 8 [Source:MGI Symbol;Acc:MGI:1202395]
ENSMUSG00000005802	426.856	-0.068843	0.137156	0.402664	0.685188	Slc30a4	solute carrier family 30 (zinc transporter), member 4 [Source:MGI Symbol;Acc:MGI:1345282]
ENSMUSG00000005803	980.004	0.0717525	0.10058	0.355436	0.650709	Sqor	sulfide quinone oxidoreductase [Source:MGI Symbol;Acc:MGI:1929899]
ENSMUSG00000005804	704.046	-0.0109452	0.0962638	0.885137	0.955253	Bloc1s6	biogenesis of lysosomal organelles complex-1, subunit 6, pallidin [Source:MGI Symbol;Acc:MGI:1927580]
ENSMUSG00000005813	545.548	0.0366422	0.100645	0.635734	0.826167	Metap1	methionyl aminopeptidase 1 [Source:MGI Symbol;Acc:MGI:1922874]
ENSMUSG00000005823	1333.8	0.0692841	0.0907969	0.35864	0.653806	Gpr108	G protein-coupled receptor 108 [Source:MGI Symbol;Acc:MGI:1925558]
ENSMUSG00000005824	80.8873	1.19312	0.369421	5.39791e-05	0.00371169	Tnfsf14	tumor necrosis factor (ligand) superfamily, member 14 [Source:MGI Symbol;Acc:MGI:1355317]
ENSMUSG00000005846	905.447	0.267729	0.126715	0.00679568	0.144297	Rsl1d1	ribosomal L1 domain containing 1 [Source:MGI Symbol;Acc:MGI:1913659]
ENSMUSG00000005871	1849.41	-0.0438819	0.15771	0.383138	0.672785	Apc	APC, WNT signaling pathway regulator [Source:MGI Symbol;Acc:MGI:88039]
ENSMUSG00000005873	3361.9	0.112658	0.117474	0.18869	0.514931	Reep5	receptor accessory protein 5 [Source:MGI Symbol;Acc:MGI:1270152]
ENSMUSG00000005881	2197.64	0.224887	0.152152	0.0343559	0.308235	Ergic3	ERGIC and golgi 3 [Source:MGI Symbol;Acc:MGI:1913616]
ENSMUSG00000005882	455.759	-0.0724643	0.121316	0.377407	0.667719	Uqcc1	ubiquinol-cytochrome c reductase complex assembly factor 1 [Source:MGI Symbol;Acc:MGI:1929472]
ENSMUSG00000005886	1454.55	-0.059727	0.162006	0.315714	0.622252	Ncoa2	nuclear receptor coactivator 2 [Source:MGI Symbol;Acc:MGI:1276533]
ENSMUSG00000005893	945.152	-0.519462	0.238294	0.00180634	0.0632506	Nr2c2	nuclear receptor subfamily 2, group C, member 2 [Source:MGI Symbol;Acc:MGI:1352466]
ENSMUSG00000005897	306.546	-0.0918118	0.142154	0.281112	0.593843	Nr2c1	nuclear receptor subfamily 2, group C, member 1 [Source:MGI Symbol;Acc:MGI:1352465]
ENSMUSG00000005899	514.665	-0.0968793	0.129369	0.268369	0.582432	Smpd4	sphingomyelin phosphodiesterase 4 [Source:MGI Symbol;Acc:MGI:1924876]
ENSMUSG00000005907	351.643	-0.0628061	0.142784	0.416379	0.694018	Pex1	peroxisomal biogenesis factor 1 [Source:MGI Symbol;Acc:MGI:1918632]
ENSMUSG00000005936	1525.36	0.0595755	0.0918762	0.452699	0.719315	Kctd20	potassium channel tetramerisation domain containing 20 [Source:MGI Symbol;Acc:MGI:1914239]
ENSMUSG00000005947	3.71952	-0.00930449	0.159051	0.68169	NA	Itgae	integrin alpha E, epithelial-associated [Source:MGI Symbol;Acc:MGI:1298377]
ENSMUSG00000005949	952.46	-0.111526	0.154461	0.20574	0.532526	Ctns	cystinosis, nephropathic [Source:MGI Symbol;Acc:MGI:1932872]
ENSMUSG00000005950	7.77909	0.0144809	0.156994	0.682756	0.853781	P2rx5	purinergic receptor P2X, ligand-gated ion channel, 5 [Source:MGI Symbol;Acc:MGI:2137026]
ENSMUSG00000005951	76.4782	-0.0104797	0.125913	0.885989	0.955651	Shpk	sedoheptulokinase [Source:MGI Symbol;Acc:MGI:1921887]
ENSMUSG00000005952	0.701333	-0.0053481	0.1603	0.745778	NA	Trpv1	transient receptor potential cation channel, subfamily V, member 1 [Source:MGI Symbol;Acc:MGI:1341787]
ENSMUSG00000005958	4.49189	-0.0316228	0.162019	0.284816	NA	Ephb3	Eph receptor B3 [Source:MGI Symbol;Acc:MGI:104770]
ENSMUSG00000005968	141.177	0.251758	0.166695	0.0235744	0.268085	Tuft1	tuftelin 1 [Source:MGI Symbol;Acc:MGI:109572]
ENSMUSG00000005973	46.4509	-0.0500997	0.148334	0.475237	0.733528	Rcn1	reticulocalbin 1 [Source:MGI Symbol;Acc:MGI:104559]
ENSMUSG00000005981	914.738	0.0193005	0.0767356	0.809804	0.920112	Trap1	TNF receptor-associated protein 1 [Source:MGI Symbol;Acc:MGI:1915265]
ENSMUSG00000005982	1458.46	-0.0621808	0.0818719	0.378039	0.668214	Naa60	N(alpha)-acetyltransferase 60, NatF catalytic subunit [Source:MGI Symbol;Acc:MGI:1922013]
ENSMUSG00000005983	34.1376	0.0133226	0.14939	0.811714	0.920822	1700037C18Rik	RIKEN cDNA 1700037C18 gene [Source:MGI Symbol;Acc:MGI:1920511]
ENSMUSG00000005986	204.927	-0.072477	0.121389	0.389776	0.677057	Ankrd13d	ankyrin repeat domain 13 family, member D [Source:MGI Symbol;Acc:MGI:1915673]
ENSMUSG00000006005	3913.81	0.157444	0.175933	0.108786	0.436068	Tpr	translocated promoter region, nuclear basket protein [Source:MGI Symbol;Acc:MGI:1922066]
ENSMUSG00000006010	804.239	0.0101162	0.109341	0.901044	0.962512	Odr4	odr4 GPCR localization factor homolog [Source:MGI Symbol;Acc:MGI:2385108]
ENSMUSG00000006014	4.81784	-0.0230274	0.161786	0.202281	NA	Prg4	proteoglycan 4 (megakaryocyte stimulating factor, articular superficial zone protein) [Source:MGI Symbol;Acc:MGI:1891344]
ENSMUSG00000006019	638.959	0.110238	0.140309	0.215338	0.540895	Dhx34	DEAH (Asp-Glu-Ala-His) box polypeptide 34 [Source:MGI Symbol;Acc:MGI:1918973]
ENSMUSG00000006021	157.468	0.115445	0.136706	0.201808	0.529612	Kptn	kaptin [Source:MGI Symbol;Acc:MGI:1890380]
ENSMUSG00000006024	2675.25	0.291265	0.113571	0.00188279	0.0650689	Napa	N-ethylmaleimide sensitive fusion protein attachment protein alpha [Source:MGI Symbol;Acc:MGI:104563]
ENSMUSG00000006050	764.104	0.333323	0.201416	0.0104498	0.182714	Sra1	steroid receptor RNA activator 1 [Source:MGI Symbol;Acc:MGI:1344414]
ENSMUSG00000006057	976.96	0.203925	0.197892	0.0572112	0.365288	Atp5g1	ATP synthase, H+ transporting, mitochondrial F0 complex, subunit C1 (subunit 9) [Source:MGI Symbol;Acc:MGI:107653]
ENSMUSG00000006058	675.378	0.14864	0.170525	0.12026	0.448179	Snf8	SNF8, ESCRT-II complex subunit, homolog (S. cerevisiae) [Source:MGI Symbol;Acc:MGI:1343161]
ENSMUSG00000006095	856.465	0.284722	0.229882	0.0242723	0.270065	Tbcb	tubulin folding cofactor B [Source:MGI Symbol;Acc:MGI:1913661]
ENSMUSG00000006127	1563.33	-0.0653565	0.0671424	0.283695	0.595029	Inpp5k	inositol polyphosphate 5-phosphatase K [Source:MGI Symbol;Acc:MGI:1194899]
ENSMUSG00000006134	1187.04	-0.122204	0.137128	0.17909	0.507085	Crkl	v-crk avian sarcoma virus CT10 oncogene homolog-like [Source:MGI Symbol;Acc:MGI:104686]
ENSMUSG00000006154	239.497	-0.0374645	0.151483	0.534357	0.77076	Eps8l1	EPS8-like 1 [Source:MGI Symbol;Acc:MGI:1914675]
ENSMUSG00000006169	2443.62	-0.0282924	0.116997	0.725582	0.876976	Clint1	clathrin interactor 1 [Source:MGI Symbol;Acc:MGI:2144243]
ENSMUSG00000006179	11.5736	-0.0450937	0.161495	0.338778	0.639515	Prss16	protease, serine 16 (thymus) [Source:MGI Symbol;Acc:MGI:1859181]
ENSMUSG00000006191	214.696	-0.0580396	0.10558	0.4835	0.738294	Cdkal1	CDK5 regulatory subunit associated protein 1-like 1 [Source:MGI Symbol;Acc:MGI:1921765]
ENSMUSG00000006205	25.1981	0.0761646	0.167803	0.243314	0.563069	Htra1	HtrA serine peptidase 1 [Source:MGI Symbol;Acc:MGI:1929076]
ENSMUSG00000006215	518.494	0.187422	0.125196	0.0425898	0.329565	Zbtb17	zinc finger and BTB domain containing 17 [Source:MGI Symbol;Acc:MGI:107410]
ENSMUSG00000006216	3.05678	-0.0221754	0.161753	0.174382	NA	Clcnkb	chloride channel, voltage-sensitive Kb [Source:MGI Symbol;Acc:MGI:1930643]
ENSMUSG00000006219	2954.09	-0.0172133	0.112136	0.823296	0.92626	Fblim1	filamin binding LIM protein 1 [Source:MGI Symbol;Acc:MGI:1921452]
ENSMUSG00000006221	3.24518	0.00402725	0.157906	0.893105	NA	Hspb7	heat shock protein family, member 7 (cardiovascular) [Source:MGI Symbol;Acc:MGI:1352494]
ENSMUSG00000006235	7.81694	0.0201108	0.157406	0.578371	0.796801	Epor	erythropoietin receptor [Source:MGI Symbol;Acc:MGI:95408]
ENSMUSG00000006241	28.3372	0.0312699	0.149362	0.616841	0.818283	Ccdc159	coiled-coil domain containing 159 [Source:MGI Symbol;Acc:MGI:1914369]
ENSMUSG00000006262	965.711	0.00309633	0.142936	0.975471	0.992296	Mob1b	MOB kinase activator 1B [Source:MGI Symbol;Acc:MGI:1915723]
ENSMUSG00000006273	9626.16	0.0338825	0.0891203	0.662031	0.840265	Atp6v1b2	ATPase, H+ transporting, lysosomal V1 subunit B2 [Source:MGI Symbol;Acc:MGI:109618]
ENSMUSG00000006276	1056.36	-0.0814923	0.0746551	0.227845	0.549969	Eps15l1	epidermal growth factor receptor pathway substrate 15-like 1 [Source:MGI Symbol;Acc:MGI:104582]
ENSMUSG00000006281	2754.97	0.0866227	0.148493	0.297166	0.6082	Tep1	telomerase associated protein 1 [Source:MGI Symbol;Acc:MGI:109573]
[truncated: 16,904 more rows]

## Sheet: C. parapsilosis vs medium
gene	baseMean	log2FoldChange	lfcSE	pvalue	padj	Gene.name	Gene.description
[truncated: 17,703 more rows]

[truncated: 8 more sheets: C. tropicalis vs medium, UV-killed C. albicans vs medium, IFNg-LPS vs medium, C. lusitaniae vs C. albicans, C. parapsilosis vs C. albicans, C. tropicalis vs C. albicans, UV-killed vs live C. albicans, IFNg-LPS vs C. albicans]
